# Supplementary material for: Assessing Short-Term Supply Disruption Impacts within Life Cycle Sustainability Assessment—A Case Study of Electric Vehicles
Source: Environ Sci Technol. 2023 Nov 13;57(48):19678–89. doi: 10.1021/acs.est.3c05957 (PMC10702435; doi:10.1021/acs.est.3c05957)
Supplement: Supplementary file 2 — es3c05957_si_002.xlsx [file es3c05957_si_002.xlsx]

## Sheet: Co_resources
Depletion potential for cobalt resources
Mining data for the year 2019 are used, which are comprehensively reported for each country by the USGS (2021a) [advanced release]
Economic resource amounts for the year 2019 are taken from USGS (2021b).
The term "Reserves" in USGS refers to that part of the reserve base that could be economically extracted or produced at time of determination ((U.S. Bureau of Mines and U.S. Geological Survey 1976)).
The cobalt resource replenishment is assumed with "0" because it is insignificantly small over the next 5 years, i.e. the time horizon considered for this study.
Country	Cobalt mining (Cobalt content in kg)	Economic resource stocks (Cobalt content in kg)	Ratio between mine prodution to resource stock
Australia	5742000	1400000000	0.00410143
Brazil	30000	2.65655e+06	0.0112929
Canada	3336000	220000000	0.0151636
China	2500000	80000000	0.03125
Cuba	3800000	500000000	0.0076
DRC	100000000	3600000000	0.0277778
Finland	1454000	1.28754e+08	0.0112929
Indonesia	1100000	9.74067e+07	0.0112929
Madagascar	3400000	100000000	0.034
Mexico	1100000	9.74067e+07	0.0112929
Morocco	2300000	14000000	0.164286
New Caledonia	1700000	1.50538e+08	0.0112929
Papua New Guinea	2911000	51000000	0.0570784
Philippines	5100000	260000000	0.0196154
Russia	6300000	250000000	0.0252
South Africa	2100000	40000000	0.0525
Turkey	120000	1.06262e+07	0.0112929
USA	690000	53000000	0.0130189
Zambia	420000	3.71917e+07	0.0112929
Zimbabwe	400000	3.54206e+07	0.0112929
total	144503000	7.128e+09
Others (Brazil, Finland, Indonesia, Mexico, New Caledonia, Turkey, Zambia, Zimbabwe)	6324000	560000000
References:
U.S. Bureau of Mines, U.S. Geological Survey, 1976. Principles of a Resource/Reserve Classification For Minerals, in G.S. Circular (ed.).
USGS, 2021a. Cobalt [advanced release] - 2019 Minerals Yearbook (U.S. Geological Survey, 2020). .).
USGS, 2021b. Cobalt, in M.C.S. U.S. Geological Survey (ed.), (USA).

## Sheet: BX_resources
Depletion potential for bauxite resources
Mining data for the year 2019 are used, which are comprehensively reported for each country by the USGS (2021a) [advanced release]
Economic resource amounts for the year 2019 are taken from USGS (2021b).
The term "Reserves" in USGS refers to that part of the reserve base that could be economically extracted or produced at time of determination ((U.S. Bureau of Mines and U.S. Geological Survey 1976)).
The bauxite resource replenishment is assumed with "0" because it is insignificantly small over the next 5 years, i.e. the time horizon considered for this study.
Bauxite mining data for the USA and France are taken from Brown et al. (2021) because they are not reported in USGS (2021a).
Country	Bauxite mining (in t)	Economic resoruce stocks (in t)	Ratio between mine prodution to resource stock
Australia	105176000	5100000000	0.0206227
Bosnia and Herzegovina	700000	2.69776e+08	0.00259474
Brazil	34000000	2700000000	0.0125926
China	70000000	1000000000	0.07
Cote d'Ivoire	750000	2.89046e+08	0.00259474
France	700000	2.69776e+08	0.00259474
Ghana	1200000	4.62474e+08	0.00259474
Greece	1700000	6.55171e+08	0.00259474
Guinea	67000000	7400000000	0.00905405
Guyana	1900000	7.3225e+08	0.00259474
Hungary	5000	1.92697e+06	0.00259474
India	23000000	660000000	0.0348485
Indonesia	17000000	1200000000	0.0141667
Iran	800000	3.08316e+08	0.00259474
Jamaica	9022286	2000000000	0.00451114
Kazakhstan	5800000	160000000	0.03625
Malaysia	900561	170000000	0.00529742
Montenegro	774725	2.98575e+08	0.00259474
Mozambique	4600	1.77282e+06	0.00259474
Pakistan	125000	4.81743e+07	0.00259474
Russia	5574000	500000000	0.011148
Saudi Arabia	4050000	190000000	0.0213158
Sierra Leone	1883863	7.26031e+08	0.00259474
Solomon Islands	1161047	4.47461e+08	0.00259474
Tanzania	10000	3.85395e+06	0.00259474
Turkey	1000000	3.85395e+08	0.00259474
United States	154870	20000000	0.0077435
Vietnam	4000000	3700000000	0.00108108
Others (Bosnia and Herzegovina, Cote d'Ivoire, Guyana, Hungary, Iran, Montenegro, Mozambique, Pakistan, Sierra Leone, Solomon Islands, Suriname, Tanzania, Turkey, Venezuela)	12714235	4900000000
References:
U.S. Bureau of Mines, U.S. Geological Survey, 1976. Principles of a Resource/Reserve Classification For Minerals, in G.S. Circular (ed.).
Brown, T.J., Idoine, N.E., Raycraft, E.R., Hobbs, S.F., Shaw, R.A., Everett, P., Deady, E.A., Kresse, C., 2021. WORLD MINERAL PRODUCTION 2015–19, in B.G. Survey (ed.), (Nottingham).
USGS, 2021a. Bauxite and Alumina [advanced release] - 2019 Minerals Yearbook (U.S. Geological Survey, 2020). .).
USGS, 2021b. Bauxite and Alumina, in M.C.S. U.S. Geological Survey (ed.), (USA).
