# Supplementary material for: Assessing Short-Term Supply Disruption Impacts within Life Cycle Sustainability Assessment—A Case Study of Electric Vehicles
Source: Environ Sci Technol. 2023 Nov 13;57(48):19678–89. doi: 10.1021/acs.est.3c05957 (PMC10702435; doi:10.1021/acs.est.3c05957)
Supplement: Supplementary file 3 — es3c05957_si_003.xlsx [file es3c05957_si_003.xlsx]

## Sheet: Tabelle1
WGI-PV year 2019
			EI	t
WGI countries	Country code	original values	transformed values
Afghanistan	AFG	0.952381	0.990476	5
Albania	ALB	52.8571	0.471429	5
Algeria	DZA	13.8095	0.861905	5
American Samoa	ASM	91.4286	0.0857143	5
Andorra	ADO	98.5714	0.0142857	5
Angola	AGO	35.2381	0.647619	5
Anguilla	AIA	96.1905	0.0380952	5
Antigua and Barbuda	ATG	81.9048	0.180952	5
Argentina	ARG	43.3333	0.566667	5
Armenia	ARM	27.619	0.72381	5
Aruba	ABW	95.2381	0.047619	5
Australia	AUS	88.5714	0.114286	5
Austria	AUT	82.8571	0.171429	5
Azerbaijan	AZE	21.9048	0.780952	5
Bahamas	BHS	74.7619	0.252381	5
Bahrain	BHR	22.381	0.77619	5
Bangladesh	BGD	15.2381	0.847619	5
Barbados	BRB	80	0.2	5
Belarus	BLR	56.6667	0.433333	5
Belgium	BEL	61.9048	0.380952	5
Belize	BLZ	50	0.5	5
Benin	BEN	34.2857	0.657143	5
Bermuda	BMU	88.0952	0.119048	5
Bhutan	BTN	89.5238	0.104762	5
Bolivia	BOL	23.3333	0.766667	5
Bosnia and Herzegovina	BIH	30.4762	0.695238	5
Botswana	BWA	84.2857	0.157143	5
Brazil	BRA	24.7619	0.752381	5
Brunei Darussalam	BRN	91.9048	0.0809524	5
Bulgaria	BGR	66.1905	0.338095	5
Burkina Faso	BFA	11.9048	0.880952	5
Burundi	BDI	7.14286	0.928571	5
CaboVerde	CPV	78.0952	0.219048	5
Cambodia	KHM	46.1905	0.538095	5
Cameroon	CMR	8.09524	0.919048	5
Canada	CAN	85.2381	0.147619	5
Cayman Islands	CYM	96.6667	0.0333334	5
Central African Republic	CAF	3.80952	0.961905	5
Chad	TCD	10.4762	0.895238	5
Chile	CHL	54.7619	0.452381	5
China	CHN	38.0952	0.619048	5
China, Hong Kong SAR	HKG	36.6667	0.633333	5
China, Macao SAR	MAC	93.8095	0.0619048	5
Colombia	COL	15.7143	0.842857	5
Comoros	COM	41.9048	0.580952	5
Congo	COG	16.1905	0.838095	5
Costa Rica	CRI	60.4762	0.395238	5
Côte d'Ivoire	CIV	14.2857	0.857143	5
Croatia	CRO	71.9048	0.280952	5
Cuba	CUB	67.619	0.32381	5
Cyprus	CYP	63.3333	0.366667	5
Czechia	CZE	80.4762	0.195238	5
Dem. Rep. of the Congo	DRC	5.71429	0.942857	5
Dem. People's Rep. of Korea	PRK	35.7143	0.642857	5
Denmark	DEN	83.8095	0.161905	5
Djibouti	DJI	34.7619	0.652381	5
Dominica	DMA	87.1429	0.128571	5
Dominican Rep.	DOM	48.5714	0.514286	5
Ecuador	ECU	40.9524	0.590476	5
Egypt	EGY	12.8571	0.871429	5
El Salvador	SLV	42.8571	0.571429	5
Equatorial Guinea	GNQ	40.4762	0.595238	5
Eritrea	ERI	20.4762	0.795238	5
Estonia	EST	68.0952	0.319048	5
Ethiopia	ETH	10.9524	0.890476	5
Fiji	FJI	77.619	0.22381	5
Finland	FIN	79.0476	0.209524	5
Fmr Sudan	SDN	6.66667	0.933333	5
France	FRA'	58.5714	0.414286	5
French Guiana	GUF	56.1905	0.438095	5
FS Micronesia	FSM	83.3333	0.166667	5
Gabon	GAB	41.4286	0.585714	5
Gambia	GMB	51.4286	0.485714	5
Georgia	GEO	29.0476	0.709524	5
Germany	GER	66.6667	0.333333	5
Ghana	GHA	50.4762	0.495238	5
Greece	GRC	57.1429	0.428571	5
Greenland	GRL	100	0	5
Grenada	GRD	81.9048	0.180952	5
Guam	GUM	73.3333	0.266667	5
Guatemala	GTM	25.2381	0.747619	5
Guinea	GIN	17.619	0.82381	5
Guinea-Bissau	GNB	24.2857	0.757143	5
Guyana	GUY	38.5714	0.614286	5
Haiti	HTI	19.5238	0.804762	5
Honduras	HND	27.1429	0.728571	5
Hungary	HUN	71.4286	0.285714	5
Iceland	ISL	99.5238	0.00476189	5
India	IND	21.4286	0.785714	5
Indonesia	IDN	28.0952	0.719048	5
Iran	IRN	6.19048	0.938095	5
Iraq	IRQ	1.90476	0.980952	5
Ireland	IRL	82.381	0.17619	5
Israel	ISR	19.0476	0.809524	5
Italy	ITA	60.9524	0.390476	5
Jamaica	JAM	59.5238	0.404762	5
Japan	JAP	85.7143	0.142857	5
Jordan	JOR	33.3333	0.666667	5
Kazakhstan	KAZ	45.7143	0.542857	5
Kenya	KEN	12.381	0.87619	5
Kiribati	KIR	93.3333	0.0666666	5
Kuwait	KWT	54.2857	0.457143	5
Kyrgyzstan	KGZ	30	0.7	5
Lao People's Dem. Rep.	LAO	64.7619	0.352381	5
Latvia	LVA	60	0.4	5
Lebanon	LBN	7.61905	0.92381	5
Lesotho	LSO	33.8095	0.661905	5
Liberia	LBR	39.0476	0.609524	5
Libya	LBY	1.42857	0.985714	5
Lithuania	LTU	75.2381	0.247619	5
Luxembourg	LUX	95.7143	0.0428571	5
Madagascar	MDG	37.619	0.62381	5
Malawi	MWI	37.1429	0.628571	5
Malaysia	MYS	50.9524	0.490476	5
Maldives	MDV	48.0952	0.519048	5
Mali	MLI	4.28571	0.957143	5
Malta	MLT	89.0476	0.109524	5
Marshall Isds	MHL	77.1429	0.228571	5
Martinique	MTQ	73.3333	0.266667	5
Mauritania	MRT	26.1905	0.738095	5
Mauritius	MUS	74.2857	0.257143	5
Mexico	MEX	20.9524	0.790476	5
Mongolia	MNG	68.5714	0.314286	5
Montenegro	MNE	47.619	0.52381	5
Morocco	MAR	32.381	0.67619	5
Mozambique	MOZ	20	0.8	5
Myanmar	MMR	11.4286	0.885714	5
Namibia	NAM	65.7143	0.342857	5
Nauru	NRU	77.1429	0.228571	5
Nepal	NPL	28.5714	0.714286	5
Netherlands	NLD	75.7143	0.242857	5
New Zealand	NZL	97.1429	0.0285714	5
Nicaragua	NIC	13.3333	0.866667	5
Niger	NER	9.52381	0.904762	5
Nigeria	NGA	5.2381	0.947619	5
North Macedonia	MKD	46.6667	0.533333	5
Norway	NOR	92.381	0.0761905	5
Oman	OMN	67.1429	0.328571	5
Pakistan	PAK	3.33333	0.966667	5
Palau	PLW	77.1429	0.228571	5
Panama	PAN	58.0952	0.419048	5
Papua New Guinea	PNG	18.0952	0.819048	5
Paraguay	PRY	47.1429	0.528571	5
Peru	PER	42.381	0.57619	5
Philippines	PHL	16.6667	0.833333	5
Poland	POL	64.2857	0.357143	5
Portugal	PRT	90.9524	0.0904762	5
Qatar	QAT	70	0.3	5
Réunion	REU	55.7143	0.442857	5
Rep. of Korea	KOR	61.4286	0.385714	5
Rep. of Moldova	MDA	31.4286	0.685714	5
Romania	ROM	65.2381	0.347619	5
Russian Federation	RUS	25.7143	0.742857	5
Rwanda	RWA	52.381	0.47619	5
Saint Kitts and Nevis	KNA'	70.9524	0.290476	5
Saint Lucia	LCA	79.5238	0.204762	5
Saint Vincent and the Grenadines	VCT	81.9048	0.180952	5
Samoa	WSM	90.4762	0.0952381	5
San Marino	SMR	78.5714	0.214286	5
Sao Tome and Principe	STP	62.8571	0.371429	5
Saudi Arabia	SAU	29.5238	0.704762	5
Senegal	SEN	49.5238	0.504762	5
Serbia	SRB	45.2381	0.547619	5
Seychelles	SYC	69.0476	0.309524	5
Sierra Leone	SLE	44.2857	0.557143	5
Singapore	SGP	97.619	0.0238095	5
Slovakia	SVK	72.381	0.27619	5
Slovenia	SVN	73.8095	0.261905	5
Solomon Islands	SLB	62.381	0.37619	5
Somalia	SOM	2.85714	0.971429	5
South Africa	ZAF	40	0.6	5
South Sudan	SSD	2.38095	0.97619	5
Spain	ESP	59.0476	0.409524	5
Sri Lanka	LKA	39.5238	0.604762	5
Suriname	SUR	51.9048	0.480952	5
Sweden	SWE	86.6667	0.133333	5
Switzerland	CHE	94.7619	0.052381	5
Syria	SYR	0.47619	0.995238	5
Tajikistan	TJK	23.8095	0.761905	5
Thailand	THA	26.6667	0.733333	5
Timor-Leste	TMP	55.2381	0.447619	5
Togo	TGO	18.5714	0.814286	5
Tonga	TON	90.4762	0.0952381	5
Trinidad and Tobago	TTO	49.0476	0.509524	5
Tunisia	TUN	17.1429	0.828571	5
Turkey	TUR	10	0.9	5
Turkmenistan	TKM	44.7619	0.552381	5
Tuvalu	TUV	93.3333	0.0666666	5
Uganda	UGA	22.8571	0.771429	5
Ukraine	UKR	8.57143	0.914286	5
United Arab Emirates	ARE	69.5238	0.304762	5
United Kingdom	GBR	63.8095	0.361905	5
United Rep. of Tanzania	TZA	32.8571	0.671429	5
Uruguay	URY	86.1905	0.138095	5
USA	USA	57.619	0.42381	5
US Virgin Isds	VIR	88.0952	0.119048	5
Uzbekistan	UZB	36.1905	0.638095	5
Vanuatu	VUT	84.7619	0.152381	5
Venezuela	VEN	9.04762	0.909524	5
Viet Nam	VNM	53.8095	0.461905	5
Yemen, Rep.	YEM	0	1	5
Zambia	ZMB	43.8095	0.561905	5
Zimbabwe	ZWE	14.7619	0.852381	5
