# Supplementary material for: Assessing Short-Term Supply Disruption Impacts within Life Cycle Sustainability Assessment—A Case Study of Electric Vehicles
Source: Environ Sci Technol. 2023 Nov 13;57(48):19678–89. doi: 10.1021/acs.est.3c05957 (PMC10702435; doi:10.1021/acs.est.3c05957)
Supplement: Supplementary file 4 — es3c05957_si_004.xlsx [file es3c05957_si_004.xlsx]

## Sheet: Tabelle1
Term	Value	Unit	Source
BEV weight	1800	kg	see Excel sheet "Inventory flows_Swiss_EV" tab "Additional_data_Co"
PHEV weight	1600	kg	see Excel sheet "Inventory flows_Swiss_EV" tab "Additional_data_Co"
BEV: LIB weight	400	kg	see Excel sheet "Inventory flows_Swiss_EV" tab "Additional_data_Co"
PHEV: LIB weight	140	kg	see Excel sheet "Inventory flows_Swiss_EV" tab "Additional_data_Co"
EV pieces sold per year	BEV	PHEVcomp	PHEVspark	total
2017	207402	7625.54	292732	507760
2018	257063	10622.6	324837	592523
2019	629926	17873.2	461615	1.10941e+06
Shares of EVs sold per year*	BEV	PHEVcomp	PHEVspark	total
2017	0.408465	0.015018	0.576517	1
2018	0.433844	0.0179278	0.548228	1
2019	0.567801	0.0161105	0.416089	1
*the distribution of different EV types is needed for calculating the shares of the different sizes of LIBs used in the EVs. For the years 2014 to 2016, where no specific EV trade data is given in BACI, the average distribution from the years 2017 to 2019 is considered.
Weights in Netweight (kg)	Average EV weight	LIB weight in average EV	Cell weight in average EV	Cobalt powder in average EV	Cobalt content of cobalt intermediate in average EV	Cobalt content of cobalt ore in average EV	EV body in average EV	EV motor in average EV	EV chassis in average EV	EV wiring in average EV	Al foil in average EV	Al plate in average EV	Al wire in average EV	Al unwrought in average EV	Al oxide in average EV	BX ore in average EV
2017	1681.69	246.201	153.876	7.59214	7.59214	7.59214	313.185	111.382	289.016	42	21.6514	199.564	8.82	207.327	397.51	969.537
2018	1686.77	252.8	158	7.79562	7.79562	7.79562	316.738	114.326	292.061	42	22.2317	203.45	8.82	211.353	405.228	988.362
2019	1713.56	287.628	179.768	8.86964	8.86964	8.86964	335.492	129.865	308.136	42	25.2946	223.961	8.82	232.6	445.965	1087.72
BACI global trade data
EV data	BEV				PHEVcomp				PHEVspark				EV average
year	Netweight (kg)	Trade Value ($)	$/kg	$/piece	Netweight (kg)	Trade Value ($)	$/kg	$/piece	Netweight (kg)	Trade Value ($)	$/kg	$/piece	$/piece
2017	373324067	8385139870	22.4608	40429.4	12200867	248032862	20.3291	32526.6	468371864	9291916303	19.8388	31742	35302.3
2018	462712771	11115813959	24.0231	43241.7	16996157	312524326	18.3879	29420.7	519739715	11642558723	22.4007	35841.2	38936.7
2019	1133867101	24724082375	21.8051	39249.2	28597188	15065335391	526.812	842899	738583476	15065335391	20.3976	32636.2	49444.8
LIB data
year	Netweight (kg)	Trade Value ($)	$/kg	$/piece
2017	3.3131e+08	1.42348e+10	42.9653	10578.1
2018	3.6618e+08	19102177236	52.1661	13187.6
2019	4.59836e+08	2.30878e+10	50.2088	14441.5
Cell data
year	Netweight (kg)	Trade Value ($)	$/kg	$/piece
2017	4.3515e+07	1.33983e+09	30.7901	4737.85
2018	6.23389e+07	1.45204e+09	23.2927	3680.23
2019	7.36851e+07	1.39904e+09	18.9868	3413.2
Cobalt powder data
year	Netweight (kg)	Trade Value ($)	$/kg	$/piece
2017	1.74989e+07	8.6725e+08	49.5603	376.268
2018	1.56202e+08	3.77446e+09	24.1639	188.373
2019	2.24857e+08	2.25727e+09	10.0387	89.0393
Cobalt intermediate data	Cobalt matte data			Nickel matte data			Nickel sulfide data			Cobalt intermediate
year	Netweight (kg)	Trade Value ($)	$/kg	Netweight (kg)	Trade Value ($)	$/kg	Netweight (kg)	Trade Value ($)	$/kg	Netweight (kg)	Trade Value ($)	$/kg	$/piece
2017	6.47494e+07	5.64791e+08	8.72271	1.18424e+08	7.53321e+08	6.3612	1.40993e+08	6.14361e+08	4.35738	3.24167e+08	1.93247e+09	5.96135	45.2594
2018	3.40785e+07	5.10743e+08	14.9872	1.2355e+08	9.58933e+08	7.76147	1.1701e+08	6.8373e+08	5.84335	2.74639e+08	2.15341e+09	7.84086	61.1244
2019	9.98604e+07	6.03748e+08	6.04592	1.27252e+08	1.03468e+09	8.13094	1.33582e+08	6.53546e+08	4.89246	3.60695e+08	2.29198e+09	6.35433	56.3606
Cobalt ore data
year	Netweight (kg)	Trade Value ($)	$/kg	$/piece
2017	4.89336e+07	1.56887e+08	3.20612	24.3413
2018	5.54666e+07	2.56032e+08	4.61596	35.9843
2019	2.82676e+07	6.4393e+07	2.27798	20.2049
EV body data
year	Netweight (kg)	Trade Value ($)	$/kg	$/piece
2017	1.20218e+07	1.01055e+08	8.40599	2632.63
2018	1.26034e+07	9.6614e+07	7.66573	2428.03
2019	1.55184e+07	9.55585e+07	6.15776	2065.88
EV chassis data
year	Netweight (kg)	Trade Value ($)	$/kg	$/piece
2017	8.7334e+06	9.4325e+07	10.8005	3121.51
2018	1.52284e+07	1.0049e+08	6.59883	1927.26
2019	1.31242e+07	8.42285e+07	6.4178	1977.56
EV motor data
year	Netweight (kg)	Trade Value ($)	$/kg	$/piece
2017	5.94209e+08	5.88348e+09	9.90136	1102.83
2018	6.18343e+08	6.59968e+09	10.6732	1220.22
2019	6.87136e+08	6.64588e+09	9.67185	1256.03
EV wiring data
year	Netweight (kg)	Trade Value ($)	$/kg	$/piece
2017	3.36525e+07	7.82094e+08	23.2403	976.092
2018	3.53588e+07	8.67991e+08	24.5481	1031.02
2019	3.96654e+07	8.70604e+08	21.9487	921.846
Al foil data
year	Netweight (kg)	Trade Value ($)	$/kg	$/piece
2017	1.88642e+07	1.08597e+08	5.75676	124.642
2018	1.93352e+07	1.1567e+08	5.98237	132.998
2019	2.11323e+07	1.11124e+08	5.25847	133.011
Al plate data
year	Netweight (kg)	Trade Value ($)	$/kg	$/piece
2017	3.71538e+07	1.22374e+08	3.29371	657.307
2018	3.98411e+07	1.39601e+08	3.50395	712.879
2019	4.03035e+07	1.73855e+08	4.31365	966.092
Al wire data
year	Netweight (kg)	Trade Value ($)	$/kg	$/piece
2017	1.0422e+06	3.68641e+06	3.53716	31.1977
2018	1.04102e+06	3.95716e+06	3.80123	33.5268
2019	909589	3.19434e+06	3.51185	30.9745
Al unwrought data
year	Netweight (kg)	Trade Value ($)	$/kg	$/piece
2017	1.90264e+08	3.86901e+08	2.0335	421.6
2018	1.86668e+08	4.3497e+08	2.33018	492.49
2019	1.79838e+08	3.57034e+08	1.98531	461.782
Al oxide data
year	Netweight (kg)	Trade Value ($)	$/kg	$/piece
2017	2.52428e+08	8.95849e+07	0.354894	141.074
2018	2.42315e+08	1.15639e+08	0.477225	193.385
2019	2.34969e+08	9.52187e+07	0.405239	180.722
BX ore data
year	Netweight (kg)	Trade Value ($)	$/kg	$/piece
2017	6.51286e+08	2.68649e+07	0.0412491	39.9925
2018	7.6412e+08	3.50715e+07	0.0458979	45.3638
2019	9.27792e+08	4.01435e+07	0.0432678	47.0632
