# Supplementary material for: Assessing Short-Term Supply Disruption Impacts within Life Cycle Sustainability Assessment—A Case Study of Electric Vehicles
Source: Environ Sci Technol. 2023 Nov 13;57(48):19678–89. doi: 10.1021/acs.est.3c05957 (PMC10702435; doi:10.1021/acs.est.3c05957)
Supplement: Supplementary file 5 — es3c05957_si_005.xlsx [file es3c05957_si_005.xlsx]

## Sheet: EI_TABI
country	Afghanistan	Albania	Algeria	Angola	American Samoa	Andorra	Angola	Anguilla	Antigua and Barbuda	Argentina	Armenia	Aruba	Australia	Austria	Azerbaijan	Bahamas	Bahrain	Bangladesh	Barbados	Belarus	Belgium	Belize	Benin	Bermuda	Bhutan	Bolivia (Plurinational State of)	Bosnia Herzegovina	Botswana	Brazil	Brunei Darussalam	Bulgaria	Burkina Faso	Burundi	Cabo Verde	Cambodia	Cameroon	Canada	Cayman Isds	Central African Rep.	Chad	Chile	China	China, Hong Kong SAR	China, Macao SAR	Colombia	Comoros	Congo	Costa Rica	Croatia
score	30.6	96.3	38.4	36.2	71.6	87.3	53.6	69.1	68.7	67.1	91.7	69.1	70.3	100	77.0	53.1	78.7	31.8	62.8	96.5	100	68.2	68.9	69.1	94.2	71.6	95.7	86.7	69.9	58.7	97.4	66.6	47.3	69.1	67.3	16.0	88.4	69.1	52.4	37.0	80.6	86.5	95.0	71.6	62.7	66.9	19.7	77.6	100
transformed score	0.694	0.037	0.616	0.638	0.284	0.127	0.464	0.309	0.313	0.329	0.083	0.309	0.297	0	0.23	0.469	0.213	0.682	0.372	0.035	0	0.318	0.311	0.309	0.058	0.284	0.043	0.133	0.301	0.413	0.026	0.334	0.527	0.309	0.327	0.84	0.116	0.309	0.476	0.63	0.194	0.135	0.05	0.284	0.373	0.331	0.803	0.224	0
[truncated: 150 more columns]
