# Supplementary material for: Assessing Short-Term Supply Disruption Impacts within Life Cycle Sustainability Assessment—A Case Study of Electric Vehicles
Source: Environ Sci Technol. 2023 Nov 13;57(48):19678–89. doi: 10.1021/acs.est.3c05957 (PMC10702435; doi:10.1021/acs.est.3c05957)
Supplement: Supplementary file 6 — es3c05957_si_006.xlsx [file es3c05957_si_006.xlsx]

## Sheet: Data (DI_EV)
Electric vehicles:
source for trade data	BACI 2019
source for domestic production	(Moresi 2018)
		Exporter		Afghanistan	Albania	Algeria	American Samoa	Andorra	Angola	Anguilla	Antartica	Antigua and Barbuda	Argentina	Armenia	Aruba	Australia	Austria	Azerbaijan	Bahamas	Bahrain	Bangladesh	Barbados	Belarus	Belgium	Belize	Benin	Bermuda	Bhutan	Bolivia (Plurinational State of)	Bonaire	Bosnia Herzegovina	Botswana	Bouvet Island	Br. Antarctic Terr.	Br. Indian Ocean Terr.	Br. Virgin Isds	Brazil	Brunei Darussalam	Bulgaria	Burkina Faso	Burundi	Cabo Verde	Cambodia	Cameroon	Canada	Cayman Isds	Central African Rep.	Chad	Chile
Product	Importer	domestic production
BEV	Switzerland	0	Netweight in kg	0	10745	0	0	0	0	0	0	0	0	0	0	0	554222	0	0	0	0	0	0	2071870	0	0	0	0	0	0	0	0	0	0	0	0	0	0		0	0	0	0	0	3992	0	0	0	0
Plug-in hybrid EV (compression-ignition)	Switzerland	0	Netweight in kg	0		0	0	0	0	0	0	0	0	0	0	0	3998	0	0	0	0	0	0	24518	0	0	0	0	0	0	0	0	0	0	0	0	0	0		0	0	0	0	0		0	0	0	0
Plug-in hybrid EV (spark-ignition)	Switzerland	0	Netweight in kg	0		0	0	0	0	0	0	0	0	0	0	0	5637	0	0	0	0	0	0	34748	0	0	0	0	0	0	0	0	0	0	0	0	0	0	2380	0	0	0	0	0		0	0	0	0
All EVs	Switzerland	0	Netweight in kg	0	10745	0	0	0	0	0	0	0	0	0	0	0	563857	0	0	0	0	0	0	2131136	0	0	0	0	0	0	0	0	0	0	0	0	0	0	2380	0	0	0	0	0	3992	0	0	0	0
References
Moresi, R., 2018. The Swiss Automotive Industry Is Not Known For Producing Complete Cars; They Supply Vehicle Parts, Accessories, And More. http://www.svbgf.ch/portrait/mitgliederverzeichnis/anbieterinnen/Swiss-automotive-industry/not-known-for-complete-cars/supplies-parts-accessories (accessed 22/10/2020).
[truncated: 190 more columns]

## Sheet: DI_EV
	Afghanistan	Albania	Algeria	American Samoa	Andorra	Angola	Anguilla	Antartica	Antigua and Barbuda	Argentina	Armenia	Aruba	Australia	Austria	Azerbaijan	Bahamas	Bahrain	Bangladesh	Barbados	Belarus	Belgium	Belize	Benin	Bermuda	Bhutan	Bolivia (Plurinational State of)	Bonaire	Bosnia Herzegovina	Botswana	Bouvet Island	Br. Antarctic Terr.	Br. Indian Ocean Terr.	Br. Virgin Isds	Brazil	Brunei Darussalam	Bulgaria	Burkina Faso	Burundi	Cabo Verde	Cambodia	Cameroon	Canada	Cayman Isds	Central African Rep.	Chad	Chile	China	China, Hong Kong SAR	China, Macao SAR
Switzerland	0	0.000308456	0	0	0	0	0	0	0	0	0	0	0	0.0161866	0	0	0	0	0	0	0.0611784	0	0	0	0	0	0	0	0	0	0	0	0	0	0	6.83225e-05	0	0	0	0	0	0.000114598	0	0	0	0	0.0255453	0	0
[truncated: 186 more columns]

## Sheet: HHI_EV
Herfindahl-Hirschman Index (HHI) Calculation
Production amounts were only found per company. The location of the headquarters is taken as a proxy to estimate the country-specific production amounts.
Source: (Shahan 2020), (Tagliapietra and Veugelers 2019)
Country	Market volumes	Production shares	Squares of the production shares per country
USA (Tesla, General Motors, Ford)	477820	0.18537	0.0343622
China (BYD, BAIC, SAIC, Greely, Chery, GAC, Great Wall, Dongfeng, Changan, JAC, Zotye, Jiangling)	943157	0.365898	0.133881
Germany (BMW, Volkswagen, Mercedes)	253082	0.0981832	0.00963994
Japan (Nissan, Toyota, Mitsubishi)	187845	0.0728745	0.00531069
South Korea (Hyundai, Kia)	126436	0.0490509	0.00240599
France (Renault)	50609	0.0196338	0.000385485
Sweden (Volvo)	45933	0.0178197	0.000317542
United Kingdom
Rest	492769
Total	2577651
HHI score	0.186303
number of production countries	7
Normalized HHI score	0.0310505
References:
Shahan, Z., 2020. #1 Tesla Model 3 = 14% of World’s Electric Vehicle Sales in 2019. https://cleantechnica.com/2020/02/06/1-tesla-model-3-14-of-worlds-electric-vehicle-sales-in-2019/ (accessed 27/02/2022).
Tagliapietra, S., Veugelers, R., 2019. How Europe could yet take the lead in the global electric-vehicle development race. https://www.bruegel.org/2019/01/how-europe-could-yet-take-the-lead-in-the-global-electric-vehicle-development-race/ (accessed 01/03/2022).

## Sheet: PVI_EV
PVI (physical vulnerability)
Term	Value	unit	Source	comment
global production of EVs:	2264400	Quantity (piece)	(Virta Global 2021)
global production of EVs:	3.87995e+09	kg	calculation with data described below	share between the BEVs and PHEVs traded is assumed to be the same for the production
global in-use stock of EVs:	7200000	Quantity (piece)	(Virta Global 2021)
global in-use stock of EVs:	1.23369e+10	kg	calculation with data described below	share between the BEVs, PHEVs and HEVs traded is assumed to be the same for the prodcution
Term	Value	unit	Source
BEV global trade	1133879470	Netweight (kg)	BACI global trade data
PHEV global trade	768817253	Netweight (kg)	BACI global trade data
BEV weight	1800	kg/piece	(Dainis Berjoza and Jurgena 2017a), (D. Berjoza and Jurgena 2017b)
PHEV weight	1600	kg/piece	(Shiau et al. 2009)
BEV global trade	629933	Quantity (piece)
PHEV global trade	480511	Quantity (piece)
EV global trade	1.11044e+06	Quantity (piece)
BEV share on global EV trade	0.56728
PHEV share on global EV trade	0.43272
Co content of BEV	#REF!	weight %	Excel sheet "Inventory flows_Swiss_EV_xlsx" tab "Flows_Co_Al_content"
Co content of PHEV	#REF!	weight %	Excel sheet "Inventory flows_Swiss_EV_xlsx" tab "Flows_Co_Al_content"
Al content of BEV	#REF!	weight %	Excel sheet "Inventory flows_Swiss_EV_xlsx" tab "Flows_Co_Al_content"
Al content of PHEV	#REF!	weight %	Excel sheet "Inventory flows_Swiss_EV_xlsx" tab "Flows_Co_Al_content"
References
Berjoza, D., Jurgena, I., 2017a. Effects of change in the weight of electric vehicles on their performance characteristics. Agronomy Research. 15, 952-63.
Berjoza, D., Jurgena, I., 2017b. Influence of batteries weight on electric automobile performance. 10.22616/ERDev2017.16.N316.
Shiau, C.-S.N., Samaras, C., Hauffe, R., Michalek, J.J., 2009. Impact of battery weight and charging patterns on the economic and environmental benefits of plug-in hybrid vehicles. Energy Policy. 37 (7), 2653-63. https://doi.org/10.1016/j.enpol.2009.02.040.
Virta Global, 2021. The global electric vehicle market overview in 2021: statistics & forecasts. https://www.virta.global/global-electric-vehicle-market (accessed 25/08/2021).

## Sheet: Data (EVI_EV)
source: Supply chain model of Swiss EV			Manufacturing of electric vehicles	Manufacturing of electric vehicles	Manufacturing of electric vehicles	Manufacturing of electric vehicles	Manufacturing of electric vehicles	Manufacturing of electric vehicles	Manufacturing of electric vehicles	Manufacturing of electric vehicles	Manufacturing of electric vehicles		Manufacturing of electric vehicles
Excel sheet: "Inventory flows_Swiss_EV.xlsx" tab. "Co_SC_temp_rel"			Exporter	Exporter	Exporter	Exporter	Exporter	Exporter	Exporter	Exporter	Exporter	Exporter	Exporter
Importer	Product	unit	Belgium	China	France	Germany	Mexico	Rep. of Korea	Slovakia	Spain	Sweden	United Kingdom	USA
Switzerland	BEV	Netweight (kg)	2.1185e+06	0	2.96591e+06	2.16057e+06	0	1.95937e+06	0	0	0	1.55074e+06	1.44225e+07
Switzerland	PHEV	Netweight (kg)	0	751994	0	3258193	213161	0	846998	758180	1845474	0	827740
source: BACI 2019			Manufacturing of electric vehicles	Manufacturing of electric vehicles	Manufacturing of electric vehicles	Manufacturing of electric vehicles	Manufacturing of electric vehicles	Manufacturing of electric vehicles	Manufacturing of electric vehicles	Manufacturing of electric vehicles	Manufacturing of electric vehicles		Manufacturing of electric vehicles
Global supply chain			Exporter	Exporter	Exporter	Exporter	Exporter	Exporter	Exporter	Exporter	Exporter	Exporter	Exporter
Importer	Product	Unit	Belgium	China	France	Germany	Mexico	Rep. of Korea	Slovakia	Spain	Sweden	United Kingdom	USA
Switzerland	BEV	Netweight (kg)	2071870	137872	2900623	2113015	19646	1916241	15633	207119		1516604	14104988
Switzerland	PHEV(comp)	Netweight (kg)	24518			66741		24518			4408
Switzerland	PHEV(spark)	Netweight (kg)	34748	751994	1546	3191452	213161	4485	846998	758180	1841066	76148	827740
source: BACI 2019			Manufacturing of electric vehicles	Manufacturing of electric vehicles	Manufacturing of electric vehicles	Manufacturing of electric vehicles	Manufacturing of electric vehicles	Manufacturing of electric vehicles	Manufacturing of electric vehicles	Manufacturing of electric vehicles	Manufacturing of electric vehicles		Manufacturing of electric vehicles
Global supply chain			Exporter	Exporter	Exporter	Exporter	Exporter	Exporter	Exporter	Exporter	Exporter	Exporter	Exporter
Importer	Product	Unit	Belgium	China	France	Germany	Mexico	Rep. of Korea	Slovakia	Spain	Sweden	United Kingdom	USA
Switzerland	BEV	Trade Value ($)	59766386	1274470	4.39279e+07	6.9842e+07	316430	36672204	276364	3609351		31608772	2.87799e+08
Switzerland	PHEV(comp)	Trade Value ($)	391594			2258078		384051			6317203
Switzerland	PHEV(spark)	Trade Value ($)	718138	16389915	791255	80307508	5.66165e+06	3075047	35979449	12397185	37343936	5002684	14598734

## Sheet: EVI_EV
Importer	Product	Unit	Belgium	China	France	Germany	Mexico	Rep. of Korea	Slovakia	Spain	Sweden	USA	United Kingdom	total trade	domestic production	total production
Switzerland	BEV	Trade Value ($)	6.11116e+07	0	4.49166e+07	7.1414e+07	0	3.74976e+07	0	0		2.94277e+08	3.23202e+07
Switzerland	PHEV	Trade Value ($)	0	16389915	0	82565586	5.66165e+06	0	35979449	12397185	43661139	14598734
Switzerland	EV total revenue	Trade Value ($)	6.11116e+07	16389915	4.49166e+07	1.5398e+08	5.66165e+06	3.74976e+07	35979449	12397185	43661139	3.08875e+08	3.23202e+07	7.52791e+08	0	7.52791e+08
	% of revenue secured through domestic LIB production		0	0.964147	0.153104	0.0099631	0	0.659096	0	0	0	0.556404	0.263903
	% of revenue secured through domestic EV body production		0.928333	1	1	1	1	1	1	1	1	1	0.921086
	% of revenue secured through domestic EV chassis production		1	0.648207	0.991504	0.993228	0	1	0	1	1	0.970718	0
	% of revenue secured through domestic EV electric motor production		0	1	0.932603	0.915493	0.996702	0.851857	0	0	0	0.763159	0
	% of revenue secured through domestic EV wiring production		0.108838	0.868616	0.183428	0.586345	0.968263	0.158566	0.402603	0.245014	0	0.365507	0.188129
	EV exposed revenue	Trade Value ($)	6.11116e+07	5.76585e+06	3.80397e+07	1.52446e+08	5.66165e+06	3.15518e+07	35979449	12397185	43661139	1.95979e+08	3.23202e+07

## Sheet: Data (DI_LIB)
Lithium ion batteries (LIBs):
term:	value:	unit:	sources:
global production amount:	180000000	kWh	(Pillot 2020), (U.S. Department of Energy 2020)
Energy density:	0.16	kWh/kg	(Cerdas Marin et al. 2018), (Ding et al. 2019), (Duan et al. 2020), (Yuan et al. 2017)
Share of LIBs used in the transport sector:	0.6		(Tsiropoulos et al. 2018), (U.S. Department of Energy 2020)
Production capacity in the year 2019*			Production capacity in the year 2016*			Conclusion for production capacity and share in the year 2019 within this study*
source: (Yu and Sumangil 2021)			source: (Mayyas et al. 2019)
country	capacity in MWh	share	country	capacity in MWh (fully commissioned, under construction & announced)	share	country	capacity in MWh	share
China	268000	0.72043	China	132990	0.562269	China	268000	0.713411
Japan	27000	0.0725806	Japan	19414	0.0820805	Japan	27000	0.0718735
Rep. of Korea	18000	0.0483871	Rep. of Korea	24744	0.104615	Rep. of Korea	18000	0.0479157
USA	37000	0.0994624	USA	50166	0.212097	USA	37000	0.0984933
Hungary	14000	0.0376344	Czechia	1000	0.0042279	Czechia	1000	0.00266198
Poland	6000	0.016129	Finland	300	0.00126837	Finland	300	0.000798594
United Kingdom	2000	0.00537634	France	1600	0.00676464	France	1600	0.00425917
total	372000		Germany	300	0.00126837	Germany	300	0.000798594
			Hungary	1000	0.0042279	Hungary	14000	0.0372677
			Poland	3950	0.0167002	Poland	6000	0.0159719
			United Kingdom	600	0.00253674	United Kingdom	2000	0.00532396
			Russia	460	0.00194483	Russia	460	0.00122451
			total	236524		total	375660
*Share of production capacities over the countries are assumed to be equal to the shares of production amounts over the countries. Production capacities are usually higher than the production amounts because the manufacturers may not produce on full capacity.
							BACI trade data in unit: Netweight (kg)
							Exporter	Exporter	Exporter	Exporter	Exporter	Exporter	Exporter	Exporter	Exporter	Exporter	Exporter	Exporter	Exporter	Exporter	Exporter	Exporter	Exporter	Exporter	Exporter	Exporter	Exporter	Exporter	Exporter	Exporter	Exporter	Exporter	Exporter	Exporter	Exporter	Exporter	Exporter	Exporter	Exporter	Exporter	Exporter	Exporter	Exporter	Exporter	Exporter	Exporter	Exporter	Exporter	Exporter
							Afghanistan	Albania	Algeria	American Samoa	Andorra	Angola	Anguilla	Antartica	Antigua and Barbuda	Argentina	Armenia	Aruba	Australia	Austria	Azerbaijan	Bahamas	Bahrain	Bangladesh	Barbados	Belarus	Belgium	Belize	Benin	Bermuda	Bhutan	Bolivia (Plurinational State of)	Bonaire	Bosnia Herzegovina	Botswana	Bouvet Island	Br. Antarctic Terr.	Br. Indian Ocean Terr.	Br. Virgin Isds	Brazil	Brunei Darussalam	Bulgaria	Burkina Faso	Burundi	Cabo Verde	Cambodia	Cameroon	Canada	Cayman Isds
Importer	Production amount		Energy density		Production amount
Afghanistan	0	Power volume (kWh)	0.16	Energy density (kWh/kg)	0	Netweight (kg)						0		0	0			0										0				0	0			0	0					3.75	0	0	0				0
Albania	0	Power volume (kWh)	0.16	Energy density (kWh/kg)	0	Netweight (kg)						0		0	0			0		24							1.5	0				0	0			0	0					316.5	0	0	0			3	0
Antarctica	0	Power volume (kWh)	0.16	Energy density (kWh/kg)	0	Netweight (kg)						0		0	0			0										0				0	0			0	0						0	0	0				0
Algeria	0	Power volume (kWh)	0.16	Energy density (kWh/kg)	0	Netweight (kg)						0		0	0			0	18	330.75							483	0				0	0			0	0						0	0	0			18	0
American Samoa	0	Power volume (kWh)	0.16	Energy density (kWh/kg)	0	Netweight (kg)						0		0	0			0										0				0	0			0	0						0	0	0				0
Andorra	0	Power volume (kWh)	0.16	Energy density (kWh/kg)	0	Netweight (kg)						0		0	0			0		5.25								0				0	0			0	0						0	0	0				0
Angola	0	Power volume (kWh)	0.16	Energy density (kWh/kg)	0	Netweight (kg)						0		0	0			0										0				0	0			0	0			43.5			0	0	0				0
Antigua and Barbuda	0	Power volume (kWh)	0.16	Energy density (kWh/kg)	0	Netweight (kg)						0		0	0			0										0				0	0			0	0						0	0	0				0
Azerbaijan	0	Power volume (kWh)	0.16	Energy density (kWh/kg)	0	Netweight (kg)						0		0	0			0		10.5							3	0				0	0			0	0						0	0	0			12	0
Argentina	0	Power volume (kWh)	0.16	Energy density (kWh/kg)	0	Netweight (kg)						0		0	0			0	119.25	72.75							5.25	0				0	0			0	0			94.5			0	0	0			48.75	0
Australia	0	Power volume (kWh)	0.16	Energy density (kWh/kg)	0	Netweight (kg)						0		0	0			0		8654.25						27	4684.5	0				0	0			0	0				116.25	49.5	0	0	0			4233	0
Austria	0	Power volume (kWh)	0.16	Energy density (kWh/kg)	0	Netweight (kg)						0		0	0			0	6								10239	0				0	0			0	0			56.25		19.5	0	0	0			62.25	0
Bahamas	0	Power volume (kWh)	0.16	Energy density (kWh/kg)	0	Netweight (kg)						0		0	0			0										0				0	0			0	0						0	0	0				0
Bahrain	0	Power volume (kWh)	0.16	Energy density (kWh/kg)	0	Netweight (kg)						0		0	0			0	2.25	78							8.25	0				0	0			0	0						0	0	0			3	0
Bangladesh	0	Power volume (kWh)	0.16	Energy density (kWh/kg)	0	Netweight (kg)						0		0	0			0		18							3	0				0	0			0	0						0	0	0			7.5	0
Armenia	0	Power volume (kWh)	0.16	Energy density (kWh/kg)	0	Netweight (kg)						0		0	0			0								25.5		0				0	0			0	0					3	0	0	0			0.75	0
Barbados	0	Power volume (kWh)	0.16	Energy density (kWh/kg)	0	Netweight (kg)						0		0	0			0										0				0	0			0	0						0	0	0				0
Belgium	0	Power volume (kWh)	0.16	Energy density (kWh/kg)	0	Netweight (kg)						0		0	0			0	2.25	8440.5						0.75		0				0	0			0	0			405		282.75	0	0	0	0.75		36.75	0
Bermuda	0	Power volume (kWh)	0.16	Energy density (kWh/kg)	0	Netweight (kg)						0		0	0			0										0				0	0			0	0						0	0	0			2.25	0
Bhutan	0	Power volume (kWh)	0.16	Energy density (kWh/kg)	0	Netweight (kg)						0		0	0			0										0				0	0			0	0						0	0	0				0
Bolivia	0	Power volume (kWh)	0.16	Energy density (kWh/kg)	0	Netweight (kg)						0		0	0			0		6.75							2.25	0				0	0			0	0			1.5			0	0	0			14.25	0
Bosnia Herzegovina	0	Power volume (kWh)	0.16	Energy density (kWh/kg)	0	Netweight (kg)						0		0	0			0		15.75				2.25			3	0				0	0			0	0					432.75	0	0	0			1.5	0
Botswana	0	Power volume (kWh)	0.16	Energy density (kWh/kg)	0	Netweight (kg)						0		0	0			0									2.25	0				0	0			0	0						0	0	0				0
Bouvet Island	0	Power volume (kWh)	0.16	Energy density (kWh/kg)	0	Netweight (kg)						0		0	0			0										0				0	0			0	0						0	0	0				0
Brazil	0	Power volume (kWh)	0.16	Energy density (kWh/kg)	0	Netweight (kg)						0		0	0	93		0	216.75	3675							1551.75	0				0	0			0	0						0	0	0			156.75	0
Br. Antarctic Terr.	0	Power volume (kWh)	0.16	Energy density (kWh/kg)	0	Netweight (kg)						0		0	0			0										0				0	0			0	0						0	0	0				0
Belize	0	Power volume (kWh)	0.16	Energy density (kWh/kg)	0	Netweight (kg)						0		0	0			0										0				0	0			0	0						0	0	0				0
Br. Indian Ocean Terr.	0	Power volume (kWh)	0.16	Energy density (kWh/kg)	0	Netweight (kg)						0		0	0			0										0				0	0			0	0						0	0	0				0
Solomon Islands	0	Power volume (kWh)	0.16	Energy density (kWh/kg)	0	Netweight (kg)						0		0	0			0	69									0				0	0			0	0						0	0	0				0
Br. Virgin Islands	0	Power volume (kWh)	0.16	Energy density (kWh/kg)	0	Netweight (kg)						0		0	0			0										0				0	0			0	0						0	0	0				0
Brunei Darussalam	0	Power volume (kWh)	0.16	Energy density (kWh/kg)	0	Netweight (kg)						0		0	0			0										0				0	0			0	0						0	0	0				0
Bulgaria	0	Power volume (kWh)	0.16	Energy density (kWh/kg)	0	Netweight (kg)						0		0	0		13.5	0		11594.2							113.25	0				0	0	7.5		0	0						0	0	0			2.25	0
Myanmar	0	Power volume (kWh)	0.16	Energy density (kWh/kg)	0	Netweight (kg)						0		0	0			0		3.75							21.75	0				0	0			0	0						0	0	0				0
Burundi	0	Power volume (kWh)	0.16	Energy density (kWh/kg)	0	Netweight (kg)						0		0	0			0									100.5	0				0	0			0	0						0	0	0				0
Belarus	0	Power volume (kWh)	0.16	Energy density (kWh/kg)	0	Netweight (kg)						0		0	0		363	0	0.75	12							86.25	0				0	0			0	0						0	0	0				0
Cambodia	0	Power volume (kWh)	0.16	Energy density (kWh/kg)	0	Netweight (kg)						0		0	0			0	282.75									0				0	0			0	0						0	0	0				0
Cameroon	0	Power volume (kWh)	0.16	Energy density (kWh/kg)	0	Netweight (kg)						0		0	0			0		468.75							1245	0				0	0			0	0						0	0	0				0
Canada	0	Power volume (kWh)	0.16	Energy density (kWh/kg)	0	Netweight (kg)					0.75	0		0	0			0	170.25	2706.75		0.75				1.5	428.25	0			0	0	0			0	0			5.25		6	0	0	0	0			0
Cabo Verde	0	Power volume (kWh)	0.16	Energy density (kWh/kg)	0	Netweight (kg)						0		0	0			0									287.25	0				0	0			0	0						0	0	0				0
Cayman Islands	0	Power volume (kWh)	0.16	Energy density (kWh/kg)	0	Netweight (kg)						0		0	0			0										0				0	0			0	0						0	0	0				0
Central African Rep.	0	Power volume (kWh)	0.16	Energy density (kWh/kg)	0	Netweight (kg)						0		0	0			0										0				0	0			0	0						0	0	0			0	0
Sri Lanka	0	Power volume (kWh)	0.16	Energy density (kWh/kg)	0	Netweight (kg)						0		0	0			0	381.75	12							12.75	0				0	0			0	0					1.5	0	0	0				0
Chad	0	Power volume (kWh)	0.16	Energy density (kWh/kg)	0	Netweight (kg)						0		0	0			0										0				0	0			0	0						0	0	0				0
Chile	0	Power volume (kWh)	0.16	Energy density (kWh/kg)	0	Netweight (kg)						0	9.75	0	0	522.75		0	394.5	1553.25							199.5	0				0	0			0	0			273		1.5	0	0	0			314.25	0
China	7.70484e+07	Power volume (kWh)	0.16	Energy density (kWh/kg)	4.81552e+08	Netweight (kg)						0		0	0			0	494.25	7887						797.25	4285.5	0		16.5		0	0	52.5		0	0			933.75			0	0	0			36465.8	0
Christmas Islands	0	Power volume (kWh)	0.16	Energy density (kWh/kg)	0	Netweight (kg)						0		0	0			0	219.75									0				0	0			0	0						0	0	0				0
Cocos Islands	0	Power volume (kWh)	0.16	Energy density (kWh/kg)	0	Netweight (kg)						0		0	0			0	45									0				0	0			0	0						0	0	0				0
Colombia	0	Power volume (kWh)	0.16	Energy density (kWh/kg)	0	Netweight (kg)						0		0	0	22.5		0	21.75	480.75							21.75	0				0	0			0	0			114.75			0	0	0			113.25	0
Comoros	0	Power volume (kWh)	0.16	Energy density (kWh/kg)	0	Netweight (kg)						0		0	0			0										0				0	0			0	0						0	0	0				0
Mayotte	0	Power volume (kWh)	0.16	Energy density (kWh/kg)	0	Netweight (kg)						0		0	0			0										0				0	0			0	0						0	0	0				0
Congo	0	Power volume (kWh)	0.16	Energy density (kWh/kg)	0	Netweight (kg)						0		0	0			0									15	0				0	0			0	0						0	0	0				0
Dem. Rep. of the Congo	0	Power volume (kWh)	0.16	Energy density (kWh/kg)	0	Netweight (kg)						0		0	0			0		1404							387	0				0	0			0	0						0	0	0				0
Cook Islands	0	Power volume (kWh)	0.16	Energy density (kWh/kg)	0	Netweight (kg)						0		0	0			0	12									0				0	0			0	0						0	0	0				0
Costa Rica	0	Power volume (kWh)	0.16	Energy density (kWh/kg)	0	Netweight (kg)				4.5		0		0	0			0		27							91.5	0				0	0			0	0			48			0	0	0			3.75	0
Croatia	0	Power volume (kWh)	0.16	Energy density (kWh/kg)	0	Netweight (kg)						0		0	0			0		2152.5							675	0				0	0	0.75		0	0					1.5	0	0	0			48.75	0
Cuba	0	Power volume (kWh)	0.16	Energy density (kWh/kg)	0	Netweight (kg)						0		0	0			0									120.75	0				0	0			0	0						0	0	0			64.5	0
Cyprus	0	Power volume (kWh)	0.16	Energy density (kWh/kg)	0	Netweight (kg)						0		0	0			0		1443.75							242.25	0				0	0			0	0						0	0	0				0
Czechia	287494	Power volume (kWh)	0.16	Energy density (kWh/kg)	1.79684e+06	Netweight (kg)						0		0	0		2.25	0	27	11424.8	1.5					53.25	889.5	0				0	0			0	0			84.75		54.75	0	0	0			15	0
Benin	0	Power volume (kWh)	0.16	Energy density (kWh/kg)	0	Netweight (kg)						0		0	0			0									40.5	0				0	0			0	0						0	0	0				0
Denmark	0	Power volume (kWh)	0.16	Energy density (kWh/kg)	0	Netweight (kg)						0		0	0			0		504						546.75	5800.5	0				0	0			0	0					93	0	0	0			42	0
Dominica	0	Power volume (kWh)	0.16	Energy density (kWh/kg)	0	Netweight (kg)						0		0	0			0										0				0	0			0	0						0	0	0				0
Dominican Rep.	0	Power volume (kWh)	0.16	Energy density (kWh/kg)	0	Netweight (kg)						0		0	0			0		4.5							9.75	0				0	0			0	0			1.5			0	0	0			47.25	0
Ecuador	0	Power volume (kWh)	0.16	Energy density (kWh/kg)	0	Netweight (kg)						0		0	0			0	8.25	1.5							4.5	0				0	0			0	0			13.5		9.75	0	0	0			5.25	0
El Salvador	0	Power volume (kWh)	0.16	Energy density (kWh/kg)	0	Netweight (kg)						0		0	0			0									2.25	0				0	0			0	0			14.25			0	0	0				0
Equatorial Guinea	0	Power volume (kWh)	0.16	Energy density (kWh/kg)	0	Netweight (kg)						0		0	0			0										0				0	0			0	0						0	0	0				0
Ethiopia	0	Power volume (kWh)	0.16	Energy density (kWh/kg)	0	Netweight (kg)						0		0	0			0									3	0				0	0			0	0						0	0	0				0
Eritrea	0	Power volume (kWh)	0.16	Energy density (kWh/kg)	0	Netweight (kg)						0		0	0			0										0				0	0			0	0						0	0	0				0
Estonia	0	Power volume (kWh)	0.16	Energy density (kWh/kg)	0	Netweight (kg)						0		0	0			0		193.5			0				209.25	0				0	0			0	0			1.5		105.75	0	0	0			5265	0
Faeroe Islands	0	Power volume (kWh)	0.16	Energy density (kWh/kg)	0	Netweight (kg)						0		0	0			0										0				0	0			0	0						0	0	0				0
Falkland Islands	0	Power volume (kWh)	0.16	Energy density (kWh/kg)	0	Netweight (kg)						0		0	0			0										0				0	0			0	0						0	0	0				0
South Georgia and the South Sandwich Islands	0	Power volume (kWh)	0.16	Energy density (kWh/kg)	0	Netweight (kg)						0		0	0			0										0				0	0			0	0						0	0	0				0
Fiji	0	Power volume (kWh)	0.16	Energy density (kWh/kg)	0	Netweight (kg)						0		0	0			0	697.5									0				0	0			0	0			0.75			0	0	0				0
Finland	86248.2	Power volume (kWh)	0.16	Energy density (kWh/kg)	539051	Netweight (kg)						0		0	0			0	89.25	3125.25							777	0				0	0			0	0					7.5	0	0	0			129.75	0
France	459990	Power volume (kWh)	0.16	Energy density (kWh/kg)	2.87494e+06	Netweight (kg)		3				0		0	0			0	948	93724.5	21.75		2.25			0.75	58771.5	0				0	0			0	0			156.75		729	0	0	0	5.25		1164	0
French Polynesia	0	Power volume (kWh)	0.16	Energy density (kWh/kg)	0	Netweight (kg)						0		0	0			0	60									0				0	0			0	0						0	0	0				0
Fr. South Antarctic Terr.	0	Power volume (kWh)	0.16	Energy density (kWh/kg)	0	Netweight (kg)						0		0	0			0										0				0	0			0	0						0	0	0				0
Djibouti	0	Power volume (kWh)	0.16	Energy density (kWh/kg)	0	Netweight (kg)						0		0	0			0									0.75	0				0	0			0	0						0	0	0			1.5	0
Gabon	0	Power volume (kWh)	0.16	Energy density (kWh/kg)	0	Netweight (kg)						0		0	0			0									3	0				0	0			0	0						0	0	0				0
Georgia	0	Power volume (kWh)	0.16	Energy density (kWh/kg)	0	Netweight (kg)						0		0	0			0		54						156	55.5	0				0	0			0	0					153	0	0	0				0
Gambia	0	Power volume (kWh)	0.16	Energy density (kWh/kg)	0	Netweight (kg)						0		0	0			0										0				0	0			0	0						0	0	0				0
State of Palestine	0	Power volume (kWh)	0.16	Energy density (kWh/kg)	0	Netweight (kg)						0		0	0			0		6								0				0	0			0	0						0	0	0				0
Germany	86248.2	Power volume (kWh)	0.16	Energy density (kWh/kg)	539051	Netweight (kg)						0		0	0			0	2607	2.17139e+06			9			6	29415.8	0		24		0	0			0	0			27.75		1560	0	0	0	39.75		11492.2	0
Ghana	0	Power volume (kWh)	0.16	Energy density (kWh/kg)	0	Netweight (kg)						0		0	0			0	555	1098.75							157.5	0				0	0			0	0						0	0	0			0	0
Gibraltar	0	Power volume (kWh)	0.16	Energy density (kWh/kg)	0	Netweight (kg)						0		0	0			0										0				0	0			0	0						0	0	0				0
Kiribati	0	Power volume (kWh)	0.16	Energy density (kWh/kg)	0	Netweight (kg)						0		0	0			0										0				0	0			0	0						0	0	0				0
Greece	0	Power volume (kWh)	0.16	Energy density (kWh/kg)	0	Netweight (kg)						0		0	0			0	0.75	19782							10161.8	0				0	0			0	0					2559.75	0	0	0			19.5	0
Greenland	0	Power volume (kWh)	0.16	Energy density (kWh/kg)	0	Netweight (kg)						0		0	0			0										0				0	0			0	0						0	0	0				0
Grenada	0	Power volume (kWh)	0.16	Energy density (kWh/kg)	0	Netweight (kg)						0		0	0			0										0				0	0			0	0						0	0	0				0
Guam	0	Power volume (kWh)	0.16	Energy density (kWh/kg)	0	Netweight (kg)						0		0	0			0										0				0	0			0	0						0	0	0				0
Guatemala	0	Power volume (kWh)	0.16	Energy density (kWh/kg)	0	Netweight (kg)						0		0	0			0		2.25							17.25	0				0	0			0	0						0	0	0			3483.75	0
Guinea	0	Power volume (kWh)	0.16	Energy density (kWh/kg)	0	Netweight (kg)						0		0	0			0									880.5	0				0	0			0	0						0	0	0				0
Guyana	0	Power volume (kWh)	0.16	Energy density (kWh/kg)	0	Netweight (kg)						0		0	0			0							127.5			0				0	0			0	0						0	0	0			3.75	0
Haiti	0	Power volume (kWh)	0.16	Energy density (kWh/kg)	0	Netweight (kg)						0		0	0			0									1.5	0				0	0			0	0						0	0	0				0
Heard Islands and McDonald Islands	0	Power volume (kWh)	0.16	Energy density (kWh/kg)	0	Netweight (kg)						0		0	0			0										0				0	0			0	0						0	0	0				0
Holy See	0	Power volume (kWh)	0.16	Energy density (kWh/kg)	0	Netweight (kg)						0		0	0			0										0				0	0			0	0						0	0	0				0
Honduras	0	Power volume (kWh)	0.16	Energy density (kWh/kg)	0	Netweight (kg)						0		0	0			0									1.5	0				0	0			0	0					0.75	0	0	0				0
China, Hong Kong SAR	0	Power volume (kWh)	0.16	Energy density (kWh/kg)	0	Netweight (kg)						0		0	0	183		0	40086	5691.75				79.5			2817.75	0				0	0			0	0			783		94.5	0	0	0			4034.25	0
Hungary	4.02492e+06	Power volume (kWh)	0.16	Energy density (kWh/kg)	2.51557e+07	Netweight (kg)						0		0	0			0	10.5	28512.7			4.5				12145.5	0				0	0			0	0					57005.2	0	0	0			9	0
Iceland	0	Power volume (kWh)	0.16	Energy density (kWh/kg)	0	Netweight (kg)						0		0	0			0	5.25	1002.75							78	0				0	0			0	0					0.75	0	0	0			2.25	0
Indonesia	0	Power volume (kWh)	0.16	Energy density (kWh/kg)	0	Netweight (kg)						0		0	0	1.5		0	3336	11.25							353.25	0				0	0			0	0		145.5		1.5	69.75	0	0	0			251.25	0
Iran	0	Power volume (kWh)	0.16	Energy density (kWh/kg)	0	Netweight (kg)						0		0	0			0		110.25							1.5	0				0	0			0	0					42	0	0	0				0
Iraq	0	Power volume (kWh)	0.16	Energy density (kWh/kg)	0	Netweight (kg)						0		0	0			0	3.75	30							5.25	0				0	0			0	0					0.75	0	0	0			10.5	0
Ireland	0	Power volume (kWh)	0.16	Energy density (kWh/kg)	0	Netweight (kg)						0		0	0			0	6	885							296.25	0				0	0			0	0			374.25			0	0	0			3	0
Israel	0	Power volume (kWh)	0.16	Energy density (kWh/kg)	0	Netweight (kg)						0		0	0			0	1126.5	2232	26.25					0.75	1857.75	0				0	0			0	0					15	0	0	0		12.75	564.75	0
Italy	0	Power volume (kWh)	0.16	Energy density (kWh/kg)	0	Netweight (kg)						0		0	0			0	31.5	80517.8						9.75	22446	0				0	0			0	0			46.5		33.75	0	0	0			1359	0
Cote dIvoire	0	Power volume (kWh)	0.16	Energy density (kWh/kg)	0	Netweight (kg)						0		0	0			0	6.75	0.75							6.75	0				0	0			0	0						0	0	0			0.75	0
Jamaica	0	Power volume (kWh)	0.16	Energy density (kWh/kg)	0	Netweight (kg)						0		0	0			0										0				0	0			0	0						0	0	0			14.25	0
Japan	7.76234e+06	Power volume (kWh)	0.16	Energy density (kWh/kg)	4.85146e+07	Netweight (kg)						0		0	0			0	1206	2184						9.75	85.5	0				0	0			0	0			0.75		14.25	0	0	0			159	0
Kazakhstan	0	Power volume (kWh)	0.16	Energy density (kWh/kg)	0	Netweight (kg)						0		0	0			0	29.25	273.75						26.25	6	0				0	0			0	0						0	0	0			6.75	0
Jordan	0	Power volume (kWh)	0.16	Energy density (kWh/kg)	0	Netweight (kg)						0		0	0			0	8.25	284.25							60.75	0				0	0			0	0						0	0	0				0
Kenya	0	Power volume (kWh)	0.16	Energy density (kWh/kg)	0	Netweight (kg)						0		0	0			0									19.5	0				0	0			0	0					3	0	0	0				0
Dem. Peoples Rep. of Korea	0	Power volume (kWh)	0.16	Energy density (kWh/kg)	0	Netweight (kg)						0		0	0			0										0				0	0			0	0						0	0	0				0
Rep. of Korea	5.17489e+06	Power volume (kWh)	0.16	Energy density (kWh/kg)	3.23431e+07	Netweight (kg)						0		0	0			0	258.75	7022.25							57.75	0				0	0			0	0			139.5	126.75	24	0	0	0			181.5	0
Kuwait	0	Power volume (kWh)	0.16	Energy density (kWh/kg)	0	Netweight (kg)						0		0	0			0		30.75							268.5	0				0	0			0	0					18	0	0	0				0
Kyrgyzstan	0	Power volume (kWh)	0.16	Energy density (kWh/kg)	0	Netweight (kg)						0		0	0			0		0.75							3	0				0	0			0	0						0	0	0				0
Lao Peoples Dem. Rep.	0	Power volume (kWh)	0.16	Energy density (kWh/kg)	0	Netweight (kg)						0		0	0			0		4.5								0				0	0			0	0						0	0	0				0
Lebanon	0	Power volume (kWh)	0.16	Energy density (kWh/kg)	0	Netweight (kg)						0		0	0			0		17.25							87	0				0	0			0	0						0	0	0			9	0
Lesotho	0	Power volume (kWh)	0.16	Energy density (kWh/kg)	0	Netweight (kg)						0		0	0			0									15	0				0	0			0	0						0	0	0				0
Latvia	0	Power volume (kWh)	0.16	Energy density (kWh/kg)	0	Netweight (kg)						0		0	0			0	22.5	16.5						1369.5	104.25	0				0	0			0	0						0	0	0				0
Liberia	0	Power volume (kWh)	0.16	Energy density (kWh/kg)	0	Netweight (kg)						0		0	0			0										0				0	0			0	0						0	0	0				0
Libya	0	Power volume (kWh)	0.16	Energy density (kWh/kg)	0	Netweight (kg)						0		0	0			0		6							3	0				0	0			0	0						0	0	0				0
Lithuania	0	Power volume (kWh)	0.16	Energy density (kWh/kg)	0	Netweight (kg)						0		0	0			0	3.75	3108						131.25	350.25	0				0	0			0	0					16619.2	0	0	0			5.25	0
Luxembourg	0	Power volume (kWh)	0.16	Energy density (kWh/kg)	0	Netweight (kg)						0		0	0			0		120							15138.8	0				0	0			0	0						0	0	0			2.25	0
China, Macao SAR	0	Power volume (kWh)	0.16	Energy density (kWh/kg)	0	Netweight (kg)						0		0	0			0										0				0	0			0	0						0	0	0				0
Madagascar	0	Power volume (kWh)	0.16	Energy density (kWh/kg)	0	Netweight (kg)						0		0	0			0		1.5							12.75	0				0	0			0	0					9	0	0	0				0
Malawi	0	Power volume (kWh)	0.16	Energy density (kWh/kg)	0	Netweight (kg)						0		0	0			0									28.5	0				0	0			0	0					7.5	0	0	0				0
Malaysia	0	Power volume (kWh)	0.16	Energy density (kWh/kg)	0	Netweight (kg)						0		0	0			0	285	1590	0.75						13122.8	0				0	0			0	0				446.25	3	0	0	0			34.5	0
Maldives	0	Power volume (kWh)	0.16	Energy density (kWh/kg)	0	Netweight (kg)						0		0	0			0		2.25							279	0				0	0			0	0						0	0	0				0
Mali	0	Power volume (kWh)	0.16	Energy density (kWh/kg)	0	Netweight (kg)						0		0	0			0									150	0				0	0			0	0						0	0	0				0
Malta	0	Power volume (kWh)	0.16	Energy density (kWh/kg)	0	Netweight (kg)						0		0	0			0		249.75							6	0				0	0			0	0					11.25	0	0	0			1.5	0
Mauritania	0	Power volume (kWh)	0.16	Energy density (kWh/kg)	0	Netweight (kg)						0		0	0			0										0				0	0			0	0			66.75			0	0	0				0
Mauritius	0	Power volume (kWh)	0.16	Energy density (kWh/kg)	0	Netweight (kg)						0		0	0			0		1.5							39	0				0	0			0	0						0	0	0				0
Mexico	0	Power volume (kWh)	0.16	Energy density (kWh/kg)	0	Netweight (kg)						0		0	0			0	9.75	5064							1745.25	0				0	0			0	0			1344			0	0	0			62.25	0
Mongolia	0	Power volume (kWh)	0.16	Energy density (kWh/kg)	0	Netweight (kg)						0		0	0			0	9.75	10.5							1.5	0				0	0			0	0						0	0	0				0
Rep. of Moldova	0	Power volume (kWh)	0.16	Energy density (kWh/kg)	0	Netweight (kg)						0		0	0			0		174.75						2.25	9.75	0				0	0			0	0					65.25	0	0	0				0
Montenegro	0	Power volume (kWh)	0.16	Energy density (kWh/kg)	0	Netweight (kg)						0		0	0			0		287.25							3	0				0	0	60.75		0	0					22.5	0	0	0				0
Monserrat	0	Power volume (kWh)	0.16	Energy density (kWh/kg)	0	Netweight (kg)						0		0	0			0										0				0	0			0	0						0	0	0				0
Morocco	0	Power volume (kWh)	0.16	Energy density (kWh/kg)	0	Netweight (kg)						0		0	0			0		21							39	0				0	0			0	0			0.75		1.5	0	0	0			9	0
Mozambique	0	Power volume (kWh)	0.16	Energy density (kWh/kg)	0	Netweight (kg)						0		0	0			0									0.75	0				0	0			0	0						0	0	0				0
Oman	0	Power volume (kWh)	0.16	Energy density (kWh/kg)	0	Netweight (kg)						0		0	0			0		72							13.5	0				0	0			0	0						0	0	0				0
Namibia	0	Power volume (kWh)	0.16	Energy density (kWh/kg)	0	Netweight (kg)						0		0	0			0									9.75	0				0	0			0	0						0	0	0				0
Nauru	0	Power volume (kWh)	0.16	Energy density (kWh/kg)	0	Netweight (kg)						0		0	0			0										0				0	0			0	0						0	0	0				0
Nepal	0	Power volume (kWh)	0.16	Energy density (kWh/kg)	0	Netweight (kg)						0		0	0			0									1.5	0				0	0			0	0						0	0	0				0
Netherlands	0	Power volume (kWh)	0.16	Energy density (kWh/kg)	0	Netweight (kg)			24			0		0	0			0	50744.2	1454.25	0.75					0.75	187795	0	0.75	0.75		0	0	18	13.5	0	0			173.25		4636.5	0	0	0			4735.5	0
Curacao	0	Power volume (kWh)	0.16	Energy density (kWh/kg)	0	Netweight (kg)						0		0	0			0										0				0	0			0	0						0	0	0				0
Aruba	0	Power volume (kWh)	0.16	Energy density (kWh/kg)	0	Netweight (kg)						0		0	0			0										0				0	0			0	0						0	0	0				0
Saint Maarten	0	Power volume (kWh)	0.16	Energy density (kWh/kg)	0	Netweight (kg)						0		0	0			0										0				0	0			0	0						0	0	0				0
Bonaire	0	Power volume (kWh)	0.16	Energy density (kWh/kg)	0	Netweight (kg)						0		0	0			0										0				0	0			0	0						0	0	0				0
New Caledonia	0	Power volume (kWh)	0.16	Energy density (kWh/kg)	0	Netweight (kg)						0		0	0			0	12								318	0				0	0			0	0						0	0	0				0
Vanatu	0	Power volume (kWh)	0.16	Energy density (kWh/kg)	0	Netweight (kg)						0		0	0			0	678									0				0	0			0	0						0	0	0				0
New Zealand	0	Power volume (kWh)	0.16	Energy density (kWh/kg)	0	Netweight (kg)						0		0	0			0	14895.8	684							113.25	0				0	0			0	0					0.75	0	0	0			30	0
Nicaragua	0	Power volume (kWh)	0.16	Energy density (kWh/kg)	0	Netweight (kg)						0		0	0			0		3								0				0	0			0	0			3.75			0	0	0			0.75	0
Niger	0	Power volume (kWh)	0.16	Energy density (kWh/kg)	0	Netweight (kg)						0		0	0			0										0				0	0			0	0						0	0	0			150.75	0
Nigeria	0	Power volume (kWh)	0.16	Energy density (kWh/kg)	0	Netweight (kg)						0		0	0			0		16.5							2323.5	0				0	0			0	0						0	0	0				0
Niue	0	Power volume (kWh)	0.16	Energy density (kWh/kg)	0	Netweight (kg)						0		0	0			0	18.75									0				0	0			0	0						0	0	0				0
Norfolk Islands	0	Power volume (kWh)	0.16	Energy density (kWh/kg)	0	Netweight (kg)						0		0	0			0										0				0	0			0	0						0	0	0				0
Norway	0	Power volume (kWh)	0.16	Energy density (kWh/kg)	0	Netweight (kg)						0		0	0			0	22.5	12585.8							471	0				0	0			0	0					15.75	0	0	0			258412	0
Northern Mariana Islands	0	Power volume (kWh)	0.16	Energy density (kWh/kg)	0	Netweight (kg)						0		0	0			0										0				0	0			0	0						0	0	0				0
United States Minor Outlying Islands	0	Power volume (kWh)	0.16	Energy density (kWh/kg)	0	Netweight (kg)						0		0	0			0										0				0	0			0	0						0	0	0				0
FS Micronesia	0	Power volume (kWh)	0.16	Energy density (kWh/kg)	0	Netweight (kg)						0		0	0			0										0				0	0			0	0						0	0	0				0
Marshall Islands	0	Power volume (kWh)	0.16	Energy density (kWh/kg)	0	Netweight (kg)						0		0	0			0										0				0	0			0	0						0	0	0				0
Palau	0	Power volume (kWh)	0.16	Energy density (kWh/kg)	0	Netweight (kg)						0		0	0			0										0				0	0			0	0						0	0	0				0
Pakistan	0	Power volume (kWh)	0.16	Energy density (kWh/kg)	0	Netweight (kg)						0		0	0			0		17.25							7.5	0				0	0			0	0						0	0	0			64.5	0
Panama	0	Power volume (kWh)	0.16	Energy density (kWh/kg)	0	Netweight (kg)						0		0	0			0	12514.5	7.5							0.75	0				0	0			0	0			240.75			0	0	0				0
Papua New Guinea	0	Power volume (kWh)	0.16	Energy density (kWh/kg)	0	Netweight (kg)						0		0	0			0	545.25									0				0	0			0	0						0	0	0				0
Paraguay	0	Power volume (kWh)	0.16	Energy density (kWh/kg)	0	Netweight (kg)						0		0	0	513.75		0									3.75	0				0	0			0	0			201.75			0	0	0			1.5	0
Peru	0	Power volume (kWh)	0.16	Energy density (kWh/kg)	0	Netweight (kg)						0		0	0			0	6	9.75							8.25	0				0	0			0	0			96		3	0	0	0			75.75	0
Philippines	0	Power volume (kWh)	0.16	Energy density (kWh/kg)	0	Netweight (kg)						0		0	0			0	87.75	57.75							30	0				0	0			0	0			0.75		0.75	0	0	0			33	0
Pitcairn	0	Power volume (kWh)	0.16	Energy density (kWh/kg)	0	Netweight (kg)						0		0	0			0										0				0	0			0	0						0	0	0				0
Poland	1.72496e+06	Power volume (kWh)	0.16	Energy density (kWh/kg)	1.0781e+07	Netweight (kg)			1.5			0		0	0			0	18.75	78436.5						9.75	5931	0				0	0	119.25		0	0	3.75				150	0	0	0		2.25	89.25	0
Portugal	0	Power volume (kWh)	0.16	Energy density (kWh/kg)	0	Netweight (kg)						0		0	0			0	15	478.5							978	0				0	0			0	0					152.25	0	0	0			2.25	0
Guinea-Bissau	0	Power volume (kWh)	0.16	Energy density (kWh/kg)	0	Netweight (kg)						0		0	0			0										0				0	0			0	0						0	0	0				0
Timor-Leste	0	Power volume (kWh)	0.16	Energy density (kWh/kg)	0	Netweight (kg)						0		0	0			0	5.25									0				0	0			0	0						0	0	0				0
Qatar	0	Power volume (kWh)	0.16	Energy density (kWh/kg)	0	Netweight (kg)						0		0	0			0	40.5	2274							1.5	0				0	0			0	0					12	0	0	0			110.25	0
Romania	0	Power volume (kWh)	0.16	Energy density (kWh/kg)	0	Netweight (kg)						0		0	0			0		2574.75							1231.5	0				0	0			0	0					6411	0	0	0			1.5	0
Russian Federation	132247	Power volume (kWh)	0.16	Energy density (kWh/kg)	826545	Netweight (kg)						0		0	0		19.5	0	6	2493.75						74251.5	111	0				0	0			0	0			55.5		3.75	0	0	0			108.75	0
Rwanda	0	Power volume (kWh)	0.16	Energy density (kWh/kg)	0	Netweight (kg)					300	0		0	0			0									1359	0				0	0			0	0						0	0	0				0
Saint Barthelemy	0	Power volume (kWh)	0.16	Energy density (kWh/kg)	0	Netweight (kg)						0		0	0			0										0				0	0			0	0						0	0	0				0
Saint Helena	0	Power volume (kWh)	0.16	Energy density (kWh/kg)	0	Netweight (kg)						0		0	0			0										0				0	0			0	0						0	0	0				0
Saint Kitts and Nevis	0	Power volume (kWh)	0.16	Energy density (kWh/kg)	0	Netweight (kg)						0		0	0			0									0	0				0	0			0	0						0	0	0				0
Anguilla	0	Power volume (kWh)	0.16	Energy density (kWh/kg)	0	Netweight (kg)						0		0	0			0										0				0	0			0	0						0	0	0				0
Saint Lucia	0	Power volume (kWh)	0.16	Energy density (kWh/kg)	0	Netweight (kg)						0		0	0			0										0				0	0			0	0						0	0	0				0
Saint Pierre and Miquelon	0	Power volume (kWh)	0.16	Energy density (kWh/kg)	0	Netweight (kg)						0		0	0			0										0				0	0			0	0						0	0	0				0
Saint Vincent and the Grenadines	0	Power volume (kWh)	0.16	Energy density (kWh/kg)	0	Netweight (kg)						0		0	0			0										0				0	0			0	0						0	0	0				0
San Marino	0	Power volume (kWh)	0.16	Energy density (kWh/kg)	0	Netweight (kg)						0		0	0			0		0.75								0				0	0			0	0						0	0	0				0
Sao Tome and Principe	0	Power volume (kWh)	0.16	Energy density (kWh/kg)	0	Netweight (kg)						0		0	0			0										0				0	0			0	0						0	0	0				0
Saudi Arabia	0	Power volume (kWh)	0.16	Energy density (kWh/kg)	0	Netweight (kg)						0		0	0			0	130.5	184.5							329.25	0				0	0			0	0					1.5	0	0	0			69	0
Senegal	0	Power volume (kWh)	0.16	Energy density (kWh/kg)	0	Netweight (kg)						0		0	0			0		54							1973.25	0				0	0			0	0			1.5			0	0	0				0
Serbia	0	Power volume (kWh)	0.16	Energy density (kWh/kg)	0	Netweight (kg)						0		0	0			0	3	86.25							578.25	0				0	0	31.5		0	0					144.75	0	0	0				0
Seychelles	0	Power volume (kWh)	0.16	Energy density (kWh/kg)	0	Netweight (kg)						0		0	0			0										0				0	0			0	0						0	0	0				0
Sierra Leone	0	Power volume (kWh)	0.16	Energy density (kWh/kg)	0	Netweight (kg)						0		0	0			0									3	0				0	0			0	0						0	0	0				0
India	0	Power volume (kWh)	0.16	Energy density (kWh/kg)	0	Netweight (kg)						0		0	0			0	3186	1102.5							8151.75	0				0	0			0	0					35.25	0	0	0			171	0
Singapore	0	Power volume (kWh)	0.16	Energy density (kWh/kg)	0	Netweight (kg)						0		0	0			0	4009.5	2341.5	9.75						282	0				0	0			0	0			18.75	21	3.75	0	0	0			603.75	0
Slovakia	0	Power volume (kWh)	0.16	Energy density (kWh/kg)	0	Netweight (kg)						0		0	0			0	0.75	1.23299e+06				0.75			1077	0				0	0			0	0					17.25	0	0	0			6.75	0
Viet Nam	0	Power volume (kWh)	0.16	Energy density (kWh/kg)	0	Netweight (kg)						0		0	0			0	74.25	24.75							349.5	0				0	0			0	0			260.25			0	0	0			2.25	0
Slovenia	0	Power volume (kWh)	0.16	Energy density (kWh/kg)	0	Netweight (kg)						0		0	0			0	258	3010.5							242.25	0				0	0	6		0	0					2232.75	0	0	0	2.25		36.75	0
Somalia	0	Power volume (kWh)	0.16	Energy density (kWh/kg)	0	Netweight (kg)						0		0	0			0									7.5	0				0	0			0	0						0	0	0			7.5	0
South Africa	0	Power volume (kWh)	0.16	Energy density (kWh/kg)	0	Netweight (kg)	119.25					0		0	0			0	471.75	10930.5							5042.25	0			119.25	0	0		137.25	0	0			3577.5		238.5	0	0	0		3219.75	24327	0
Zimbabwe	0	Power volume (kWh)	0.16	Energy density (kWh/kg)	0	Netweight (kg)						0		0	0			0	112.5								6.75	0				0	0			0	0						0	0	0				0
Spain	0	Power volume (kWh)	0.16	Energy density (kWh/kg)	0	Netweight (kg)						0		0	0			0	110.25	14591.2							16593	0				0	0			0	0			2.25		12	0	0	0			36.75	0
South Sudan	0	Power volume (kWh)	0.16	Energy density (kWh/kg)	0	Netweight (kg)						0		0	0			0		285.75							38.25	0				0	0			0	0						0	0	0				0
Sudan	0	Power volume (kWh)	0.16	Energy density (kWh/kg)	0	Netweight (kg)						0		0	0			0		0.75						0.75	1.5	0				0	0			0	0						0	0	0				0
Western Sahara	0	Power volume (kWh)	0.16	Energy density (kWh/kg)	0	Netweight (kg)						0		0	0			0										0				0	0			0	0						0	0	0				0
Suriname	0	Power volume (kWh)	0.16	Energy density (kWh/kg)	0	Netweight (kg)						0		0	0			0									0.75	0				0	0			0	0			1.5			0	0	0				0
Swaziland	0	Power volume (kWh)	0.16	Energy density (kWh/kg)	0	Netweight (kg)						0		0	0			0										0				0	0			0	0						0	0	0				0
Sweden	0	Power volume (kWh)	0.16	Energy density (kWh/kg)	0	Netweight (kg)						0		0	0			0	1110	63733.5						9.75	56179.5	0				0	0			0	0			575.25		6.75	0	0	0			1235.25	0
Switzerland	0	Power volume (kWh)	0.16	Energy density (kWh/kg)	0	Netweight (kg)						0		0	0	0.75		0	600.75	10688.2			0.75				2179.5	0				0	0			0	0					99	0	0	0		12	96	0
Syria	0	Power volume (kWh)	0.16	Energy density (kWh/kg)	0	Netweight (kg)						0		0	0			0										0				0	0			0	0						0	0	0				0
Tajikistan	0	Power volume (kWh)	0.16	Energy density (kWh/kg)	0	Netweight (kg)						0		0	0			0		2.25							0.75	0				0	0			0	0						0	0	0				0
Thailand	0	Power volume (kWh)	0.16	Energy density (kWh/kg)	0	Netweight (kg)						0		0	0			0	48.75	7204.5							84.75	0				0	0			0	0				1218		0	0	0			149.25	0
Togo	0	Power volume (kWh)	0.16	Energy density (kWh/kg)	0	Netweight (kg)						0		0	0			0		8.25							294.75	0				0	0			0	0						0	0	0				0
Tokelau	0	Power volume (kWh)	0.16	Energy density (kWh/kg)	0	Netweight (kg)						0		0	0			0										0				0	0			0	0						0	0	0				0
Tonga	0	Power volume (kWh)	0.16	Energy density (kWh/kg)	0	Netweight (kg)						0		0	0			0										0				0	0			0	0						0	0	0				0
Trinidad and Tobago	0	Power volume (kWh)	0.16	Energy density (kWh/kg)	0	Netweight (kg)						0		0	0			0		103.5								0				0	0			0	0						0	0	0				0
United Arab Emirates	0	Power volume (kWh)	0.16	Energy density (kWh/kg)	0	Netweight (kg)						0		0	0			0	67.5	827.25						30	144	0				0	0	0.75		0	0			36		8.25	0	0	0	143.25		246	0
Tunisia	0	Power volume (kWh)	0.16	Energy density (kWh/kg)	0	Netweight (kg)						0		0	0			0	0.75	0.75							13.5	0				0	0			0	0						0	0	0			0.75	0
Turkey	0	Power volume (kWh)	0.16	Energy density (kWh/kg)	0	Netweight (kg)						0		0	0			0	3.75	1834.5							288.75	0				0	0			0	0					3	0	0	0			33766.5	0
Turkmenistan	0	Power volume (kWh)	0.16	Energy density (kWh/kg)	0	Netweight (kg)						0		0	0			0										0				0	0			0	0						0	0	0				0
Turks and Caicos Islands	0	Power volume (kWh)	0.16	Energy density (kWh/kg)	0	Netweight (kg)						0		0	0			0										0				0	0			0	0						0	0	0				0
Tuvalu	0	Power volume (kWh)	0.16	Energy density (kWh/kg)	0	Netweight (kg)						0		0	0			0										0				0	0			0	0						0	0	0				0
Uganda	0	Power volume (kWh)	0.16	Energy density (kWh/kg)	0	Netweight (kg)						0		0	0			0		2121						9.75		0				0	0			0	0					3	0	0	0			46.5	0
Ukraine	0	Power volume (kWh)	0.16	Energy density (kWh/kg)	0	Netweight (kg)						0		0	0			0		737.25						3791.25	215.25	0				0	0			0	0			2.25		3	0	0	0				0
TFYR of Macedonia	0	Power volume (kWh)	0.16	Energy density (kWh/kg)	0	Netweight (kg)						0		0	0			0		56.25							9.75	0				0	0			0	0					9.75	0	0	0			6	0
Egypt	0	Power volume (kWh)	0.16	Energy density (kWh/kg)	0	Netweight (kg)						0		0	0			0	3	168.75							246	0				0	0			0	0						0	0	0			79.5	0
United Kingdom	574988	Power volume (kWh)	0.16	Energy density (kWh/kg)	3.59368e+06	Netweight (kg)						0		0	0			0	8781.75	46602	3					3	49695	0		3		0	0			0	0			3.75	21	516.75	0	0	0			13508.2	0
United Rep. of Tanzania	0	Power volume (kWh)	0.16	Energy density (kWh/kg)	0	Netweight (kg)						0		0	0			0	6.75	262.5							0.75	0				0	0			0	0						0	0	0			4.5	0
USA	1.06373e+07	Power volume (kWh)	0.16	Energy density (kWh/kg)	6.6483e+07	Netweight (kg)						0		0	0	168		0	24642.8	34817.2				2020.5		20.25	4614	0		17.25		0	0		7.5	0	0			743.25	1.5	455.25	0	0	0		233.25	286582	0
Burkina Faso	0	Power volume (kWh)	0.16	Energy density (kWh/kg)	0	Netweight (kg)						0		0	0			0	4.5	80.25							1342.5	0				0	0			0	0						0	0	0			6.75	0
Uruguay	0	Power volume (kWh)	0.16	Energy density (kWh/kg)	0	Netweight (kg)						0		0	0	892.5		0		22.5							63.75	0				0	0			0	0			292.5			0	0	0			259.5	0
Uzbekistan	0	Power volume (kWh)	0.16	Energy density (kWh/kg)	0	Netweight (kg)						0		0	0		6	0									0	0				0	0			0	0						0	0	0				0
Venezuela	0	Power volume (kWh)	0.16	Energy density (kWh/kg)	0	Netweight (kg)						0		0	0			0	18.75									0				0	0			0	0			0.75			0	0	0				0
Wallis and Futuna Islands	0	Power volume (kWh)	0.16	Energy density (kWh/kg)	0	Netweight (kg)						0		0	0			0										0				0	0			0	0						0	0	0				0
Samoa	0	Power volume (kWh)	0.16	Energy density (kWh/kg)	0	Netweight (kg)						0		0	0			0										0				0	0			0	0						0	0	0				0
Yemen	0	Power volume (kWh)	0.16	Energy density (kWh/kg)	0	Netweight (kg)						0		0	0			0									14.25	0				0	0			0	0						0	0	0				0
Zambia	0	Power volume (kWh)	0.16	Energy density (kWh/kg)	0	Netweight (kg)						0		0	0			0	12								3.75	0				0	0			0	0						0	0	0				0
total	108000000	Power volume (kWh)	0.16	Energy density (kWh/kg)	6.75e+08	Netweight (kg)	119.25	3	25.5	4.5	300.75	0	9.75	0	0	2397.75	404.25	0	177162	4.02789e+06	63.75	0.75	16.5	2103	127.5	81291	554942	0	0.75	61.5	119.25	0	0	297	158.25	0	0	3.75	145.5	11319	1952.25	95628	0	0	0	191.25	3480	695064	0
References
Cerdas Marin, J.F., Titscher, P., von Drachenfels, N., Schmuch, R., Winter, M., Kwade, A., Herrmann, C., 2018. Exploring the Effect of Increased Energy Density on the Environmental Impacts of Traction Batteries: A Comparison of Energy Optimized Lithium-Ion and Lithium-Sulfur Batteries for Mobility Applications. Energies. 11, 150. 10.3390/en11010150.
Ding, Y., Cano, Z.P., Yu, A., Lu, J., Chen, Z., 2019. Automotive Li-Ion Batteries: Current Status and Future Perspectives. Electrochemical Energy Reviews. 2 (1), 1-28. 10.1007/s41918-018-0022-z.
Duan, J., Tang, X., Dai, H., Yang, Y., Wu, W., Wei, X., Huang, Y., 2020. Building Safe Lithium-Ion Batteries for Electric Vehicles: A Review. Electrochemical Energy Reviews. 3 (1), 1-42. 10.1007/s41918-019-00060-4.
Mayyas, A., Steward, D., Mann, M., 2019. The case for recycling: Overview and challenges in the material supply chain for automotive li-ion batteries. Sustainable Materials and Technologies. 19, e00087. https://doi.org/10.1016/j.susmat.2018.e00087.
Pillot, C., 2020. EU battery demand and supply (2019-2030) in a global context, in a. Energy (ed.).
Tsiropoulos, I., Tarvydas, D., Lebedeva, N., 2018. Li-ion batteries for mobility and stationary storage applications - Scenarios for costs and market growth, in J.R. Centre (ed.).
U.S. Department of Energy, 2020. Energy Storage Grand Challenge: Energy Storage Market Report.
Yu, A., Sumangil, M., 2021. Top electric vehicle markets dominate lithium-ion battery capacity growth. https://www.spglobal.com/marketintelligence/en/news-insights/blog/top-electric-vehicle-markets-dominate-lithium-ion-battery-capacity-growth (accessed 25/08/2021).
Yuan, C., Deng, Y., Li, T., Yang, F., 2017. Manufacturing energy analysis of lithium ion battery pack for electric vehicles. CIRP Annals. 66 (1), 53-56. https://doi.org/10.1016/j.cirp.2017.04.109.
[truncated: 193 more columns]

## Sheet: DI_LIB
	Afghanistan	Albania	Algeria	American Samoa	Andorra	Angola	Anguilla	Antartica	Antigua and Barbuda	Argentina	Armenia	Aruba	Australia	Austria	Azerbaijan	Bahamas	Bahrain	Bangladesh	Barbados	Belarus	Belgium	Belize	Benin	Bermuda	Bhutan	Bolivia (Plurinational State of)	Bonaire	Bosnia Herzegovina	Botswana	Bouvet Island	Br. Antarctic Terr.	Br. Indian Ocean Terr.	Br. Virgin Isds	Brazil	Brunei Darussalam	Bulgaria	Burkina Faso	Burundi	Cabo Verde	Cambodia	Cameroon	Canada	Cayman Isds	Central African Rep.	Chad	Chile	China	China, Hong Kong SAR	China, Macao SAR
Afghanistan	0	0	0	0	0	0	0	0	0	0	0	0	0	0	0	0	0	0	0	0	0	0	0	0	0	0	0	0	0	0	0	0	0	0	0	0.000659631	0	0	0	0	0	0	0	0	0	0	0.656464	0	0
Albania	0	0	0	0	0	0	0	0	0	0	0	0	0	0.00275767	0	0	0	0	0	0	0.000172354	0	0	0	0	0	0	0	0	0	0	0	0	0	0	0.0363668	0	0	0	0	0	0.000344709	0	0	0	0	0.519476	0.254395	0
Antarctica	#DIV/0!	#DIV/0!	#DIV/0!	#DIV/0!	#DIV/0!	#DIV/0!	#DIV/0!	#DIV/0!	#DIV/0!	#DIV/0!	#DIV/0!	#DIV/0!	#DIV/0!	#DIV/0!	#DIV/0!	#DIV/0!	#DIV/0!	#DIV/0!	#DIV/0!	#DIV/0!	#DIV/0!	#DIV/0!	#DIV/0!	#DIV/0!	#DIV/0!	#DIV/0!	#DIV/0!	#DIV/0!	#DIV/0!	#DIV/0!	#DIV/0!	#DIV/0!	#DIV/0!	#DIV/0!	#DIV/0!	#DIV/0!	#DIV/0!	#DIV/0!	#DIV/0!	#DIV/0!	#DIV/0!	#DIV/0!	#DIV/0!	#DIV/0!	#DIV/0!	#DIV/0!	#DIV/0!	#DIV/0!	#DIV/0!
Algeria	0	0	0	0	0	0	0	0	0	0	0	0	5.21172e-05	0.000957653	0	0	0	0	0	0	0.00139848	0	0	0	0	0	0	0	0	0	0	0	0	0	0	0	0	0	0	0	0	5.21172e-05	0	0	0	0	0.137209	0.118263	0.0260586
American Samoa	0	0	0	0	0	0	0	0	0	0	0	0	0	0	0	0	0	0	0	0	0	0	0	0	0	0	0	0	0	0	0	0	0	0	0	0	0	0	0	0	0	0	0	0	0	0	0	1	0
Andorra	0	0	0	0	0	0	0	0	0	0	0	0	0	0.00137147	0	0	0	0	0	0	0	0	0	0	0	0	0	0	0	0	0	0	0	0	0	0	0	0	0	0	0	0	0	0	0	0	0.0039185	0.206701	0
Angola	0	0	0	0	0	0	0	0	0	0	0	0	0	0	0	0	0	0	0	0	0	0	0	0	0	0	0	0	0	0	0	0	0	0.000100217	0	0	0	0	0	0	0	0	0	0	0	0	0.0383244	0	0
Antigua and Barbuda	0	0	0	0	0	0	0	0	0	0	0	0	0	0	0	0	0	0	0	0	0	0	0	0	0	0	0	0	0	0	0	0	0	0	0	0	0	0	0	0	0	0	0	0	0	0	0.161017	0	0
Azerbaijan	0	0	0	0	0	0	0	0	0	0	0	0	0	0.000176585	0	0	0	0	0	0	5.04528e-05	0	0	0	0	0	0	0	0	0	0	0	0	0	0	0	0	0	0	0	0	0.000201811	0	0	0	0	0.913309	0.000227038	0
Argentina	0	0	0	0	0	0	0	0	0	0	0	0	0.000190996	0.00011652	0	0	0	0	0	0	8.40865e-06	0	0	0	0	0	0	0	0	0	0	0	0	0.000151356	0	0	0	0	0	0	0	7.80803e-05	0	0	0	0.000276284	0.593652	0.00216703	0
Australia	0	0	0	0	0	0	0	0	0	0	0	0	0	0.00169658	0	0	0	0	0	5.29309e-06	0.000918351	0	0	0	0	0	0	0	0	0	0	0	0	0	2.27897e-05	9.704e-06	0	0	0	0	0	0.000829839	0	0	0	0	0.424929	0.00562214	0
Austria	0	0	0	0	0	0	0	0	0	0	0	0	6.74803e-07	0	0	0	0	0	0	0	0.00115155	0	0	0	0	0	0	0	0	0	0	0	0	6.32627e-06	0	2.19311e-06	0	0	0	0	0	7.00108e-06	0	0	0	2.3365e-05	0.145666	0.000139009	0
Bahamas	0	0	0	0	0	0	0	0	0	0	0	0	0	0	0	0	0	0	0	0	0	0	0	0	0	0	0	0	0	0	0	0	0	0	0	0	0	0	0	0	0	0	0	0	0	0	0.0566343	0	0
Bahrain	0	0	0	0	0	0	0	0	0	0	0	0	4.85987e-05	0.00168476	0	0	0	0	0	0	0.000178195	0	0	0	0	0	0	0	0	0	0	0	0	0	0	0	0	0	0	0	0	6.47983e-05	0	0	0	0	0.0867973	0.00406609	0
Bangladesh	0	0	0	0	0	0	0	0	0	0	0	0	0	2.89194e-05	0	0	0	0	0	0	4.8199e-06	0	0	0	0	0	0	0	0	0	0	0	0	0	0	0	0	0	0	0	0	1.20498e-05	0	0	0	0	0.88946	0.103995	0
Armenia	0	0	0	0	0	0	0	0	0	0	0	0	0	0	0	0	0	0	0	0.0013301	0	0	0	0	0	0	0	0	0	0	0	0	0	0	0	0.000156482	0	0	0	0	0	3.91206e-05	0	0	0	0	0.840545	0	0
Barbados	0	0	0	0	0	0	0	0	0	0	0	0	0	0	0	0	0	0	0	0	0	0	0	0	0	0	0	0	0	0	0	0	0	0	0	0	0	0	0	0	0	0	0	0	0	0	0.00795071	0	0
Belgium	0	0	0	0	0	0	0	0	0	0	0	0	1.27645e-07	0.000478839	0	0	0	0	0	4.25483e-08	0	0	0	0	0	0	0	0	0	0	0	0	0	2.29761e-05	0	1.60407e-05	0	0	0	4.25483e-08	0	2.08487e-06	0	0	0	0	0.0427477	0.000745191	0
Bermuda	0	0	0	0	0	0	0	0	0	0	0	0	0	0	0	0	0	0	0	0	0	0	0	0	0	0	0	0	0	0	0	0	0	0	0	0	0	0	0	0	0	0.00169972	0	0	0	0	0.0368272	0	0
Bhutan	0	0	0	0	0	0	0	0	0	0	0	0	0	0	0	0	0	0	0	0	0	0	0	0	0	0	0	0	0	0	0	0	0	0	0	0	0	0	0	0	0	0	0	0	0	0	0.669528	0	0
Bolivia	0	0	0	0	0	0	0	0	0	0	0	0	0	0.000316589	0	0	0	0	0	0	0.00010553	0	0	0	0	0	0	0	0	0	0	0	0	7.03532e-05	0	0	0	0	0	0	0	0.000668355	0	0	0	0.039644	0.810222	0.0261714	0
Bosnia Herzegovina	0	0	0	0	0	0	0	0	0	0	0	0	0	0.000566618	0	0	0	8.09454e-05	0	0	0.000107927	0	0	0	0	0	0	0	0	0	0	0	0	0	0	0.0155685	0	0	0	0	0	5.39636e-05	0	0	0	0	0.710215	0.00240138	0
Botswana	0	0	0	0	0	0	0	0	0	0	0	0	0	0	0	0	0	0	0	0	5.26388e-06	0	0	0	0	0	0	0	0	0	0	0	0	0	0	0	0	0	0	0	0	0	0	0	0	0	0.0311692	0.0162724	0
Bouvet Island	#DIV/0!	#DIV/0!	#DIV/0!	#DIV/0!	#DIV/0!	#DIV/0!	#DIV/0!	#DIV/0!	#DIV/0!	#DIV/0!	#DIV/0!	#DIV/0!	#DIV/0!	#DIV/0!	#DIV/0!	#DIV/0!	#DIV/0!	#DIV/0!	#DIV/0!	#DIV/0!	#DIV/0!	#DIV/0!	#DIV/0!	#DIV/0!	#DIV/0!	#DIV/0!	#DIV/0!	#DIV/0!	#DIV/0!	#DIV/0!	#DIV/0!	#DIV/0!	#DIV/0!	#DIV/0!	#DIV/0!	#DIV/0!	#DIV/0!	#DIV/0!	#DIV/0!	#DIV/0!	#DIV/0!	#DIV/0!	#DIV/0!	#DIV/0!	#DIV/0!	#DIV/0!	#DIV/0!	#DIV/0!	#DIV/0!
Brazil	0	0	0	0	0	0	0	0	0	2.5455e-05	0	0	5.93266e-05	0.00100588	0	0	0	0	0	0	0.000424729	0	0	0	0	0	0	0	0	0	0	0	0	0	0	0	0	0	0	0	0	4.2904e-05	0	0	0	5.87107e-05	0.48781	0.209859	0
Br. Antarctic Terr.	#DIV/0!	#DIV/0!	#DIV/0!	#DIV/0!	#DIV/0!	#DIV/0!	#DIV/0!	#DIV/0!	#DIV/0!	#DIV/0!	#DIV/0!	#DIV/0!	#DIV/0!	#DIV/0!	#DIV/0!	#DIV/0!	#DIV/0!	#DIV/0!	#DIV/0!	#DIV/0!	#DIV/0!	#DIV/0!	#DIV/0!	#DIV/0!	#DIV/0!	#DIV/0!	#DIV/0!	#DIV/0!	#DIV/0!	#DIV/0!	#DIV/0!	#DIV/0!	#DIV/0!	#DIV/0!	#DIV/0!	#DIV/0!	#DIV/0!	#DIV/0!	#DIV/0!	#DIV/0!	#DIV/0!	#DIV/0!	#DIV/0!	#DIV/0!	#DIV/0!	#DIV/0!	#DIV/0!	#DIV/0!	#DIV/0!
Belize	0	0	0	0	0	0	0	0	0	0	0	0	0	0	0	0	0	0	0	0	0	0	0	0	0	0	0	0	0	0	0	0	0	0	0	0	0	0	0	0	0	0	0	0	0	0	0.302828	0.00706991	0
Br. Indian Ocean Terr.	0	0	0	0	0	0	0	0	0	0	0	0	0	0	0	0	0	0	0	0	0	0	0	0	0	0	0	0	0	0	0	0	0	0	0	0	0	0	0	0	0	0	0	0	0	0	0	0	0
Solomon Islands	0	0	0	0	0	0	0	0	0	0	0	0	0.00395206	0	0	0	0	0	0	0	0	0	0	0	0	0	0	0	0	0	0	0	0	0	0	0	0	0	0	0	0	0	0	0	0	0	0.104644	0.00262039	0
Br. Virgin Islands	0	0	0	0	0	0	0	0	0	0	0	0	0	0	0	0	0	0	0	0	0	0	0	0	0	0	0	0	0	0	0	0	0	0	0	0	0	0	0	0	0	0	0	0	0	0	0.00645161	0	0
Brunei Darussalam	0	0	0	0	0	0	0	0	0	0	0	0	0	0	0	0	0	0	0	0	0	0	0	0	0	0	0	0	0	0	0	0	0	0	0	0	0	0	0	0	0	0	0	0	0	0	0.104013	0.0111546	0
Bulgaria	0	0	0	0	0	0	0	0	0	0	2.0595e-05	0	0	0.0176877	0	0	0	0	0	0	0.000172769	0	0	0	0	0	0	1.14417e-05	0	0	0	0	0	0	0	0	0	0	0	0	0	3.4325e-06	0	0	0	0	0.143553	0.0524257	3.31809e-05
Myanmar	0	0	0	0	0	0	0	0	0	0	0	0	0	1.46577e-05	0	0	0	0	0	0	8.50148e-05	0	0	0	0	0	0	0	0	0	0	0	0	0	0	0	0	0	0	0	0	0	0	0	0	0	0.96359	0.00935749	0
Burundi	0	0	0	0	0	0	0	0	0	0	0	0	0	0	0	0	0	0	0	0	0.00732841	0	0	0	0	0	0	0	0	0	0	0	0	0	0	0	0	0	0	0	0	0	0	0	0	0	0.288761	0.0974022	0
Belarus	0	0	0	0	0	0	0	0	0	0	0.00156612	0	3.23579e-06	5.17726e-05	0	0	0	0	0	0	0.000372115	0	0	0	0	0	0	0	0	0	0	0	0	0	0	0	0	0	0	0	0	0	0	0	0	0	0.622937	0.00014561	0
Cambodia	0	0	0	0	0	0	0	0	0	0	0	0	0.00161347	0	0	0	0	0	0	0	0	0	0	0	0	0	0	0	0	0	0	0	0	0	0	0	0	0	0	0	0	0	0	0	0	0	0.894037	0.00138236	0
Cameroon	0	0	0	0	0	0	0	0	0	0	0	0	0	0.00433745	0	0	0	0	0	0	0.0115203	0	0	0	0	0	0	0	0	0	0	0	0	0	0	0	0	0	0	0	0	0	0	0	0	0	0.920156	0.00424723	0
Canada	0	0	0	0	3.41589e-07	0	0	0	0	0	0	0	7.75406e-05	0.00123279	0	3.41589e-07	0	0	0	6.83177e-07	0.000195047	0	0	0	0	0	0	0	0	0	0	0	0	2.39112e-06	0	2.73271e-06	0	0	0	0	0	0	0	0	0	0	0.426751	0.0668919	0
Cabo Verde	0	0	0	0	0	0	0	0	0	0	0	0	0	0	0	0	0	0	0	0	0.326792	0	0	0	0	0	0	0	0	0	0	0	0	0	0	0	0	0	0	0	0	0	0	0	0	0	0	0	0
Cayman Islands	0	0	0	0	0	0	0	0	0	0	0	0	0	0	0	0	0	0	0	0	0	0	0	0	0	0	0	0	0	0	0	0	0	0	0	0	0	0	0	0	0	0	0	0	0	0	0	0	0
Central African Rep.	0	0	0	0	0	0	0	0	0	0	0	0	0	0	0	0	0	0	0	0	0	0	0	0	0	0	0	0	0	0	0	0	0	0	0	0	0	0	0	0	0	0	0	0	0	0	0.816929	0	0
Sri Lanka	0	0	0	0	0	0	0	0	0	0	0	0	0.00494833	0.000155547	0	0	0	0	0	0	0.000165268	0	0	0	0	0	0	0	0	0	0	0	0	0	0	1.94433e-05	0	0	0	0	0	0	0	0	0	0	0.549167	0.0930753	0
Chad	0	0	0	0	0	0	0	0	0	0	0	0	0	0	0	0	0	0	0	0	0	0	0	0	0	0	0	0	0	0	0	0	0	0	0	0	0	0	0	0	0	0	0	0	0	0	0	0.00021864	0
Chile	0	0	0	0	0	0	2.38733e-05	0	0	0.00127998	0	0	0.000965951	0.0038032	0	0	0	0	0	0	0.000488485	0	0	0	0	0	0	0	0	0	0	0	0	0.000668453	0	3.67282e-06	0	0	0	0	0	0.000769455	0	0	0	0	0.830259	0.000863112	0
China	0	0	0	0	0	0	0	0	0	0	0	0	9.60906e-07	1.53337e-05	0	0	0	0	0	1.54999e-06	8.33174e-06	0	0	3.20788e-08	0	0	0	1.02069e-07	0	0	0	0	0	1.81537e-06	0	0	0	0	0	0	0	7.08956e-05	0	0	0	0	0	0.000345494	0
Christmas Islands	0	0	0	0	0	0	0	0	0	0	0	0	1	0	0	0	0	0	0	0	0	0	0	0	0	0	0	0	0	0	0	0	0	0	0	0	0	0	0	0	0	0	0	0	0	0	0	0	0
Cocos Islands	0	0	0	0	0	0	0	0	0	0	0	0	1	0	0	0	0	0	0	0	0	0	0	0	0	0	0	0	0	0	0	0	0	0	0	0	0	0	0	0	0	0	0	0	0	0	0	0	0
Colombia	0	0	0	0	0	0	0	0	0	9.16089e-05	0	0	8.85553e-05	0.00195738	0	0	0	0	0	0	8.85553e-05	0	0	0	0	0	0	0	0	0	0	0	0	0.000467206	0	0	0	0	0	0	0	0.000461098	0	0	0	0.0158483	0.68605	0.0117015	0
Comoros	0	0	0	0	0	0	0	0	0	0	0	0	0	0	0	0	0	0	0	0	0	0	0	0	0	0	0	0	0	0	0	0	0	0	0	0	0	0	0	0	0	0	0	0	0	0	0.0728814	0	0
Mayotte	#DIV/0!	#DIV/0!	#DIV/0!	#DIV/0!	#DIV/0!	#DIV/0!	#DIV/0!	#DIV/0!	#DIV/0!	#DIV/0!	#DIV/0!	#DIV/0!	#DIV/0!	#DIV/0!	#DIV/0!	#DIV/0!	#DIV/0!	#DIV/0!	#DIV/0!	#DIV/0!	#DIV/0!	#DIV/0!	#DIV/0!	#DIV/0!	#DIV/0!	#DIV/0!	#DIV/0!	#DIV/0!	#DIV/0!	#DIV/0!	#DIV/0!	#DIV/0!	#DIV/0!	#DIV/0!	#DIV/0!	#DIV/0!	#DIV/0!	#DIV/0!	#DIV/0!	#DIV/0!	#DIV/0!	#DIV/0!	#DIV/0!	#DIV/0!	#DIV/0!	#DIV/0!	#DIV/0!	#DIV/0!	#DIV/0!
Congo	0	0	0	0	0	0	0	0	0	0	0	0	0	0	0	0	0	0	0	0	0.00222222	0	0	0	0	0	0	0	0	0	0	0	0	0	0	0	0	0	0	0	0	0	0	0	0	0	0.129778	0.613444	0
Dem. Rep. of the Congo	0	0	0	0	0	0	0	0	0	0	0	0	0	0.00709373	0	0	0	0	0	0	0.00195532	0	0	0	0	0	0	0	0	0	0	0	0	0	0	0	0	0	0	0	0	0	0	0	0	0	0.131984	0.00648364	0
Cook Islands	0	0	0	0	0	0	0	0	0	0	0	0	0.00119868	0	0	0	0	0	0	0	0	0	0	0	0	0	0	0	0	0	0	0	0	0	0	0	0	0	0	0	0	0	0	0	0	0	0	0	0
Costa Rica	0	0	0	4.91244e-05	0	0	0	0	0	0	0	0	0	0.000294746	0	0	0	0	0	0	0.000998862	0	0	0	0	0	0	0	0	0	0	0	0	0.000523993	0	0	0	0	0	0	0	4.0937e-05	0	0	0	0	0.11911	0.295172	0
Croatia	0	0	0	0	0	0	0	0	0	0	0	0	0	0.0156248	0	0	0	0	0	0	0.00489977	0	0	0	0	0	0	5.44419e-06	0	0	0	0	0	0	0	1.08884e-05	0	0	0	0	0	0.000353872	0	0	0	0	0.207783	6.53303e-05	0
Cuba	0	0	0	0	0	0	0	0	0	0	0	0	0	0	0	0	0	0	0	0	0.000593091	0	0	0	0	0	0	0	0	0	0	0	0	0	0	0	0	0	0	0	0	0.000316807	0	0	0	0	0.054627	0	0
Cyprus	0	0	0	0	0	0	0	0	0	0	0	0	0	0.0607601	0	0	0	0	0	0	0.0101951	0	0	0	0	0	0	0	0	0	0	0	0	0	0	0	0	0	0	0	0	0	0	0	0	0	0.115207	0.00265135	0
Czechia	0	0	0	0	0	0	0	0	0	0	3.71058e-07	0	4.4527e-06	0.00188411	2.47372e-07	0	0	0	0	8.78171e-06	0.000146692	0	0	0	0	0	0	0	0	0	0	0	0	1.39765e-05	0	9.02909e-06	0	0	0	0	0	2.47372e-06	0	0	0	0	0.366014	0.000685221	0
Benin	0	0	0	0	0	0	0	0	0	0	0	0	0	0	0	0	0	0	0	0	0.00116881	0	0	0	0	0	0	0	0	0	0	0	0	0	0	0	0	0	0	0	0	0	0	0	0	0	0.763771	4.32891e-05	0
Denmark	0	0	0	0	0	0	0	0	0	0	0	0	0	0.000605863	0	0	0	0	0	0.000657254	0.00697284	0	0	0	0	0	0	0	0	0	0	0	0	0	0	0.000111796	0	0	0	0	0	5.04886e-05	0	0	0	0	0.196875	0.0518743	0
Dominica	0	0	0	0	0	0	0	0	0	0	0	0	0	0	0	0	0	0	0	0	0	0	0	0	0	0	0	0	0	0	0	0	0	0	0	0	0	0	0	0	0	0	0	0	0	0	0.00135593	0	0
Dominican Rep.	0	0	0	0	0	0	0	0	0	0	0	0	0	6.99064e-05	0	0	0	0	0	0	0.000151464	0	0	0	0	0	0	0	0	0	0	0	0	2.33021e-05	0	0	0	0	0	0	0	0.000734018	0	0	0	0.000267975	0.14685	0.0135618	0
Ecuador	0	0	0	0	0	0	0	0	0	0	0	0	9.89155e-05	1.79846e-05	0	0	0	0	0	0	5.39539e-05	0	0	0	0	0	0	0	0	0	0	0	0	0.000161862	0	0.0001169	0	0	0	0	0	6.29462e-05	0	0	0	0.00442422	0.845035	0.00588098	0
El Salvador	0	0	0	0	0	0	0	0	0	0	0	0	0	0	0	0	0	0	0	0	3.71149e-05	0	0	0	0	0	0	0	0	0	0	0	0	0.000235061	0	0	0	0	0	0	0	0	0	0	0	0	0.750773	2.47433e-05	0
Equatorial Guinea	0	0	0	0	0	0	0	0	0	0	0	0	0	0	0	0	0	0	0	0	0	0	0	0	0	0	0	0	0	0	0	0	0	0	0	0	0	0	0	0	0	0	0	0	0	0	0.497001	0	0
Ethiopia	0	0	0	0	0	0	0	0	0	0	0	0	0	0	0	0	0	0	0	0	0.000134553	0	0	0	0	0	0	0	0	0	0	0	0	0	0	0	0	0	0	0	0	0	0	0	0	0	0.11215	0.00117734	0
Eritrea	#DIV/0!	#DIV/0!	#DIV/0!	#DIV/0!	#DIV/0!	#DIV/0!	#DIV/0!	#DIV/0!	#DIV/0!	#DIV/0!	#DIV/0!	#DIV/0!	#DIV/0!	#DIV/0!	#DIV/0!	#DIV/0!	#DIV/0!	#DIV/0!	#DIV/0!	#DIV/0!	#DIV/0!	#DIV/0!	#DIV/0!	#DIV/0!	#DIV/0!	#DIV/0!	#DIV/0!	#DIV/0!	#DIV/0!	#DIV/0!	#DIV/0!	#DIV/0!	#DIV/0!	#DIV/0!	#DIV/0!	#DIV/0!	#DIV/0!	#DIV/0!	#DIV/0!	#DIV/0!	#DIV/0!	#DIV/0!	#DIV/0!	#DIV/0!	#DIV/0!	#DIV/0!	#DIV/0!	#DIV/0!	#DIV/0!
Estonia	0	0	0	0	0	0	0	0	0	0	0	0	0	0.00104189	0	0	0	0	0	0	0.00112669	0	0	0	0	0	0	0	0	0	0	0	0	8.07663e-06	0	0.000569402	0	0	0	0	0	0.028349	0	0	0	0	0.524028	0.00165167	0
Faeroe Islands	#DIV/0!	#DIV/0!	#DIV/0!	#DIV/0!	#DIV/0!	#DIV/0!	#DIV/0!	#DIV/0!	#DIV/0!	#DIV/0!	#DIV/0!	#DIV/0!	#DIV/0!	#DIV/0!	#DIV/0!	#DIV/0!	#DIV/0!	#DIV/0!	#DIV/0!	#DIV/0!	#DIV/0!	#DIV/0!	#DIV/0!	#DIV/0!	#DIV/0!	#DIV/0!	#DIV/0!	#DIV/0!	#DIV/0!	#DIV/0!	#DIV/0!	#DIV/0!	#DIV/0!	#DIV/0!	#DIV/0!	#DIV/0!	#DIV/0!	#DIV/0!	#DIV/0!	#DIV/0!	#DIV/0!	#DIV/0!	#DIV/0!	#DIV/0!	#DIV/0!	#DIV/0!	#DIV/0!	#DIV/0!	#DIV/0!
Falkland Islands	0	0	0	0	0	0	0	0	0	0	0	0	0	0	0	0	0	0	0	0	0	0	0	0	0	0	0	0	0	0	0	0	0	0	0	0	0	0	0	0	0	0	0	0	0	0	0	0	0
South Georgia and the South Sandwich Islands	#DIV/0!	#DIV/0!	#DIV/0!	#DIV/0!	#DIV/0!	#DIV/0!	#DIV/0!	#DIV/0!	#DIV/0!	#DIV/0!	#DIV/0!	#DIV/0!	#DIV/0!	#DIV/0!	#DIV/0!	#DIV/0!	#DIV/0!	#DIV/0!	#DIV/0!	#DIV/0!	#DIV/0!	#DIV/0!	#DIV/0!	#DIV/0!	#DIV/0!	#DIV/0!	#DIV/0!	#DIV/0!	#DIV/0!	#DIV/0!	#DIV/0!	#DIV/0!	#DIV/0!	#DIV/0!	#DIV/0!	#DIV/0!	#DIV/0!	#DIV/0!	#DIV/0!	#DIV/0!	#DIV/0!	#DIV/0!	#DIV/0!	#DIV/0!	#DIV/0!	#DIV/0!	#DIV/0!	#DIV/0!	#DIV/0!
Fiji	0	0	0	0	0	0	0	0	0	0	0	0	0.0234606	0	0	0	0	0	0	0	0	0	0	0	0	0	0	0	0	0	0	0	0	2.52264e-05	0	0	0	0	0	0	0	0	0	0	0	0	0.570848	0.00123609	0
Finland	0	0	0	0	0	0	0	0	0	0	0	0	0.000109756	0.00384331	0	0	0	0	0	0	0.000955524	0	0	0	0	0	0	0	0	0	0	0	0	0	0	9.2232e-06	0	0	0	0	0	0.000159561	0	0	0	0	0.0706433	0.000997951	0
France	0	1.20928e-07	0	0	0	0	0	0	0	0	0	0	3.82133e-05	0.00377798	8.76729e-07	0	9.06961e-08	0	0	3.0232e-08	0.00236904	0	0	0	0	0	0	0	0	0	0	0	0	6.31849e-06	0	2.93855e-05	0	0	0	2.11624e-07	0	4.69201e-05	0	0	0	3.89993e-06	0.142101	0.00100821	0
French Polynesia	0	0	0	0	0	0	0	0	0	0	0	0	0.0113298	0	0	0	0	0	0	0	0	0	0	0	0	0	0	0	0	0	0	0	0	0	0	0	0	0	0	0	0	0	0	0	0	0	0.324458	0	0
Fr. South Antarctic Terr.	0	0	0	0	0	0	0	0	0	0	0	0	0	0	0	0	0	0	0	0	0	0	0	0	0	0	0	0	0	0	0	0	0	0	0	0	0	0	0	0	0	0	0	0	0	0	0	0	0
Djibouti	0	0	0	0	0	0	0	0	0	0	0	0	0	0	0	0	0	0	0	0	3.18613e-05	0	0	0	0	0	0	0	0	0	0	0	0	0	0	0	0	0	0	0	0	6.37227e-05	0	0	0	0	0.926464	0	0
Gabon	0	0	0	0	0	0	0	0	0	0	0	0	0	0	0	0	0	0	0	0	0.00132714	0	0	0	0	0	0	0	0	0	0	0	0	0	0	0	0	0	0	0	0	0	0	0	0	0	0.0869277	0	0
Georgia	0	0	0	0	0	0	0	0	0	0	0	0	0	0.00604839	0	0	0	0	0	0.0174731	0.0062164	0	0	0	0	0	0	0	0	0	0	0	0	0	0	0.0171371	0	0	0	0	0	0	0	0	0	0	0.356435	0.015289	0
Gambia	0	0	0	0	0	0	0	0	0	0	0	0	0	0	0	0	0	0	0	0	0	0	0	0	0	0	0	0	0	0	0	0	0	0	0	0	0	0	0	0	0	0	0	0	0	0	0.999231	0	0
State of Palestine	0	0	0	0	0	0	0	0	0	0	0	0	0	0.00192261	0	0	0	0	0	0	0	0	0	0	0	0	0	0	0	0	0	0	0	0	0	0	0	0	0	0	0	0	0	0	0	0	0.640471	0	0
Germany	0	0	0	0	0	0	0	0	0	0	0	0	5.19871e-05	0.0433004	0	0	1.79472e-07	0	0	1.19648e-07	0.000586589	0	0	4.78592e-07	0	0	0	0	0	0	0	0	0	5.53372e-07	0	3.11085e-05	0	0	0	7.92668e-07	0	0.000229171	0	0	0	2.9912e-08	0.267394	0.00396053	0
Ghana	0	0	0	0	0	0	0	0	0	0	0	0	0.00173016	0.00342525	0	0	0	0	0	0	0.000490991	0	0	0	0	0	0	0	0	0	0	0	0	0	0	0	0	0	0	0	0	0	0	0	0	0	0.178679	0.00533076	0
Gibraltar	0	0	0	0	0	0	0	0	0	0	0	0	0	0	0	0	0	0	0	0	0	0	0	0	0	0	0	0	0	0	0	0	0	0	0	0	0	0	0	0	0	0	0	0	0	0	0	0	0
Kiribati	0	0	0	0	0	0	0	0	0	0	0	0	0	0	0	0	0	0	0	0	0	0	0	0	0	0	0	0	0	0	0	0	0	0	0	0	0	0	0	0	0	0	0	0	0	0	0.131148	0.852459	0
Greece	0	0	0	0	0	0	0	0	0	0	0	0	2.21589e-06	0.0584463	0	0	0	0	0	0	0.0300231	0	0	0	0	0	0	0	0	0	0	0	0	0	0	0.00756283	0	0	0	0	0	5.76131e-05	0	0	0	0	0.229794	0.00399747	0
Greenland	0	0	0	0	0	0	0	0	0	0	0	0	0	0	0	0	0	0	0	0	0	0	0	0	0	0	0	0	0	0	0	0	0	0	0	0	0	0	0	0	0	0	0	0	0	0	0.0015873	0	0
Grenada	0	0	0	0	0	0	0	0	0	0	0	0	0	0	0	0	0	0	0	0	0	0	0	0	0	0	0	0	0	0	0	0	0	0	0	0	0	0	0	0	0	0	0	0	0	0	0.0632806	0	0
Guam	0	0	0	0	0	0	0	0	0	0	0	0	0	0	0	0	0	0	0	0	0	0	0	0	0	0	0	0	0	0	0	0	0	0	0	0	0	0	0	0	0	0	0	0	0	0	0	0.00407681	0
Guatemala	0	0	0	0	0	0	0	0	0	0	0	0	0	1.02537e-05	0	0	0	0	0	0	7.86115e-05	0	0	0	0	0	0	0	0	0	0	0	0	0	0	0	0	0	0	0	0	0.0158761	0	0	0	0	0.146228	0.180765	0
Guinea	0	0	0	0	0	0	0	0	0	0	0	0	0	0	0	0	0	0	0	0	0.0326111	0	0	0	0	0	0	0	0	0	0	0	0	0	0	0	0	0	0	0	0	0	0	0	0	0	0.840833	0.00291667	0
Guyana	0	0	0	0	0	0	0	0	0	0	0	0	0	0	0	0	0	0	0.0111133	0	0	0	0	0	0	0	0	0	0	0	0	0	0	0	0	0	0	0	0	0	0	0.000326861	0	0	0	0	0.749886	0	0
Haiti	0	0	0	0	0	0	0	0	0	0	0	0	0	0	0	0	0	0	0	0	5.18807e-05	0	0	0	0	0	0	0	0	0	0	0	0	0	0	0	0	0	0	0	0	0	0	0	0	0	0.743294	0.181816	0
Heard Islands and McDonald Islands	#DIV/0!	#DIV/0!	#DIV/0!	#DIV/0!	#DIV/0!	#DIV/0!	#DIV/0!	#DIV/0!	#DIV/0!	#DIV/0!	#DIV/0!	#DIV/0!	#DIV/0!	#DIV/0!	#DIV/0!	#DIV/0!	#DIV/0!	#DIV/0!	#DIV/0!	#DIV/0!	#DIV/0!	#DIV/0!	#DIV/0!	#DIV/0!	#DIV/0!	#DIV/0!	#DIV/0!	#DIV/0!	#DIV/0!	#DIV/0!	#DIV/0!	#DIV/0!	#DIV/0!	#DIV/0!	#DIV/0!	#DIV/0!	#DIV/0!	#DIV/0!	#DIV/0!	#DIV/0!	#DIV/0!	#DIV/0!	#DIV/0!	#DIV/0!	#DIV/0!	#DIV/0!	#DIV/0!	#DIV/0!	#DIV/0!
Holy See	#DIV/0!	#DIV/0!	#DIV/0!	#DIV/0!	#DIV/0!	#DIV/0!	#DIV/0!	#DIV/0!	#DIV/0!	#DIV/0!	#DIV/0!	#DIV/0!	#DIV/0!	#DIV/0!	#DIV/0!	#DIV/0!	#DIV/0!	#DIV/0!	#DIV/0!	#DIV/0!	#DIV/0!	#DIV/0!	#DIV/0!	#DIV/0!	#DIV/0!	#DIV/0!	#DIV/0!	#DIV/0!	#DIV/0!	#DIV/0!	#DIV/0!	#DIV/0!	#DIV/0!	#DIV/0!	#DIV/0!	#DIV/0!	#DIV/0!	#DIV/0!	#DIV/0!	#DIV/0!	#DIV/0!	#DIV/0!	#DIV/0!	#DIV/0!	#DIV/0!	#DIV/0!	#DIV/0!	#DIV/0!	#DIV/0!
Honduras	0	0	0	0	0	0	0	0	0	0	0	0	0	0	0	0	0	0	0	0	4.45028e-05	0	0	0	0	0	0	0	0	0	0	0	0	0	0	2.22514e-05	0	0	0	0	0	0	0	0	0	0	0.583142	0.000333771	0
China, Hong Kong SAR	0	0	0	0	0	0	0	0	0	5.04383e-06	0	0	0.00110485	0.000156875	0	0	0	2.19117e-06	0	0	7.76625e-05	0	0	0	0	0	0	0	0	0	0	0	0	2.1581e-05	0	2.6046e-06	0	0	0	0	0	0.000111192	0	0	0	0	0.712462	0	9.30214e-07
Hungary	0	0	0	0	0	0	0	0	0	0	0	0	2.93898e-07	0.000798079	0	0	1.25956e-07	0	0	0	0.000339955	0	0	0	0	0	0	0	0	0	0	0	0	0	0	0.00159559	0	0	0	0	0	2.51912e-07	0	0	0	2.09927e-08	0.0152376	0.00153114	0
Iceland	0	0	0	0	0	0	0	0	0	0	0	0	0.000242181	0.0462566	0	0	0	0	0	0	0.00359812	0	0	0	0	0	0	0	0	0	0	0	0	0	0	3.45973e-05	0	0	0	0	0	0.000103792	0	0	0	0	0.479415	0.00300996	0
Indonesia	0	0	0	0	0	0	0	0	0	5.2709e-07	0	0	0.00117225	3.95318e-06	0	0	0	0	0	0	0.00012413	0	0	0	0	0	0	0	0	0	0	0	5.11278e-05	0	5.2709e-07	2.45097e-05	0	0	0	0	0	8.82877e-05	0	0	0	0	0.858648	0.0269011	0
Iran	0	0	0	0	0	0	0	0	0	0	0	0	0	0.000768776	0	0	0	0	0	0	1.04595e-05	0	0	0	0	0	0	0	0	0	0	0	0	0	0	0.000292867	0	0	0	0	0	0	0	0	0	0	0.378149	0.102854	0
Iraq	0	0	0	0	0	0	0	0	0	0	0	0	3.66625e-05	0.0002933	0	0	0	0	0	0	5.13276e-05	0	0	0	0	0	0	0	0	0	0	0	0	0	0	7.33251e-06	0	0	0	0	0	0.000102655	0	0	0	0	0.458245	0	0
Ireland	0	0	0	0	0	0	0	0	0	0	0	0	1.54563e-05	0.0022798	0	0	0	0	0	0	0.000763154	0	0	0	0	0	0	0	0	0	0	0	0	0.000964085	0	0	0	0	0	0	0	7.72814e-06	0	0	0	0	0.510737	0.0127418	0
Israel	0	0	0	0	0	0	0	0	0	0	0	0	0.00282421	0.00559577	6.58105e-05	0	0	0	0	1.8803e-06	0.0046575	0	0	0	0	0	0	0	0	0	0	0	0	0	0	3.7606e-05	0	0	0	0	3.19651e-05	0.00141587	0	0	0	1.69227e-05	0.535222	0.104772	0
Italy	0	0	0	0	0	0	0	0	0	0	0	0	7.69283e-06	0.0196638	0	0	0	0	0	2.38111e-06	0.00548169	0	0	0	0	0	0	0	0	0	0	0	0	1.13561e-05	0	8.24232e-06	0	0	0	0	0	0.000331891	0	0	0	0	0.297002	0.00124514	0
Cote dIvoire	0	0	0	0	0	0	0	0	0	0	0	0	0.000171739	1.90821e-05	0	0	0	0	0	0	0.000171739	0	0	0	0	0	0	0	0	0	0	0	0	0	0	0	0	0	0	0	0	1.90821e-05	0	0	0	0	0.785135	0.0243679	0
Jamaica	0	0	0	0	0	0	0	0	0	0	0	0	0	0	0	0	0	0	0	0	0	0	0	0	0	0	0	0	0	0	0	0	0	0	0	0	0	0	0	0	0	0.000134732	0	0	0	0	0.560023	0.00356684	0
Japan	0	0	0	0	0	0	0	0	0	0	0	0	1.82822e-05	3.31082e-05	0	0	0	0	0	1.47804e-07	1.29613e-06	0	0	0	0	0	0	0	0	0	0	0	0	1.13696e-08	0	2.16022e-07	0	0	0	0	0	2.41035e-06	0	0	0	0	0.140469	4.68312e-05	0
Kazakhstan	0	0	0	0	0	0	0	0	0	0	0	0	5.32906e-05	0.000498745	0	0	0	0	0	4.78249e-05	1.09314e-05	0	0	0	0	0	0	0	0	0	0	0	0	0	0	0	0	0	0	0	0	1.22978e-05	0	0	0	0	0.935717	0.000143475	0
Jordan	0	0	0	0	0	0	0	0	0	0	0	0	3.84211e-05	0.00132378	0	0	0	0	0	0	0.000282919	0	0	0	0	0	0	0	0	0	0	0	0	0	0	0	0	0	0	0	0	0	0	0	0	0	0.0300837	0.00665384	0
Kenya	0	0	0	0	0	0	0	0	0	0	0	0	0	0	0	0	0	0	0	0	5.64142e-05	0	0	0	0	0	0	0	0	0	0	0	0	0	0	8.67911e-06	0	0	0	0	0	0	0	0	0	0	0.306761	0.00152318	0
Dem. Peoples Rep. of Korea	#DIV/0!	#DIV/0!	#DIV/0!	#DIV/0!	#DIV/0!	#DIV/0!	#DIV/0!	#DIV/0!	#DIV/0!	#DIV/0!	#DIV/0!	#DIV/0!	#DIV/0!	#DIV/0!	#DIV/0!	#DIV/0!	#DIV/0!	#DIV/0!	#DIV/0!	#DIV/0!	#DIV/0!	#DIV/0!	#DIV/0!	#DIV/0!	#DIV/0!	#DIV/0!	#DIV/0!	#DIV/0!	#DIV/0!	#DIV/0!	#DIV/0!	#DIV/0!	#DIV/0!	#DIV/0!	#DIV/0!	#DIV/0!	#DIV/0!	#DIV/0!	#DIV/0!	#DIV/0!	#DIV/0!	#DIV/0!	#DIV/0!	#DIV/0!	#DIV/0!	#DIV/0!	#DIV/0!	#DIV/0!	#DIV/0!
Rep. of Korea	0	0	0	0	0	0	0	0	0	0	0	0	5.6843e-06	0.000154267	0	0	0	0	0	0	1.26867e-06	0	0	0	0	0	0	0	0	0	0	0	0	3.06458e-06	2.78448e-06	5.27239e-07	0	0	0	0	0	3.98725e-06	0	0	0	1.97715e-07	0.25023	0.0070312	0
Kuwait	0	0	0	0	0	0	0	0	0	0	0	0	0	0.000263269	0	0	0	0	0	0	0.00229879	0	0	0	0	0	0	0	0	0	0	0	0	0	0	0.000154109	0	0	0	0	0	0	0	0	0	0	0.893973	0.051177	0
Kyrgyzstan	0	0	0	0	0	0	0	0	0	0	0	0	0	3.90076e-05	0	0	0	0	0	0	0.000156031	0	0	0	0	0	0	0	0	0	0	0	0	0	0	0	0	0	0	0	0	0	0	0	0	0	0.938992	0	0
Lao Peoples Dem. Rep.	0	0	0	0	0	0	0	0	0	0	0	0	0	0.00079565	0	0	0	0	0	0	0	0	0	0	0	0	0	0	0	0	0	0	0	0	0	0	0	0	0	0	0	0	0	0	0	0	0.848429	0	0
Lebanon	0	0	0	0	0	0	0	0	0	0	0	0	0	0.000843944	0	0	0	0	0	0	0.00425641	0	0	0	0	0	0	0	0	0	0	0	0	0	0	0	0	0	0	0	0	0.000440318	0	0	0	0	0.484534	0.0130628	0
Lesotho	0	0	0	0	0	0	0	0	0	0	0	0	0	0	0	0	0	0	0	0	0.000132484	0	0	0	0	0	0	0	0	0	0	0	0	0	0	0	0	0	0	0	0	0	0	0	0	0	0.00981704	0	0
Latvia	0	0	0	0	0	0	0	0	0	0	0	0	0.000342634	0.000251265	0	0	0	0	0	0.020855	0.00158754	0	0	0	0	0	0	0	0	0	0	0	0	0	0	0	0	0	0	0	0	0	0	0	0	0	0.0783033	0.0101077	0
Liberia	0	0	0	0	0	0	0	0	0	0	0	0	0	0	0	0	0	0	0	0	0	0	0	0	0	0	0	0	0	0	0	0	0	0	0	0	0	0	0	0	0	0	0	0	0	0	0.830627	0.116993	0
Libya	0	0	0	0	0	0	0	0	0	0	0	0	0	6.74332e-05	0	0	0	0	0	0	3.37166e-05	0	0	0	0	0	0	0	0	0	0	0	0	0	0	0	0	0	0	0	0	0	0	0	0	0	0.96861	0	0
Lithuania	0	0	0	0	0	0	0	0	0	0	0	0	1.49114e-05	0.0123586	0	0	0	0	0	0.000521899	0.00139272	0	0	0	0	0	0	0	0	0	0	0	0	0	0	0.0660843	0	0	0	0	0	2.0876e-05	0	0	0	0	0.143179	0.0223731	0
Luxembourg	0	0	0	0	0	0	0	0	0	0	0	0	0	0.00237572	0	0	0	0	0	0	0.299712	0	0	0	0	0	0	0	0	0	0	0	0	0	0	0	0	0	0	0	0	4.45448e-05	0	0	0	0	0.148126	0.000979985	0
China, Macao SAR	0	0	0	0	0	0	0	0	0	0	0	0	0	0	0	0	0	0	0	0	0	0	0	0	0	0	0	0	0	0	0	0	0	0	0	0	0	0	0	0	0	0	0	0	0	0	0.845015	0.00244736	0
Madagascar	0	0	0	0	0	0	0	0	0	0	0	0	0	5.73674e-05	0	0	0	0	0	0	0.000487623	0	0	0	0	0	0	0	0	0	0	0	0	0	0	0.000344204	0	0	0	0	0	0	0	0	0	0	0.371425	0.40903	0
Malawi	0	0	0	0	0	0	0	0	0	0	0	0	0	0	0	0	0	0	0	0	0.000227987	0	0	0	0	0	0	0	0	0	0	0	0	0	0	5.99966e-05	0	0	0	0	0	0	0	0	0	0	0.610592	0.0273165	0
Malaysia	0	0	0	0	0	0	0	0	0	0	0	0	0.000164533	0.00091792	4.32981e-07	0	0	0	0	0	0.00757587	0	0	0	0	0	0	0	0	0	0	0	0	0	0.000257624	1.73192e-06	0	0	0	0	0	1.99171e-05	0	0	0	0	0.337156	0.0350871	0
Maldives	0	0	0	0	0	0	0	0	0	0	0	0	0	0.000338142	0	0	0	0	0	0	0.0419297	0	0	0	0	0	0	0	0	0	0	0	0	0	0	0	0	0	0	0	0	0	0	0	0	0	0.75913	0.000112714	0
Mali	0	0	0	0	0	0	0	0	0	0	0	0	0	0	0	0	0	0	0	0	0.00294924	0	0	0	0	0	0	0	0	0	0	0	0	0	0	0	0	0	0	0	0	0	0	0	0	0	0.199413	0.00591323	0
Malta	0	0	0	0	0	0	0	0	0	0	0	0	0	0.010532	0	0	0	0	0	0	0.00025302	0	0	0	0	0	0	0	0	0	0	0	0	0	0	0.000474413	0	0	0	0	0	6.32551e-05	0	0	0	0	0.55092	0.0846037	0
Mauritania	0	0	0	0	0	0	0	0	0	0	0	0	0	0	0	0	0	0	0	0	0	0	0	0	0	0	0	0	0	0	0	0	0	0.00287877	0	0	0	0	0	0	0	0	0	0	0	0	0.303144	0	0
Mauritius	0	0	0	0	0	0	0	0	0	0	0	0	0	3.86825e-05	0	0	0	0	0	0	0.00100574	0	0	0	0	0	0	0	0	0	0	0	0	0	0	0	0	0	0	0	0	0	0	0	0	0	0.766803	0.000212754	0
Mexico	0	0	0	0	0	0	0	0	0	0	0	0	1.46003e-06	0.000758319	0	0	0	0	0	0	0.000261346	0	0	0	0	0	0	0	0	0	0	0	0	0.00020126	0	0	0	0	0	0	0	9.32176e-06	0	0	0	1.61727e-05	0.147596	0.0275613	0
Mongolia	0	0	0	0	0	0	0	0	0	0	0	0	0.00173033	0.00186344	0	0	0	0	0	0	0.000266205	0	0	0	0	0	0	0	0	0	0	0	0	0	0	0	0	0	0	0	0	0	0	0	0	0	0.398642	0.00292826	0
Rep. of Moldova	0	0	0	0	0	0	0	0	0	0	0	0	0	0.0141401	0	0	0	0	0	0.000182061	0.000788931	0	0	0	0	0	0	0	0	0	0	0	0	0	0	0.00527977	0	0	0	0	0	0	0	0	0	0	0.0160214	0.353502	0
Montenegro	0	0	0	0	0	0	0	0	0	0	0	0	0	0.0798582	0	0	0	0	0	0	0.000834028	0	0	0	0	0	0	0.0168891	0	0	0	0	0	0	0	0.00625521	0	0	0	0	0	0	0	0	0	0	0.165972	0	0
Monserrat	#DIV/0!	#DIV/0!	#DIV/0!	#DIV/0!	#DIV/0!	#DIV/0!	#DIV/0!	#DIV/0!	#DIV/0!	#DIV/0!	#DIV/0!	#DIV/0!	#DIV/0!	#DIV/0!	#DIV/0!	#DIV/0!	#DIV/0!	#DIV/0!	#DIV/0!	#DIV/0!	#DIV/0!	#DIV/0!	#DIV/0!	#DIV/0!	#DIV/0!	#DIV/0!	#DIV/0!	#DIV/0!	#DIV/0!	#DIV/0!	#DIV/0!	#DIV/0!	#DIV/0!	#DIV/0!	#DIV/0!	#DIV/0!	#DIV/0!	#DIV/0!	#DIV/0!	#DIV/0!	#DIV/0!	#DIV/0!	#DIV/0!	#DIV/0!	#DIV/0!	#DIV/0!	#DIV/0!	#DIV/0!	#DIV/0!
Morocco	0	0	0	0	0	0	0	0	0	0	0	0	0	0.000142603	0	0	0	0	0	0	0.000264835	0	0	0	0	0	0	0	0	0	0	0	0	5.09297e-06	0	1.01859e-05	0	0	0	0	0	6.11157e-05	0	0	0	0	0.792477	0.0021034	0
Mozambique	0	0	0	0	0	0	0	0	0	0	0	0	0	0	0	0	0	0	0	0	1.0138e-06	0	0	0	0	0	0	0	0	0	0	0	0	0	0	0	0	0	0	0	0	0	0	0	0	0	0.0805063	0	0
Oman	0	0	0	0	0	0	0	0	0	0	0	0	0	0.000524659	0	0	0	0	0	0	9.83736e-05	0	0	0	0	0	0	0	0	0	0	0	0	0	0	0	0	0	0	0	0	0	0	0	0	0	0.176564	0.00175979	0
Namibia	0	0	0	0	0	0	0	0	0	0	0	0	0	0	0	0	0	0	0	0	0.000265528	0	0	0	0	0	0	0	0	0	0	0	0	0	0	0	0	0	0	0	0	0	0	0	0	0	0.591495	0.00151147	0
Nauru	#DIV/0!	#DIV/0!	#DIV/0!	#DIV/0!	#DIV/0!	#DIV/0!	#DIV/0!	#DIV/0!	#DIV/0!	#DIV/0!	#DIV/0!	#DIV/0!	#DIV/0!	#DIV/0!	#DIV/0!	#DIV/0!	#DIV/0!	#DIV/0!	#DIV/0!	#DIV/0!	#DIV/0!	#DIV/0!	#DIV/0!	#DIV/0!	#DIV/0!	#DIV/0!	#DIV/0!	#DIV/0!	#DIV/0!	#DIV/0!	#DIV/0!	#DIV/0!	#DIV/0!	#DIV/0!	#DIV/0!	#DIV/0!	#DIV/0!	#DIV/0!	#DIV/0!	#DIV/0!	#DIV/0!	#DIV/0!	#DIV/0!	#DIV/0!	#DIV/0!	#DIV/0!	#DIV/0!	#DIV/0!	#DIV/0!
Nepal	0	0	0	0	0	0	0	0	0	0	0	0	0	0	0	0	0	0	0	0	4.05277e-05	0	0	0	0	0	0	0	0	0	0	0	0	0	0	0	0	0	0	0	0	0	0	0	0	0	0.926503	0.0111654	0
Netherlands	0	0	1.82112e-06	0	0	0	0	0	0	0	0	0	0.00385048	0.000110349	5.69101e-08	0	0	0	0	5.69101e-08	0.0142499	0	5.69101e-08	5.69101e-08	0	0	0	1.36584e-06	1.02438e-06	0	0	0	0	1.31462e-05	0	0.000351818	0	0	0	0	0	0.00035933	0	0	0	1.84389e-05	0.249761	0.0968206	1.67316e-05
Curacao	0	0	0	0	0	0	0	0	0	0	0	0	0	0	0	0	0	0	0	0	0	0	0	0	0	0	0	0	0	0	0	0	0	0	0	0	0	0	0	0	0	0	0	0	0	0	0.232267	0	0
Aruba	0	0	0	0	0	0	0	0	0	0	0	0	0	0	0	0	0	0	0	0	0	0	0	0	0	0	0	0	0	0	0	0	0	0	0	0	0	0	0	0	0	0	0	0	0	0	0.23166	0	0
Saint Maarten	0	0	0	0	0	0	0	0	0	0	0	0	0	0	0	0	0	0	0	0	0	0	0	0	0	0	0	0	0	0	0	0	0	0	0	0	0	0	0	0	0	0	0	0	0	0	0	0	0
Bonaire	0	0	0	0	0	0	0	0	0	0	0	0	0	0	0	0	0	0	0	0	0	0	0	0	0	0	0	0	0	0	0	0	0	0	0	0	0	0	0	0	0	0	0	0	0	0	0	0	0
New Caledonia	0	0	0	0	0	0	0	0	0	0	0	0	0.000321092	0	0	0	0	0	0	0	0.00850893	0	0	0	0	0	0	0	0	0	0	0	0	0	0	0	0	0	0	0	0	0	0	0	0	0	0.00973309	0	0
Vanatu	0	0	0	0	0	0	0	0	0	0	0	0	0.657455	0	0	0	0	0	0	0	0	0	0	0	0	0	0	0	0	0	0	0	0	0	0	0	0	0	0	0	0	0	0	0	0	0	0.194182	0	0
New Zealand	0	0	0	0	0	0	0	0	0	0	0	0	0.0341097	0.00156629	0	0	0	0	0	0	0.00025933	0	0	0	0	0	0	0	0	0	0	0	0	0	0	1.71742e-06	0	0	0	0	0	6.86968e-05	0	0	0	0	0.620608	0.0389356	0
Nicaragua	0	0	0	0	0	0	0	0	0	0	0	0	0	0.000104169	0	0	0	0	0	0	0	0	0	0	0	0	0	0	0	0	0	0	0	0.000130212	0	0	0	0	0	0	0	2.60423e-05	0	0	0	0	0.812834	0.000156254	0
Niger	0	0	0	0	0	0	0	0	0	0	0	0	0	0	0	0	0	0	0	0	0	0	0	0	0	0	0	0	0	0	0	0	0	0	0	0	0	0	0	0	0	0.0443807	0	0	0	0	0.014352	0	0
Nigeria	0	0	0	0	0	0	0	0	0	0	0	0	0	2.61314e-05	0	0	0	0	0	0	0.00367977	0	0	0	0	0	0	0	0	0	0	0	0	0	0	0	0	0	0	0	0	0	0	0	0	0	0.389495	0.0307174	0
Niue	0	0	0	0	0	0	0	0	0	0	0	0	0.675676	0	0	0	0	0	0	0	0	0	0	0	0	0	0	0	0	0	0	0	0	0	0	0	0	0	0	0	0	0	0	0	0	0	0	0	0
Norfolk Islands	0	0	0	0	0	0	0	0	0	0	0	0	0	0	0	0	0	0	0	0	0	0	0	0	0	0	0	0	0	0	0	0	0	0	0	0	0	0	0	0	0	0	0	0	0	0	0	0	0
Norway	0	0	0	0	0	0	0	0	0	0	0	0	8.68742e-06	0.00485945	0	0	0	0	0	0	0.000181857	0	0	0	0	0	0	0	0	0	0	0	0	0	0	6.08119e-06	0	0	0	0	0	0.0997747	0	0	0	0	0.201334	0.00711471	0
Northern Mariana Islands	#DIV/0!	#DIV/0!	#DIV/0!	#DIV/0!	#DIV/0!	#DIV/0!	#DIV/0!	#DIV/0!	#DIV/0!	#DIV/0!	#DIV/0!	#DIV/0!	#DIV/0!	#DIV/0!	#DIV/0!	#DIV/0!	#DIV/0!	#DIV/0!	#DIV/0!	#DIV/0!	#DIV/0!	#DIV/0!	#DIV/0!	#DIV/0!	#DIV/0!	#DIV/0!	#DIV/0!	#DIV/0!	#DIV/0!	#DIV/0!	#DIV/0!	#DIV/0!	#DIV/0!	#DIV/0!	#DIV/0!	#DIV/0!	#DIV/0!	#DIV/0!	#DIV/0!	#DIV/0!	#DIV/0!	#DIV/0!	#DIV/0!	#DIV/0!	#DIV/0!	#DIV/0!	#DIV/0!	#DIV/0!	#DIV/0!
United States Minor Outlying Islands	#DIV/0!	#DIV/0!	#DIV/0!	#DIV/0!	#DIV/0!	#DIV/0!	#DIV/0!	#DIV/0!	#DIV/0!	#DIV/0!	#DIV/0!	#DIV/0!	#DIV/0!	#DIV/0!	#DIV/0!	#DIV/0!	#DIV/0!	#DIV/0!	#DIV/0!	#DIV/0!	#DIV/0!	#DIV/0!	#DIV/0!	#DIV/0!	#DIV/0!	#DIV/0!	#DIV/0!	#DIV/0!	#DIV/0!	#DIV/0!	#DIV/0!	#DIV/0!	#DIV/0!	#DIV/0!	#DIV/0!	#DIV/0!	#DIV/0!	#DIV/0!	#DIV/0!	#DIV/0!	#DIV/0!	#DIV/0!	#DIV/0!	#DIV/0!	#DIV/0!	#DIV/0!	#DIV/0!	#DIV/0!	#DIV/0!
FS Micronesia	0	0	0	0	0	0	0	0	0	0	0	0	0	0	0	0	0	0	0	0	0	0	0	0	0	0	0	0	0	0	0	0	0	0	0	0	0	0	0	0	0	0	0	0	0	0	0	0	0
Marshall Islands	0	0	0	0	0	0	0	0	0	0	0	0	0	0	0	0	0	0	0	0	0	0	0	0	0	0	0	0	0	0	0	0	0	0	0	0	0	0	0	0	0	0	0	0	0	0	0.0625	0	0
Palau	0	0	0	0	0	0	0	0	0	0	0	0	0	0	0	0	0	0	0	0	0	0	0	0	0	0	0	0	0	0	0	0	0	0	0	0	0	0	0	0	0	0	0	0	0	0	0	0	0
Pakistan	0	0	0	0	0	0	0	0	0	0	0	0	0	4.54942e-05	0	0	0	0	0	0	1.97801e-05	0	0	0	0	0	0	0	0	0	0	0	0	0	0	0	0	0	0	0	0	0.000170109	0	0	0	0	0.972978	0.000191867	0
Panama	0	0	0	0	0	0	0	0	0	0	0	0	0.0304878	1.82715e-05	0	0	0	0	0	0	1.82715e-06	0	0	0	0	0	0	0	0	0	0	0	0	0.000586515	0	0	0	0	0	0	0	0	0	0	0	9.13574e-06	0.873609	0.0424063	0
Papua New Guinea	0	0	0	0	0	0	0	0	0	0	0	0	0.0254954	0	0	0	0	0	0	0	0	0	0	0	0	0	0	0	0	0	0	0	0	0	0	0	0	0	0	0	0	0	0	0	0	0	0.679607	0.231878	0
Paraguay	0	0	0	0	0	0	0	0	0	0.00847867	0	0	0	0	0	0	0	0	0	0	6.18881e-05	0	0	0	0	0	0	0	0	0	0	0	0	0.00332958	0	0	0	0	0	0	0	2.47552e-05	0	0	0	1.23776e-05	0.53225	0.215135	0
Peru	0	0	0	0	0	0	0	0	0	0	0	0	3.62427e-05	5.88944e-05	0	0	0	0	0	0	4.98337e-05	0	0	0	0	0	0	0	0	0	0	0	0	0.000579883	0	1.81214e-05	0	0	0	0	0	0.000457564	0	0	0	0.00134551	0.854304	0.000158562	0
Philippines	0	0	0	0	0	0	0	0	0	0	0	0	6.21947e-05	4.09315e-05	0	0	0	0	0	0	2.12631e-05	0	0	0	0	0	0	0	0	0	0	0	0	5.31578e-07	0	5.31578e-07	0	0	0	0	0	2.33895e-05	0	0	0	0	0.389385	0.0164965	0
Pitcairn	#DIV/0!	#DIV/0!	#DIV/0!	#DIV/0!	#DIV/0!	#DIV/0!	#DIV/0!	#DIV/0!	#DIV/0!	#DIV/0!	#DIV/0!	#DIV/0!	#DIV/0!	#DIV/0!	#DIV/0!	#DIV/0!	#DIV/0!	#DIV/0!	#DIV/0!	#DIV/0!	#DIV/0!	#DIV/0!	#DIV/0!	#DIV/0!	#DIV/0!	#DIV/0!	#DIV/0!	#DIV/0!	#DIV/0!	#DIV/0!	#DIV/0!	#DIV/0!	#DIV/0!	#DIV/0!	#DIV/0!	#DIV/0!	#DIV/0!	#DIV/0!	#DIV/0!	#DIV/0!	#DIV/0!	#DIV/0!	#DIV/0!	#DIV/0!	#DIV/0!	#DIV/0!	#DIV/0!	#DIV/0!	#DIV/0!
Poland	0	0	4.93726e-08	0	0	0	0	0	0	0	0	0	6.17157e-07	0.00258174	0	0	0	0	0	3.20922e-07	0.000195219	0	0	0	0	0	0	3.92512e-06	0	0	0	1.23431e-07	0	0	0	4.93726e-06	0	0	0	0	7.40589e-08	2.93767e-06	0	0	0	4.19667e-07	0.178742	0.000147476	0
Portugal	0	0	0	0	0	0	0	0	0	0	0	0	2.85582e-05	0.000911007	0	0	0	0	0	0	0.001862	0	0	0	0	0	0	0	0	0	0	0	0	0	0	0.000289866	0	0	0	0	0	4.28373e-06	0	0	0	0	0.362071	0.0108164	0
Guinea-Bissau	0	0	0	0	0	0	0	0	0	0	0	0	0	0	0	0	0	0	0	0	0	0	0	0	0	0	0	0	0	0	0	0	0	0	0	0	0	0	0	0	0	0	0	0	0	0	0.258718	0	0
Timor-Leste	0	0	0	0	0	0	0	0	0	0	0	0	0.000490987	0	0	0	0	0	0	0	0	0	0	0	0	0	0	0	0	0	0	0	0	0	0	0	0	0	0	0	0	0	0	0	0	0	0.282808	0	0
Qatar	0	0	0	0	0	0	0	0	0	0	0	0	0.000589487	0.0330986	0	0	0	0	0	0	2.18329e-05	0	0	0	0	0	0	0	0	0	0	0	0	0	0	0.000174663	0	0	0	0	0	0.00160472	0	0	0	0	0.250609	0.0262977	0
Romania	0	0	0	0	0	0	0	0	0	0	0	0	0	0.00129682	0	0	0	0	0	0	0.000620267	0	0	0	0	0	0	0	0	0	0	0	0	0	0	0.00322902	0	0	0	0	0	7.55502e-07	0	0	0	0	0.118156	4.45746e-05	0
Russian Federation	0	0	0	0	0	0	0	0	0	0	9.10599e-06	0	2.80184e-06	0.00116452	0	0	0	0	0	0.0346735	5.18341e-05	0	0	0	0	0	0	0	0	0	0	0	0	2.59171e-05	0	1.75115e-06	0	0	0	0	0	5.07834e-05	0	0	0	0	0.359545	0.0120598	0
Rwanda	0	0	0	0	0.0152503	0	0	0	0	0	0	0	0	0	0	0	0	0	0	0	0.0690838	0	0	0	0	0	0	0	0	0	0	0	0	0	0	0	0	0	0	0	0	0	0	0	0	0	0.246369	0.00114377	0
Saint Barthelemy	0	0	0	0	0	0	0	0	0	0	0	0	0	0	0	0	0	0	0	0	0	0	0	0	0	0	0	0	0	0	0	0	0	0	0	0	0	0	0	0	0	0	0	0	0	0	0	0	0
Saint Helena	#DIV/0!	#DIV/0!	#DIV/0!	#DIV/0!	#DIV/0!	#DIV/0!	#DIV/0!	#DIV/0!	#DIV/0!	#DIV/0!	#DIV/0!	#DIV/0!	#DIV/0!	#DIV/0!	#DIV/0!	#DIV/0!	#DIV/0!	#DIV/0!	#DIV/0!	#DIV/0!	#DIV/0!	#DIV/0!	#DIV/0!	#DIV/0!	#DIV/0!	#DIV/0!	#DIV/0!	#DIV/0!	#DIV/0!	#DIV/0!	#DIV/0!	#DIV/0!	#DIV/0!	#DIV/0!	#DIV/0!	#DIV/0!	#DIV/0!	#DIV/0!	#DIV/0!	#DIV/0!	#DIV/0!	#DIV/0!	#DIV/0!	#DIV/0!	#DIV/0!	#DIV/0!	#DIV/0!	#DIV/0!	#DIV/0!
Saint Kitts and Nevis	0	0	0	0	0	0	0	0	0	0	0	0	0	0	0	0	0	0	0	0	0	0	0	0	0	0	0	0	0	0	0	0	0	0	0	0	0	0	0	0	0	0	0	0	0	0	0	0	0
Anguilla	0	0	0	0	0	0	0	0	0	0	0	0	0	0	0	0	0	0	0	0	0	0	0	0	0	0	0	0	0	0	0	0	0	0	0	0	0	0	0	0	0	0	0	0	0	0	0	0	0
Saint Lucia	0	0	0	0	0	0	0	0	0	0	0	0	0	0	0	0	0	0	0	0	0	0	0	0	0	0	0	0	0	0	0	0	0	0	0	0	0	0	0	0	0	0	0	0	0	0	0.0691824	0	0
Saint Pierre and Miquelon	0	0	0	0	0	0	0	0	0	0	0	0	0	0	0	0	0	0	0	0	0	0	0	0	0	0	0	0	0	0	0	0	0	0	0	0	0	0	0	0	0	0	0	0	0	0	0	0	0
Saint Vincent and the Grenadines	0	0	0	0	0	0	0	0	0	0	0	0	0	0	0	0	0	0	0	0	0	0	0	0	0	0	0	0	0	0	0	0	0	0	0	0	0	0	0	0	0	0	0	0	0	0	0.144081	0	0
San Marino	0	0	0	0	0	0	0	0	0	0	0	0	0	0.00154083	0	0	0	0	0	0	0	0	0	0	0	0	0	0	0	0	0	0	0	0	0	0	0	0	0	0	0	0	0	0	0	0	0.278891	0.640986	0
Sao Tome and Principe	0	0	0	0	0	0	0	0	0	0	0	0	0	0	0	0	0	0	0	0	0	0	0	0	0	0	0	0	0	0	0	0	0	0	0	0	0	0	0	0	0	0	0	0	0	0	0.5	0	0
Saudi Arabia	0	0	0	0	0	0	0	0	0	0	0	0	0.000155442	0.000219762	0	0	0	0	0	0	0.000392177	0	0	0	0	0	0	0	0	0	0	0	0	0	0	1.78668e-06	0	0	0	0	0	8.21875e-05	0	0	0	0	0.728746	0.0231617	0
Senegal	0	0	0	0	0	0	0	0	0	0	0	0	0	0.000959923	0	0	0	0	0	0	0.0350772	0	0	0	0	0	0	0	0	0	0	0	0	2.66645e-05	0	0	0	0	0	0	0	0	0	0	0	0	0.606232	0.00406634	0
Serbia	0	0	0	0	0	0	0	0	0	0	0	0	3.99529e-05	0.00114864	0	0	0	0	0	0	0.00770091	0	0	0	0	0	0	0.000419505	0	0	0	0	0	0	0	0.00192773	0	0	0	0	0	0	0	0	0	0	0.808766	0.000159811	0
Seychelles	0	0	0	0	0	0	0	0	0	0	0	0	0	0	0	0	0	0	0	0	0	0	0	0	0	0	0	0	0	0	0	0	0	0	0	0	0	0	0	0	0	0	0	0	0	0	0.0343037	0.00784035	0
Sierra Leone	0	0	0	0	0	0	0	0	0	0	0	0	0	0	0	0	0	0	0	0	0.000269288	0	0	0	0	0	0	0	0	0	0	0	0	0	0	0	0	0	0	0	0	0	0	0	0	0	0.754612	0	0
India	0	0	0	0	0	0	0	0	0	0	0	0	0.00019092	6.60671e-05	0	0	0	0	0	0	0.000488492	0	0	0	0	0	0	0	0	0	0	0	0	0	0	2.11235e-06	0	0	0	0	0	1.02471e-05	0	0	0	0	0.578302	0.241875	0
Singapore	0	0	0	0	0	0	0	0	0	0	0	0	0.0016739	0.000977536	4.07046e-06	0	0	0	0	0	0.00011773	0	0	0	0	0	0	0	0	0	0	0	0	7.82781e-06	8.76714e-06	1.56556e-06	0	0	0	0	0	0.000252055	0	0	0	0	0.443887	0.0139767	0
Slovakia	0	0	0	0	0	0	0	0	0	0	0	0	1.01519e-07	0.166896	0	0	0	1.01519e-07	0	0	0.000145781	0	0	0	0	0	0	0	0	0	0	0	0	0	0	2.33493e-06	0	0	0	0	0	9.13668e-07	0	0	0	0	0.365267	8.28392e-05	0
Viet Nam	0	0	0	0	0	0	0	0	0	0	0	0	3.58937e-06	1.19646e-06	0	0	0	0	0	0	1.68954e-05	0	0	0	0	0	0	0	0	0	0	0	0	1.25809e-05	0	0	0	0	0	0	0	1.08769e-07	0	0	0	0	0.51181	0.103401	0
Slovenia	0	0	0	0	0	0	0	0	0	0	0	0	0.000207768	0.00242437	0	0	0	0	0	0	0.000195085	0	0	0	0	0	0	4.83182e-06	0	0	0	0	0	0	0	0.00179804	0	0	0	1.81193e-06	0	2.95949e-05	0	0	0	0	0.117684	0.000501302	0
Somalia	0	0	0	0	0	0	0	0	0	0	0	0	0	0	0	0	0	0	0	0	0.000234703	0	0	0	0	0	0	0	0	0	0	0	0	0	0	0	0	0	0	0	0	0.000234703	0	0	0	0	0.664773	0	0
South Africa	4.69304e-06	0	0	0	0	0	0	0	0	0	0	0	1.85656e-05	0.000430166	0	0	0	0	0	0	0.000198436	0	0	0	4.69304e-06	0	0	0	5.40142e-06	0	0	0	0	0.000140791	0	9.38608e-06	0	0	0	0	0.000126712	0.00095738	0	0	0	5.22433e-06	0.0393886	0.631417	0
Zimbabwe	0	0	0	0	0	0	0	0	0	0	0	0	0.00042651	0	0	0	0	0	0	0	2.55906e-05	0	0	0	0	0	0	0	0	0	0	0	0	0	0	0	0	0	0	0	0	0	0	0	0	0	0.0818301	0.00151837	0
Spain	0	0	0	0	0	0	0	0	0	0	0	0	1.19861e-05	0.00158633	0	0	0	0	0	0	0.00180395	0	0	0	0	0	0	0	0	0	0	0	0	2.44615e-07	0	1.30461e-06	0	0	0	0	0	3.99538e-06	0	0	0	1.38615e-06	0.233474	0.00198489	0
South Sudan	0	0	0	0	0	0	0	0	0	0	0	0	0	0.199268	0	0	0	0	0	0	0.0266736	0	0	0	0	0	0	0	0	0	0	0	0	0	0	0	0	0	0	0	0	0	0	0	0	0	0.531381	0	0
Sudan	0	0	0	0	0	0	0	0	0	0	0	0	0	4.84754e-05	0	0	0	0	0	4.84754e-05	9.69509e-05	0	0	0	0	0	0	0	0	0	0	0	0	0	0	0	0	0	0	0	0	0	0	0	0	0	0.739784	0.00698046	0
Western Sahara	#DIV/0!	#DIV/0!	#DIV/0!	#DIV/0!	#DIV/0!	#DIV/0!	#DIV/0!	#DIV/0!	#DIV/0!	#DIV/0!	#DIV/0!	#DIV/0!	#DIV/0!	#DIV/0!	#DIV/0!	#DIV/0!	#DIV/0!	#DIV/0!	#DIV/0!	#DIV/0!	#DIV/0!	#DIV/0!	#DIV/0!	#DIV/0!	#DIV/0!	#DIV/0!	#DIV/0!	#DIV/0!	#DIV/0!	#DIV/0!	#DIV/0!	#DIV/0!	#DIV/0!	#DIV/0!	#DIV/0!	#DIV/0!	#DIV/0!	#DIV/0!	#DIV/0!	#DIV/0!	#DIV/0!	#DIV/0!	#DIV/0!	#DIV/0!	#DIV/0!	#DIV/0!	#DIV/0!	#DIV/0!	#DIV/0!
Suriname	0	0	0	0	0	0	0	0	0	0	0	0	0	0	0	0	0	0	0	0	0.000122534	0	0	0	0	0	0	0	0	0	0	0	0	0.000245068	0	0	0	0	0	0	0	0	0	0	0	0	0.944247	0.000245068	0
Swaziland	0	0	0	0	0	0	0	0	0	0	0	0	0	0	0	0	0	0	0	0	0	0	0	0	0	0	0	0	0	0	0	0	0	0	0	0	0	0	0	0	0	0	0	0	0	0	0.0129795	0	0
Sweden	0	0	0	0	0	0	0	0	0	0	0	0	0.00010427	0.00598691	0	0	0	0	0	9.15882e-07	0.00527731	0	0	0	0	0	0	0	0	0	0	0	0	5.4037e-05	0	6.34072e-07	0	0	0	0	0	0.000116035	0	0	0	1.12724e-06	0.0872081	0.015772	0.000845429
Switzerland	0	0	0	0	0	0	0	0	0	3.82522e-07	0	0	0.0003064	0.00545132	0	0	3.82522e-07	0	0	0	0.00111161	0	0	0	0	0	0	0	0	0	0	0	0	0	0	5.04929e-05	0	0	0	0	6.12035e-06	4.89628e-05	0	0	0	0	0.409042	0.0014926	7.65044e-06
Syria	0	0	0	0	0	0	0	0	0	0	0	0	0	0	0	0	0	0	0	0	0	0	0	0	0	0	0	0	0	0	0	0	0	0	0	0	0	0	0	0	0	0	0	0	0	0	0.392147	0	0
Tajikistan	0	0	0	0	0	0	0	0	0	0	0	0	0	0.000135318	0	0	0	0	0	0	4.5106e-05	0	0	0	0	0	0	0	0	0	0	0	0	0	0	0	0	0	0	0	0	0	0	0	0	0	0.909382	0	0
Thailand	0	0	0	0	0	0	0	0	0	0	0	0	3.07523e-05	0.00454472	0	0	0	0	0	0	5.34617e-05	0	0	0	0	0	0	0	0	0	0	0	0	0	0.000768335	0	0	0	0	0	0	9.41494e-05	0	0	0	0	0.604555	0.000224728	0
Togo	0	0	0	0	0	0	0	0	0	0	0	0	0	0.000127125	0	0	0	0	0	0	0.00454183	0	0	0	0	0	0	0	0	0	0	0	0	0	0	0	0	0	0	0	0	0	0	0	0	0	0.959528	0.0154861	0
Tokelau	#DIV/0!	#DIV/0!	#DIV/0!	#DIV/0!	#DIV/0!	#DIV/0!	#DIV/0!	#DIV/0!	#DIV/0!	#DIV/0!	#DIV/0!	#DIV/0!	#DIV/0!	#DIV/0!	#DIV/0!	#DIV/0!	#DIV/0!	#DIV/0!	#DIV/0!	#DIV/0!	#DIV/0!	#DIV/0!	#DIV/0!	#DIV/0!	#DIV/0!	#DIV/0!	#DIV/0!	#DIV/0!	#DIV/0!	#DIV/0!	#DIV/0!	#DIV/0!	#DIV/0!	#DIV/0!	#DIV/0!	#DIV/0!	#DIV/0!	#DIV/0!	#DIV/0!	#DIV/0!	#DIV/0!	#DIV/0!	#DIV/0!	#DIV/0!	#DIV/0!	#DIV/0!	#DIV/0!	#DIV/0!	#DIV/0!
Tonga	0	0	0	0	0	0	0	0	0	0	0	0	0	0	0	0	0	0	0	0	0	0	0	0	0	0	0	0	0	0	0	0	0	0	0	0	0	0	0	0	0	0	0	0	0	0	0.00496489	0	0
Trinidad and Tobago	0	0	0	0	0	0	0	0	0	0	0	0	0	0.0218216	0	0	0	0	0	0	0	0	0	0	0	0	0	0	0	0	0	0	0	0	0	0	0	0	0	0	0	0	0	0	0	0	0.0531309	0.00838077	0
United Arab Emirates	0	0	0	0	0	0	0	0	0	0	0	0	4.68603e-05	0.000574299	0	0	0	0	0	2.08268e-05	9.99687e-05	0	0	0	0	0	0	5.2067e-07	0	0	0	0	0	2.49922e-05	0	5.72737e-06	0	0	0	9.9448e-05	0	0.00017078	0	0	0	1.04134e-06	0.824658	0.00149693	0
Tunisia	0	0	0	0	0	0	0	0	0	0	0	0	2.16563e-05	2.16563e-05	0	0	0	0	0	0	0.000389813	0	0	0	0	0	0	0	0	0	0	0	0	0	0	0	0	0	0	0	0	2.16563e-05	0	0	0	0	0.606787	0.00786123	0
Turkey	0	0	0	0	0	0	0	0	0	0	0	0	2.37221e-06	0.00116049	0	0	0	0	0	0	0.00018266	0	0	0	0	0	0	0	0	0	0	0	0	0	0	1.89777e-06	0	0	0	0	0	0.0213604	0	0	0	0	0.3539	0.00084261	0
Turkmenistan	0	0	0	0	0	0	0	0	0	0	0	0	0	0	0	0	0	0	0	0	0	0	0	0	0	0	0	0	0	0	0	0	0	0	0	0	0	0	0	0	0	0	0	0	0	0	0.435713	0	0
Turks and Caicos Islands	0	0	0	0	0	0	0	0	0	0	0	0	0	0	0	0	0	0	0	0	0	0	0	0	0	0	0	0	0	0	0	0	0	0	0	0	0	0	0	0	0	0	0	0	0	0	0	0	0
Tuvalu	#DIV/0!	#DIV/0!	#DIV/0!	#DIV/0!	#DIV/0!	#DIV/0!	#DIV/0!	#DIV/0!	#DIV/0!	#DIV/0!	#DIV/0!	#DIV/0!	#DIV/0!	#DIV/0!	#DIV/0!	#DIV/0!	#DIV/0!	#DIV/0!	#DIV/0!	#DIV/0!	#DIV/0!	#DIV/0!	#DIV/0!	#DIV/0!	#DIV/0!	#DIV/0!	#DIV/0!	#DIV/0!	#DIV/0!	#DIV/0!	#DIV/0!	#DIV/0!	#DIV/0!	#DIV/0!	#DIV/0!	#DIV/0!	#DIV/0!	#DIV/0!	#DIV/0!	#DIV/0!	#DIV/0!	#DIV/0!	#DIV/0!	#DIV/0!	#DIV/0!	#DIV/0!	#DIV/0!	#DIV/0!	#DIV/0!
Uganda	0	0	0	0	0	0	0	0	0	0	0	0	0	0.0250972	0	0	0	0	0	0.000115369	0	0	0	0	0	0	0	0	0	0	0	0	0	0	0	3.54981e-05	0	0	0	0	0	0.000550221	0	0	0	0	0.136242	0.000212989	0
Ukraine	0	0	0	0	0	0	0	0	0	0	0	0	0	0.00341569	0	0	0	0	0	0.0175649	0.000997255	0	0	0	0	0	0	0	0	0	0	0	0	1.04243e-05	0	1.3899e-05	0	0	0	0	0	0	0	0	0	0	0.505775	0.0413148	0
TFYR of Macedonia	0	0	0	0	0	0	0	0	0	0	0	0	0	0.00557745	0	0	0	0	0	0	0.000966758	0	0	0	0	0	0	0	0	0	0	0	0	0	0	0.000966758	0	0	0	0	0	0.000594928	0	0	0	0	0.63226	7.4366e-05	0
Egypt	0	0	0	0	0	0	0	0	0	0	0	0	1.31527e-05	0.00073984	0	0	0	0	0	0	0.00107852	0	0	0	0	0	0	0	0	0	0	0	0	0	0	0	0	0	0	0	0	0.000348547	0	0	0	0	0.340221	0.0114297	0
United Kingdom	0	0	0	0	0	0	0	0	0	0	0	0	0.0005974	0.00317022	2.04082e-07	0	0	0	0	2.04082e-07	0.00338063	0	0	2.04082e-07	0	0	0	0	0	0	0	0	0	2.55103e-07	1.42858e-06	3.51532e-05	0	0	0	0	0	0.000918932	0	0	0	6.12247e-07	0.149493	0.009903	0
United Rep. of Tanzania	0	0	0	0	0	0	0	0	0	0	0	0	2.74362e-05	0.00106696	0	0	0	0	0	0	3.04846e-06	0	0	0	0	0	0	0	0	0	0	0	0	0	0	0	0	0	0	0	0	1.82908e-05	0	0	0	0	0.259546	0.00931611	0
USA	0	0	0	0	0	0	0	0	0	1.4336e-06	0	0	0.000210284	0.000297107	0	0	0	1.72416e-05	0	1.728e-07	3.93727e-05	0	0	1.472e-07	0	0	0	0	6.39999e-08	0	0	0	0	6.34239e-06	1.28e-08	3.88479e-06	0	0	0	0	1.9904e-06	0.00244549	0	0	0	3.29471e-05	0.207171	0.00126149	0
Burkina Faso	0	0	0	0	0	0	0	0	0	0	0	0	0.000345403	0.00615969	0	0	0	0	0	0	0.103045	0	0	0	0	0	0	0	0	0	0	0	0	0	0	0	0	0	0	0	0	0.000518105	0	0	0	0	0.238098	0	0
Uruguay	0	0	0	0	0	0	0	0	0	0.00127216	0	0	0	3.20713e-05	0	0	0	0	0	0	9.08686e-05	0	0	0	0	0	0	0	0	0	0	0	0	0.000416926	0	0	0	0	0	0	0	0.000369889	0	0	0	0.000637149	0.0355061	0.00569051	0
Uzbekistan	0	0	0	0	0	0	0	0	0	0	0.000110087	0	0	0	0	0	0	0	0	0	0	0	0	0	0	0	0	0	0	0	0	0	0	0	0	0	0	0	0	0	0	0	0	0	0	0	0.817036	0.00367414	0
Venezuela	0	0	0	0	0	0	0	0	0	0	0	0	0.00187	0	0	0	0	0	0	0	0	0	0	0	0	0	0	0	0	0	0	0	0	7.47999e-05	0	0	0	0	0	0	0	0	0	0	0	0.000673199	0.836413	0.028798	0
Wallis and Futuna Islands	0	0	0	0	0	0	0	0	0	0	0	0	0	0	0	0	0	0	0	0	0	0	0	0	0	0	0	0	0	0	0	0	0	0	0	0	0	0	0	0	0	0	0	0	0	0	0	0	0
Samoa	0	0	0	0	0	0	0	0	0	0	0	0	0	0	0	0	0	0	0	0	0	0	0	0	0	0	0	0	0	0	0	0	0	0	0	0	0	0	0	0	0	0	0	0	0	0	0.78355	0	0
Yemen	0	0	0	0	0	0	0	0	0	0	0	0	0	0	0	0	0	0	0	0	0.000493186	0	0	0	0	0	0	0	0	0	0	0	0	0	0	0	0	0	0	0	0	0	0	0	0	0	0.977651	0.0104607	0
Zambia	0	0	0	0	0	0	0	0	0	0	0	0	0.00013225	0	0	0	0	0	0	0	4.13281e-05	0	0	0	0	0	0	0	0	0	0	0	0	0	0	0	0	0	0	0	0	0	0	0	0	0	0.149864	0.0045213	0
[truncated: 186 more columns]

## Sheet: HHI_LIB
Herfindahl-Hirschman Index (HHI) Calculation
country	Squares of the production shares per country
China	0.508955
Japan	0.0051658
Rep. of Korea	0.00229591
USA	0.00970093
Czechia	7.08615e-06
Finland	6.37753e-07
France	1.81405e-05
Germany	6.37753e-07
Hungary	0.00138888
Poland	0.000255101
United Kingdom	2.83446e-05
Russia	1.49943e-06
Sum (HHI score)	0.527818
number of production countries	12
Normalized HHI score	0.0479835

## Sheet: PVI_LIB
	PVI (physical vulnerability)
Term	Value	unit	source
global production of LIBs used in EVs:	6.75e+08	kg	see tab "Data (DI_LIB)"
global in-use stock of LIBs used in EVs:	2.28936e+09	kg
Lifetime of EV in years	16	years	(Nakamoto et al. 2019)
Development of production amount adapted from (Virta Global 2021). It is assumed that the production of EVs before 2010 is insignificantly small.
year	Power volume in kWh	Energy density (kWh/kg)	Production amount in Netweight (kg)
2010	1.47832e+06	0.16	9.2395e+06
2011	2.95664e+06	0.16	1.8479e+07
2012	5.91328e+06	0.16	3.6958e+07
2013	9.87518e+06	0.16	6.17199e+07
2014	1.53065e+07	0.16	9.56658e+07
2015	2.5868e+07	0.16	1.61675e+08
2016	3.77673e+07	0.16	2.36046e+08
2017	6.005e+07	0.16	3.75313e+08
2018	9.90826e+07	0.16	6.19266e+08
2019	108000000	0.16	675000000
			2.28936e+09
References
Nakamoto, Y., Nishijima, D., Kagawa, S., 2019. The role of vehicle lifetime extensions of countries on global CO2 emissions. Journal of Cleaner Production. 207, 1040-46. https://doi.org/10.1016/j.jclepro.2018.10.054.
Virta Global, 2021. The global electric vehicle market overview in 2021: statistics & forecasts. https://www.virta.global/global-electric-vehicle-market (accessed 25/08/2021).

[truncated: 8 more sheets: Data (EVI_LIB), EVI_LIB, Data(DI_Cell), DI_Cell, HHI_Cell, PVI_Cell, Data(EVI_Cell), EVI_Cell]
