# Supplementary material for: Assessing Short-Term Supply Disruption Impacts within Life Cycle Sustainability Assessment—A Case Study of Electric Vehicles
Source: Environ Sci Technol. 2023 Nov 13;57(48):19678–89. doi: 10.1021/acs.est.3c05957 (PMC10702435; doi:10.1021/acs.est.3c05957)
Supplement: Supplementary file 7 — es3c05957_si_007.xlsx [file es3c05957_si_007.xlsx]

## Sheet: Data(DI_EV_bo)
EV body
Term	value	unit	source	comment
Average vehicle weight	1885	kg	(EPA 2021)	The source states that the average weight of cars is 4'156 pounds in year 2019.
Share of the car body on the overall car weight	0.255	weight%	(Lutsey 2010)
Percentage of EV sales in the overall car market	0.026		(IEA 2020)	The source states that 2.6% of the global car sales are EVs.
Manufacturing of EV bodies in year 2019 based on data from (OICA 2021)*
Country	Number of produced cars	Production amount in weight (kg) of cars	Production amount in weight (kg) of car bodies	Production amount in weight (kg) of EV bodies
Algeria	60012	113122620	2.88463e+07	750003
Argentina	314787	593373495	1.5131e+08	3.93407e+06
Australia	5606	10567310	2.69466e+06	70061.3
Austria	179400	338169000	86233095	2.24206e+06
Azerbaijan	2523	4755855	1.21274e+06	31531.3
Belarus	30487	57467995	1.46543e+07	381013
Belgium	285797	538727345	1.37375e+08	3.57176e+06
Brazil	2944988	5551302380	1.41558e+09	3.68051e+07
Canada	1916585	3612762725	9.21254e+08	2.39526e+07
China	25720665	48483453525	1.23633e+10	3.21445e+08
Colombia	59586	112319610	2.86415e+07	744679
Czechia	1433963	2703020255	6.8927e+08	1.7921e+07
Egypt	18500	34872500	8.89249e+06	231205
Finland	114785	216369725	5.51743e+07	1.43453e+06
France	2202460	4151637100	1.05867e+09	2.75254e+07
Germany	4661328	8786603280	2.24058e+09	5.82552e+07
Hungary	498158	939027830	2.39452e+08	6.22575e+06
India	4516017	8512692045	2.17074e+09	5.64391e+07
Indonesia	1286848	2425708480	6.18556e+08	1.60824e+07
Iran	821060	1547698100	3.94663e+08	1.02612e+07
Italy	915305	1725349925	4.39964e+08	1.14391e+07
Japan	9684298	18254901730	4.655e+09	1.2103e+08
Kazakhstan	49400	93119000	23745345	617379
Malaysia	571632	1077526320	2.74769e+08	7.144e+06
Mexico	3986794	7515106690	1.91635e+09	4.98252e+07
Morocco	394652	743919020	1.89699e+08	4.93218e+06
Netherlands	176113	331973005	8.46531e+07	2.20098e+06
Pakistan	186716	351959660	8.97497e+07	2.33349e+06
Philippines	8400	15834000	4037670	104979
Poland	649864	1224993640	3.12373e+08	8.12171e+06
Portugal	345704	651652040	1.66171e+08	4.32045e+06
Rep. of Korea	3950617	7446913045	1.89896e+09	4.9373e+07
Romania	490412	924426620	2.35729e+08	6.12895e+06
Russia	1719784	3241792840	8.26657e+08	2.14931e+07
Serbia	35115	66191775	1.68789e+07	438851
Slovakia	1100000	2073500000	528742500	13747305
Slovenia	199102	375307270	9.57034e+07	2.48829e+06
South Africa	631983	1191287955	3.03778e+08	7.89824e+06
Spain	2822355	5320139175	1.35664e+09	3.52725e+07
Sweden	279000	525915000	134108325	3.48682e+06
Taiwan**	251304	473708040	1.20796e+08	3.14068e+06
Thailand	2013710	3795843350	9.6794e+08	2.51664e+07
Turkey	1461244	2754444940	7.02383e+08	1.8262e+07
Ukraine	7265	13694525	3.4921e+06	90794.7
United Kingdom	1381405	2603948425	6.64007e+08	1.72642e+07
USA	10880019	20508835815	5.22975e+09	1.35974e+08
Uzbekistan	271113	511048005	1.30317e+08	3.38825e+06
Viet Nam	250000	471250000	120168750	3.12439e+06
total				1.14711e+09
*It is assumed that in all countries that produce cars also manufacture car bodies. Furthermore, it is assumed that car bodies manufactured in any country can be used for EV manufacturing.
**Production amounts from Taiwan are considered within Chinese production amounts.
			Trade data in unit: Netweight (kg)
			Exporter	Exporter	Exporter	Exporter	Exporter	Exporter	Exporter	Exporter	Exporter	Exporter	Exporter	Exporter	Exporter	Exporter	Exporter	Exporter	Exporter	Exporter	Exporter	Exporter	Exporter	Exporter	Exporter	Exporter	Exporter	Exporter	Exporter	Exporter	Exporter	Exporter	Exporter	Exporter	Exporter	Exporter	Exporter	Exporter	Exporter	Exporter	Exporter	Exporter	Exporter	Exporter	Exporter	Exporter	Exporter	Exporter	Exporter
EV body manufacturing			Afghanistan	Albania	Algeria	American Samoa	Andorra	Angola	Anguilla	Antartica	Antigua and Barbuda	Argentina	Armenia	Aruba	Australia	Austria	Azerbaijan	Bahamas	Bahrain	Bangladesh	Barbados	Belarus	Belgium	Belize	Benin	Bermuda	Bhutan	Bolivia (Plurinational State of)	Bonaire	Bosnia Herzegovina	Botswana	Bouvet Island	Br. Antarctic Terr.	Br. Indian Ocean Terr.	Br. Virgin Isds	Brazil	Brunei Darussalam	Bulgaria	Burkina Faso	Burundi	Cabo Verde	Cambodia	Cameroon	Canada	Cayman Isds	Central African Rep.	Chad	Chile	China
Importer	Production amount	Unit
Afghanistan		Netweight (kg)	0		0	0	0	0	0	0	0		0					0		0	0			0		0		0	0			0	0	0	0		0		0	0	0	0	0		0		0
Albania		Netweight (kg)	0		0	0	0	0	0	0	0		0					0		0	0		208	0		0		0	0			0	0	0	0		0		0	0	0	0	0		0		0
Antarctica		Netweight (kg)	0		0	0	0	0	0	0	0		0					0		0	0			0		0		0	0			0	0	0	0		0		0	0	0	0	0		0		0
Algeria	750003	Netweight (kg)	0		0	0	0	0	0	0	0		0					0		0	0			0		0		0	0			0	0	0	0		0		0	0	0	0	0		0		0
American Samoa		Netweight (kg)	0		0	0	0	0	0	0	0		0					0		0	0			0		0		0	0			0	0	0	0		0		0	0	0	0	0		0		0
Andorra		Netweight (kg)	0		0	0	0	0	0	0	0		0					0		0	0			0		0		0	0			0	0	0	0		0		0	0	0	0	0		0		0
Angola		Netweight (kg)	0		0	0	0	0	0	0	0		0					0		0	0		12.012	0		0		0	0			0	0	0	0		0		0	0	0	0	0		0		0
Antigua and Barbuda		Netweight (kg)	0		0	0	0	0	0	0	0		0					0		0	0			0		0		0	0			0	0	0	0		0		0	0	0	0	0		0		0
Azerbaijan	31531.3	Netweight (kg)	0		0	0	0	0	0	0	0		0					0		0	0			0		0		0	0			0	0	0	0		0		0	0	0	0	0		0		0		23.166
Argentina	3.93407e+06	Netweight (kg)	0		0	0	0	0	0	0	0		0					0		0	0			0		0		0	0			0	0	0	0	87.88	0		0	0	0	0	0		0		0		49.946
Australia	70061.3	Netweight (kg)	0		0	0	0	0	0	0	0		0					0		0	0			0		0		0	0			0	0	0	0		0		0	0	0	0	0		0		0		213.954
Austria	2.24206e+06	Netweight (kg)	0		0	0	0	0	0	0	0		0					0		0	0		12.194	0		0		0	0			0	0	0	0		0		0	0	0	0	0	8.554	0		0
Bahamas		Netweight (kg)	0		0	0	0	0	0	0	0		0					0		0	0			0		0		0	0			0	0	0	0		0		0	0	0	0	0		0		0
Bahrain		Netweight (kg)	0		0	0	0	0	0	0	0		0					0		0	0			0		0		0	0			0	0	0	0		0		0	0	0	0	0		0		0		0.338
Bangladesh		Netweight (kg)	0		0	0	0	0	0	0	0		0					0		0	0			0		0		0	0			0	0	0	0		0		0	0	0	0	0		0		0		136.812
Armenia		Netweight (kg)	0		0	0	0	0	0	0	0		0					0		0	0			0		0		0	0			0	0	0	0		0		0	0	0	0	0		0		0
Barbados		Netweight (kg)	0		0	0	0	0	0	0	0		0					0		0	0			0		0		0	0			0	0	0	0		0		0	0	0	0	0		0		0
Belgium	3.57176e+06	Netweight (kg)	0		0	0	0	0	0	0	0		0		389.818			0		0	0			0		0		0	0			0	0	0	0		0		0	0	0	0	0		0		0		72.28
Bermuda		Netweight (kg)	0		0	0	0	0	0	0	0		0					0		0	0			0		0		0	0			0	0	0	0		0		0	0	0	0	0		0		0
Bhutan		Netweight (kg)	0		0	0	0	0	0	0	0		0					0		0	0			0		0		0	0			0	0	0	0		0		0	0	0	0	0		0		0
Bolivia		Netweight (kg)	0		0	0	0	0	0	0	0		0					0		0	0			0		0		0	0			0	0	0	0	5.98	0		0	0	0	0	0		0		0
Bosnia Herzegovina		Netweight (kg)	0		0	0	0	0	0	0	0		0					0		0	0			0		0		0	0			0	0	0	0		0		0	0	0	0	0		0		0		0.624
Botswana		Netweight (kg)	0		0	0	0	0	0	0	0		0					0		0	0			0		0		0	0			0	0	0	0		0		0	0	0	0	0		0		0		6.24
Bouvet Island		Netweight (kg)	0		0	0	0	0	0	0	0		0					0		0	0			0		0		0	0			0	0	0	0		0		0	0	0	0	0		0		0
Brazil	3.68051e+07	Netweight (kg)	0		0	0	0	0	0	0	0		0					0		0	0			0		0		0	0			0	0	0	0		0		0	0	0	0	0		0		0		173.264
Br. Antarctica Ter.		Netweight (kg)	0		0	0	0	0	0	0	0		0					0		0	0			0		0		0	0			0	0	0	0		0		0	0	0	0	0		0		0
Belize		Netweight (kg)	0		0	0	0	0	0	0	0		0					0		0	0			0		0		0	0			0	0	0	0		0		0	0	0	0	0		0		0
Br. Indian Ocean Terr.		Netweight (kg)	0		0	0	0	0	0	0	0		0					0		0	0			0		0		0	0			0	0	0	0		0		0	0	0	0	0		0		0
Solomon Islands		Netweight (kg)	0		0	0	0	0	0	0	0		0					0		0	0			0		0		0	0			0	0	0	0		0		0	0	0	0	0		0		0
British Vergin Islands		Netweight (kg)	0		0	0	0	0	0	0	0		0					0		0	0			0		0		0	0			0	0	0	0		0		0	0	0	0	0		0		0
Brunei Darussalam		Netweight (kg)	0		0	0	0	0	0	0	0		0					0		0	0			0		0		0	0			0	0	0	0		0		0	0	0	0	0		0		0		6.084
Bulgaria		Netweight (kg)	0		0	0	0	0	0	0	0		0			26		0		0	0			0		0		0	0			0	0	0	0		0		0	0	0	0	0	16.9	0		0		29.718
Myanmar		Netweight (kg)	0		0	0	0	0	0	0	0		0					0		0	0			0		0		0	0			0	0	0	0		0		0	0	0	0	0		0		0		23.348
Burundi		Netweight (kg)	0		0	0	0	0	0	0	0		0					0		0	0			0		0		0	0			0	0	0	0		0		0	0	0	0	0		0		0
Belarus	381013	Netweight (kg)	0		0	0	0	0	0	0	0		0		105.56			0		0	0			0		0		0	0			0	0	0	0		0		0	0	0	0	0		0		0		9049.72
Cambodia		Netweight (kg)	0		0	0	0	0	0	0	0		0					0		0	0			0		0		0	0			0	0	0	0		0		0	0	0	0	0		0		0		908.7
Cameroon		Netweight (kg)	0		0	0	0	0	0	0	0		0					0		0	0			0		0		0	0			0	0	0	0		0		0	0	0	0	0		0		0		8.06
Canada	2.39526e+07	Netweight (kg)	0		0	0	0	0	0	0	0	6.084	0		901.134	633.438		0		0	0			0		0		0	0			0	0	0	0		0		0	0	0	0	0		0		0		1.3
Cabo Verde		Netweight (kg)	0		0	0	0	0	0	0	0		0					0		0	0		65.728	0		0		0	0			0	0	0	0		0		0	0	0	0	0		0		0
Cayman Islands		Netweight (kg)	0		0	0	0	0	0	0	0		0					0		0	0			0		0		0	0			0	0	0	0		0		0	0	0	0	0		0		0
Central African Rep.		Netweight (kg)	0		0	0	0	0	0	0	0		0					0		0	0			0		0		0	0			0	0	0	0		0		0	0	0	0	0		0		0
Sri Lanka		Netweight (kg)	0		0	0	0	0	0	0	0		0					0		0	0			0		0		0	0			0	0	0	0		0		0	0	0	0	0		0		0		339.482
Chad		Netweight (kg)	0		0	0	0	0	0	0	0		0					0		0	0			0		0		0	0			0	0	0	0		0		0	0	0	0	0		0		0
Chile		Netweight (kg)	0		0	0	0	0	0	0	0	18.278	0			39.78		0		0	0			0		0		0	0			0	0	0	0	3.432	0		0	0	0	0	0		0		0		3.198
China	3.24586e+08	Netweight (kg)	0		0	0	0	0	0	0	0	18.746	0		30.94	17.576		0		0	0		20.878	0		0		0	0			0	0	0	0	5.356	0		0	0	0	0	0	7.8	0		0
Christmas Islands		Netweight (kg)	0		0	0	0	0	0	0	0		0					0		0	0			0		0		0	0			0	0	0	0		0		0	0	0	0	0		0		0
Cocos Islands		Netweight (kg)	0		0	0	0	0	0	0	0		0					0		0	0			0		0		0	0			0	0	0	0		0		0	0	0	0	0		0		0
Colombia	744679	Netweight (kg)	0		0	0	0	0	0	0	0		0					0		0	0			0		0		0	0			0	0	0	0	62.478	0		0	0	0	0	0	3.666	0		0		26.91
Comoros		Netweight (kg)	0		0	0	0	0	0	0	0		0					0		0	0			0		0		0	0			0	0	0	0		0		0	0	0	0	0		0		0
Mayotte		Netweight (kg)	0		0	0	0	0	0	0	0		0					0		0	0			0		0		0	0			0	0	0	0		0		0	0	0	0	0		0		0
Congo		Netweight (kg)	0		0	0	0	0	0	0	0		0					0		0	0			0		0		0	0			0	0	0	0		0		0	0	0	0	0		0	52	0		41.6
Dem. Rep. of the Congo		Netweight (kg)	0		0	0	0	0	0	0	0		0					0		0	0		89.024	0		0		0	0			0	0	0	0		0		0	0	0	0	0		0		0
Cook Islands		Netweight (kg)	0		0	0	0	0	0	0	0		0					0		0	0			0		0		0	0			0	0	0	0		0		0	0	0	0	0		0		0
Costa Rica		Netweight (kg)	0		0	0	0	0	0	0	0		0		1.196			0		0	0			0		0		0	0			0	0	0	0		0		0	0	0	0	0		0		0
Croatia		Netweight (kg)	0		0	0	0	0	0	0	0		0			61.802		0		0	0		5.928	0		0		0	0	23.66		0	0	0	0		0		0	0	0	0	0		0		0		0.416
Cuba		Netweight (kg)	0		0	0	0	0	0	0	0		0					0		0	0		14.664	0		0		0	0			0	0	0	0		0		0	0	0	0	0	21.71	0		0
Cyprus		Netweight (kg)	0		0	0	0	0	0	0	0		0					0		0	0			0		0		0	0			0	0	0	0		0		0	0	0	0	0		0		0		21.814
Czechia	1.7921e+07	Netweight (kg)	0		0	0	0	0	0	0	0		0			13.52		0		0	0		1.612	0		0		0	0			0	0	0	0	117.13	0		0	0	0	0	0	13.65	0		0		45.396
Benin		Netweight (kg)	0		0	0	0	0	0	0	0		0					0		0	0			0		0		0	0			0	0	0	0		0		0	0	0	0	0		0		0
Denmark		Netweight (kg)	0		0	0	0	0	0	0	0		0		6.084	27.742		0		0	0		2.626	0		0		0	0			0	0	0	0		0	0.312	0	0	0	0	0		0		0		192.478
Dominica		Netweight (kg)	0		0	0	0	0	0	0	0		0					0		0	0			0		0		0	0			0	0	0	0		0		0	0	0	0	0		0		0
Dominican Rep.		Netweight (kg)	0		0	0	0	0	0	0	0		0					0		0	0			0		0		0	0			0	0	0	0		0		0	0	0	0	0		0		0
Ecuador		Netweight (kg)	0		0	0	0	0	0	0	0		0					0		0	0			0		0		0	0			0	0	0	0		0		0	0	0	0	0		0		0		4.134
El Salvador		Netweight (kg)	0		0	0	0	0	0	0	0		0					0		0	0			0		0	0.52	0	0			0	0	0	0		0		0	0	0	0	0		0		0		23.166
Equatorial Guinea		Netweight (kg)	0		0	0	0	0	0	0	0		0					0		0	0			0		0		0	0			0	0	0	0		0		0	0	0	0	0		0		0
Ethiopia		Netweight (kg)	0		0	0	0	0	0	0	0		0					0		0	0			0		0		0	0			0	0	0	0		0		0	0	0	0	0		0		0
Eritrea		Netweight (kg)	0		0	0	0	0	0	0	0		0					0		0	0			0		0		0	0			0	0	0	0		0		0	0	0	0	0		0		0
Estonia		Netweight (kg)	0		0	0	0	0	0	0	0		0		0.026			0		0	0			0		0		0	0			0	0	0	0		0		0	0	0	0	0		0		0
Faeroe Islands		Netweight (kg)	0		0	0	0	0	0	0	0		0					0		0	0			0		0		0	0			0	0	0	0		0		0	0	0	0	0		0		0
Falkland Islands		Netweight (kg)	0		0	0	0	0	0	0	0		0					0		0	0			0		0		0	0			0	0	0	0		0		0	0	0	0	0		0		0
South Georgia and the South Sandwich Islands		Netweight (kg)	0		0	0	0	0	0	0	0		0					0		0	0			0		0		0	0			0	0	0	0		0		0	0	0	0	0		0		0
Fiji		Netweight (kg)	0		0	0	0	0	0	0	0		0		223.808			0		0	0			0		0		0	0			0	0	0	0		0		0	0	0	0	0		0		0
Finland	1.43453e+06	Netweight (kg)	0		0	0	0	0	0	0	0		0					0		0	0		36.556	0		0		0	0			0	0	0	0		0		0	0	0	0	0	1.95	0		0		84.812
France	2.75254e+07	Netweight (kg)	0		0	0	0	0	0	0	0	17.94	0			420.498		0		0	0		1558.36	0		0		0	0			0	0	0	0	36.686	0		0	0	0	0	0	136.994	0		0		528.372
French Polynesia		Netweight (kg)	0		0	0	0	0	0	0	0		0					0		0	0			0		0		0	0			0	0	0	0		0		0	0	0	0	0		0		0
Fr. South Antarctic Terr.		Netweight (kg)	0		0	0	0	0	0	0	0		0					0		0	0			0		0		0	0			0	0	0	0		0		0	0	0	0	0		0		0
Djibouti		Netweight (kg)	0		0	0	0	0	0	0	0		0					0		0	0			0		0		0	0			0	0	0	0		0		0	0	0	0	0		0		0		64.688
Gabon		Netweight (kg)	0		0	0	0	0	0	0	0		0					0		0	0			0		0		0	0			0	0	0	0		0		0	0	0	0	0		0		0
Georgia		Netweight (kg)	0		0	0	0	0	0	0	0		0					0		0	0			0		0		0	0			0	0	0	0		0		0	0	0	0	0		0		0
Gambia		Netweight (kg)	0		0	0	0	0	0	0	0		0					0		0	0			0		0		0	0			0	0	0	0		0		0	0	0	0	0		0		0
State of Palestine		Netweight (kg)	0		0	0	0	0	0	0	0		0					0		0	0			0		0		0	0			0	0	0	0		0		0	0	0	0	0		0		0
Germany	5.82552e+07	Netweight (kg)	0		0	0	0	0	0	0	0		0		50.96	45127.9		0		0	0		141.908	0		0		0	0	26.52		0	0	0	0	186.472	0	180.102	0	0	0	0	0	141.05	0		0		2447.09
Ghana		Netweight (kg)	0		0	0	0	0	0	0	0		0		13			0		0	0		104.234	0		0		0	0			0	0	0	0		0	185.068	0	0	0	0	0	130.416	0		0		31.2
Gibraltar		Netweight (kg)	0		0	0	0	0	0	0	0		0					0		0	0			0		0		0	0			0	0	0	0		0		0	0	0	0	0		0		0
Kiribati		Netweight (kg)	0		0	0	0	0	0	0	0		0					0		0	0			0		0		0	0			0	0	0	0		0		0	0	0	0	0		0		0
Greece		Netweight (kg)	0	3664.7	0	0	0	0	0	0	0		0			163.8		0		0	0		0.26	0		0		0	0			0	0	0	0		0	11.362	0	0	0	0	0		0		0		23.868
Greenland		Netweight (kg)	0		0	0	0	0	0	0	0		0					0		0	0			0		0		0	0			0	0	0	0		0		0	0	0	0	0		0		0
Grenada		Netweight (kg)	0		0	0	0	0	0	0	0		0					0		0	0			0		0		0	0			0	0	0	0		0		0	0	0	0	0		0		0
Guam		Netweight (kg)	0		0	0	0	0	0	0	0		0					0		0	0			0		0		0	0			0	0	0	0		0		0	0	0	0	0		0		0
Guatemala		Netweight (kg)	0		0	0	0	0	0	0	0		0					0		0	0			0		0		0	0			0	0	0	0	2.366	0		0	0	0	0	0	50.466	0		0		2.834
Guinea		Netweight (kg)	0		0	0	0	0	0	0	0		0					0		0	0			0		0		0	0			0	0	0	0		0		0	0	0	0	0	44.252	0		0
Guyana		Netweight (kg)	0		0	0	0	0	0	0	0		0					0		0	0			0		0		0	0			0	0	0	0		0		0	0	0	0	0		0		0
Haiti		Netweight (kg)	0		0	0	0	0	0	0	0		0					0		0	0			0		0		0	0			0	0	0	0		0		0	0	0	0	0		0		0
Heard Islands and Mc Donald Islands		Netweight (kg)	0		0	0	0	0	0	0	0		0					0		0	0			0		0		0	0			0	0	0	0		0		0	0	0	0	0		0		0
Holy Sea		Netweight (kg)	0		0	0	0	0	0	0	0		0					0		0	0			0		0		0	0			0	0	0	0		0		0	0	0	0	0		0		0
Honduras		Netweight (kg)	0		0	0	0	0	0	0	0		0		0.858			0		0	0			0		0		0	0			0	0	0	0		0		0	0	0	0	0	65.832	0		0		12.662
China, Hong Kong SAR		Netweight (kg)	0		0	0	0	0	0	0	0		0					0		0	0			0		0		0	0			0	0	0	0		0		0	0	0	0	0		0		0		52.936
Hungary	6.22575e+06	Netweight (kg)	0		0	0	0	0	0	0	0		0		2.834	707.928		0		0	0		4545.29	0		0		0	0			0	0	0	0		0		0	0	0	0	0		0		0		0.884
Iceland		Netweight (kg)	0		0	0	0	0	0	0	0		0					0		0	0			0		0		0	0			0	0	0	0		0		0	0	0	0	0		0		0
Indonesia	1.60824e+07	Netweight (kg)	0		0	0	0	0	0	0	0		0		9.49			0		0	0			0		0		0	0			0	0	0	0		0		0	0	0	0	0		0		0		8089.72
Iran	1.02612e+07	Netweight (kg)	0		0	0	0	0	0	0	0		0					0		0	0		261.274	0		0		0	0	15.6		0	0	0	0		0	169	0	0	0	0	0		0		0		186464
Iraq		Netweight (kg)	0		0	0	0	0	0	0	0		0		91.364			0		0	0			0		0		0	0	208		0	0	0	0		0		0	0	0	0	0	65.494	0		0		39.52
Ireland		Netweight (kg)	0		0	0	0	0	0	0	0		0					0		0	0		55.874	0		0		0	0			0	0	0	0		0		0	0	0	0	0		0		0		0.052
Israel		Netweight (kg)	0		0	0	0	0	0	0	0		0					0		0	0		131.82	0		0		0	0			0	0	0	0		0		0	0	0	0	0		0		0
Italy	1.14391e+07	Netweight (kg)	0	107.094	0	0	0	0	0	0	0		0		1126.81	2908.13		0		0	0		5710.69	0		0		0	0			0	0	0	0	105.248	0	514.514	0	0	0	0	0		0		0		1226.42
Cote dIvoire		Netweight (kg)	0		0	0	0	0	0	0	0		0					0		0	0		0.208	0		0		0	0			0	0	0	0		0		0	0	0	0	0		0		0		16.9
Jamaica		Netweight (kg)	0		0	0	0	0	0	0	0		0					0		0	0			0		0		0	0			0	0	0	0		0		0	0	0	0	0		0		0
Japan	1.2103e+08	Netweight (kg)	0		0	0	0	0	0	0	0	16.926	0		2411.97			0		0	0		1.144	0		0		0	0			0	0	0	0	33.436	0		0	0	0	0	0	48.646	0		0		499.148
Kazakhstan	617379	Netweight (kg)	0		0	0	0	0	0	0	0		0					0		0	0			0		0		0	0			0	0	0	0		0		0	0	0	0	0		0		0		17658.2
Jordan		Netweight (kg)	0		0	0	0	0	0	0	0		0	0.078				0		0	0		19.24	0		0		0	0			0	0	0	0		0		0	0	0	0	0	8.32	0		0		295.906
Kenya		Netweight (kg)	0		0	0	0	0	0	0	0		0					0		0	0			0		0		0	0			0	0	0	0		0		0	0	0	0	0		0		0		21.45
Dem. Peoples Rep. of Korea		Netweight (kg)	0		0	0	0	0	0	0	0		0					0		0	0			0		0		0	0			0	0	0	0		0		0	0	0	0	0		0		0
Rep. of Korea	4.9373e+07	Netweight (kg)	0		0	0	0	0	0	0	0		0		6.084	8.294		0		0	0			0		0		0	0			0	0	0	0	10.218	0		0	0	0	0	0	32.916	0		0		2303.11
Kuwait		Netweight (kg)	0		0	0	0	0	0	0	0		0		311.22			0		0	0		1.43	0		0		0	0			0	0	0	0		0		0	0	0	0	0	398.216	0		0		26.806
Kyrgyzstanan		Netweight (kg)	0		0	0	0	0	0	0	0		0					0		0	0			0		0		0	0			0	0	0	0		0		0	0	0	0	0		0		0		2.938
Lao Peoples Dem. Rep.		Netweight (kg)	0		0	0	0	0	0	0	0		0					0		0	0			0		0		0	0			0	0	0	0		0		0	0	0	0	0		0		0		13.962
Lebanon		Netweight (kg)	0		0	0	0	0	0	0	0		0		645.632			0		0	0		1535.82	0		0		0	0			0	0	0	0		0		0	0	0	0	0	214.968	0		0		21.632
Lesotho		Netweight (kg)	0		0	0	0	0	0	0	0		0					0		0	0			0		0		0	0			0	0	0	0		0		0	0	0	0	0		0		0
Latvia		Netweight (kg)	0		0	0	0	0	0	0	0		0					0		0	0			0		0		0	0			0	0	0	0		0		0	0	0	0	0		0		0
Liberia		Netweight (kg)	0		0	0	0	0	0	0	0		0					0		0	0			0		0		0	0			0	0	0	0		0		0	0	0	0	0		0		0
Libya		Netweight (kg)	0		0	0	0	0	0	0	0		0					0		0	0			0		0		0	0			0	0	0	0		0		0	0	0	0	0	13.078	0		0
Lithuania		Netweight (kg)	0		0	0	0	0	0	0	0		0					0		0	0			0		0		0	0			0	0	0	0		0		0	0	0	0	0		0		0
Luxembourg		Netweight (kg)	0		0	0	0	0	0	0	0		0					0		0	0		3436.73	0		0		0	0			0	0	0	0		0		0	0	0	0	0		0		0		1.378
China, Macao SAR		Netweight (kg)	0		0	0	0	0	0	0	0		0					0		0	0			0		0		0	0			0	0	0	0		0		0	0	0	0	0		0		0		10.4
Madagascar		Netweight (kg)	0		0	0	0	0	0	0	0		0					0		0	0		555.022	0		0		0	0			0	0	0	0		0		0	0	0	0	0		0		0		487.786
Malawi		Netweight (kg)	0		0	0	0	0	0	0	0		0					0		0	0			0		0		0	0			0	0	0	0		0		0	0	0	0	0		0		0		23.608
Malaysia	7.144e+06	Netweight (kg)	0		0	0	0	0	0	0	0		0		18.278			0		0	0		47925.8	0		0		0	0			0	0	0	0		0		0	0	0	0	0	2.704	0		0		25610.4
Maldives		Netweight (kg)	0		0	0	0	0	0	0	0		0					0		0	0			0		0		0	0			0	0	0	0		0		0	0	0	0	0		0		0
Mali		Netweight (kg)	0		0	0	0	0	0	0	0		0					0		0	0			0		0		0	0			0	0	0	0		0		0	0	0	0	0		0		0
Malta		Netweight (kg)	0		0	0	0	0	0	0	0		0					0		0	0			0		0		0	0			0	0	0	0		0		0	0	0	0	0		0		0
Mauritania		Netweight (kg)	0		0	0	0	0	0	0	0		0					0		0	0		918.918	0		0		0	0			0	0	0	0		0		0	0	0	0	0		0		0
Mauritius		Netweight (kg)	0		0	0	0	0	0	0	0		0		91.364			0		0	0			0		0		0	0			0	0	0	0		0		0	0	0	0	0		0		0		6.318
Mexico	4.98252e+07	Netweight (kg)	0		0	0	0	0	0	0	0		0					0		0	0			0		0		0	0			0	0	0	0		0		0	0	0	0	0	6.084	0		0		74.88
Mongolia		Netweight (kg)	0		0	0	0	0	0	0	0		0		18.278			0		0	0			0		0		0	0			0	0	0	0		0		0	0	0	0	0		0		0		187.98
Rep. of Moldova		Netweight (kg)	0		0	0	0	0	0	0	0		0					0		0	0			0		0		0	0			0	0	0	0		0		0	0	0	0	0		0		0
Montenegro		Netweight (kg)	0		0	0	0	0	0	0	0		0					0		0	0			0		0		0	0			0	0	0	0		0		0	0	0	0	0		0		0
Monserrat		Netweight (kg)	0		0	0	0	0	0	0	0		0					0		0	0			0		0		0	0			0	0	0	0		0		0	0	0	0	0		0		0
Morocco	4.93218e+06	Netweight (kg)	0		0	0	0	0	0	0	0		0		85.28			0		0	0		11.648	0		0		0	0			0	0	0	0	9.36	0		0	0	0	0	0		0		0		27.716
Mozambique		Netweight (kg)	0		0	0	0	0	0	0	0		0					0		0	0			0		0		0	0			0	0	0	0		0		0	0	0	0	0		0		0		29.12
Oman		Netweight (kg)	0		0	0	0	0	0	0	0		0					0		0	0			0		0		0	0			0	0	0	0		0		0	0	0	0	0		0		0
Namibia		Netweight (kg)	0		0	0	0	0	0	0	0		0					0		0	0			0		0		0	0		43.68	0	0	0	0		0		0	0	0	0	0		0		0		13.52
Nauru		Netweight (kg)	0		0	0	0	0	0	0	0		0					0		0	0			0		0		0	0			0	0	0	0		0		0	0	0	0	0		0		0
Nepal		Netweight (kg)	0		0	0	0	0	0	0	0		0					0		0	0			0		0		0	0			0	0	0	0		0		0	0	0	0	0		0		0		16.12
Netherlands	2.20098e+06	Netweight (kg)	0		0	0	0	0	0	0	0		0			67.6		0		0	0		12830.5	0		0		0	0			0	0	0	0		0	568.568	0	0	0	0	0		0		0		618.28
Curacao		Netweight (kg)	0		0	0	0	0	0	0	0		0					0		0	0			0		0		0	0			0	0	0	0		0		0	0	0	0	0		0		0
Aruba		Netweight (kg)	0		0	0	0	0	0	0	0		0					0		0	0			0		0		0	0			0	0	0	0		0		0	0	0	0	0		0		0
Saint Maarten		Netweight (kg)	0		0	0	0	0	0	0	0		0					0		0	0			0		0		0	0			0	0	0	0		0		0	0	0	0	0		0		0
Bonaire		Netweight (kg)	0		0	0	0	0	0	0	0		0					0		0	0			0		0		0	0			0	0	0	0		0		0	0	0	0	0		0		0
New Caledonia		Netweight (kg)	0		0	0	0	0	0	0	0		0					0		0	0			0		0		0	0			0	0	0	0		0		0	0	0	0	0		0		0
Vanatu		Netweight (kg)	0		0	0	0	0	0	0	0		0					0		0	0			0		0		0	0			0	0	0	0		0		0	0	0	0	0		0		0
New Zealand		Netweight (kg)	0		0	0	0	0	0	0	0		0		2736.34			0		0	0			0		0		0	0			0	0	0	0		0		0	0	0	0	0	59.124	0		0		49.01
Nicaragua		Netweight (kg)	0		0	0	0	0	0	0	0		0					0		0	0			0		0		0	0			0	0	0	0		0		0	0	0	0	0		0		0		5.252
Niger		Netweight (kg)	0		0	0	0	0	0	0	0		0					0		0	0			0		0		0	0			0	0	0	0		0		0	0	0	0	0		0		0
Nigeria		Netweight (kg)	0		0	0	0	0	0	0	0		0					0		0	0		60.32	0		0		0	0			0	0	0	0		0		0	0	0	0	0		0		0		1654.12
Niue		Netweight (kg)	0		0	0	0	0	0	0	0		0					0		0	0			0		0		0	0			0	0	0	0		0		0	0	0	0	0		0		0
Norfolk Islands		Netweight (kg)	0		0	0	0	0	0	0	0		0					0		0	0			0		0		0	0			0	0	0	0		0		0	0	0	0	0		0		0
Norway		Netweight (kg)	0		0	0	0	0	0	0	0		0					0		0	0		3.458	0		0		0	0			0	0	0	0		0		0	0	0	0	0	0.546	0		0		0.754
Northern Mariana Islands		Netweight (kg)	0		0	0	0	0	0	0	0		0					0		0	0			0		0		0	0			0	0	0	0		0		0	0	0	0	0		0		0
United States Minor Outlying Islands		Netweight (kg)	0		0	0	0	0	0	0	0		0					0		0	0			0		0		0	0			0	0	0	0		0		0	0	0	0	0		0		0
FS Micronesia		Netweight (kg)	0		0	0	0	0	0	0	0		0					0		0	0			0		0		0	0			0	0	0	0		0		0	0	0	0	0		0		0
Marshall Islands		Netweight (kg)	0		0	0	0	0	0	0	0		0					0		0	0			0		0		0	0			0	0	0	0		0		0	0	0	0	0		0		0
Palau		Netweight (kg)	0		0	0	0	0	0	0	0		0					0		0	0			0		0		0	0			0	0	0	0		0		0	0	0	0	0		0		0
Pakistan	2.33349e+06	Netweight (kg)	0		0	0	0	0	0	0	0		0		30.446			0		0	0			0		0		0	0			0	0	0	0		0		0	0	0	0	0		0		0		55.666
Panama		Netweight (kg)	0		0	0	0	0	0	0	0		0					0		0	0			0		0		0	0			0	0	0	0		0		0	0	0	0	0		0		0
Papua New Guinea		Netweight (kg)	0		0	0	0	0	0	0	0		0		48.724			0		0	0			0		0		0	0			0	0	0	0		0		0	0	0	0	0		0		0
Paraguay		Netweight (kg)	0		0	0	0	0	0	0	0	43.602	0					0		0	0			0		0		0	0			0	0	0	0	0.078	0		0	0	0	0	0		0		0	127.4	2.652
Peru		Netweight (kg)	0		0	0	0	0	0	0	0		0					0		0	0			0		0		0	0			0	0	0	0		0		0	0	0	0	0		0		0	439.92	1.664
Philippines	104979	Netweight (kg)	0		0	0	0	0	0	0	0		0					0		0	0			0		0		0	0			0	0	0	0		0		0	0	0	0	0		0		0		5212.01
Pitcairn		Netweight (kg)	0		0	0	0	0	0	0	0		0					0		0	0			0		0		0	0			0	0	0	0		0		0	0	0	0	0		0		0
Poland	8.12171e+06	Netweight (kg)	0		0	0	0	0	0	0	0		0			311.844		0		0	0		244.218	0		0		0	0			0	0	0	0		0		0	0	0	0	0		0		0		0.78
Portugal	4.32045e+06	Netweight (kg)	0		0	0	0	0	0	0	0		0					0		0	0		12.532	0		0		0	0			0	0	0	0	28.392	0		0	0	0	0	0		0		0
Guinea-Bissau		Netweight (kg)	0		0	0	0	0	0	0	0		0					0		0	0			0		0		0	0			0	0	0	0		0		0	0	0	0	0		0		0
Timor-Leste		Netweight (kg)	0		0	0	0	0	0	0	0		0					0		0	0			0		0		0	0			0	0	0	0		0		0	0	0	0	0		0		0
Qatar		Netweight (kg)	0		0	0	0	0	0	0	0		0					0		0	0			0		0		0	0			0	0	0	0		0		0	0	0	0	0		0		0
Romania	6.12895e+06	Netweight (kg)	0		0	0	0	0	0	0	0		0			0.442		0		0	0		402.74	0		0		0	0			0	0	0	0		0		0	0	0	0	0		0		0		6.864
Russian Federation	2.14931e+07	Netweight (kg)	0		0	0	0	0	0	0	0		0			22.75		0		0	0	208.52		0		0		0	0			0	0	0	0		0		0	0	0	0	0	392.73	0		0		38374.9
Rwanda		Netweight (kg)	0		0	0	0	0	0	0	0		0					0		0	0			0		0		0	0			0	0	0	0		0		0	0	0	0	0		0		0
Saint Bartelemy		Netweight (kg)	0		0	0	0	0	0	0	0		0					0		0	0			0		0		0	0			0	0	0	0		0		0	0	0	0	0		0		0
Saint Helena		Netweight (kg)	0		0	0	0	0	0	0	0		0					0		0	0			0		0		0	0			0	0	0	0		0		0	0	0	0	0		0		0
Saint Kitts and Nevis		Netweight (kg)	0		0	0	0	0	0	0	0		0					0		0	0			0		0		0	0			0	0	0	0		0		0	0	0	0	0		0		0
Anguilla		Netweight (kg)	0		0	0	0	0	0	0	0		0					0		0	0			0		0		0	0			0	0	0	0		0		0	0	0	0	0		0		0
Saint Lucia		Netweight (kg)	0		0	0	0	0	0	0	0		0					0		0	0			0		0		0	0			0	0	0	0		0		0	0	0	0	0		0		0
Saint Pierre and Miquelon		Netweight (kg)	0		0	0	0	0	0	0	0		0					0		0	0			0		0		0	0			0	0	0	0		0		0	0	0	0	0		0		0
Saint Vincent and the Grenadines		Netweight (kg)	0		0	0	0	0	0	0	0		0					0		0	0			0		0		0	0			0	0	0	0		0		0	0	0	0	0		0		0
San Marino		Netweight (kg)	0		0	0	0	0	0	0	0		0					0		0	0			0		0		0	0			0	0	0	0		0		0	0	0	0	0		0		0
Sao Tome and Principe		Netweight (kg)	0		0	0	0	0	0	0	0		0					0		0	0			0		0		0	0			0	0	0	0		0		0	0	0	0	0		0		0
Saudi Arabia		Netweight (kg)	0		0	0	0	0	0	0	0		0					0		0	0			0		0		0	0			0	0	0	0		0		0	0	0	0	0	19.63	0		0
Senegal		Netweight (kg)	0	6.24	0	0	0	0	0	0	0		0					0		0	0		622.83	0		0		0	0			0	0	0	0		0		0	0	0	0	0		0		0
Serbia	438851	Netweight (kg)	0		0	0	0	0	0	0	0		0					0		0	0		77.22	0		0		0	0			0	0	0	0		0		0	0	0	0	0		0		0
Seychelles		Netweight (kg)	0		0	0	0	0	0	0	0		0		5.2			0		0	0			0		0		0	0			0	0	0	0		0		0	0	0	0	0		0		0
Sierra Leone		Netweight (kg)	0		0	0	0	0	0	0	0		0					0		0	0			0		0		0	0			0	0	0	0		0		0	0	0	0	0		0		0
India	5.64391e+07	Netweight (kg)	0		0	0	0	0	0	0	0		0					0		0	0			0		0		0	0			0	0	0	0	66.066	0		0	0	0	0	0		0		0		2777.27
Singapore		Netweight (kg)	0		0	0	0	0	0	0	0		0		67.002			0		0	0			0		0		0	0			0	0	0	0		0		0	0	0	0	0		0		0		1071.98
Slovakia	13747305	Netweight (kg)	0		0	0	0	0	0	0	0		0			0.052		0		0	0		26	0		0		0	0			0	0	0	0		0		0	0	0	0	0	12.22	0		0		1.976
Viet Nam	3.12439e+06	Netweight (kg)	0		0	0	0	0	0	0	0		0		158.366			0		0	0			0		0		0	0			0	0	0	0		0		0	0	0	0	0		0		0		1688.36
Slovenia	2.48829e+06	Netweight (kg)	0		0	0	0	0	0	0	0		0			205580		0		0	0			0		0		0	0	36.4		0	0	0	0		0		0	0	0	0	0		0		0
Somalia		Netweight (kg)	0		0	0	0	0	0	0	0		0					0		0	0			0		0		0	0			0	0	0	0		0		0	0	0	0	0		0		0
South Africa	7.89824e+06	Netweight (kg)	0		0	0	0	0	0	0	0		0		8.268			0		0	0			0		0		0	0			0	0	0	0		0		0	0	0	0	0	245262	0		0		706.914
Zimbabwe		Netweight (kg)	0		0	0	0	0	0	0	0		0		0.13			0		0	0			0		0		0	0		209.3	0	0	0	0		0		0	0	0	0	0		0		0		28.6
Spain	3.52725e+07	Netweight (kg)	0		0	0	0	0	0	0	0	1.17	0		56.16			0		0	0		0.702	0		0		0	0			0	0	0	0	53.456	0		0	0	0	0	0		0		0		32.032
South Sudan		Netweight (kg)	0		0	0	0	0	0	0	0		0					0		0	0			0		0		0	0			0	0	0	0		0		0	0	0	0	0		0		0
Sudan		Netweight (kg)	0		0	0	0	0	0	0	0		0					0		0	0			0		0		0	0		31.668	0	0	0	0		0		0	0	0	0	0		0		0		0.598
Western Sahara		Netweight (kg)	0		0	0	0	0	0	0	0		0					0		0	0			0		0		0	0			0	0	0	0		0		0	0	0	0	0		0		0
Suriname		Netweight (kg)	0		0	0	0	0	0	0	0		0					0		0	0			0		0		0	0			0	0	0	0		0		0	0	0	0	0		0		0
Swaziland		Netweight (kg)	0		0	0	0	0	0	0	0		0					0		0	0			0		0		0	0			0	0	0	0		0		0	0	0	0	0		0		0
Sweden	3.48682e+06	Netweight (kg)	0		0	0	0	0	0	0	0		0			58.734		0		0	0		20.462	0		0		0	0			0	0	0	0		0		0	0	0	0	0	18.174	0		0		339.534
Switzerland		Netweight (kg)	0		0	0	0	0	0	0	0		0			0.65		0		0	0		10.14	0		0		0	0	18.07		0	0	0	0	0.026	0		0	0	0	0	0		0		0		2.028
Syria		Netweight (kg)	0		0	0	0	0	0	0	0		0					0		0	0		16.9	0		0		0	0			0	0	0	0		0		0	0	0	0	0		0		0
Tajikistan		Netweight (kg)	0		0	0	0	0	0	0	0		0					0		0	0			0		0		0	0			0	0	0	0		0		0	0	0	0	0		0		0
Thailand	2.51664e+07	Netweight (kg)	0		0	0	0	0	0	0	0		0					0		0	0			0		0		0	0			0	0	0	0	291.772	0		0	0	0	0	0		0		0		72004.3
Togo		Netweight (kg)	0		0	0	0	0	0	0	0		0					0		0	0			0	52	0		0	0			0	0	0	0		0		0	0	0	0	0		0		0		307.372
Tokelau		Netweight (kg)	0		0	0	0	0	0	0	0		0					0		0	0			0		0		0	0			0	0	0	0		0		0	0	0	0	0		0		0
Tonga		Netweight (kg)	0		0	0	0	0	0	0	0		0					0		0	0			0		0		0	0			0	0	0	0		0		0	0	0	0	0		0		0
Trinidad and Tobago		Netweight (kg)	0		0	0	0	0	0	0	0		0					0		0	0			0		0		0	0			0	0	0	0		0		0	0	0	0	0		0		0
United Arab Emirates		Netweight (kg)	0		0	0	0	0	0	0	0		0		1892.8			0		0	0			0		0		0	0	638.04		0	0	0	0		0		0	0	0	0	0	38.064	0		0		2648.33
Tunisia		Netweight (kg)	0		0	0	0	0	0	0	0		0					0		0	0			0		0		0	0			0	0	0	0		0		0	0	0	0	0		0		0		16305.7
Turkey	1.8262e+07	Netweight (kg)	0		0	0	0	0	0	0	0		0					0		0	0		35.542	0		0		0	0			0	0	0	0		0		0	0	0	0	0		0		0
Turkmenistan		Netweight (kg)	0		0	0	0	0	0	0	0		0					0		0	0			0		0		0	0			0	0	0	0		0		0	0	0	0	0		0		0
Turks and Caicos Islands		Netweight (kg)	0		0	0	0	0	0	0	0		0					0		0	0			0		0		0	0			0	0	0	0		0		0	0	0	0	0		0		0
Tuvalu		Netweight (kg)	0		0	0	0	0	0	0	0		0					0		0	0			0		0		0	0			0	0	0	0		0		0	0	0	0	0		0		0
Uganda		Netweight (kg)	0		0	0	0	0	0	0	0		0					0		0	0			0		0		0	0			0	0	0	0		0		0	0	0	0	0		0		0
Ukraine	90794.7	Netweight (kg)	0		0	0	0	0	0	0	0		0					0		0	0			0		0		0	0			0	0	0	0		0		0	0	0	0	0		0		0
TFYR of Macedonia		Netweight (kg)	0		0	0	0	0	0	0	0		0					0		0	0		7.8	0		0		0	0			0	0	0	0		0	25.35	0	0	0	0	0		0		0		2.496
Egypt	231205	Netweight (kg)	0		0	0	0	0	0	0	0		0		1406.99		18.2	0		0	0		531.96	0		0		0	0			0	0	0	0		0	46.8	0	0	0	0	0		0		0		3511.25
United Kingdom	1.72642e+07	Netweight (kg)	0		0	0	0	0	0	0	0		0		183.196	8813.3		0	0.624	0	0		555.438	0		0		0	0		16.744	0	0	0	0	122.746	0		0	0	0	0	0	93.912	0		0		475.15
United Rep. of Tanzania		Netweight (kg)	0		0	0	0	0	0	0	0		0					0		0	0		41.964	0		0		0	0			0	0	0	0		0		0	0	0	0	0		0		0		20.8
USA	1.35974e+08	Netweight (kg)	0		0	0	0	0	0	0	0	164.45	0		50.648	6.084		0		0	0		1102.01	0		0		0	0			0	0	0	0	394.602	0		0	0	0	0	0	5853.8	0		0	6.084	159.614
Burkina Faso		Netweight (kg)	0		0	0	0	0	0	0	0		0					0		0	0		0.286	0		0		0	0	39		0	0	0	0		0		0	0	0	0	0		0		0		0.208
Uruguay		Netweight (kg)	0		0	0	0	0	0	0	0		0					0		0	0			0		0		0	0			0	0	0	0	31.876	0		0	0	0	0	0		0		0
Uzbeskistan	3.38825e+06	Netweight (kg)	0		0	0	0	0	0	0	0		0					0		0	0			0		0		0	0			0	0	0	0		0		0	0	0	0	0		0		0
Venezuela		Netweight (kg)	0		0	0	0	0	0	0	0		0					0		0	0			0		0		0	0			0	0	0	0		0		0	0	0	0	0		0		0
Wallis and Futuna Islands		Netweight (kg)	0		0	0	0	0	0	0	0		0					0		0	0			0		0		0	0			0	0	0	0		0		0	0	0	0	0		0		0
Samoa		Netweight (kg)	0		0	0	0	0	0	0	0		0					0		0	0			0		0		0	0			0	0	0	0		0		0	0	0	0	0		0		0
Yemen		Netweight (kg)	0		0	0	0	0	0	0	0		0					0		0	0			0		0		0	0			0	0	0	0		0		0	0	0	0	0		0		0		6185.32
Zambia		Netweight (kg)	0		0	0	0	0	0	0	0		0					0		0	0			0		0		0	0		16.9	0	0	0	0		0		0	0	0	0	0		0		0		90.48
total	1.14711e+09	Netweight (kg)
References:
EPA, 2021. The 2020 EPA Automotive Trends Report - Greenhouse Gas Emissions, Fuel Economy, and Technology since 1975, in U.S.E.P. Agency (ed.).
IEA, 2020. Global EV Outlook 2020, in I.E. Agency (ed.), (Paris).
OICA, 2021. 2019 Production Statistics. https://www.oica.net/category/production-statistics/2019-statistics/ (accessed 06/10/2021).
Tisza, M., Czinege, I., 2018. Comparative study of the application of steels and aluminium in lightweight production of automotive parts. International Journal of Lightweight Materials and Manufacture. 1. 10.1016/j.ijlmm.2018.09.001.
Lutsey, N., 2010. Review of technical literature and trends related to automobile mass-reduction technology. Institute of Transportation Studies, UC Davis, Institute of Transportation Studies, Working Paper Series.
[truncated: 189 more columns]

## Sheet: DI_EV_bo
	Afghanistan	Albania	Algeria	American Samoa	Andorra	Angola	Anguilla	Antartica	Antigua and Barbuda	Argentina	Armenia	Aruba	Australia	Austria	Azerbaijan	Bahamas	Bahrain	Bangladesh	Barbados	Belarus	Belgium	Belize	Benin	Bermuda	Bhutan	Bolivia (Plurinational State of)	Bonaire	Bosnia Herzegovina	Botswana	Bouvet Island	Br. Antarctic Terr.	Br. Indian Ocean Terr.	Br. Virgin Isds	Brazil	Brunei Darussalam	Bulgaria	Burkina Faso	Burundi	Cabo Verde	Cambodia	Cameroon	Canada	Cayman Isds	Central African Rep.	Chad	Chile	China	China, Hong Kong SAR	China, Macao SAR
Afghanistan	0	0	0	0	0	0	0	0	0	0	0	0	0	0	0	0	0	0	0	0	0	0	0	0	0	0	0	0	0	0	0	0	0	0	0	0	0	0	0	0	0	0	0	0	0	0	0	0	0
Albania	0	0	0	0	0	0	0	0	0	0	0	0	0	0	0	0	0	0	0	0	0.695955	0	0	0	0	0	0	0	0	0	0	0	0	0	0	0	0	0	0	0	0	0	0	0	0	0	0	0	0
Antarctica	#DIV/0!	#DIV/0!	#DIV/0!	#DIV/0!	#DIV/0!	#DIV/0!	#DIV/0!	#DIV/0!	#DIV/0!	#DIV/0!	#DIV/0!	#DIV/0!	#DIV/0!	#DIV/0!	#DIV/0!	#DIV/0!	#DIV/0!	#DIV/0!	#DIV/0!	#DIV/0!	#DIV/0!	#DIV/0!	#DIV/0!	#DIV/0!	#DIV/0!	#DIV/0!	#DIV/0!	#DIV/0!	#DIV/0!	#DIV/0!	#DIV/0!	#DIV/0!	#DIV/0!	#DIV/0!	#DIV/0!	#DIV/0!	#DIV/0!	#DIV/0!	#DIV/0!	#DIV/0!	#DIV/0!	#DIV/0!	#DIV/0!	#DIV/0!	#DIV/0!	#DIV/0!	#DIV/0!	#DIV/0!	#DIV/0!
Algeria	0	0	0	0	0	0	0	0	0	0	0	0	0	0	0	0	0	0	0	0	0	0	0	0	0	0	0	0	0	0	0	0	0	0	0	0	0	0	0	0	0	0	0	0	0	0	0	0	0
American Samoa	#DIV/0!	#DIV/0!	#DIV/0!	#DIV/0!	#DIV/0!	#DIV/0!	#DIV/0!	#DIV/0!	#DIV/0!	#DIV/0!	#DIV/0!	#DIV/0!	#DIV/0!	#DIV/0!	#DIV/0!	#DIV/0!	#DIV/0!	#DIV/0!	#DIV/0!	#DIV/0!	#DIV/0!	#DIV/0!	#DIV/0!	#DIV/0!	#DIV/0!	#DIV/0!	#DIV/0!	#DIV/0!	#DIV/0!	#DIV/0!	#DIV/0!	#DIV/0!	#DIV/0!	#DIV/0!	#DIV/0!	#DIV/0!	#DIV/0!	#DIV/0!	#DIV/0!	#DIV/0!	#DIV/0!	#DIV/0!	#DIV/0!	#DIV/0!	#DIV/0!	#DIV/0!	#DIV/0!	#DIV/0!	#DIV/0!
Andorra	#DIV/0!	#DIV/0!	#DIV/0!	#DIV/0!	#DIV/0!	#DIV/0!	#DIV/0!	#DIV/0!	#DIV/0!	#DIV/0!	#DIV/0!	#DIV/0!	#DIV/0!	#DIV/0!	#DIV/0!	#DIV/0!	#DIV/0!	#DIV/0!	#DIV/0!	#DIV/0!	#DIV/0!	#DIV/0!	#DIV/0!	#DIV/0!	#DIV/0!	#DIV/0!	#DIV/0!	#DIV/0!	#DIV/0!	#DIV/0!	#DIV/0!	#DIV/0!	#DIV/0!	#DIV/0!	#DIV/0!	#DIV/0!	#DIV/0!	#DIV/0!	#DIV/0!	#DIV/0!	#DIV/0!	#DIV/0!	#DIV/0!	#DIV/0!	#DIV/0!	#DIV/0!	#DIV/0!	#DIV/0!	#DIV/0!
Angola	0	0	0	0	0	0	0	0	0	0	0	0	0	0	0	0	0	0	0	0	0.592308	0	0	0	0	0	0	0	0	0	0	0	0	0	0	0	0	0	0	0	0	0	0	0	0	0	0	0	0
Antigua and Barbuda	#DIV/0!	#DIV/0!	#DIV/0!	#DIV/0!	#DIV/0!	#DIV/0!	#DIV/0!	#DIV/0!	#DIV/0!	#DIV/0!	#DIV/0!	#DIV/0!	#DIV/0!	#DIV/0!	#DIV/0!	#DIV/0!	#DIV/0!	#DIV/0!	#DIV/0!	#DIV/0!	#DIV/0!	#DIV/0!	#DIV/0!	#DIV/0!	#DIV/0!	#DIV/0!	#DIV/0!	#DIV/0!	#DIV/0!	#DIV/0!	#DIV/0!	#DIV/0!	#DIV/0!	#DIV/0!	#DIV/0!	#DIV/0!	#DIV/0!	#DIV/0!	#DIV/0!	#DIV/0!	#DIV/0!	#DIV/0!	#DIV/0!	#DIV/0!	#DIV/0!	#DIV/0!	#DIV/0!	#DIV/0!	#DIV/0!
Azerbaijan	0	0	0	0	0	0	0	0	0	0	0	0	0	0	0	0	0	0	0	0	0	0	0	0	0	0	0	0	0	0	0	0	0	0	0	0	0	0	0	0	0	0	0	0	0	0	0.000456312	0	0
Argentina	0	0	0	0	0	0	0	0	0	0	0	0	0	0	0	0	0	0	0	0	0	0	0	0	0	0	0	0	0	0	0	0	0	2.2336e-05	0	0	0	0	0	0	0	0	0	0	0	0	1.26945e-05	0	0
Australia	0	0	0	0	0	0	0	0	0	0	0	0	0	0	0	0	0	0	0	0	0	0	0	0	0	0	0	0	0	0	0	0	0	0	0	0	0	0	0	0	0	0	0	0	0	0	0.00290977	0	0
Austria	0	0	0	0	0	0	0	0	0	0	0	0	0	0	0	0	0	0	0	0	4.90568e-06	0	0	0	0	0	0	0	0	0	0	0	0	0	0	0	0	0	0	0	0	3.4413e-06	0	0	0	0	0	0	0
Bahamas	#DIV/0!	#DIV/0!	#DIV/0!	#DIV/0!	#DIV/0!	#DIV/0!	#DIV/0!	#DIV/0!	#DIV/0!	#DIV/0!	#DIV/0!	#DIV/0!	#DIV/0!	#DIV/0!	#DIV/0!	#DIV/0!	#DIV/0!	#DIV/0!	#DIV/0!	#DIV/0!	#DIV/0!	#DIV/0!	#DIV/0!	#DIV/0!	#DIV/0!	#DIV/0!	#DIV/0!	#DIV/0!	#DIV/0!	#DIV/0!	#DIV/0!	#DIV/0!	#DIV/0!	#DIV/0!	#DIV/0!	#DIV/0!	#DIV/0!	#DIV/0!	#DIV/0!	#DIV/0!	#DIV/0!	#DIV/0!	#DIV/0!	#DIV/0!	#DIV/0!	#DIV/0!	#DIV/0!	#DIV/0!	#DIV/0!
Bahrain	0	0	0	0	0	0	0	0	0	0	0	0	0	0	0	0	0	0	0	0	0	0	0	0	0	0	0	0	0	0	0	0	0	0	0	0	0	0	0	0	0	0	0	0	0	0	0.00886162	0	0
Bangladesh	0	0	0	0	0	0	0	0	0	0	0	0	0	0	0	0	0	0	0	0	0	0	0	0	0	0	0	0	0	0	0	0	0	0	0	0	0	0	0	0	0	0	0	0	0	0	0.0182573	0	0
Armenia	0	0	0	0	0	0	0	0	0	0	0	0	0	0	0	0	0	0	0	0	0	0	0	0	0	0	0	0	0	0	0	0	0	0	0	0	0	0	0	0	0	0	0	0	0	0	0	0	0
Barbados	0	0	0	0	0	0	0	0	0	0	0	0	0	0	0	0	0	0	0	0	0	0	0	0	0	0	0	0	0	0	0	0	0	0	0	0	0	0	0	0	0	0	0	0	0	0	0	0	0
Belgium	0	0	0	0	0	0	0	0	0	0	0	0	9.62315e-05	0	0	0	0	0	0	0	0	0	0	0	0	0	0	0	0	0	0	0	0	0	0	0	0	0	0	0	0	0	0	0	0	0	1.78432e-05	0	0
Bermuda	0	0	0	0	0	0	0	0	0	0	0	0	0	0	0	0	0	0	0	0	0	0	0	0	0	0	0	0	0	0	0	0	0	0	0	0	0	0	0	0	0	0	0	0	0	0	0	0	0
Bhutan	0	0	0	0	0	0	0	0	0	0	0	0	0	0	0	0	0	0	0	0	0	0	0	0	0	0	0	0	0	0	0	0	0	0	0	0	0	0	0	0	0	0	0	0	0	0	0	0	0
Bolivia	0	0	0	0	0	0	0	0	0	0	0	0	0	0	0	0	0	0	0	0	0	0	0	0	0	0	0	0	0	0	0	0	0	0.315068	0	0	0	0	0	0	0	0	0	0	0	0	0	0	0
Bosnia Herzegovina	0	0	0	0	0	0	0	0	0	0	0	0	0	0	0	0	0	0	0	0	0	0	0	0	0	0	0	0	0	0	0	0	0	0	0	0	0	0	0	0	0	0	0	0	0	0	0.000666704	0	0
Botswana	0	0	0	0	0	0	0	0	0	0	0	0	0	0	0	0	0	0	0	0	0	0	0	0	0	0	0	0	0	0	0	0	0	0	0	0	0	0	0	0	0	0	0	0	0	0	0.00904261	0	0
Bouvet Island	#DIV/0!	#DIV/0!	#DIV/0!	#DIV/0!	#DIV/0!	#DIV/0!	#DIV/0!	#DIV/0!	#DIV/0!	#DIV/0!	#DIV/0!	#DIV/0!	#DIV/0!	#DIV/0!	#DIV/0!	#DIV/0!	#DIV/0!	#DIV/0!	#DIV/0!	#DIV/0!	#DIV/0!	#DIV/0!	#DIV/0!	#DIV/0!	#DIV/0!	#DIV/0!	#DIV/0!	#DIV/0!	#DIV/0!	#DIV/0!	#DIV/0!	#DIV/0!	#DIV/0!	#DIV/0!	#DIV/0!	#DIV/0!	#DIV/0!	#DIV/0!	#DIV/0!	#DIV/0!	#DIV/0!	#DIV/0!	#DIV/0!	#DIV/0!	#DIV/0!	#DIV/0!	#DIV/0!	#DIV/0!	#DIV/0!
Brazil	0	0	0	0	0	0	0	0	0	0	0	0	0	0	0	0	0	0	0	0	0	0	0	0	0	0	0	0	0	0	0	0	0	0	0	0	0	0	0	0	0	0	0	0	0	0	4.70069e-06	0	0
Br. Antarctica Ter.	#DIV/0!	#DIV/0!	#DIV/0!	#DIV/0!	#DIV/0!	#DIV/0!	#DIV/0!	#DIV/0!	#DIV/0!	#DIV/0!	#DIV/0!	#DIV/0!	#DIV/0!	#DIV/0!	#DIV/0!	#DIV/0!	#DIV/0!	#DIV/0!	#DIV/0!	#DIV/0!	#DIV/0!	#DIV/0!	#DIV/0!	#DIV/0!	#DIV/0!	#DIV/0!	#DIV/0!	#DIV/0!	#DIV/0!	#DIV/0!	#DIV/0!	#DIV/0!	#DIV/0!	#DIV/0!	#DIV/0!	#DIV/0!	#DIV/0!	#DIV/0!	#DIV/0!	#DIV/0!	#DIV/0!	#DIV/0!	#DIV/0!	#DIV/0!	#DIV/0!	#DIV/0!	#DIV/0!	#DIV/0!	#DIV/0!
Belize	0	0	0	0	0	0	0	0	0	0	0	0	0	0	0	0	0	0	0	0	0	0	0	0	0	0	0	0	0	0	0	0	0	0	0	0	0	0	0	0	0	0	0	0	0	0	0	0	0
Br. Indian Ocean Terr.	#DIV/0!	#DIV/0!	#DIV/0!	#DIV/0!	#DIV/0!	#DIV/0!	#DIV/0!	#DIV/0!	#DIV/0!	#DIV/0!	#DIV/0!	#DIV/0!	#DIV/0!	#DIV/0!	#DIV/0!	#DIV/0!	#DIV/0!	#DIV/0!	#DIV/0!	#DIV/0!	#DIV/0!	#DIV/0!	#DIV/0!	#DIV/0!	#DIV/0!	#DIV/0!	#DIV/0!	#DIV/0!	#DIV/0!	#DIV/0!	#DIV/0!	#DIV/0!	#DIV/0!	#DIV/0!	#DIV/0!	#DIV/0!	#DIV/0!	#DIV/0!	#DIV/0!	#DIV/0!	#DIV/0!	#DIV/0!	#DIV/0!	#DIV/0!	#DIV/0!	#DIV/0!	#DIV/0!	#DIV/0!	#DIV/0!
Solomon Islands	#DIV/0!	#DIV/0!	#DIV/0!	#DIV/0!	#DIV/0!	#DIV/0!	#DIV/0!	#DIV/0!	#DIV/0!	#DIV/0!	#DIV/0!	#DIV/0!	#DIV/0!	#DIV/0!	#DIV/0!	#DIV/0!	#DIV/0!	#DIV/0!	#DIV/0!	#DIV/0!	#DIV/0!	#DIV/0!	#DIV/0!	#DIV/0!	#DIV/0!	#DIV/0!	#DIV/0!	#DIV/0!	#DIV/0!	#DIV/0!	#DIV/0!	#DIV/0!	#DIV/0!	#DIV/0!	#DIV/0!	#DIV/0!	#DIV/0!	#DIV/0!	#DIV/0!	#DIV/0!	#DIV/0!	#DIV/0!	#DIV/0!	#DIV/0!	#DIV/0!	#DIV/0!	#DIV/0!	#DIV/0!	#DIV/0!
British Vergin Islands	#DIV/0!	#DIV/0!	#DIV/0!	#DIV/0!	#DIV/0!	#DIV/0!	#DIV/0!	#DIV/0!	#DIV/0!	#DIV/0!	#DIV/0!	#DIV/0!	#DIV/0!	#DIV/0!	#DIV/0!	#DIV/0!	#DIV/0!	#DIV/0!	#DIV/0!	#DIV/0!	#DIV/0!	#DIV/0!	#DIV/0!	#DIV/0!	#DIV/0!	#DIV/0!	#DIV/0!	#DIV/0!	#DIV/0!	#DIV/0!	#DIV/0!	#DIV/0!	#DIV/0!	#DIV/0!	#DIV/0!	#DIV/0!	#DIV/0!	#DIV/0!	#DIV/0!	#DIV/0!	#DIV/0!	#DIV/0!	#DIV/0!	#DIV/0!	#DIV/0!	#DIV/0!	#DIV/0!	#DIV/0!	#DIV/0!
Brunei Darussalam	0	0	0	0	0	0	0	0	0	0	0	0	0	0	0	0	0	0	0	0	0	0	0	0	0	0	0	0	0	0	0	0	0	0	0	0	0	0	0	0	0	0	0	0	0	0	0.0713415	0	0
Bulgaria	0	0	0	0	0	0	0	0	0	0	0	0	0	0.0231648	0	0	0	0	0	0	0	0	0	0	0	0	0	0	0	0	0	0	0	0	0	0	0	0	0	0	0	0.0150571	0	0	0	0	0.0264773	0	0
Myanmar	0	0	0	0	0	0	0	0	0	0	0	0	0	0	0	0	0	0	0	0	0	0	0	0	0	0	0	0	0	0	0	0	0	0	0	0	0	0	0	0	0	0	0	0	0	0	0.00888458	0	0
Burundi	0	0	0	0	0	0	0	0	0	0	0	0	0	0	0	0	0	0	0	0	0	0	0	0	0	0	0	0	0	0	0	0	0	0	0	0	0	0	0	0	0	0	0	0	0	0	0	0	0
Belarus	0	0	0	0	0	0	0	0	0	0	0	0	0.000265277	0	0	0	0	0	0	0	0	0	0	0	0	0	0	0	0	0	0	0	0	0	0	0	0	0	0	0	0	0	0	0	0	0	0.0227424	0	0
Cambodia	0	0	0	0	0	0	0	0	0	0	0	0	0	0	0	0	0	0	0	0	0	0	0	0	0	0	0	0	0	0	0	0	0	0	0	0	0	0	0	0	0	0	0	0	0	0	0.251444	0	0
Cameroon	0	0	0	0	0	0	0	0	0	0	0	0	0	0	0	0	0	0	0	0	0	0	0	0	0	0	0	0	0	0	0	0	0	0	0	0	0	0	0	0	0	0	0	0	0	0	0.0547703	0	0
Canada	0	0	0	0	0	0	0	0	0	2.52713e-07	0	0	3.74307e-05	2.63113e-05	0	0	0	0	0	0	0	0	0	0	0	0	0	0	0	0	0	0	0	0	0	0	0	0	0	0	0	0	0	0	0	0	5.39986e-08	6.80565e-05	0
Cabo Verde	0	0	0	0	0	0	0	0	0	0	0	0	0	0	0	0	0	0	0	0	0.14882	0	0	0	0	0	0	0	0	0	0	0	0	0	0	0	0	0	0	0	0	0	0	0	0	0	0	0	0
Cayman Islands	#DIV/0!	#DIV/0!	#DIV/0!	#DIV/0!	#DIV/0!	#DIV/0!	#DIV/0!	#DIV/0!	#DIV/0!	#DIV/0!	#DIV/0!	#DIV/0!	#DIV/0!	#DIV/0!	#DIV/0!	#DIV/0!	#DIV/0!	#DIV/0!	#DIV/0!	#DIV/0!	#DIV/0!	#DIV/0!	#DIV/0!	#DIV/0!	#DIV/0!	#DIV/0!	#DIV/0!	#DIV/0!	#DIV/0!	#DIV/0!	#DIV/0!	#DIV/0!	#DIV/0!	#DIV/0!	#DIV/0!	#DIV/0!	#DIV/0!	#DIV/0!	#DIV/0!	#DIV/0!	#DIV/0!	#DIV/0!	#DIV/0!	#DIV/0!	#DIV/0!	#DIV/0!	#DIV/0!	#DIV/0!	#DIV/0!
Central African Rep.	#DIV/0!	#DIV/0!	#DIV/0!	#DIV/0!	#DIV/0!	#DIV/0!	#DIV/0!	#DIV/0!	#DIV/0!	#DIV/0!	#DIV/0!	#DIV/0!	#DIV/0!	#DIV/0!	#DIV/0!	#DIV/0!	#DIV/0!	#DIV/0!	#DIV/0!	#DIV/0!	#DIV/0!	#DIV/0!	#DIV/0!	#DIV/0!	#DIV/0!	#DIV/0!	#DIV/0!	#DIV/0!	#DIV/0!	#DIV/0!	#DIV/0!	#DIV/0!	#DIV/0!	#DIV/0!	#DIV/0!	#DIV/0!	#DIV/0!	#DIV/0!	#DIV/0!	#DIV/0!	#DIV/0!	#DIV/0!	#DIV/0!	#DIV/0!	#DIV/0!	#DIV/0!	#DIV/0!	#DIV/0!	#DIV/0!
Sri Lanka	0	0	0	0	0	0	0	0	0	0	0	0	0	0	0	0	0	0	0	0	0	0	0	0	0	0	0	0	0	0	0	0	0	0	0	0	0	0	0	0	0	0	0	0	0	0	0.0246761	0	0
Chad	#DIV/0!	#DIV/0!	#DIV/0!	#DIV/0!	#DIV/0!	#DIV/0!	#DIV/0!	#DIV/0!	#DIV/0!	#DIV/0!	#DIV/0!	#DIV/0!	#DIV/0!	#DIV/0!	#DIV/0!	#DIV/0!	#DIV/0!	#DIV/0!	#DIV/0!	#DIV/0!	#DIV/0!	#DIV/0!	#DIV/0!	#DIV/0!	#DIV/0!	#DIV/0!	#DIV/0!	#DIV/0!	#DIV/0!	#DIV/0!	#DIV/0!	#DIV/0!	#DIV/0!	#DIV/0!	#DIV/0!	#DIV/0!	#DIV/0!	#DIV/0!	#DIV/0!	#DIV/0!	#DIV/0!	#DIV/0!	#DIV/0!	#DIV/0!	#DIV/0!	#DIV/0!	#DIV/0!	#DIV/0!	#DIV/0!
Chile	0	0	0	0	0	0	0	0	0	0.00217191	0	0	0	0.00472692	0	0	0	0	0	0	0	0	0	0	0	0	0	0	0	0	0	0	0	0.000407813	0	0	0	0	0	0	0	0	0	0	0	0	0.000380007	0	0
China	0	0	0	0	0	0	0	0	0	5.77452e-08	0	0	9.53076e-08	5.41411e-08	0	0	0	0	0	0	6.43126e-08	0	0	0	0	0	0	0	0	0	0	0	0	1.64986e-08	0	0	0	0	0	0	0	2.40271e-08	0	0	0	0	0	4.00452e-08	0
Christmas Islands	#DIV/0!	#DIV/0!	#DIV/0!	#DIV/0!	#DIV/0!	#DIV/0!	#DIV/0!	#DIV/0!	#DIV/0!	#DIV/0!	#DIV/0!	#DIV/0!	#DIV/0!	#DIV/0!	#DIV/0!	#DIV/0!	#DIV/0!	#DIV/0!	#DIV/0!	#DIV/0!	#DIV/0!	#DIV/0!	#DIV/0!	#DIV/0!	#DIV/0!	#DIV/0!	#DIV/0!	#DIV/0!	#DIV/0!	#DIV/0!	#DIV/0!	#DIV/0!	#DIV/0!	#DIV/0!	#DIV/0!	#DIV/0!	#DIV/0!	#DIV/0!	#DIV/0!	#DIV/0!	#DIV/0!	#DIV/0!	#DIV/0!	#DIV/0!	#DIV/0!	#DIV/0!	#DIV/0!	#DIV/0!	#DIV/0!
Cocos Islands	#DIV/0!	#DIV/0!	#DIV/0!	#DIV/0!	#DIV/0!	#DIV/0!	#DIV/0!	#DIV/0!	#DIV/0!	#DIV/0!	#DIV/0!	#DIV/0!	#DIV/0!	#DIV/0!	#DIV/0!	#DIV/0!	#DIV/0!	#DIV/0!	#DIV/0!	#DIV/0!	#DIV/0!	#DIV/0!	#DIV/0!	#DIV/0!	#DIV/0!	#DIV/0!	#DIV/0!	#DIV/0!	#DIV/0!	#DIV/0!	#DIV/0!	#DIV/0!	#DIV/0!	#DIV/0!	#DIV/0!	#DIV/0!	#DIV/0!	#DIV/0!	#DIV/0!	#DIV/0!	#DIV/0!	#DIV/0!	#DIV/0!	#DIV/0!	#DIV/0!	#DIV/0!	#DIV/0!	#DIV/0!	#DIV/0!
Colombia	0	0	0	0	0	0	0	0	0	0	0	0	0	0	0	0	0	0	0	0	0	0	0	0	0	0	0	0	0	0	0	0	0	8.38786e-05	0	0	0	0	0	0	0	4.92172e-06	0	0	0	0	3.61275e-05	0	0
Comoros	0	0	0	0	0	0	0	0	0	0	0	0	0	0	0	0	0	0	0	0	0	0	0	0	0	0	0	0	0	0	0	0	0	0	0	0	0	0	0	0	0	0	0	0	0	0	0	0	0
Mayotte	#DIV/0!	#DIV/0!	#DIV/0!	#DIV/0!	#DIV/0!	#DIV/0!	#DIV/0!	#DIV/0!	#DIV/0!	#DIV/0!	#DIV/0!	#DIV/0!	#DIV/0!	#DIV/0!	#DIV/0!	#DIV/0!	#DIV/0!	#DIV/0!	#DIV/0!	#DIV/0!	#DIV/0!	#DIV/0!	#DIV/0!	#DIV/0!	#DIV/0!	#DIV/0!	#DIV/0!	#DIV/0!	#DIV/0!	#DIV/0!	#DIV/0!	#DIV/0!	#DIV/0!	#DIV/0!	#DIV/0!	#DIV/0!	#DIV/0!	#DIV/0!	#DIV/0!	#DIV/0!	#DIV/0!	#DIV/0!	#DIV/0!	#DIV/0!	#DIV/0!	#DIV/0!	#DIV/0!	#DIV/0!	#DIV/0!
Congo	0	0	0	0	0	0	0	0	0	0	0	0	0	0	0	0	0	0	0	0	0	0	0	0	0	0	0	0	0	0	0	0	0	0	0	0	0	0	0	0	0	0	0	0.434122	0	0	0.347298	0	0
Dem. Rep. of the Congo	0	0	0	0	0	0	0	0	0	0	0	0	0	0	0	0	0	0	0	0	0.440556	0	0	0	0	0	0	0	0	0	0	0	0	0	0	0	0	0	0	0	0	0	0	0	0	0	0	0	0
Cook Islands	0	0	0	0	0	0	0	0	0	0	0	0	0	0	0	0	0	0	0	0	0	0	0	0	0	0	0	0	0	0	0	0	0	0	0	0	0	0	0	0	0	0	0	0	0	0	0	0	0
Costa Rica	0	0	0	0	0	0	0	0	0	0	0	0	0.00177373	0	0	0	0	0	0	0	0	0	0	0	0	0	0	0	0	0	0	0	0	0	0	0	0	0	0	0	0	0	0	0	0	0	0	0	0
Croatia	0	0	0	0	0	0	0	0	0	0	0	0	0	0.0813818	0	0	0	0	0	0	0.00780608	0	0	0	0	0	0	0.0311558	0	0	0	0	0	0	0	0	0	0	0	0	0	0	0	0	0	0	0.000547795	0	0
Cuba	0	0	0	0	0	0	0	0	0	0	0	0	0	0	0	0	0	0	0	0	0.0111199	0	0	0	0	0	0	0	0	0	0	0	0	0	0	0	0	0	0	0	0	0.0164629	0	0	0	0	0	0	0
Cyprus	0	0	0	0	0	0	0	0	0	0	0	0	0	0	0	0	0	0	0	0	0	0	0	0	0	0	0	0	0	0	0	0	0	0	0	0	0	0	0	0	0	0	0	0	0	0	0.0156919	0	0
Czechia	0	0	0	0	0	0	0	0	0	0	0	0	0	7.51765e-07	0	0	0	0	0	0	8.96335e-08	0	0	0	0	0	0	0	0	0	0	0	0	6.51288e-06	0	0	0	0	0	0	0	7.58993e-07	0	0	0	0	2.52419e-06	0	0
Benin	0	0	0	0	0	0	0	0	0	0	0	0	0	0	0	0	0	0	0	0	0	0	0	0	0	0	0	0	0	0	0	0	0	0	0	0	0	0	0	0	0	0	0	0	0	0	0	0	0
Denmark	0	0	0	0	0	0	0	0	0	0	0	0	0.000711207	0.00324298	0	0	0	0	0	0	0.000306974	0	0	0	0	0	0	0	0	0	0	0	0	0	0	3.64722e-05	0	0	0	0	0	0	0	0	0	0	0.0225003	0	0
Dominica	#DIV/0!	#DIV/0!	#DIV/0!	#DIV/0!	#DIV/0!	#DIV/0!	#DIV/0!	#DIV/0!	#DIV/0!	#DIV/0!	#DIV/0!	#DIV/0!	#DIV/0!	#DIV/0!	#DIV/0!	#DIV/0!	#DIV/0!	#DIV/0!	#DIV/0!	#DIV/0!	#DIV/0!	#DIV/0!	#DIV/0!	#DIV/0!	#DIV/0!	#DIV/0!	#DIV/0!	#DIV/0!	#DIV/0!	#DIV/0!	#DIV/0!	#DIV/0!	#DIV/0!	#DIV/0!	#DIV/0!	#DIV/0!	#DIV/0!	#DIV/0!	#DIV/0!	#DIV/0!	#DIV/0!	#DIV/0!	#DIV/0!	#DIV/0!	#DIV/0!	#DIV/0!	#DIV/0!	#DIV/0!	#DIV/0!
Dominican Rep.	0	0	0	0	0	0	0	0	0	0	0	0	0	0	0	0	0	0	0	0	0	0	0	0	0	0	0	0	0	0	0	0	0	0	0	0	0	0	0	0	0	0	0	0	0	0	0	0	0
Ecuador	0	0	0	0	0	0	0	0	0	0	0	0	0	0	0	0	0	0	0	0	0	0	0	0	0	0	0	0	0	0	0	0	0	0	0	0	0	0	0	0	0	0	0	0	0	0	0.0473637	0	0
El Salvador	0	0	0	0	0	0	0	0	0	0	0	0	0	0	0	0	0	0	0	0	0	0	0	0	0.000754973	0	0	0	0	0	0	0	0	0	0	0	0	0	0	0	0	0	0	0	0	0	0.0336341	0	0
Equatorial Guinea	0	0	0	0	0	0	0	0	0	0	0	0	0	0	0	0	0	0	0	0	0	0	0	0	0	0	0	0	0	0	0	0	0	0	0	0	0	0	0	0	0	0	0	0	0	0	0	0	0
Ethiopia	0	0	0	0	0	0	0	0	0	0	0	0	0	0	0	0	0	0	0	0	0	0	0	0	0	0	0	0	0	0	0	0	0	0	0	0	0	0	0	0	0	0	0	0	0	0	0	0	0
Eritrea	#DIV/0!	#DIV/0!	#DIV/0!	#DIV/0!	#DIV/0!	#DIV/0!	#DIV/0!	#DIV/0!	#DIV/0!	#DIV/0!	#DIV/0!	#DIV/0!	#DIV/0!	#DIV/0!	#DIV/0!	#DIV/0!	#DIV/0!	#DIV/0!	#DIV/0!	#DIV/0!	#DIV/0!	#DIV/0!	#DIV/0!	#DIV/0!	#DIV/0!	#DIV/0!	#DIV/0!	#DIV/0!	#DIV/0!	#DIV/0!	#DIV/0!	#DIV/0!	#DIV/0!	#DIV/0!	#DIV/0!	#DIV/0!	#DIV/0!	#DIV/0!	#DIV/0!	#DIV/0!	#DIV/0!	#DIV/0!	#DIV/0!	#DIV/0!	#DIV/0!	#DIV/0!	#DIV/0!	#DIV/0!	#DIV/0!
Estonia	0	0	0	0	0	0	0	0	0	0	0	0	1.22069e-05	0	0	0	0	0	0	0	0	0	0	0	0	0	0	0	0	0	0	0	0	0	0	0	0	0	0	0	0	0	0	0	0	0	0	0	0
Faeroe Islands	#DIV/0!	#DIV/0!	#DIV/0!	#DIV/0!	#DIV/0!	#DIV/0!	#DIV/0!	#DIV/0!	#DIV/0!	#DIV/0!	#DIV/0!	#DIV/0!	#DIV/0!	#DIV/0!	#DIV/0!	#DIV/0!	#DIV/0!	#DIV/0!	#DIV/0!	#DIV/0!	#DIV/0!	#DIV/0!	#DIV/0!	#DIV/0!	#DIV/0!	#DIV/0!	#DIV/0!	#DIV/0!	#DIV/0!	#DIV/0!	#DIV/0!	#DIV/0!	#DIV/0!	#DIV/0!	#DIV/0!	#DIV/0!	#DIV/0!	#DIV/0!	#DIV/0!	#DIV/0!	#DIV/0!	#DIV/0!	#DIV/0!	#DIV/0!	#DIV/0!	#DIV/0!	#DIV/0!	#DIV/0!	#DIV/0!
Falkland Islands	0	0	0	0	0	0	0	0	0	0	0	0	0	0	0	0	0	0	0	0	0	0	0	0	0	0	0	0	0	0	0	0	0	0	0	0	0	0	0	0	0	0	0	0	0	0	0	0	0
South Georgia and the South Sandwich Islands	#DIV/0!	#DIV/0!	#DIV/0!	#DIV/0!	#DIV/0!	#DIV/0!	#DIV/0!	#DIV/0!	#DIV/0!	#DIV/0!	#DIV/0!	#DIV/0!	#DIV/0!	#DIV/0!	#DIV/0!	#DIV/0!	#DIV/0!	#DIV/0!	#DIV/0!	#DIV/0!	#DIV/0!	#DIV/0!	#DIV/0!	#DIV/0!	#DIV/0!	#DIV/0!	#DIV/0!	#DIV/0!	#DIV/0!	#DIV/0!	#DIV/0!	#DIV/0!	#DIV/0!	#DIV/0!	#DIV/0!	#DIV/0!	#DIV/0!	#DIV/0!	#DIV/0!	#DIV/0!	#DIV/0!	#DIV/0!	#DIV/0!	#DIV/0!	#DIV/0!	#DIV/0!	#DIV/0!	#DIV/0!	#DIV/0!
Fiji	0	0	0	0	0	0	0	0	0	0	0	0	0.802087	0	0	0	0	0	0	0	0	0	0	0	0	0	0	0	0	0	0	0	0	0	0	0	0	0	0	0	0	0	0	0	0	0	0	0	0
Finland	0	0	0	0	0	0	0	0	0	0	0	0	0	0	0	0	0	0	0	0	2.5461e-05	0	0	0	0	0	0	0	0	0	0	0	0	0	0	0	0	0	0	0	0	1.35816e-06	0	0	0	0	5.90709e-05	0	0
France	0	0	0	0	0	0	0	0	0	6.50435e-07	0	0	0	1.52456e-05	0	0	0	0	0	0	5.65002e-05	0	0	0	0	0	0	0	0	0	0	0	0	1.33009e-06	0	0	0	0	0	0	0	4.96687e-06	0	0	0	0	1.91567e-05	5.93876e-08	0
French Polynesia	#DIV/0!	#DIV/0!	#DIV/0!	#DIV/0!	#DIV/0!	#DIV/0!	#DIV/0!	#DIV/0!	#DIV/0!	#DIV/0!	#DIV/0!	#DIV/0!	#DIV/0!	#DIV/0!	#DIV/0!	#DIV/0!	#DIV/0!	#DIV/0!	#DIV/0!	#DIV/0!	#DIV/0!	#DIV/0!	#DIV/0!	#DIV/0!	#DIV/0!	#DIV/0!	#DIV/0!	#DIV/0!	#DIV/0!	#DIV/0!	#DIV/0!	#DIV/0!	#DIV/0!	#DIV/0!	#DIV/0!	#DIV/0!	#DIV/0!	#DIV/0!	#DIV/0!	#DIV/0!	#DIV/0!	#DIV/0!	#DIV/0!	#DIV/0!	#DIV/0!	#DIV/0!	#DIV/0!	#DIV/0!	#DIV/0!
Fr. South Antarctic Terr.	0	0	0	0	0	0	0	0	0	0	0	0	0	0	0	0	0	0	0	0	0	0	0	0	0	0	0	0	0	0	0	0	0	0	0	0	0	0	0	0	0	0	0	0	0	0	0	0	0
Djibouti	0	0	0	0	0	0	0	0	0	0	0	0	0	0	0	0	0	0	0	0	0	0	0	0	0	0	0	0	0	0	0	0	0	0	0	0	0	0	0	0	0	0	0	0	0	0	1	0	0
Gabon	#DIV/0!	#DIV/0!	#DIV/0!	#DIV/0!	#DIV/0!	#DIV/0!	#DIV/0!	#DIV/0!	#DIV/0!	#DIV/0!	#DIV/0!	#DIV/0!	#DIV/0!	#DIV/0!	#DIV/0!	#DIV/0!	#DIV/0!	#DIV/0!	#DIV/0!	#DIV/0!	#DIV/0!	#DIV/0!	#DIV/0!	#DIV/0!	#DIV/0!	#DIV/0!	#DIV/0!	#DIV/0!	#DIV/0!	#DIV/0!	#DIV/0!	#DIV/0!	#DIV/0!	#DIV/0!	#DIV/0!	#DIV/0!	#DIV/0!	#DIV/0!	#DIV/0!	#DIV/0!	#DIV/0!	#DIV/0!	#DIV/0!	#DIV/0!	#DIV/0!	#DIV/0!	#DIV/0!	#DIV/0!	#DIV/0!
Georgia	0	0	0	0	0	0	0	0	0	0	0	0	0	0	0	0	0	0	0	0	0	0	0	0	0	0	0	0	0	0	0	0	0	0	0	0	0	0	0	0	0	0	0	0	0	0	0	0	0
Gambia	0	0	0	0	0	0	0	0	0	0	0	0	0	0	0	0	0	0	0	0	0	0	0	0	0	0	0	0	0	0	0	0	0	0	0	0	0	0	0	0	0	0	0	0	0	0	0	0	0
State of Palestine	#DIV/0!	#DIV/0!	#DIV/0!	#DIV/0!	#DIV/0!	#DIV/0!	#DIV/0!	#DIV/0!	#DIV/0!	#DIV/0!	#DIV/0!	#DIV/0!	#DIV/0!	#DIV/0!	#DIV/0!	#DIV/0!	#DIV/0!	#DIV/0!	#DIV/0!	#DIV/0!	#DIV/0!	#DIV/0!	#DIV/0!	#DIV/0!	#DIV/0!	#DIV/0!	#DIV/0!	#DIV/0!	#DIV/0!	#DIV/0!	#DIV/0!	#DIV/0!	#DIV/0!	#DIV/0!	#DIV/0!	#DIV/0!	#DIV/0!	#DIV/0!	#DIV/0!	#DIV/0!	#DIV/0!	#DIV/0!	#DIV/0!	#DIV/0!	#DIV/0!	#DIV/0!	#DIV/0!	#DIV/0!	#DIV/0!
Germany	0	0	0	0	0	0	0	0	0	0	0	0	8.67039e-07	0.000767812	0	0	0	0	0	0	2.41444e-06	0	0	0	0	0	0	4.51214e-07	0	0	0	0	0	3.17266e-06	0	3.06428e-06	0	0	0	0	0	2.39984e-06	0	0	0	0	4.16351e-05	6.6355e-08	0
Ghana	0	0	0	0	0	0	0	0	0	0	0	0	0.00169119	0	0	0	0	0	0	0	0.01356	0	0	0	0	0	0	0	0	0	0	0	0	0	0	0.0240758	0	0	0	0	0	0.016966	0	0	0	0	0.00405885	0	0
Gibraltar	0	0	0	0	0	0	0	0	0	0	0	0	0	0	0	0	0	0	0	0	0	0	0	0	0	0	0	0	0	0	0	0	0	0	0	0	0	0	0	0	0	0	0	0	0	0	0	0	0
Kiribati	#DIV/0!	#DIV/0!	#DIV/0!	#DIV/0!	#DIV/0!	#DIV/0!	#DIV/0!	#DIV/0!	#DIV/0!	#DIV/0!	#DIV/0!	#DIV/0!	#DIV/0!	#DIV/0!	#DIV/0!	#DIV/0!	#DIV/0!	#DIV/0!	#DIV/0!	#DIV/0!	#DIV/0!	#DIV/0!	#DIV/0!	#DIV/0!	#DIV/0!	#DIV/0!	#DIV/0!	#DIV/0!	#DIV/0!	#DIV/0!	#DIV/0!	#DIV/0!	#DIV/0!	#DIV/0!	#DIV/0!	#DIV/0!	#DIV/0!	#DIV/0!	#DIV/0!	#DIV/0!	#DIV/0!	#DIV/0!	#DIV/0!	#DIV/0!	#DIV/0!	#DIV/0!	#DIV/0!	#DIV/0!	#DIV/0!
Greece	0	0.335431	0	0	0	0	0	0	0	0	0	0	0	0.0149926	0	0	0	0	0	0	2.37979e-05	0	0	0	0	0	0	0	0	0	0	0	0	0	0	0.00103997	0	0	0	0	0	0	0	0	0	0	0.00218464	0	0
Greenland	0	0	0	0	0	0	0	0	0	0	0	0	0	0	0	0	0	0	0	0	0	0	0	0	0	0	0	0	0	0	0	0	0	0	0	0	0	0	0	0	0	0	0	0	0	0	0	0	0
Grenada	#DIV/0!	#DIV/0!	#DIV/0!	#DIV/0!	#DIV/0!	#DIV/0!	#DIV/0!	#DIV/0!	#DIV/0!	#DIV/0!	#DIV/0!	#DIV/0!	#DIV/0!	#DIV/0!	#DIV/0!	#DIV/0!	#DIV/0!	#DIV/0!	#DIV/0!	#DIV/0!	#DIV/0!	#DIV/0!	#DIV/0!	#DIV/0!	#DIV/0!	#DIV/0!	#DIV/0!	#DIV/0!	#DIV/0!	#DIV/0!	#DIV/0!	#DIV/0!	#DIV/0!	#DIV/0!	#DIV/0!	#DIV/0!	#DIV/0!	#DIV/0!	#DIV/0!	#DIV/0!	#DIV/0!	#DIV/0!	#DIV/0!	#DIV/0!	#DIV/0!	#DIV/0!	#DIV/0!	#DIV/0!	#DIV/0!
Guam	#DIV/0!	#DIV/0!	#DIV/0!	#DIV/0!	#DIV/0!	#DIV/0!	#DIV/0!	#DIV/0!	#DIV/0!	#DIV/0!	#DIV/0!	#DIV/0!	#DIV/0!	#DIV/0!	#DIV/0!	#DIV/0!	#DIV/0!	#DIV/0!	#DIV/0!	#DIV/0!	#DIV/0!	#DIV/0!	#DIV/0!	#DIV/0!	#DIV/0!	#DIV/0!	#DIV/0!	#DIV/0!	#DIV/0!	#DIV/0!	#DIV/0!	#DIV/0!	#DIV/0!	#DIV/0!	#DIV/0!	#DIV/0!	#DIV/0!	#DIV/0!	#DIV/0!	#DIV/0!	#DIV/0!	#DIV/0!	#DIV/0!	#DIV/0!	#DIV/0!	#DIV/0!	#DIV/0!	#DIV/0!	#DIV/0!
Guatemala	0	0	0	0	0	0	0	0	0	0	0	0	0	0	0	0	0	0	0	0	0	0	0	0	0	0	0	0	0	0	0	0	0	0.000396074	0	0	0	0	0	0	0	0.00844813	0	0	0	0	0.000474418	0	0
Guinea	0	0	0	0	0	0	0	0	0	0	0	0	0	0	0	0	0	0	0	0	0	0	0	0	0	0	0	0	0	0	0	0	0	0	0	0	0	0	0	0	0	1	0	0	0	0	0	0	0
Guyana	0	0	0	0	0	0	0	0	0	0	0	0	0	0	0	0	0	0	0	0	0	0	0	0	0	0	0	0	0	0	0	0	0	0	0	0	0	0	0	0	0	0	0	0	0	0	0	0	0
Haiti	#DIV/0!	#DIV/0!	#DIV/0!	#DIV/0!	#DIV/0!	#DIV/0!	#DIV/0!	#DIV/0!	#DIV/0!	#DIV/0!	#DIV/0!	#DIV/0!	#DIV/0!	#DIV/0!	#DIV/0!	#DIV/0!	#DIV/0!	#DIV/0!	#DIV/0!	#DIV/0!	#DIV/0!	#DIV/0!	#DIV/0!	#DIV/0!	#DIV/0!	#DIV/0!	#DIV/0!	#DIV/0!	#DIV/0!	#DIV/0!	#DIV/0!	#DIV/0!	#DIV/0!	#DIV/0!	#DIV/0!	#DIV/0!	#DIV/0!	#DIV/0!	#DIV/0!	#DIV/0!	#DIV/0!	#DIV/0!	#DIV/0!	#DIV/0!	#DIV/0!	#DIV/0!	#DIV/0!	#DIV/0!	#DIV/0!
Heard Islands and Mc Donald Islands	#DIV/0!	#DIV/0!	#DIV/0!	#DIV/0!	#DIV/0!	#DIV/0!	#DIV/0!	#DIV/0!	#DIV/0!	#DIV/0!	#DIV/0!	#DIV/0!	#DIV/0!	#DIV/0!	#DIV/0!	#DIV/0!	#DIV/0!	#DIV/0!	#DIV/0!	#DIV/0!	#DIV/0!	#DIV/0!	#DIV/0!	#DIV/0!	#DIV/0!	#DIV/0!	#DIV/0!	#DIV/0!	#DIV/0!	#DIV/0!	#DIV/0!	#DIV/0!	#DIV/0!	#DIV/0!	#DIV/0!	#DIV/0!	#DIV/0!	#DIV/0!	#DIV/0!	#DIV/0!	#DIV/0!	#DIV/0!	#DIV/0!	#DIV/0!	#DIV/0!	#DIV/0!	#DIV/0!	#DIV/0!	#DIV/0!
Holy Sea	#DIV/0!	#DIV/0!	#DIV/0!	#DIV/0!	#DIV/0!	#DIV/0!	#DIV/0!	#DIV/0!	#DIV/0!	#DIV/0!	#DIV/0!	#DIV/0!	#DIV/0!	#DIV/0!	#DIV/0!	#DIV/0!	#DIV/0!	#DIV/0!	#DIV/0!	#DIV/0!	#DIV/0!	#DIV/0!	#DIV/0!	#DIV/0!	#DIV/0!	#DIV/0!	#DIV/0!	#DIV/0!	#DIV/0!	#DIV/0!	#DIV/0!	#DIV/0!	#DIV/0!	#DIV/0!	#DIV/0!	#DIV/0!	#DIV/0!	#DIV/0!	#DIV/0!	#DIV/0!	#DIV/0!	#DIV/0!	#DIV/0!	#DIV/0!	#DIV/0!	#DIV/0!	#DIV/0!	#DIV/0!	#DIV/0!
Honduras	0	0	0	0	0	0	0	0	0	0	0	0	0.000101431	0	0	0	0	0	0	0	0	0	0	0	0	0	0	0	0	0	0	0	0	0	0	0	0	0	0	0	0	0.00778251	0	0	0	0	0.00149687	0	0
China, Hong Kong SAR	0	0	0	0	0	0	0	0	0	0	0	0	0	0	0	0	0	0	0	0	0	0	0	0	0	0	0	0	0	0	0	0	0	0	0	0	0	0	0	0	0	0	0	0	0	0	0.0832686	0	0
Hungary	0	0	0	0	0	0	0	0	0	0	0	0	4.53471e-07	0.000113276	0	0	0	0	0	0	0.000727297	0	0	0	0	0	0	0	0	0	0	0	0	0	0	0	0	0	0	0	0	0	0	0	0	0	1.4145e-07	2.9122e-08	0
Iceland	0	0	0	0	0	0	0	0	0	0	0	0	0	0	0	0	0	0	0	0	0	0	0	0	0	0	0	0	0	0	0	0	0	0	0	0	0	0	0	0	0	0	0	0	0	0	0	0	0
Indonesia	0	0	0	0	0	0	0	0	0	0	0	0	5.89604e-07	0	0	0	0	0	0	0	0	0	0	0	0	0	0	0	0	0	0	0	0	0	0	0	0	0	0	0	0	0	0	0	0	0	0.000502606	0	0
Iran	0	0	0	0	0	0	0	0	0	0	0	0	0	0	0	0	0	0	0	0	2.50035e-05	0	0	0	0	0	0	1.49289e-06	0	0	0	0	0	0	0	1.6173e-05	0	0	0	0	0	0	0	0	0	0	0.0178442	0	0
Iraq	0	0	0	0	0	0	0	0	0	0	0	0	0.0401059	0	0	0	0	0	0	0	0	0	0	0	0	0	0	0.0913054	0	0	0	0	0	0	0	0	0	0	0	0	0	0.0287498	0	0	0	0	0.017348	0	0
Ireland	0	0	0	0	0	0	0	0	0	0	0	0	0	0	0	0	0	0	0	0	0.00333367	0	0	0	0	0	0	0	0	0	0	0	0	0	0	0	0	0	0	0	0	0	0	0	0	0	3.10253e-06	0	0
Israel	0	0	0	0	0	0	0	0	0	0	0	0	0	0	0	0	0	0	0	0	0.319672	0	0	0	0	0	0	0	0	0	0	0	0	0	0	0	0	0	0	0	0	0	0	0	0	0	0	0	0
Italy	0	9.08367e-06	0	0	0	0	0	0	0	0	0	0	9.55759e-05	0.000246666	0	0	0	0	0	0	0.000484379	0	0	0	0	0	0	0	0	0	0	0	0	8.92709e-06	0	4.36409e-05	0	0	0	0	0	0	0	0	0	0	0.000104024	0	0
Cote dIvoire	0	0	0	0	0	0	0	0	0	0	0	0	0	0	0	0	0	0	0	0	0.00013067	0	0	0	0	0	0	0	0	0	0	0	0	0	0	0	0	0	0	0	0	0	0	0	0	0	0.0106169	0	0
Jamaica	0	0	0	0	0	0	0	0	0	0	0	0	0	0	0	0	0	0	0	0	0	0	0	0	0	0	0	0	0	0	0	0	0	0	0	0	0	0	0	0	0	0	0	0	0	0	0	0	0
Japan	0	0	0	0	0	0	0	0	0	1.39831e-07	0	0	1.9926e-05	0	0	0	0	0	0	0	9.45091e-09	0	0	0	0	0	0	0	0	0	0	0	0	2.76224e-07	0	0	0	0	0	0	0	4.01878e-07	0	0	0	0	4.1236e-06	0	0
Kazakhstan	0	0	0	0	0	0	0	0	0	0	0	0	0	0	0	0	0	0	0	0	0	0	0	0	0	0	0	0	0	0	0	0	0	0	0	0	0	0	0	0	0	0	0	0	0	0	0.0143379	0	0
Jordan	0	0	0	0	0	0	0	0	0	0	0	7.02708e-05	0	0	0	0	0	0	0	0	0.0173335	0	0	0	0	0	0	0	0	0	0	0	0	0	0	0	0	0	0	0	0	0.00749555	0	0	0	0	0.266584	0	0
Kenya	0	0	0	0	0	0	0	0	0	0	0	0	0	0	0	0	0	0	0	0	0	0	0	0	0	0	0	0	0	0	0	0	0	0	0	0	0	0	0	0	0	0	0	0	0	0	0.00332475	0	0
Dem. Peoples Rep. of Korea	#DIV/0!	#DIV/0!	#DIV/0!	#DIV/0!	#DIV/0!	#DIV/0!	#DIV/0!	#DIV/0!	#DIV/0!	#DIV/0!	#DIV/0!	#DIV/0!	#DIV/0!	#DIV/0!	#DIV/0!	#DIV/0!	#DIV/0!	#DIV/0!	#DIV/0!	#DIV/0!	#DIV/0!	#DIV/0!	#DIV/0!	#DIV/0!	#DIV/0!	#DIV/0!	#DIV/0!	#DIV/0!	#DIV/0!	#DIV/0!	#DIV/0!	#DIV/0!	#DIV/0!	#DIV/0!	#DIV/0!	#DIV/0!	#DIV/0!	#DIV/0!	#DIV/0!	#DIV/0!	#DIV/0!	#DIV/0!	#DIV/0!	#DIV/0!	#DIV/0!	#DIV/0!	#DIV/0!	#DIV/0!	#DIV/0!
Rep. of Korea	0	0	0	0	0	0	0	0	0	0	0	0	1.23203e-07	1.67957e-07	0	0	0	0	0	0	0	0	0	0	0	0	0	0	0	0	0	0	0	2.06918e-07	0	0	0	0	0	0	0	6.66561e-07	0	0	0	0	4.66387e-05	9.47717e-09	0
Kuwait	0	0	0	0	0	0	0	0	0	0	0	0	0.14317	0	0	0	0	0	0	0	0.00065784	0	0	0	0	0	0	0	0	0	0	0	0	0	0	0	0	0	0	0	0	0.18319	0	0	0	0	0.0123315	0	0
Kyrgyzstanan	0	0	0	0	0	0	0	0	0	0	0	0	0	0	0	0	0	0	0	0	0	0	0	0	0	0	0	0	0	0	0	0	0	0	0	0	0	0	0	0	0	0	0	0	0	0	0.00993843	0	0
Lao Peoples Dem. Rep.	0	0	0	0	0	0	0	0	0	0	0	0	0	0	0	0	0	0	0	0	0	0	0	0	0	0	0	0	0	0	0	0	0	0	0	0	0	0	0	0	0	0	0	0	0	0	0.793205	0	0
Lebanon	0	0	0	0	0	0	0	0	0	0	0	0	0.251196	0	0	0	0	0	0	0	0.597542	0	0	0	0	0	0	0	0	0	0	0	0	0	0	0	0	0	0	0	0	0.0836377	0	0	0	0	0.00841637	0	0
Lesotho	0	0	0	0	0	0	0	0	0	0	0	0	0	0	0	0	0	0	0	0	0	0	0	0	0	0	0	0	0	0	0	0	0	0	0	0	0	0	0	0	0	0	0	0	0	0	0	0	0
Latvia	0	0	0	0	0	0	0	0	0	0	0	0	0	0	0	0	0	0	0	0	0	0	0	0	0	0	0	0	0	0	0	0	0	0	0	0	0	0	0	0	0	0	0	0	0	0	0	0	0
Liberia	#DIV/0!	#DIV/0!	#DIV/0!	#DIV/0!	#DIV/0!	#DIV/0!	#DIV/0!	#DIV/0!	#DIV/0!	#DIV/0!	#DIV/0!	#DIV/0!	#DIV/0!	#DIV/0!	#DIV/0!	#DIV/0!	#DIV/0!	#DIV/0!	#DIV/0!	#DIV/0!	#DIV/0!	#DIV/0!	#DIV/0!	#DIV/0!	#DIV/0!	#DIV/0!	#DIV/0!	#DIV/0!	#DIV/0!	#DIV/0!	#DIV/0!	#DIV/0!	#DIV/0!	#DIV/0!	#DIV/0!	#DIV/0!	#DIV/0!	#DIV/0!	#DIV/0!	#DIV/0!	#DIV/0!	#DIV/0!	#DIV/0!	#DIV/0!	#DIV/0!	#DIV/0!	#DIV/0!	#DIV/0!	#DIV/0!
Libya	0	0	0	0	0	0	0	0	0	0	0	0	0	0	0	0	0	0	0	0	0	0	0	0	0	0	0	0	0	0	0	0	0	0	0	0	0	0	0	0	0	0.181196	0	0	0	0	0	0	0
Lithuania	0	0	0	0	0	0	0	0	0	0	0	0	0	0	0	0	0	0	0	0	0	0	0	0	0	0	0	0	0	0	0	0	0	0	0	0	0	0	0	0	0	0	0	0	0	0	0	0	0
Luxembourg	0	0	0	0	0	0	0	0	0	0	0	0	0	0	0	0	0	0	0	0	0.670053	0	0	0	0	0	0	0	0	0	0	0	0	0	0	0	0	0	0	0	0	0	0	0	0	0	0.000268666	0	0
China, Macao SAR	0	0	0	0	0	0	0	0	0	0	0	0	0	0	0	0	0	0	0	0	0	0	0	0	0	0	0	0	0	0	0	0	0	0	0	0	0	0	0	0	0	0	0	0	0	0	0.470588	0	0
Madagascar	0	0	0	0	0	0	0	0	0	0	0	0	0	0	0	0	0	0	0	0	0.274885	0	0	0	0	0	0	0	0	0	0	0	0	0	0	0	0	0	0	0	0	0	0	0	0	0	0.241585	0	0
Malawi	0	0	0	0	0	0	0	0	0	0	0	0	0	0	0	0	0	0	0	0	0	0	0	0	0	0	0	0	0	0	0	0	0	0	0	0	0	0	0	0	0	0	0	0	0	0	0.259206	0	0
Malaysia	0	0	0	0	0	0	0	0	0	0	0	0	2.49255e-06	0	0	0	0	0	0	0	0.00653557	0	0	0	0	0	0	0	0	0	0	0	0	0	0	0	0	0	0	0	0	3.68741e-07	0	0	0	0	0.00349245	0	0
Maldives	#DIV/0!	#DIV/0!	#DIV/0!	#DIV/0!	#DIV/0!	#DIV/0!	#DIV/0!	#DIV/0!	#DIV/0!	#DIV/0!	#DIV/0!	#DIV/0!	#DIV/0!	#DIV/0!	#DIV/0!	#DIV/0!	#DIV/0!	#DIV/0!	#DIV/0!	#DIV/0!	#DIV/0!	#DIV/0!	#DIV/0!	#DIV/0!	#DIV/0!	#DIV/0!	#DIV/0!	#DIV/0!	#DIV/0!	#DIV/0!	#DIV/0!	#DIV/0!	#DIV/0!	#DIV/0!	#DIV/0!	#DIV/0!	#DIV/0!	#DIV/0!	#DIV/0!	#DIV/0!	#DIV/0!	#DIV/0!	#DIV/0!	#DIV/0!	#DIV/0!	#DIV/0!	#DIV/0!	#DIV/0!	#DIV/0!
Mali	0	0	0	0	0	0	0	0	0	0	0	0	0	0	0	0	0	0	0	0	0	0	0	0	0	0	0	0	0	0	0	0	0	0	0	0	0	0	0	0	0	0	0	0	0	0	0	0	0
Malta	0	0	0	0	0	0	0	0	0	0	0	0	0	0	0	0	0	0	0	0	0	0	0	0	0	0	0	0	0	0	0	0	0	0	0	0	0	0	0	0	0	0	0	0	0	0	0	0	0
Mauritania	0	0	0	0	0	0	0	0	0	0	0	0	0	0	0	0	0	0	0	0	0.997179	0	0	0	0	0	0	0	0	0	0	0	0	0	0	0	0	0	0	0	0	0	0	0	0	0	0	0	0
Mauritius	0	0	0	0	0	0	0	0	0	0	0	0	0.0803622	0	0	0	0	0	0	0	0	0	0	0	0	0	0	0	0	0	0	0	0	0	0	0	0	0	0	0	0	0	0	0	0	0	0.00555721	0	0
Mexico	0	0	0	0	0	0	0	0	0	0	0	0	0	0	0	0	0	0	0	0	0	0	0	0	0	0	0	0	0	0	0	0	0	0	0	0	0	0	0	0	0	1.22077e-07	0	0	0	0	1.50249e-06	0	0
Mongolia	0	0	0	0	0	0	0	0	0	0	0	0	0.00936235	0	0	0	0	0	0	0	0	0	0	0	0	0	0	0	0	0	0	0	0	0	0	0	0	0	0	0	0	0	0	0	0	0	0.096287	0	0
Rep. of Moldova	#DIV/0!	#DIV/0!	#DIV/0!	#DIV/0!	#DIV/0!	#DIV/0!	#DIV/0!	#DIV/0!	#DIV/0!	#DIV/0!	#DIV/0!	#DIV/0!	#DIV/0!	#DIV/0!	#DIV/0!	#DIV/0!	#DIV/0!	#DIV/0!	#DIV/0!	#DIV/0!	#DIV/0!	#DIV/0!	#DIV/0!	#DIV/0!	#DIV/0!	#DIV/0!	#DIV/0!	#DIV/0!	#DIV/0!	#DIV/0!	#DIV/0!	#DIV/0!	#DIV/0!	#DIV/0!	#DIV/0!	#DIV/0!	#DIV/0!	#DIV/0!	#DIV/0!	#DIV/0!	#DIV/0!	#DIV/0!	#DIV/0!	#DIV/0!	#DIV/0!	#DIV/0!	#DIV/0!	#DIV/0!	#DIV/0!
Montenegro	0	0	0	0	0	0	0	0	0	0	0	0	0	0	0	0	0	0	0	0	0	0	0	0	0	0	0	0	0	0	0	0	0	0	0	0	0	0	0	0	0	0	0	0	0	0	0	0	0
Monserrat	#DIV/0!	#DIV/0!	#DIV/0!	#DIV/0!	#DIV/0!	#DIV/0!	#DIV/0!	#DIV/0!	#DIV/0!	#DIV/0!	#DIV/0!	#DIV/0!	#DIV/0!	#DIV/0!	#DIV/0!	#DIV/0!	#DIV/0!	#DIV/0!	#DIV/0!	#DIV/0!	#DIV/0!	#DIV/0!	#DIV/0!	#DIV/0!	#DIV/0!	#DIV/0!	#DIV/0!	#DIV/0!	#DIV/0!	#DIV/0!	#DIV/0!	#DIV/0!	#DIV/0!	#DIV/0!	#DIV/0!	#DIV/0!	#DIV/0!	#DIV/0!	#DIV/0!	#DIV/0!	#DIV/0!	#DIV/0!	#DIV/0!	#DIV/0!	#DIV/0!	#DIV/0!	#DIV/0!	#DIV/0!	#DIV/0!
Morocco	0	0	0	0	0	0	0	0	0	0	0	0	1.36508e-05	0	0	0	0	0	0	0	1.8645e-06	0	0	0	0	0	0	0	0	0	0	0	0	1.49826e-06	0	0	0	0	0	0	0	0	0	0	0	0	4.43651e-06	0	0
Mozambique	0	0	0	0	0	0	0	0	0	0	0	0	0	0	0	0	0	0	0	0	0	0	0	0	0	0	0	0	0	0	0	0	0	0	0	0	0	0	0	0	0	0	0	0	0	0	0.393812	0	0
Oman	0	0	0	0	0	0	0	0	0	0	0	0	0	0	0	0	0	0	0	0	0	0	0	0	0	0	0	0	0	0	0	0	0	0	0	0	0	0	0	0	0	0	0	0	0	0	0	0	0
Namibia	0	0	0	0	0	0	0	0	0	0	0	0	0	0	0	0	0	0	0	0	0	0	0	0	0	0	0	0	0.0772165	0	0	0	0	0	0	0	0	0	0	0	0	0	0	0	0	0	0.0239004	0	0
Nauru	#DIV/0!	#DIV/0!	#DIV/0!	#DIV/0!	#DIV/0!	#DIV/0!	#DIV/0!	#DIV/0!	#DIV/0!	#DIV/0!	#DIV/0!	#DIV/0!	#DIV/0!	#DIV/0!	#DIV/0!	#DIV/0!	#DIV/0!	#DIV/0!	#DIV/0!	#DIV/0!	#DIV/0!	#DIV/0!	#DIV/0!	#DIV/0!	#DIV/0!	#DIV/0!	#DIV/0!	#DIV/0!	#DIV/0!	#DIV/0!	#DIV/0!	#DIV/0!	#DIV/0!	#DIV/0!	#DIV/0!	#DIV/0!	#DIV/0!	#DIV/0!	#DIV/0!	#DIV/0!	#DIV/0!	#DIV/0!	#DIV/0!	#DIV/0!	#DIV/0!	#DIV/0!	#DIV/0!	#DIV/0!	#DIV/0!
Nepal	0	0	0	0	0	0	0	0	0	0	0	0	0	0	0	0	0	0	0	0	0	0	0	0	0	0	0	0	0	0	0	0	0	0	0	0	0	0	0	0	0	0	0	0	0	0	0.00382185	0	0
Netherlands	0	0	0	0	0	0	0	0	0	0	0	0	0	2.29e-05	0	0	0	0	0	0	0.00434642	0	0	0	0	0	0	0	0	0	0	0	0	0	0	0.000192607	0	0	0	0	0	0	0	0	0	0	0.000209447	0	0
Curacao	0	0	0	0	0	0	0	0	0	0	0	0	0	0	0	0	0	0	0	0	0	0	0	0	0	0	0	0	0	0	0	0	0	0	0	0	0	0	0	0	0	0	0	0	0	0	0	0	0
Aruba	#DIV/0!	#DIV/0!	#DIV/0!	#DIV/0!	#DIV/0!	#DIV/0!	#DIV/0!	#DIV/0!	#DIV/0!	#DIV/0!	#DIV/0!	#DIV/0!	#DIV/0!	#DIV/0!	#DIV/0!	#DIV/0!	#DIV/0!	#DIV/0!	#DIV/0!	#DIV/0!	#DIV/0!	#DIV/0!	#DIV/0!	#DIV/0!	#DIV/0!	#DIV/0!	#DIV/0!	#DIV/0!	#DIV/0!	#DIV/0!	#DIV/0!	#DIV/0!	#DIV/0!	#DIV/0!	#DIV/0!	#DIV/0!	#DIV/0!	#DIV/0!	#DIV/0!	#DIV/0!	#DIV/0!	#DIV/0!	#DIV/0!	#DIV/0!	#DIV/0!	#DIV/0!	#DIV/0!	#DIV/0!	#DIV/0!
Saint Maarten	0	0	0	0	0	0	0	0	0	0	0	0	0	0	0	0	0	0	0	0	0	0	0	0	0	0	0	0	0	0	0	0	0	0	0	0	0	0	0	0	0	0	0	0	0	0	0	0	0
Bonaire	#DIV/0!	#DIV/0!	#DIV/0!	#DIV/0!	#DIV/0!	#DIV/0!	#DIV/0!	#DIV/0!	#DIV/0!	#DIV/0!	#DIV/0!	#DIV/0!	#DIV/0!	#DIV/0!	#DIV/0!	#DIV/0!	#DIV/0!	#DIV/0!	#DIV/0!	#DIV/0!	#DIV/0!	#DIV/0!	#DIV/0!	#DIV/0!	#DIV/0!	#DIV/0!	#DIV/0!	#DIV/0!	#DIV/0!	#DIV/0!	#DIV/0!	#DIV/0!	#DIV/0!	#DIV/0!	#DIV/0!	#DIV/0!	#DIV/0!	#DIV/0!	#DIV/0!	#DIV/0!	#DIV/0!	#DIV/0!	#DIV/0!	#DIV/0!	#DIV/0!	#DIV/0!	#DIV/0!	#DIV/0!	#DIV/0!
New Caledonia	0	0	0	0	0	0	0	0	0	0	0	0	0	0	0	0	0	0	0	0	0	0	0	0	0	0	0	0	0	0	0	0	0	0	0	0	0	0	0	0	0	0	0	0	0	0	0	0	0
Vanatu	#DIV/0!	#DIV/0!	#DIV/0!	#DIV/0!	#DIV/0!	#DIV/0!	#DIV/0!	#DIV/0!	#DIV/0!	#DIV/0!	#DIV/0!	#DIV/0!	#DIV/0!	#DIV/0!	#DIV/0!	#DIV/0!	#DIV/0!	#DIV/0!	#DIV/0!	#DIV/0!	#DIV/0!	#DIV/0!	#DIV/0!	#DIV/0!	#DIV/0!	#DIV/0!	#DIV/0!	#DIV/0!	#DIV/0!	#DIV/0!	#DIV/0!	#DIV/0!	#DIV/0!	#DIV/0!	#DIV/0!	#DIV/0!	#DIV/0!	#DIV/0!	#DIV/0!	#DIV/0!	#DIV/0!	#DIV/0!	#DIV/0!	#DIV/0!	#DIV/0!	#DIV/0!	#DIV/0!	#DIV/0!	#DIV/0!
New Zealand	0	0	0	0	0	0	0	0	0	0	0	0	0.627727	0	0	0	0	0	0	0	0	0	0	0	0	0	0	0	0	0	0	0	0	0	0	0	0	0	0	0	0	0.0135632	0	0	0	0	0.0112431	0	0
Nicaragua	0	0	0	0	0	0	0	0	0	0	0	0	0	0	0	0	0	0	0	0	0	0	0	0	0	0	0	0	0	0	0	0	0	0	0	0	0	0	0	0	0	0	0	0	0	0	0.0111056	0	0
Niger	#DIV/0!	#DIV/0!	#DIV/0!	#DIV/0!	#DIV/0!	#DIV/0!	#DIV/0!	#DIV/0!	#DIV/0!	#DIV/0!	#DIV/0!	#DIV/0!	#DIV/0!	#DIV/0!	#DIV/0!	#DIV/0!	#DIV/0!	#DIV/0!	#DIV/0!	#DIV/0!	#DIV/0!	#DIV/0!	#DIV/0!	#DIV/0!	#DIV/0!	#DIV/0!	#DIV/0!	#DIV/0!	#DIV/0!	#DIV/0!	#DIV/0!	#DIV/0!	#DIV/0!	#DIV/0!	#DIV/0!	#DIV/0!	#DIV/0!	#DIV/0!	#DIV/0!	#DIV/0!	#DIV/0!	#DIV/0!	#DIV/0!	#DIV/0!	#DIV/0!	#DIV/0!	#DIV/0!	#DIV/0!	#DIV/0!
Nigeria	0	0	0	0	0	0	0	0	0	0	0	0	0	0	0	0	0	0	0	0	0.00464482	0	0	0	0	0	0	0	0	0	0	0	0	0	0	0	0	0	0	0	0	0	0	0	0	0	0.127372	0	0
Niue	#DIV/0!	#DIV/0!	#DIV/0!	#DIV/0!	#DIV/0!	#DIV/0!	#DIV/0!	#DIV/0!	#DIV/0!	#DIV/0!	#DIV/0!	#DIV/0!	#DIV/0!	#DIV/0!	#DIV/0!	#DIV/0!	#DIV/0!	#DIV/0!	#DIV/0!	#DIV/0!	#DIV/0!	#DIV/0!	#DIV/0!	#DIV/0!	#DIV/0!	#DIV/0!	#DIV/0!	#DIV/0!	#DIV/0!	#DIV/0!	#DIV/0!	#DIV/0!	#DIV/0!	#DIV/0!	#DIV/0!	#DIV/0!	#DIV/0!	#DIV/0!	#DIV/0!	#DIV/0!	#DIV/0!	#DIV/0!	#DIV/0!	#DIV/0!	#DIV/0!	#DIV/0!	#DIV/0!	#DIV/0!	#DIV/0!
Norfolk Islands	#DIV/0!	#DIV/0!	#DIV/0!	#DIV/0!	#DIV/0!	#DIV/0!	#DIV/0!	#DIV/0!	#DIV/0!	#DIV/0!	#DIV/0!	#DIV/0!	#DIV/0!	#DIV/0!	#DIV/0!	#DIV/0!	#DIV/0!	#DIV/0!	#DIV/0!	#DIV/0!	#DIV/0!	#DIV/0!	#DIV/0!	#DIV/0!	#DIV/0!	#DIV/0!	#DIV/0!	#DIV/0!	#DIV/0!	#DIV/0!	#DIV/0!	#DIV/0!	#DIV/0!	#DIV/0!	#DIV/0!	#DIV/0!	#DIV/0!	#DIV/0!	#DIV/0!	#DIV/0!	#DIV/0!	#DIV/0!	#DIV/0!	#DIV/0!	#DIV/0!	#DIV/0!	#DIV/0!	#DIV/0!	#DIV/0!
Norway	0	0	0	0	0	0	0	0	0	0	0	0	0	0	0	0	0	0	0	0	0.00372445	0	0	0	0	0	0	0	0	0	0	0	0	0	0	0	0	0	0	0	0	0.000588071	0	0	0	0	0.000812097	0	0
Northern Mariana Islands	#DIV/0!	#DIV/0!	#DIV/0!	#DIV/0!	#DIV/0!	#DIV/0!	#DIV/0!	#DIV/0!	#DIV/0!	#DIV/0!	#DIV/0!	#DIV/0!	#DIV/0!	#DIV/0!	#DIV/0!	#DIV/0!	#DIV/0!	#DIV/0!	#DIV/0!	#DIV/0!	#DIV/0!	#DIV/0!	#DIV/0!	#DIV/0!	#DIV/0!	#DIV/0!	#DIV/0!	#DIV/0!	#DIV/0!	#DIV/0!	#DIV/0!	#DIV/0!	#DIV/0!	#DIV/0!	#DIV/0!	#DIV/0!	#DIV/0!	#DIV/0!	#DIV/0!	#DIV/0!	#DIV/0!	#DIV/0!	#DIV/0!	#DIV/0!	#DIV/0!	#DIV/0!	#DIV/0!	#DIV/0!	#DIV/0!
United States Minor Outlying Islands	#DIV/0!	#DIV/0!	#DIV/0!	#DIV/0!	#DIV/0!	#DIV/0!	#DIV/0!	#DIV/0!	#DIV/0!	#DIV/0!	#DIV/0!	#DIV/0!	#DIV/0!	#DIV/0!	#DIV/0!	#DIV/0!	#DIV/0!	#DIV/0!	#DIV/0!	#DIV/0!	#DIV/0!	#DIV/0!	#DIV/0!	#DIV/0!	#DIV/0!	#DIV/0!	#DIV/0!	#DIV/0!	#DIV/0!	#DIV/0!	#DIV/0!	#DIV/0!	#DIV/0!	#DIV/0!	#DIV/0!	#DIV/0!	#DIV/0!	#DIV/0!	#DIV/0!	#DIV/0!	#DIV/0!	#DIV/0!	#DIV/0!	#DIV/0!	#DIV/0!	#DIV/0!	#DIV/0!	#DIV/0!	#DIV/0!
FS Micronesia	#DIV/0!	#DIV/0!	#DIV/0!	#DIV/0!	#DIV/0!	#DIV/0!	#DIV/0!	#DIV/0!	#DIV/0!	#DIV/0!	#DIV/0!	#DIV/0!	#DIV/0!	#DIV/0!	#DIV/0!	#DIV/0!	#DIV/0!	#DIV/0!	#DIV/0!	#DIV/0!	#DIV/0!	#DIV/0!	#DIV/0!	#DIV/0!	#DIV/0!	#DIV/0!	#DIV/0!	#DIV/0!	#DIV/0!	#DIV/0!	#DIV/0!	#DIV/0!	#DIV/0!	#DIV/0!	#DIV/0!	#DIV/0!	#DIV/0!	#DIV/0!	#DIV/0!	#DIV/0!	#DIV/0!	#DIV/0!	#DIV/0!	#DIV/0!	#DIV/0!	#DIV/0!	#DIV/0!	#DIV/0!	#DIV/0!
Marshall Islands	#DIV/0!	#DIV/0!	#DIV/0!	#DIV/0!	#DIV/0!	#DIV/0!	#DIV/0!	#DIV/0!	#DIV/0!	#DIV/0!	#DIV/0!	#DIV/0!	#DIV/0!	#DIV/0!	#DIV/0!	#DIV/0!	#DIV/0!	#DIV/0!	#DIV/0!	#DIV/0!	#DIV/0!	#DIV/0!	#DIV/0!	#DIV/0!	#DIV/0!	#DIV/0!	#DIV/0!	#DIV/0!	#DIV/0!	#DIV/0!	#DIV/0!	#DIV/0!	#DIV/0!	#DIV/0!	#DIV/0!	#DIV/0!	#DIV/0!	#DIV/0!	#DIV/0!	#DIV/0!	#DIV/0!	#DIV/0!	#DIV/0!	#DIV/0!	#DIV/0!	#DIV/0!	#DIV/0!	#DIV/0!	#DIV/0!
Palau	#DIV/0!	#DIV/0!	#DIV/0!	#DIV/0!	#DIV/0!	#DIV/0!	#DIV/0!	#DIV/0!	#DIV/0!	#DIV/0!	#DIV/0!	#DIV/0!	#DIV/0!	#DIV/0!	#DIV/0!	#DIV/0!	#DIV/0!	#DIV/0!	#DIV/0!	#DIV/0!	#DIV/0!	#DIV/0!	#DIV/0!	#DIV/0!	#DIV/0!	#DIV/0!	#DIV/0!	#DIV/0!	#DIV/0!	#DIV/0!	#DIV/0!	#DIV/0!	#DIV/0!	#DIV/0!	#DIV/0!	#DIV/0!	#DIV/0!	#DIV/0!	#DIV/0!	#DIV/0!	#DIV/0!	#DIV/0!	#DIV/0!	#DIV/0!	#DIV/0!	#DIV/0!	#DIV/0!	#DIV/0!	#DIV/0!
Pakistan	0	0	0	0	0	0	0	0	0	0	0	0	1.30229e-05	0	0	0	0	0	0	0	0	0	0	0	0	0	0	0	0	0	0	0	0	0	0	0	0	0	0	0	0	0	0	0	0	0	2.38104e-05	7.81818e-06	0
Panama	0	0	0	0	0	0	0	0	0	0	0	0	0	0	0	0	0	0	0	0	0	0	0	0	0	0	0	0	0	0	0	0	0	0	0	0	0	0	0	0	0	0	0	0	0	0	0	0	0
Papua New Guinea	0	0	0	0	0	0	0	0	0	0	0	0	0.999467	0	0	0	0	0	0	0	0	0	0	0	0	0	0	0	0	0	0	0	0	0	0	0	0	0	0	0	0	0	0	0	0	0	0	0	0
Paraguay	0	0	0	0	0	0	0	0	0	0.0754658	0	0	0	0	0	0	0	0	0	0	0	0	0	0	0	0	0	0	0	0	0	0	0	0.000135001	0	0	0	0	0	0	0	0	0	0	0	0.220502	0.00459005	0	0
Peru	0	0	0	0	0	0	0	0	0	0	0	0	0	0	0	0	0	0	0	0	0	0	0	0	0	0	0	0	0	0	0	0	0	0	0	0	0	0	0	0	0	0	0	0	0	0.965809	0.00365318	0	0
Philippines	0	0	0	0	0	0	0	0	0	0	0	0	0	0	0	0	0	0	0	0	0	0	0	0	0	0	0	0	0	0	0	0	0	0	0	0	0	0	0	0	0	0	0	0	0	0	0.0367283	0.00665284	0.000472154
Pitcairn	#DIV/0!	#DIV/0!	#DIV/0!	#DIV/0!	#DIV/0!	#DIV/0!	#DIV/0!	#DIV/0!	#DIV/0!	#DIV/0!	#DIV/0!	#DIV/0!	#DIV/0!	#DIV/0!	#DIV/0!	#DIV/0!	#DIV/0!	#DIV/0!	#DIV/0!	#DIV/0!	#DIV/0!	#DIV/0!	#DIV/0!	#DIV/0!	#DIV/0!	#DIV/0!	#DIV/0!	#DIV/0!	#DIV/0!	#DIV/0!	#DIV/0!	#DIV/0!	#DIV/0!	#DIV/0!	#DIV/0!	#DIV/0!	#DIV/0!	#DIV/0!	#DIV/0!	#DIV/0!	#DIV/0!	#DIV/0!	#DIV/0!	#DIV/0!	#DIV/0!	#DIV/0!	#DIV/0!	#DIV/0!	#DIV/0!
Poland	0	0	0	0	0	0	0	0	0	0	0	0	0	3.78705e-05	0	0	0	0	0	0	2.9658e-05	0	0	0	0	0	0	0	0	0	0	0	0	0	0	0	0	0	0	0	0	0	0	0	0	0	9.47237e-08	0	0
Portugal	0	0	0	0	0	0	0	0	0	0	0	0	0	0	0	0	0	0	0	0	2.89644e-06	0	0	0	0	0	0	0	0	0	0	0	0	6.56206e-06	0	0	0	0	0	0	0	0	0	0	0	0	0	0	0
Guinea-Bissau	#DIV/0!	#DIV/0!	#DIV/0!	#DIV/0!	#DIV/0!	#DIV/0!	#DIV/0!	#DIV/0!	#DIV/0!	#DIV/0!	#DIV/0!	#DIV/0!	#DIV/0!	#DIV/0!	#DIV/0!	#DIV/0!	#DIV/0!	#DIV/0!	#DIV/0!	#DIV/0!	#DIV/0!	#DIV/0!	#DIV/0!	#DIV/0!	#DIV/0!	#DIV/0!	#DIV/0!	#DIV/0!	#DIV/0!	#DIV/0!	#DIV/0!	#DIV/0!	#DIV/0!	#DIV/0!	#DIV/0!	#DIV/0!	#DIV/0!	#DIV/0!	#DIV/0!	#DIV/0!	#DIV/0!	#DIV/0!	#DIV/0!	#DIV/0!	#DIV/0!	#DIV/0!	#DIV/0!	#DIV/0!	#DIV/0!
Timor-Leste	0	0	0	0	0	0	0	0	0	0	0	0	0	0	0	0	0	0	0	0	0	0	0	0	0	0	0	0	0	0	0	0	0	0	0	0	0	0	0	0	0	0	0	0	0	0	0	0	0
Qatar	0	0	0	0	0	0	0	0	0	0	0	0	0	0	0	0	0	0	0	0	0	0	0	0	0	0	0	0	0	0	0	0	0	0	0	0	0	0	0	0	0	0	0	0	0	0	0	0	0
Romania	0	0	0	0	0	0	0	0	0	0	0	0	0	7.2033e-08	0	0	0	0	0	0	6.56348e-05	0	0	0	0	0	0	0	0	0	0	0	0	0	0	0	0	0	0	0	0	0	0	0	0	0	1.11863e-06	0	0
Russian Federation	0	0	0	0	0	0	0	0	0	0	0	0	0	9.54592e-07	0	0	0	0	0	8.74952e-06	0	0	0	0	0	0	0	0	0	0	0	0	0	0	0	0	0	0	0	0	0	1.6479e-05	0	0	0	0	0.00161021	0	0
Rwanda	0	0	0	0	0	0	0	0	0	0	0	0	0	0	0	0	0	0	0	0	0	0	0	0	0	0	0	0	0	0	0	0	0	0	0	0	0	0	0	0	0	0	0	0	0	0	0	0	0
Saint Bartelemy	0	0	0	0	0	0	0	0	0	0	0	0	0	0	0	0	0	0	0	0	0	0	0	0	0	0	0	0	0	0	0	0	0	0	0	0	0	0	0	0	0	0	0	0	0	0	0	0	0
Saint Helena	#DIV/0!	#DIV/0!	#DIV/0!	#DIV/0!	#DIV/0!	#DIV/0!	#DIV/0!	#DIV/0!	#DIV/0!	#DIV/0!	#DIV/0!	#DIV/0!	#DIV/0!	#DIV/0!	#DIV/0!	#DIV/0!	#DIV/0!	#DIV/0!	#DIV/0!	#DIV/0!	#DIV/0!	#DIV/0!	#DIV/0!	#DIV/0!	#DIV/0!	#DIV/0!	#DIV/0!	#DIV/0!	#DIV/0!	#DIV/0!	#DIV/0!	#DIV/0!	#DIV/0!	#DIV/0!	#DIV/0!	#DIV/0!	#DIV/0!	#DIV/0!	#DIV/0!	#DIV/0!	#DIV/0!	#DIV/0!	#DIV/0!	#DIV/0!	#DIV/0!	#DIV/0!	#DIV/0!	#DIV/0!	#DIV/0!
Saint Kitts and Nevis	#DIV/0!	#DIV/0!	#DIV/0!	#DIV/0!	#DIV/0!	#DIV/0!	#DIV/0!	#DIV/0!	#DIV/0!	#DIV/0!	#DIV/0!	#DIV/0!	#DIV/0!	#DIV/0!	#DIV/0!	#DIV/0!	#DIV/0!	#DIV/0!	#DIV/0!	#DIV/0!	#DIV/0!	#DIV/0!	#DIV/0!	#DIV/0!	#DIV/0!	#DIV/0!	#DIV/0!	#DIV/0!	#DIV/0!	#DIV/0!	#DIV/0!	#DIV/0!	#DIV/0!	#DIV/0!	#DIV/0!	#DIV/0!	#DIV/0!	#DIV/0!	#DIV/0!	#DIV/0!	#DIV/0!	#DIV/0!	#DIV/0!	#DIV/0!	#DIV/0!	#DIV/0!	#DIV/0!	#DIV/0!	#DIV/0!
Anguilla	#DIV/0!	#DIV/0!	#DIV/0!	#DIV/0!	#DIV/0!	#DIV/0!	#DIV/0!	#DIV/0!	#DIV/0!	#DIV/0!	#DIV/0!	#DIV/0!	#DIV/0!	#DIV/0!	#DIV/0!	#DIV/0!	#DIV/0!	#DIV/0!	#DIV/0!	#DIV/0!	#DIV/0!	#DIV/0!	#DIV/0!	#DIV/0!	#DIV/0!	#DIV/0!	#DIV/0!	#DIV/0!	#DIV/0!	#DIV/0!	#DIV/0!	#DIV/0!	#DIV/0!	#DIV/0!	#DIV/0!	#DIV/0!	#DIV/0!	#DIV/0!	#DIV/0!	#DIV/0!	#DIV/0!	#DIV/0!	#DIV/0!	#DIV/0!	#DIV/0!	#DIV/0!	#DIV/0!	#DIV/0!	#DIV/0!
Saint Lucia	0	0	0	0	0	0	0	0	0	0	0	0	0	0	0	0	0	0	0	0	0	0	0	0	0	0	0	0	0	0	0	0	0	0	0	0	0	0	0	0	0	0	0	0	0	0	0	0	0
Saint Pierre and Miquelon	#DIV/0!	#DIV/0!	#DIV/0!	#DIV/0!	#DIV/0!	#DIV/0!	#DIV/0!	#DIV/0!	#DIV/0!	#DIV/0!	#DIV/0!	#DIV/0!	#DIV/0!	#DIV/0!	#DIV/0!	#DIV/0!	#DIV/0!	#DIV/0!	#DIV/0!	#DIV/0!	#DIV/0!	#DIV/0!	#DIV/0!	#DIV/0!	#DIV/0!	#DIV/0!	#DIV/0!	#DIV/0!	#DIV/0!	#DIV/0!	#DIV/0!	#DIV/0!	#DIV/0!	#DIV/0!	#DIV/0!	#DIV/0!	#DIV/0!	#DIV/0!	#DIV/0!	#DIV/0!	#DIV/0!	#DIV/0!	#DIV/0!	#DIV/0!	#DIV/0!	#DIV/0!	#DIV/0!	#DIV/0!	#DIV/0!
Saint Vincent and the Grenadines	#DIV/0!	#DIV/0!	#DIV/0!	#DIV/0!	#DIV/0!	#DIV/0!	#DIV/0!	#DIV/0!	#DIV/0!	#DIV/0!	#DIV/0!	#DIV/0!	#DIV/0!	#DIV/0!	#DIV/0!	#DIV/0!	#DIV/0!	#DIV/0!	#DIV/0!	#DIV/0!	#DIV/0!	#DIV/0!	#DIV/0!	#DIV/0!	#DIV/0!	#DIV/0!	#DIV/0!	#DIV/0!	#DIV/0!	#DIV/0!	#DIV/0!	#DIV/0!	#DIV/0!	#DIV/0!	#DIV/0!	#DIV/0!	#DIV/0!	#DIV/0!	#DIV/0!	#DIV/0!	#DIV/0!	#DIV/0!	#DIV/0!	#DIV/0!	#DIV/0!	#DIV/0!	#DIV/0!	#DIV/0!	#DIV/0!
San Marino	0	0	0	0	0	0	0	0	0	0	0	0	0	0	0	0	0	0	0	0	0	0	0	0	0	0	0	0	0	0	0	0	0	0	0	0	0	0	0	0	0	0	0	0	0	0	0	0	0
Sao Tome and Principe	0	0	0	0	0	0	0	0	0	0	0	0	0	0	0	0	0	0	0	0	0	0	0	0	0	0	0	0	0	0	0	0	0	0	0	0	0	0	0	0	0	0	0	0	0	0	0	0	0
Saudi Arabia	0	0	0	0	0	0	0	0	0	0	0	0	0	0	0	0	0	0	0	0	0	0	0	0	0	0	0	0	0	0	0	0	0	0	0	0	0	0	0	0	0	0.0524633	0	0	0	0	0	0	0
Senegal	0	0.00207388	0	0	0	0	0	0	0	0	0	0	0	0	0	0	0	0	0	0	0.206999	0	0	0	0	0	0	0	0	0	0	0	0	0	0	0	0	0	0	0	0	0	0	0	0	0	0	0	0
Serbia	0	0	0	0	0	0	0	0	0	0	0	0	0	0	0	0	0	0	0	0	0.000175774	0	0	0	0	0	0	0	0	0	0	0	0	0	0	0	0	0	0	0	0	0	0	0	0	0	0	0	0
Seychelles	0	0	0	0	0	0	0	0	0	0	0	0	0.0393314	0	0	0	0	0	0	0	0	0	0	0	0	0	0	0	0	0	0	0	0	0	0	0	0	0	0	0	0	0	0	0	0	0	0	0	0
Sierra Leone	0	0	0	0	0	0	0	0	0	0	0	0	0	0	0	0	0	0	0	0	0	0	0	0	0	0	0	0	0	0	0	0	0	0	0	0	0	0	0	0	0	0	0	0	0	0	0	0	0
India	0	0	0	0	0	0	0	0	0	0	0	0	0	0	0	0	0	0	0	0	0	0	0	0	0	0	0	0	0	0	0	0	0	1.16691e-06	0	0	0	0	0	0	0	0	0	0	0	0	4.90542e-05	0	0
Singapore	0	0	0	0	0	0	0	0	0	0	0	0	0.0475049	0	0	0	0	0	0	0	0	0	0	0	0	0	0	0	0	0	0	0	0	0	0	0	0	0	0	0	0	0	0	0	0	0	0.760042	0	0
Slovakia	0	0	0	0	0	0	0	0	0	0	0	0	0	3.78102e-09	0	0	0	0	0	0	1.89051e-06	0	0	0	0	0	0	0	0	0	0	0	0	0	0	0	0	0	0	0	0	8.88541e-07	0	0	0	0	1.43679e-07	0	0
Viet Nam	0	0	0	0	0	0	0	0	0	0	0	0	5.06325e-05	0	0	0	0	0	0	0	0	0	0	0	0	0	0	0	0	0	0	0	0	0	0	0	0	0	0	0	0	0	0	0	0	0	0.0005398	0	0
Slovenia	0	0	0	0	0	0	0	0	0	0	0	0	0	0.0762839	0	0	0	0	0	0	0	0	0	0	0	0	0	1.35068e-05	0	0	0	0	0	0	0	0	0	0	0	0	0	0	0	0	0	0	0	0	0
Somalia	0	0	0	0	0	0	0	0	0	0	0	0	0	0	0	0	0	0	0	0	0	0	0	0	0	0	0	0	0	0	0	0	0	0	0	0	0	0	0	0	0	0	0	0	0	0	0	0	0
South Africa	0	0	0	0	0	0	0	0	0	0	0	0	6.51978e-07	0	0	0	0	0	0	0	0	0	0	0	0	0	0	0	0	0	0	0	0	0	0	0	0	0	0	0	0	0.0193403	0	0	0	0	5.57441e-05	0	0
Zimbabwe	0	0	0	0	0	0	0	0	0	0	0	0	0.000309905	0	0	0	0	0	0	0	0	0	0	0	0	0	0	0	0.498946	0	0	0	0	0	0	0	0	0	0	0	0	0	0	0	0	0	0.068179	0	0
Spain	0	0	0	0	0	0	0	0	0	3.31668e-08	0	0	1.592e-06	0	0	0	0	0	0	0	1.99001e-08	0	0	0	0	0	0	0	0	0	0	0	0	1.51535e-06	0	0	0	0	0	0	0	0	0	0	0	0	9.08032e-07	0	0
South Sudan	#DIV/0!	#DIV/0!	#DIV/0!	#DIV/0!	#DIV/0!	#DIV/0!	#DIV/0!	#DIV/0!	#DIV/0!	#DIV/0!	#DIV/0!	#DIV/0!	#DIV/0!	#DIV/0!	#DIV/0!	#DIV/0!	#DIV/0!	#DIV/0!	#DIV/0!	#DIV/0!	#DIV/0!	#DIV/0!	#DIV/0!	#DIV/0!	#DIV/0!	#DIV/0!	#DIV/0!	#DIV/0!	#DIV/0!	#DIV/0!	#DIV/0!	#DIV/0!	#DIV/0!	#DIV/0!	#DIV/0!	#DIV/0!	#DIV/0!	#DIV/0!	#DIV/0!	#DIV/0!	#DIV/0!	#DIV/0!	#DIV/0!	#DIV/0!	#DIV/0!	#DIV/0!	#DIV/0!	#DIV/0!	#DIV/0!
Sudan	0	0	0	0	0	0	0	0	0	0	0	0	0	0	0	0	0	0	0	0	0	0	0	0	0	0	0	0	0.698394	0	0	0	0	0	0	0	0	0	0	0	0	0	0	0	0	0	0.0131881	0	0
Western Sahara	#DIV/0!	#DIV/0!	#DIV/0!	#DIV/0!	#DIV/0!	#DIV/0!	#DIV/0!	#DIV/0!	#DIV/0!	#DIV/0!	#DIV/0!	#DIV/0!	#DIV/0!	#DIV/0!	#DIV/0!	#DIV/0!	#DIV/0!	#DIV/0!	#DIV/0!	#DIV/0!	#DIV/0!	#DIV/0!	#DIV/0!	#DIV/0!	#DIV/0!	#DIV/0!	#DIV/0!	#DIV/0!	#DIV/0!	#DIV/0!	#DIV/0!	#DIV/0!	#DIV/0!	#DIV/0!	#DIV/0!	#DIV/0!	#DIV/0!	#DIV/0!	#DIV/0!	#DIV/0!	#DIV/0!	#DIV/0!	#DIV/0!	#DIV/0!	#DIV/0!	#DIV/0!	#DIV/0!	#DIV/0!	#DIV/0!
Suriname	0	0	0	0	0	0	0	0	0	0	0	0	0	0	0	0	0	0	0	0	0	0	0	0	0	0	0	0	0	0	0	0	0	0	0	0	0	0	0	0	0	0	0	0	0	0	0	0	0
Swaziland	0	0	0	0	0	0	0	0	0	0	0	0	0	0	0	0	0	0	0	0	0	0	0	0	0	0	0	0	0	0	0	0	0	0	0	0	0	0	0	0	0	0	0	0	0	0	0	0	0
Sweden	0	0	0	0	0	0	0	0	0	0	0	0	0	1.6817e-05	0	0	0	0	0	0	5.85877e-06	0	0	0	0	0	0	0	0	0	0	0	0	0	0	0	0	0	0	0	0	5.20366e-06	0	0	0	0	9.72168e-05	0	0
Switzerland	0	0	0	0	0	0	0	0	0	0	0	0	0	0.000101394	0	0	0	0	0	0	0.00158174	0	0	0	0	0	0	0.00281874	0	0	0	0	0	4.05574e-06	0	0	0	0	0	0	0	0	0	0	0	0	0.000316348	0.000405574	0
Syria	0	0	0	0	0	0	0	0	0	0	0	0	0	0	0	0	0	0	0	0	0.022013	0	0	0	0	0	0	0	0	0	0	0	0	0	0	0	0	0	0	0	0	0	0	0	0	0	0	0	0
Tajikistan	0	0	0	0	0	0	0	0	0	0	0	0	0	0	0	0	0	0	0	0	0	0	0	0	0	0	0	0	0	0	0	0	0	0	0	0	0	0	0	0	0	0	0	0	0	0	0	0	0
Thailand	0	0	0	0	0	0	0	0	0	0	0	0	0	0	0	0	0	0	0	0	0	0	0	0	0	0	0	0	0	0	0	0	0	1.14822e-05	0	0	0	0	0	0	0	0	0	0	0	0	0.00283362	0	0
Togo	0	0	0	0	0	0	0	0	0	0	0	0	0	0	0	0	0	0	0	0	0	0	0.140627	0	0	0	0	0	0	0	0	0	0	0	0	0	0	0	0	0	0	0	0	0	0	0	0.831247	0	0
Tokelau	#DIV/0!	#DIV/0!	#DIV/0!	#DIV/0!	#DIV/0!	#DIV/0!	#DIV/0!	#DIV/0!	#DIV/0!	#DIV/0!	#DIV/0!	#DIV/0!	#DIV/0!	#DIV/0!	#DIV/0!	#DIV/0!	#DIV/0!	#DIV/0!	#DIV/0!	#DIV/0!	#DIV/0!	#DIV/0!	#DIV/0!	#DIV/0!	#DIV/0!	#DIV/0!	#DIV/0!	#DIV/0!	#DIV/0!	#DIV/0!	#DIV/0!	#DIV/0!	#DIV/0!	#DIV/0!	#DIV/0!	#DIV/0!	#DIV/0!	#DIV/0!	#DIV/0!	#DIV/0!	#DIV/0!	#DIV/0!	#DIV/0!	#DIV/0!	#DIV/0!	#DIV/0!	#DIV/0!	#DIV/0!	#DIV/0!
Tonga	0	0	0	0	0	0	0	0	0	0	0	0	0	0	0	0	0	0	0	0	0	0	0	0	0	0	0	0	0	0	0	0	0	0	0	0	0	0	0	0	0	0	0	0	0	0	0	0	0
Trinidad and Tobago	0	0	0	0	0	0	0	0	0	0	0	0	0	0	0	0	0	0	0	0	0	0	0	0	0	0	0	0	0	0	0	0	0	0	0	0	0	0	0	0	0	0	0	0	0	0	0	0	0
United Arab Emirates	0	0	0	0	0	0	0	0	0	0	0	0	0.0765975	0	0	0	0	0	0	0	0	0	0	0	0	0	0	0.0258201	0	0	0	0	0	0	0	0	0	0	0	0	0	0.00154037	0	0	0	0	0.107172	0	0
Tunisia	0	0	0	0	0	0	0	0	0	0	0	0	0	0	0	0	0	0	0	0	0	0	0	0	0	0	0	0	0	0	0	0	0	0	0	0	0	0	0	0	0	0	0	0	0	0	0.996981	0	0
Turkey	0	0	0	0	0	0	0	0	0	0	0	0	0	0	0	0	0	0	0	0	1.94612e-06	0	0	0	0	0	0	0	0	0	0	0	0	0	0	0	0	0	0	0	0	0	0	0	0	0	0	0	0
Turkmenistan	0	0	0	0	0	0	0	0	0	0	0	0	0	0	0	0	0	0	0	0	0	0	0	0	0	0	0	0	0	0	0	0	0	0	0	0	0	0	0	0	0	0	0	0	0	0	0	0	0
Turks and Caicos Islands	#DIV/0!	#DIV/0!	#DIV/0!	#DIV/0!	#DIV/0!	#DIV/0!	#DIV/0!	#DIV/0!	#DIV/0!	#DIV/0!	#DIV/0!	#DIV/0!	#DIV/0!	#DIV/0!	#DIV/0!	#DIV/0!	#DIV/0!	#DIV/0!	#DIV/0!	#DIV/0!	#DIV/0!	#DIV/0!	#DIV/0!	#DIV/0!	#DIV/0!	#DIV/0!	#DIV/0!	#DIV/0!	#DIV/0!	#DIV/0!	#DIV/0!	#DIV/0!	#DIV/0!	#DIV/0!	#DIV/0!	#DIV/0!	#DIV/0!	#DIV/0!	#DIV/0!	#DIV/0!	#DIV/0!	#DIV/0!	#DIV/0!	#DIV/0!	#DIV/0!	#DIV/0!	#DIV/0!	#DIV/0!	#DIV/0!
Tuvalu	#DIV/0!	#DIV/0!	#DIV/0!	#DIV/0!	#DIV/0!	#DIV/0!	#DIV/0!	#DIV/0!	#DIV/0!	#DIV/0!	#DIV/0!	#DIV/0!	#DIV/0!	#DIV/0!	#DIV/0!	#DIV/0!	#DIV/0!	#DIV/0!	#DIV/0!	#DIV/0!	#DIV/0!	#DIV/0!	#DIV/0!	#DIV/0!	#DIV/0!	#DIV/0!	#DIV/0!	#DIV/0!	#DIV/0!	#DIV/0!	#DIV/0!	#DIV/0!	#DIV/0!	#DIV/0!	#DIV/0!	#DIV/0!	#DIV/0!	#DIV/0!	#DIV/0!	#DIV/0!	#DIV/0!	#DIV/0!	#DIV/0!	#DIV/0!	#DIV/0!	#DIV/0!	#DIV/0!	#DIV/0!	#DIV/0!
Uganda	#DIV/0!	#DIV/0!	#DIV/0!	#DIV/0!	#DIV/0!	#DIV/0!	#DIV/0!	#DIV/0!	#DIV/0!	#DIV/0!	#DIV/0!	#DIV/0!	#DIV/0!	#DIV/0!	#DIV/0!	#DIV/0!	#DIV/0!	#DIV/0!	#DIV/0!	#DIV/0!	#DIV/0!	#DIV/0!	#DIV/0!	#DIV/0!	#DIV/0!	#DIV/0!	#DIV/0!	#DIV/0!	#DIV/0!	#DIV/0!	#DIV/0!	#DIV/0!	#DIV/0!	#DIV/0!	#DIV/0!	#DIV/0!	#DIV/0!	#DIV/0!	#DIV/0!	#DIV/0!	#DIV/0!	#DIV/0!	#DIV/0!	#DIV/0!	#DIV/0!	#DIV/0!	#DIV/0!	#DIV/0!	#DIV/0!
Ukraine	0	0	0	0	0	0	0	0	0	0	0	0	0	0	0	0	0	0	0	0	0	0	0	0	0	0	0	0	0	0	0	0	0	0	0	0	0	0	0	0	0	0	0	0	0	0	0	0	0
TFYR of Macedonia	0	0	0	0	0	0	0	0	0	0	0	0	0	0	0	0	0	0	0	0	0.0206115	0	0	0	0	0	0	0	0	0	0	0	0	0	0	0.0669873	0	0	0	0	0	0	0	0	0	0	0.00659567	0	0
Egypt	0	0	0	0	0	0	0	0	0	0	0	0	0.0056325	0	7.28588e-05	0	0	0	0	0	0.00212956	0	0	0	0	0	0	0	0	0	0	0	0	0	0	0.000187351	0	0	0	0	0	0	0	0	0	0	0.0140563	0	0
United Kingdom	0	0	0	0	0	0	0	0	0	0	0	0	9.98384e-06	0.000480308	0	0	3.40068e-08	0	0	0	3.02703e-05	0	0	0	0	0	0	0	9.12517e-07	0	0	0	0	6.68943e-06	0	0	0	0	0	0	0	5.11803e-06	0	0	0	0	2.58948e-05	0	0
United Rep. of Tanzania	0	0	0	0	0	0	0	0	0	0	0	0	0	0	0	0	0	0	0	0	0.0525134	0	0	0	0	0	0	0	0	0	0	0	0	0	0	0	0	0	0	0	0	0	0	0	0	0	0.026029	0	0
USA	0	0	0	0	0	0	0	0	0	1.20885e-06	0	0	3.72306e-07	4.47226e-08	0	0	0	0	0	0	8.10072e-06	0	0	0	0	0	0	0	0	0	0	0	0	2.90066e-06	0	0	0	0	0	0	0	4.30304e-05	0	0	0	4.47226e-08	1.1733e-06	0	0
Burkina Faso	0	0	0	0	0	0	0	0	0	0	0	0	0	0	0	0	0	0	0	0	0.00230802	0	0	0	0	0	0	0.314729	0	0	0	0	0	0	0	0	0	0	0	0	0	0	0	0	0	0	0.00167856	0	0
Uruguay	0	0	0	0	0	0	0	0	0	0	0	0	0	0	0	0	0	0	0	0	0	0	0	0	0	0	0	0	0	0	0	0	0	0.422322	0	0	0	0	0	0	0	0	0	0	0	0	0	0	0
Uzbeskistan	0	0	0	0	0	0	0	0	0	0	0	0	0	0	0	0	0	0	0	0	0	0	0	0	0	0	0	0	0	0	0	0	0	0	0	0	0	0	0	0	0	0	0	0	0	0	0	0	0
Venezuela	0	0	0	0	0	0	0	0	0	0	0	0	0	0	0	0	0	0	0	0	0	0	0	0	0	0	0	0	0	0	0	0	0	0	0	0	0	0	0	0	0	0	0	0	0	0	0	0	0
Wallis and Futuna Islands	#DIV/0!	#DIV/0!	#DIV/0!	#DIV/0!	#DIV/0!	#DIV/0!	#DIV/0!	#DIV/0!	#DIV/0!	#DIV/0!	#DIV/0!	#DIV/0!	#DIV/0!	#DIV/0!	#DIV/0!	#DIV/0!	#DIV/0!	#DIV/0!	#DIV/0!	#DIV/0!	#DIV/0!	#DIV/0!	#DIV/0!	#DIV/0!	#DIV/0!	#DIV/0!	#DIV/0!	#DIV/0!	#DIV/0!	#DIV/0!	#DIV/0!	#DIV/0!	#DIV/0!	#DIV/0!	#DIV/0!	#DIV/0!	#DIV/0!	#DIV/0!	#DIV/0!	#DIV/0!	#DIV/0!	#DIV/0!	#DIV/0!	#DIV/0!	#DIV/0!	#DIV/0!	#DIV/0!	#DIV/0!	#DIV/0!
Samoa	0	0	0	0	0	0	0	0	0	0	0	0	0	0	0	0	0	0	0	0	0	0	0	0	0	0	0	0	0	0	0	0	0	0	0	0	0	0	0	0	0	0	0	0	0	0	0	0	0
Yemen	0	0	0	0	0	0	0	0	0	0	0	0	0	0	0	0	0	0	0	0	0	0	0	0	0	0	0	0	0	0	0	0	0	0	0	0	0	0	0	0	0	0	0	0	0	0	0.758346	0	0
Zambia	0	0	0	0	0	0	0	0	0	0	0	0	0	0	0	0	0	0	0	0	0	0	0	0	0	0	0	0	0.0306676	0	0	0	0	0	0	0	0	0	0	0	0	0	0	0	0	0	0.16419	0	0
[truncated: 186 more columns]

## Sheet: HHI_EV_bo
Herfindahl-Hirschman Index (HHI) Calculation
country	Production shares per country	Squares of the production shares per country
Algeria	0.000653819	4.27479e-07
Argentina	0.00342954	1.17618e-05
Australia	6.10763e-05	3.73031e-09
Austria	0.00195453	3.82018e-06
Azerbaijan	2.74876e-05	7.55568e-10
Belarus	0.00033215	1.10324e-07
Belgium	0.0031137	9.69514e-06
Brazil	0.0320851	0.00102945
Canada	0.0208808	0.000436009
China	0.280222	0.0785242
Colombia	0.000649178	4.21432e-07
Czechia	0.0156227	0.00024407
Egypt	0.000201554	4.0624e-08
Finland	0.00125056	1.5639e-06
France	0.0239954	0.000575778
Germany	0.0507843	0.00257904
Hungary	0.00542733	2.9456e-05
India	0.0492011	0.00242075
Indonesia	0.01402	0.000196559
Iran	0.00894529	8.00182e-05
Italy	0.00997207	9.94422e-05
Japan	0.105509	0.0111321
Kazakhstan	0.000538203	2.89663e-07
Malaysia	0.00622782	3.87857e-05
Mexico	0.0434353	0.00188663
Morocco	0.00429966	1.8487e-05
Netherlands	0.00191872	3.68147e-06
Pakistan	0.00203423	4.13811e-06
Philippines	9.15164e-05	8.37525e-09
Poland	0.00708014	5.01284e-05
Portugal	0.00376638	1.41856e-05
Rep. of Korea	0.0430412	0.00185255
Romania	0.00534294	2.8547e-05
Russia	0.0187367	0.000351064
Serbia	0.000382571	1.46361e-07
Slovakia	0.0119843	0.000143623
Slovenia	0.00216918	4.70533e-06
South Africa	0.00688533	4.74078e-05
Spain	0.030749	0.000945502
Sweden	0.00303965	9.23948e-06
Taiwan**	0.00273791	7.49614e-06
Thailand	0.021939	0.000481319
Turkey	0.01592	0.000253445
Ukraine	7.91508e-05	6.26484e-09
United Kingdom	0.0150501	0.000226507
USA	0.118536	0.0140507
Uzbekistan	0.00295372	8.72448e-06
Viet Nam	0.0027237	7.41855e-06
Sum (HHI score)		0.117809
number of production countries	48
Normalized HHI score	0.00250658

## Sheet: PVI_EV_bo
PVI (physical vulnerability indicator)
Term	Value	unit	source
global production of EV bodies:	1.14711e+09	kg	see tab "Data (DI_EV_bo)"
global in-use stock of EV bodies:	3.52246e+09	kg
Co content of EV body	0	weight %	Excel sheet "Inventory flows_Swiss_EV_xlsx" tab "Flows_Co_Al_content"
Development of production amount adapted from (Virta Global 2021)
year	Production amount in Netweight (kg)
2010	384581
2011	769162
2012	1.53832e+06
2013	2.569e+06
2014	3.98195e+06
2015	2.74755e+08
2016	4.01142e+08
2017	6.37815e+08
2018	1.0524e+09
2019	1.14711e+09
References
Virta Global, 2021. The global electric vehicle market overview in 2021: statistics & forecasts. https://www.virta.global/global-electric-vehicle-market (accessed 25/08/2021).

## Sheet: Data(EVI_EV_bo)
source: Supply chain model of Swiss EV		Manufacturing of EV body	Manufacturing of EV body	Manufacturing of EV body
Excel sheet: "Inventory flows_Swiss_EV.xlsx" tab. "Al_SC_temp_rel"		Germany	Netherlands	Poland	Sweden
Importer	unit
Belgium	Netweight (kg)	0	5151.58	0	47654.8
United Kingdom	Netweight (kg)	6104.55	0	7444.25	0
source: BACI 2019		Manufacturing of EV body	Manufacturing of EV body	Manufacturing of EV body
Global supply chain		Exporter	Exporter	Exporter
Importer	Unit	Germany	Netherlands	Poland	Sweden
Belgium	Netweight (kg)	14470.1	44774.7	59.618	414190
United Kingdom	Netweight (kg)	328330	2681.8	400385	7593.53
source: BACI 2019		Manufacturing of EV body	Manufacturing of EV body	Manufacturing of EV body
Global supply chain		Exporter	Exporter	Exporter
Importer	Unit	Germany	Netherlands	Poland	Sweden
Belgium	Trade Value ($)	7282.68	137207	1380.47	1.56072e+06
United Kingdom	Trade Value ($)	8.91363e+06	9237.67	194407	17938.6
Calculation of EV body price in $/kg used to determine the cost of domestic production:
term	value	unit	source
Global trade amount of EV body	1.55184e+07	kg	BACI 2019
Global trade value of EV body	9.55585e+07	$	BACI 2019
Global average market price of EV body	6.15776	$/kg

## Sheet: EVI_EV_bo
Importer	Unit	France	Germany	Netherlands	Poland	Slovakia	Sweden	USA	United Kingdom	total trade	domestic production	total production
Belgium	Trade Value ($)		0	15786.4	0		179570			195356	2.53054e+06	2.72589e+06
China	Trade Value ($)									0	740896	740896
France	Trade Value ($)									0	4.00976e+06	4.00976e+06
Germany	Trade Value ($)									0	6.08281e+06	6.08281e+06
Mexico	Trade Value ($)									0	210015	210015
Rep. of Korea	Trade Value ($)									0	2.65438e+06	2.65438e+06
Slovakia	Trade Value ($)									0	834498	834498
Spain	Trade Value ($)									0	746991	746991
Sweden	Trade Value ($)									0	1.81526e+06	1.81526e+06
United Kingdom	Trade Value ($)		165729	0	3614.55					169343	1.97657e+06	2.14591e+06
USA	Trade Value ($)									0	2.0344e+07	2.0344e+07
domestic production	Trade Value ($)	4.00976e+06	6.08281e+06			834498	1.81526e+06	2.0344e+07	1.97657e+06
EV body total revenue	Trade Value ($)	4.00976e+06	6.24854e+06	15786.4	3614.55	834498	1.99483e+06	2.0344e+07	1.97657e+06			4.23104e+07

## Sheet: Data(DI_EV_mo)
Electric motor for electric vehicles
DC and AC electric motors are considered with power ranges from 750W to 75kW, 75kW to 375kW and exceeding 375kW, as covered by the HS codes 850132, 850133, 850152 and 850134 (World Customs Organization 2021).
Term	value	unit	source	comment
Share of electric motors for electric vehicles on the global electric motor market	0.405		(Grand View Research 2021)
Share of electric motors for applications with lower power ranges than the ones needed for electric vehicles	0.1		(Grand View Research 2021)	The share is assumed to be equal to the share of reported for household appliances
Share of DC electric motors for applications with higher power ranges (addressed with the HS code 850134) than the ones needed for electric vehicles	0.02		(Waide and Brunner 2011)	The source reports a stock share of large motors (with power output exceeding 375kW and used in industry and infrastructure) of about 0.03% and an energy consumption share of those motors of 23%. Based on that information, a market share of 5% of such large motors is assumed.
Share of electric motors within the considered HS codes	0.460227		calculated	It is assumed that this share accounts equally for the electric motors covered in each of the considered HS codes.
Global market size of electric motors in 2019	106000000000	$	(Prescient & Strategic Intelligence 2021), (Fortune Business Insights 2020), (Allied Market Research 2019)
Total traded mass of electric motors in EVs	6.87136e+08	kg	BACI 2019
Total trade value of electric motors in EVs	6.64588e+09	$	BACI 2019
Mass to currency ratio for electric motors in EVs (globally)	0.103393	kg/$
Global production amount of electric motors in 2019	1.09596e+10	kg
Due to lack of country-specific production data of electric motors, the production shares of major producers is determined based on the global export data. Here, countries with export shares larger than 1% are considered.
country	Existing or non-existing electric motor production based on google search (sample company)	Company related website	Share of the export amounts on the total exports*
Austria	yes (ATB)	http://www.atb-motors.com/EN/ATB%20Group/About%20ATB/About+ATB.aspx	0.0109881
Brazil	yes (WEG)	https://www.weg.net/institutional/US/en/news/corporate/weg-set-up-major-service-center-for-large-electric-motors-and-generators-in-brazil	0.0754682
Cambodia	yes (Minebea)	http://www.minebeacambodia.com/	0.0163156
China	yes (Harbin Electric Machine Factory Co.)	https://www.sogears.com/blog/top-10-electric-motor-manufacturers-in-china	0.181071
Czechia	yes (K-Drives)	https://www.k-drives.eu/	0.0435378
Finland	yes (Electro Adda)	http://www.electroadda.com/en/finlandia-ag.html	0.025688
France	yes (WEG)	http://www.wegfrance.news/	0.033405
Germany	yes (Menzel Elektromotoren)	https://www.menzel-motors.com/de/	0.115667
Hungary	yes (Johnson Electric)	https://www.johnsonelectric.com/en/company	0.0160731
India	yes (Bharat Bijlee	https://www.bharatbijlee.com/electric-motors/overview/	0.0116758
Italy	yes (seipee)	https://www.seipee.it/	0.0446097
Japan	yes (Nidec)	https://www.electrive.com/2020/02/10/nidec-to-quadriple-the-production-of-e-motors/	0.0332704
Mexico	yes (Potencia)	https://www.potenciaindustrial.com.mx/en/about-us.html	0.100139
Netherlands	yes (Omec Motors)	https://www.omecmotors.com/electric-motors/	0.0296883
Poland	yes (Cantoni Motor)	https://www.cantonigroup.com/en/page/our-history	0.0295541
Rep. of Korea	yes (WEG)	https://static.weg.net/medias/downloadcenter/h53/hde/50022688_english_web.pdf	0.012877
South Africa	yes (Motorelli)	http://motorelli.co.za/company-profile/	0.0100138
Thailand	yes (WEG)	https://static.weg.net/medias/downloadcenter/h53/hde/50022688_english_web.pdf	0.0227714
Turkey	yes (AEMOT)	https://www.aemot.com.tr/ENG/about-us.html	0.012999
USA	yes (General Electric)	https://blog.technavio.com/blog/top-20-electric-motor-companies	0.0569999
Viet Nam	yes (KUPO)	https://www.elec-motor.com.tw/index.htm	0.0171631
*assumed as share of the country-specific production amounts
																0.0109881																				0.0754682						0.0163156							0.181071
			Trade data in unit: Netweight (kg)
Electric motor for electric vehicles manufacturing			Exporter	Exporter	Exporter	Exporter	Exporter	Exporter	Exporter	Exporter	Exporter	Exporter	Exporter	Exporter	Exporter	Exporter	Exporter	Exporter	Exporter	Exporter	Exporter	Exporter	Exporter	Exporter	Exporter	Exporter	Exporter	Exporter	Exporter	Exporter	Exporter	Exporter	Exporter	Exporter	Exporter	Exporter	Exporter	Exporter	Exporter	Exporter	Exporter	Exporter	Exporter	Exporter	Exporter	Exporter	Exporter	Exporter	Exporter
Importer	Production amount	Unit	Afghanistan	Albania	Algeria	American Samoa	Andorra	Angola	Anguilla	Antartica	Antigua and Barbuda	Argentina	Armenia	Aruba	Australia	Austria	Azerbaijan	Bahamas	Bahrain	Bangladesh	Barbados	Belarus	Belgium	Belize	Benin	Bermuda	Bhutan	Bolivia (Plurinational State of)	Bonaire	Bosnia Herzegovina	Botswana	Bouvet Island	Br. Antarctic Terr.	Br. Indian Ocean Terr.	Br. Virgin Isds	Brazil	Brunei Darussalam	Bulgaria	Burkina Faso	Burundi	Cabo Verde	Cambodia	Cameroon	Canada	Cayman Isds	Central African Rep.	Chad	Chile	China
Afghanistan		Netweight (kg)	0	0	0	0	0	0	0	0	0	0	0	0	0	0	0	0	0	0	0	0	64.4	0	0	0	0	0	0	0	0	0	0	0	0	0	0	0	0	0	0	0	0	0	0	0	0	0	76354.5
Albania		Netweight (kg)	0	0	0	0	0	0	0	0	0	0	0	0	0	0	0	0	0	0	0	0	215.28	0	0	0	0	0	0	0	0	0	0	0	0	0	0	0	0	0	0	0	0	1042.36	0	0	0	0	34630.6
Antarctica		Netweight (kg)	0	0	0	0	0	0	0	0	0	0	0	0	0	0	0	0	0	0	0	0	0	0	0	0	0	0	0	0	0	0	0	0	0	0	0	0	0	0	0	0	0	0	0	0	0	0	0
Algeria		Netweight (kg)	0	0	0	0	0	0	0	0	0	0	0	0	0	902.98	0	0	0	0	0	0	5424.32	0	0	0	0	0	0	0	0	0	0	0	0	91747.9	0	6927.6	0	0	0	0	0	0	0	0	0	0	292864
American Samoa		Netweight (kg)	0	0	0	0	0	0	0	0	0	0	0	0	0	0	0	0	0	0	0	0	0	0	0	0	0	0	0	0	0	0	0	0	0	0	0	0	0	0	0	0	0	0	0	0	0	0	0
Andorra		Netweight (kg)	0	0	0	0	0	0	0	0	0	0	0	0	0	0	0	0	0	0	0	0	0	0	0	0	0	0	0	0	0	0	0	0	0	0	0	0	0	0	0	0	0	0	0	0	0	0	19.32
Angola		Netweight (kg)	0	0	0	0	0	0	0	0	0	0	0	0	0	0	0	0	0	0	0	86.48	351.9	0	0	0	0	0	0	0	0	0	0	0	0	1136.2	0	0	0	0	0	0	0	0	0	0	0	0	75742.2
Antigua and Barbuda		Netweight (kg)	0	0	0	0	0	0	0	0	0	0	0	0	0	0	0	0	0	0	74.06	0	0	0	0	0	0	0	0	0	0	0	0	0	0	0	0	0	0	0	0	0	0	0	0	0	0	0	1037.3
Azerbaijan		Netweight (kg)	0	0	0	0	0	0	0	0	0	0	0	0	0	777.86	0	0	0	0	0	2118.3	280.14	0	0	0	0	0	0	0	0	0	0	0	0	116.84	0	194.58	0	0	0	0	0	391	0	0	0	0	64042.1
Argentina		Netweight (kg)	0	0	0	0	0	0	0	0	0	0	0	0	35.42	1074.56	0	0	0	0	0	0	3626.64	0	0	0	0	0	0	0	0	0	0	0	0	1.66223e+06	0	22.08	0	0	0	0	1.38	5272.98	0	0	0	1619.2	274773
Australia		Netweight (kg)	0	0	0	0	0	0	0	0	0	0	0	0	0	14021.3	0	0	0	0	0	0	6542.12	0	0	0	0	0	0	0	0	0	0	0	0	1.45618e+06	0	87.4	0	0	0	0	0	80338.5	0	0	0	0	2.06061e+06
Austria	4.87722e+07	Netweight (kg)	0	0	0	0	0	0	0	0	0	112.7	16.56	0	429.18	0	0	0	0	41.4	0	9.2	14870.4	0	0	0	0	1589.76	0	25980.8	0	0	0	0	0	934009	0	9867.46	0	0	0	0	0	3588.46	0	0	0	4.6	529897
Bahamas		Netweight (kg)	0	0	0	0	0	0	0	0	0	0	0	0	0	0	0	0	0	0	0	0	0	0	0	0	0	0	0	0	0	0	0	0	0	1552.96	0	0	0	0	0	0	0	0	0	0	0	0	750.26
Bahrain		Netweight (kg)	0	0	0	0	0	0	0	0	0	0	0	0	0	5474.92	0	0	0	0	0	0	396.52	0	0	0	0	0	0	0	0	0	0	0	0	17225.2	0	0	0	0	0	0	0	451.72	0	0	0	0	11950.3
Bangladesh		Netweight (kg)	0	0	0	0	0	0	0	0	0	0	0	0	3699.32	308.66	0	0	0	0	0	0	3388.36	0	0	0	0	0	0	0	0	0	0	0	0	0	0	0	0	0	0	0	0	0	0	0	0	0	4.22445e+06
Armenia		Netweight (kg)	0	0	0	0	0	0	0	0	0	0	0	0	0	383.18	0	0	0	0	0	336.26	17.94	0	0	0	0	0	0	0	0	0	0	0	0	0	0	0	0	0	0	0	0	0	0	0	0	0	12667.5
Barbados		Netweight (kg)	0	0	0	0	0	0	0	0	0	0	0	0	0	0	0	0	0	0	0	0	559.82	0	0	0	0	0	0	0	0	0	0	0	0	0	0	0	0	0	0	0	0	468.74	0	0	0	0	5141.88
Belgium		Netweight (kg)	0	0	11.04	0	0	0	0	0	0	533.6	0	0	82.8	324440	0	0	0	0	0	2.76	0	0	0	0	0	0	0	18.4	0	0	0	0	0	3.45072e+06	0	28494.7	0	0	0	0	0	9797.54	0	0	0	5.98	652562
Bermuda		Netweight (kg)	0	0	0	0	0	0	0	0	0	0	0	0	24.38	0	0	0	0	0	0	0	0	0	0	0	0	0	0	0	0	0	0	0	0	234.6	0	0	0	0	0	0	0	0	0	0	0	0	14.72
Bhutan		Netweight (kg)	0	0	0	0	0	0	0	0	0	0	0	0	0	0	0	0	0	0	0	0	5.06	0	0	0	0	0	0	0	0	0	0	0	0	0	0	0	0	0	0	0	0	0	0	0	0	0	103.04
Bolivia		Netweight (kg)	0	0	0	0	0	0	0	0	0	920.92	0	0	0	1728.68	0	0	0	0	0	0	0	0	0	0	0	0	0	0	0	0	0	0	0	200625	0	0	0	0	0	0	0	0	0	0	0	8510	17652.5
Bosnia Herzegovina		Netweight (kg)	0	0	0	0	0	0	0	0	0	0	0	0	0	10852.3	0	0	0	0	0	10.12	17.94	0	0	0	0	0	0	0	0	0	0	0	0	1320.2	0	1797.22	0	0	0	0	0	0	0	0	0	0	4117.92
Botswana		Netweight (kg)	0	0	0	0	0	0	0	0	0	0	0	0	0	0	0	0	0	0	0	0	0	0	0	0	0	0	0	0	0	0	0	0	0	67.16	0	0	0	0	0	0	0	59.34	0	0	0	0	14386.5
Bouvet Island		Netweight (kg)	0	0	0	0	0	0	0	0	0	0	0	0	0	0	0	0	0	0	0	0	0	0	0	0	0	0	0	0	0	0	0	0	0	0	0	0	0	0	0	0	0	0	0	0	0	0	0
Brazil	3.34977e+08	Netweight (kg)	0	3.68	0	0	0	0	0	0	38.18	299.92	0	0	12.88	36007.4	0	0	0	0	0	0	30333.8	0	0	0	0	0	0	0	0	0	0	0	0	0	0	34.96	0	0	0	0	0	4577.92	0	0	0	626.06	1.05863e+06
Br. Antarctica Ter.		Netweight (kg)	0	0	0	0	0	0	0	0	0	0	0	0	0	0	0	0	0	0	0	0	0	0	0	0	0	0	0	0	0	0	0	0	0	0	0	0	0	0	0	0	0	0	0	0	0	0	0
Belize		Netweight (kg)	0	0	0	0	0	0	0	0	0	0	0	0	0	0	0	0	0	0	0	0	0	0	0	0	0	0	0	0	0	0	0	0	0	3052.56	0	0	0	0	0	0	0	606.74	0	0	0	0	340.86
Br. Indian Ocean Terr.		Netweight (kg)	0	0	0	0	0	0	0	0	0	0	0	0	0	0	0	0	0	0	0	0	0	0	0	0	0	0	0	0	0	0	0	0	0	0	0	0	0	0	0	0	0	0	0	0	0	0	0
Solomon Islands		Netweight (kg)	0	0	0	0	0	0	0	0	0	0	0	0	67.16	0	0	0	0	0	0	0	0	0	0	0	0	0	0	0	0	0	0	0	0	0	0	0	0	0	0	0	0	0	0	0	0	0	3376.86
British Vergin Islands		Netweight (kg)	0	0	0	0	0	0	0	0	0	0	0	0	0	6.9	0	0	0	0	0	0	0	0	0	0	0	0	0	0	0	0	0	0	0	0	0	0	0	0	0	0	0	0	0	0	0	0	0
Brunei Darussalam		Netweight (kg)	0	0	0	0	0	0	0	0	0	0	0	0	0	14.72	0	0	0	0	0	0	23052.9	0	0	0	0	0	0	0	0	0	0	0	0	81449.4	0	0	0	0	0	0	0	0	0	0	0	0	25605
Bulgaria		Netweight (kg)	0	0	0	0	0	0	0	0	0	0	0	0	0	12886	0	0	0	0	0	1418.64	4726.5	0	0	0	0	0	0	0	0	0	0	0	0	66.24	0	0	0	0	0	0	0	0	0	0	0	0	28250.9
Myanmar		Netweight (kg)	0	0	0	0	0	0	0	0	0	0	0	0	0	24.38	0	0	0	0	0	0	505.08	0	0	0	0	0	0	0	0	0	0	0	0	80.04	0	0	0	0	0	0	0	0	0	0	0	0	407101
Burundi		Netweight (kg)	0	0	0	0	0	0	0	0	0	0	0	0	0	0	0	0	0	0	0	0	207	0	0	0	0	0	0	0	0	0	0	0	0	0	0	0	0	0	0	0	0	0	0	0	0	0	51343.8
Belarus		Netweight (kg)	0	0	0	0	0	0	0	0	0	0	0	0	0	21515.6	0	0	0	0	0	0	956.8	0	0	0	0	0	0	0	0	0	0	0	0	864.34	0	1994.1	0	0	0	0	0	109.94	0	0	0	0	93551.1
Cambodia	7.24191e+07	Netweight (kg)	0	0	0	0	0	0	0	0	0	0	0	0	0	0	0	0	0	0	0	0	0	0	0	0	0	0	0	0	0	0	0	0	0	1496.84	0	0	0	0	0	0	0	0	0	0	0	0	95049.3
Cameroon		Netweight (kg)	0	0	0	0	0	0	0	0	0	0	0	0	0	0	0	0	0	0	0	0	6544.88	0	0	0	0	0	0	0	0	0	0	0	0	46384.6	0	0	0	0	0	0	0	0	0	0	0	0	88974.6
Canada		Netweight (kg)	0	0	0	0	0	0	0	0	0	0	0	0	29380.7	41738.6	0	0	0	0	0	0	12566.3	24.38	0	0	0	0	0	0	0	0	0	0	0	2.62857e+06	0	1865.3	0	0	0	0	0	0	0	0	0	0	1.96963e+06
Cabo Verde		Netweight (kg)	0	0	0	0	0	0	0	0	0	0	0	0	0	0	0	0	0	0	0	0	0	0	0	0	0	0	0	0	0	0	0	0	0	0	0	0	0	0	0	0	0	0	0	0	0	0	112.7
Cayman Islands		Netweight (kg)	0	0	0	0	0	0	0	0	0	0	0	0	0	0	0	0	0	0	0	0	0	0	0	0	0	0	0	0	0	0	0	0	0	651.36	0	0	0	0	0	0	0	0	0	0	0	0	652.74
Central African Rep.		Netweight (kg)	0	0	0	0	0	0	0	0	0	0	0	0	0	0	0	0	0	0	0	0	0	0	0	0	0	0	0	0	0	0	0	0	0	0	0	0	0	0	0	0	0	0	0	0	0	0	328.44
Sri Lanka		Netweight (kg)	0	0	0	0	0	0	0	0	0	0	0	0	433.78	0	0	0	0	0	0	0	557.52	0	0	0	0	0	0	0	0	0	0	0	0	0	0	0	0	0	0	0	0	895.16	0	0	0	0	137690
Chad		Netweight (kg)	0	0	0	0	0	0	0	0	0	0	0	0	0	97.52	0	0	0	0	0	0	1029.94	0	0	0	0	0	0	0	0	0	0	0	0	0	0	0	0	0	0	0	0	0	0	0	0	0	77396.4
Chile		Netweight (kg)	0	11252.5	0	0	0	0	0	0	0	12418.6	0	0	1005.56	1821.6	0	0	0	0	0	0	2068.16	0	0	0	0	0	0	0	0	0	0	0	0	1.4624e+06	0	0	0	0	0	0	0	833.98	0	0	0	0	368443
China	8.0371e+08	Netweight (kg)	0	0	0	0	0	0	0	0	0	0	78.2	0	33212	578594	0	0	0	291.64	0	171.58	42675.1	0	0	0	0	0	0	0	0	0	0	0	0	318311	73.6	438.84	0	0	0	0	0	28940.4	0	0	0	0	0
Christmas Islands		Netweight (kg)	0	0	0	0	0	0	0	0	0	0	0	0	191.36	0	0	0	0	0	0	0	0	0	0	0	0	0	0	0	0	0	0	0	0	0	0	0	0	0	0	0	0	0	0	0	0	0	0
Cocos Islands		Netweight (kg)	0	0	0	0	0	0	0	0	0	0	0	0	0	0	0	0	0	0	0	0	0	0	0	0	0	0	0	0	0	0	0	0	0	0	0	0	0	0	0	0	0	0	0	0	0	0	0
Colombia		Netweight (kg)	0	0	0	0	0	0	0	0	0	69.92	0	0	89.24	944.84	0	0	0	0	0	0	603.98	0	0	0	0	0	0	0	0	0	0	0	0	772070	0	0	0	0	0	0	0	579.14	0	0	0	428.72	287812
Comoros		Netweight (kg)	0	0	0	0	0	0	0	0	0	0	0	0	0	0	0	0	0	0	0	0	0	0	0	0	0	0	0	0	0	0	0	0	0	0	0	0	0	0	0	0	0	0	0	0	0	0	2880.98
Mayotte		Netweight (kg)	0	0	0	0	0	0	0	0	0	0	0	0	0	0	0	0	0	0	0	0	0	0	0	0	0	0	0	0	0	0	0	0	0	0	0	0	0	0	0	0	0	0	0	0	0	0	0
Congo		Netweight (kg)	0	0	0	0	0	0	0	0	0	0	0	0	0	47.38	0	0	0	0	0	0	21473.3	0	0	0	0	0	0	0	0	0	0	0	0	32016	0	0	0	0	0	0	341.78	0	0	0	0	0	12362.5
Dem. Rep. of the Congo		Netweight (kg)	0	0	0	0	0	0	0	0	0	0	0	0	4071.46	34.96	0	0	0	0	0	0	7424.86	0	0	0	0	0	0	0	0	0	0	0	0	0.92	0	0	0	0	0	0	0	0	0	0	0	0	186939
Cook Islands		Netweight (kg)	0	0	0	0	0	0	0	0	0	0	0	0	0	0	0	0	0	0	0	0	0	0	0	0	0	0	0	0	0	0	0	0	0	0	0	0	0	0	0	0	0	0	0	0	0	0	0
Costa Rica		Netweight (kg)	0	0	0	0	0	0	0	0	0	75.9	0	0	908.96	63.94	0	0	0	0	0	0	80.5	0	0	0	0	0	0	0	0	0	0	0	0	14702.5	0	0	0	0	0	0	0	16.1	0	0	0	391	37002.4
Croatia		Netweight (kg)	0	0	0	0	0	0	0	0	0	0	0	0	0	72632.2	0	0	0	0	0	0	3011.16	0	0	0	0	0	0	120.52	0	0	0	0	0	0	0	614.1	0	0	0	0	0	0	0	0	0	0	2579.68
Cuba		Netweight (kg)	0	0	0	0	0	0	0	0	0	0	0	0	0	0	0	0	0	0	0	0	183.54	0	0	0	0	0	0	0	0	0	0	0	0	12597.1	0	18.4	0	0	0	0	0	963.7	0	0	0	0	31221.6
Cyprus		Netweight (kg)	0	0	0	0	0	0	0	0	0	0	0	0	0	28.06	0	0	0	0	0	0	540.5	0	0	0	0	0	0	0	0	0	0	0	0	57.5	0	14.26	0	0	0	0	0	0	0	0	0	0	17336
Czechia	1.93249e+08	Netweight (kg)	0	0	0	0	0	0	0	0	0	0	0	0	16.1	122190	0	0	0	0	0	6.44	20627.3	0	0	0	0	0	0	4232.92	0	0	0	0	0	25280.7	0	118004	0	0	0	0	0	255.76	0	0	0	0	415949
Benin		Netweight (kg)	0	0	0	0	0	0	0	0	0	0	0	0	0	0	0	0	0	0	0	0	10181.6	0	0	0	0	0	0	0	0	0	0	0	0	208.84	0	0	0	0	0	0	0	0	0	0	0	0	19610.3
Denmark		Netweight (kg)	0	0	0	0	0	0	0	0	0	0	0	0	238.28	129082	0	0	0	0	0	0	24211.2	0	0	0	0	0	0	0	0	0	0	0	0	4443.6	0	1.84	0	0	0	0	0	3797.3	0	0	0	100.28	1.42088e+06
Dominica		Netweight (kg)	0	0	0	0	0	0	0	0	0	0	0	0	0	0	0	0	0	0	2.3	0	0	0	0	0	0	0	0	0	0	0	0	0	0	0	0	0	0	0	0	0	0	0	0	0	0	0	40251.8
Dominican Rep.		Netweight (kg)	0	0	0	0	0	0	0	0	0	0	0	0	0	88.78	0	0	0	0	0	0	57.96	0	0	0	0	0	0	0	0	0	0	0	0	27080.7	0	0	0	0	0	0	0	155.94	0	0	0	68.08	68907.5
Ecuador		Netweight (kg)	0	0	0	0	0	0	0	0	0	265.88	0	0	417.22	313.72	0	0	0	4.6	0	0	628.82	0	0	0	0	0	0	0	0	0	0	0	0	152521	0	0	0	0	0	0	0	9933.7	0	0	0	94.3	182759
El Salvador		Netweight (kg)	0	4.6	0	0	0	0	0	0	0	5.98	0	0	121.9	29.9	0	0	0	0	0	0	18.4	0	0	0	0	0	0	0	0	0	0	0	0	12249.8	0	0	0	0	0	0	0	23	0	0	0	0	32836.6
Equatorial Guinea		Netweight (kg)	0	0	0	0	0	0	0	0	0	0	0	0	0	0	0	0	0	0	0	0	473.8	0	0	0	0	0	0	0	0	0	0	0	0	0	0	0	0	0	0	0	0	0	0	0	0	0	1396.1
Ethiopia		Netweight (kg)	0	0	0	0	0	0	0	0	0	0	0	0	0	8.28	0	0	0	0	0	0	1056.16	0	0	0	0	0	0	0	0	0	0	0	0	0	0	0	0	0	0	0	0	0	0	0	0	0	170254
Eritrea		Netweight (kg)	0	0	0	0	0	0	0	0	0	0	0	0	0	0	0	0	0	0	0	0	0	0	0	0	0	0	0	0	0	0	0	0	0	0	0	0	0	0	0	0	0	0	0	0	0	0	0
Estonia		Netweight (kg)	0	0	0	0	0	0	0	0	0	0	0	0	0	3235.18	0	0	0	0	0	151.34	3427.46	0	0	0	0	0	0	0	0	0	0	0	0	58.42	0	0	0	0	0	0	0	94.76	0	0	0	0	15070.1
Faeroe Islands		Netweight (kg)	0	0	0	0	0	0	0	0	0	0	0	0	0	0	0	0	0	0	0	0	0	0	0	0	0	0	0	0	0	0	0	0	0	0	0	0	0	0	0	0	0	0	0	0	0	0	0
Falkland Islands		Netweight (kg)	0	0	0	0	0	0	0	0	0	0	0	0	0	0	0	0	0	0	0	0	0	0	0	0	0	0	0	0	0	0	0	0	0	0	0	0	0	0	0	0	0	0	0	0	0	0	0
South Georgia and the South Sandwich Islands		Netweight (kg)	0	0	0	0	0	0	0	0	0	0	0	0	0	0	0	0	0	0	0	0	0	0	0	0	0	0	0	0	0	0	0	0	0	0	0	0	0	0	0	0	0	0	0	0	0	0	0
Fiji		Netweight (kg)	0	0	0	0	0	0	0	0	0	0	0	0	7276.28	0	0	0	0	0	0	0	0	0	0	0	0	0	0	0	0	0	0	0	0	0	0	0	0	0	0	0	0	373.06	0	0	0	0	5334.16
Finland	1.1402e+08	Netweight (kg)	44.16	0	0	0	0	0	0	0	0	0	0	0	49.22	38454.2	0	0	0	0	0	0	3596.74	0	0	0	0	0	0	0	0	0	0	0	0	3454.6	0	304.98	0	0	0	0	0	235.98	0	0	0	0	112837
France	1.48273e+08	Netweight (kg)	0	0	0.46	0	3.68	0	0	0	0	0	0	0	11716.7	53797.9	13.34	0	0	0	0	30.82	342922	0	0	0	0	0	0	0	11.04	0	0	0	0	1.24416e+06	0	6770.74	0	0	0	0	0	8218.36	0	0	0	4.14	2.12101e+06
French Polynesia		Netweight (kg)	0	0	0	0	0	0	0	0	0	0	0	0	3.22	0	0	0	0	0	0	0	333.5	0	0	0	0	0	0	0	0	0	0	0	0	0	0	0	0	0	0	0	0	0	0	0	0	0	436.54
Fr. South Antarctic Terr.		Netweight (kg)	0	0	0	0	0	0	0	0	0	0	0	0	0	0	0	0	0	0	0	0	0	0	0	0	0	0	0	0	0	0	0	0	0	0	0	0	0	0	0	0	0	0	0	0	0	0	0
Djibouti		Netweight (kg)	0	0	0	0	0	0	0	0	0	0	0	0	0	0	0	0	0	0	0	0	0	0	0	0	0	0	0	0	0	0	0	0	0	0	0	0	0	0	0	0	0	0	0	0	0	0	182122
Gabon		Netweight (kg)	0	0	0	0	0	0	0	0	0	0	0	0	0	0	0	0	0	0	0	0	4479.02	0	0	0	0	0	0	0	0	0	0	0	0	0	0	0	0	0	0	0	0	170.2	0	0	0	0	20581.3
Georgia		Netweight (kg)	0	0	0	0	0	0	0	0	0	0	861.12	0	0	1422.78	1472	0	0	0	0	246.56	28.52	0	0	0	0	0	0	0	0	0	0	0	0	0	0	853.76	0	0	0	0	0	0	0	0	0	0	51505.3
Gambia		Netweight (kg)	0	0	0	0	0	0	0	0	0	0	0	0	0	0	0	0	0	0	0	0	36.8	0	0	0	0	0	0	0	0	0	0	0	0	0	0	0	0	0	0	0	0	0	0	0	0	0	110952
State of Palestine		Netweight (kg)	0	0	0	0	0	0	0	0	0	0	0	0	0	0	0	0	0	0	0	0	0	0	0	0	0	0	0	0	0	0	0	0	0	0	0	0	0	0	0	0	0	0	0	0	0	0	248.4
Germany	5.13408e+08	Netweight (kg)	0	0	0	0	0	0	0	0	18.86	0	0	0	7790.56	2.51588e+06	0	0	0	34.96	0	507.38	72013.9	0	0	0	0	0	0	9431.84	0	0	0	0	0	7.32624e+06	0	117054	0	0	0	0	0	33963.6	0	0	0	149.04	8.3947e+06
Ghana		Netweight (kg)	0	0	1.38	0	0	0	0	0	0	0	0	0	7832.42	7915.68	0	0	0	0	0	0	10757.1	0	0	0	0	0	0	0	0	0	0	0	0	42598.8	0	0	0	0	0	0	0	222.64	0	0	0	372.6	363497
Gibraltar		Netweight (kg)	0	0	0	0	0	0	0	0	0	0	0	0	0	0	0	0	0	0	0	0	0	0	0	0	0	0	0	0	0	0	0	0	0	0	0	0	0	0	0	0	0	0	0	0	0	0	0
Kiribati		Netweight (kg)	0	0	0	0	0	0	0	0	0	0	0	0	0	0	0	0	0	0	0	0	0	0	0	0	0	0	0	0	0	0	0	0	0	0	0	0	0	0	0	0	0	0	0	0	0	0	25.76
Greece		Netweight (kg)	0	483	0	0	0	0	0	0	0	0	0	0	2.3	10367	0	362.02	0	0	0	0	10404.3	0	0	0	0	0	0	0	0	0	0	0	0	24230.5	0	16015.4	0	0	0	0	0	3.22	0	0	0	0	926514
Greenland		Netweight (kg)	0	0	0	0	0	0	0	0	0	0	0	0	0	0	0	0	0	0	0	0	0	0	0	0	0	0	0	0	0	0	0	0	0	0	0	0	0	0	0	0	0	7.36	0	0	0	0	0
Grenada		Netweight (kg)	0	0	0	0	0	0	0	0	0	0	0	0	0	0	0	0	0	0	0	0	11.5	0	0	0	0	0	0	0	0	0	0	0	0	1182.66	0	0	0	0	0	0	0	0	0	0	0	0	408.94
Guam		Netweight (kg)	0	0	0	0	0	0	0	0	0	0	0	0	0	0	0	0	0	0	0	0	0	0	0	0	0	0	0	0	0	0	0	0	0	0	0	0	0	0	0	0	0	0	0	0	0	0	0
Guatemala		Netweight (kg)	0	0	0	0	0	0	0	0	0	18.86	0	0	0	49.22	0	0	0	0	0	0	0	1325.72	0	0	0	0	0	0	0	0	0	0	0	47432	0	0	0	0	0	0	0	22.08	0	0	0	0	168594
Guinea		Netweight (kg)	0	0	0	0	0	0	0	0	0	0	0	0	0	46	0	0	0	0	0	0	16861.8	0	0	0	0	0	0	0	0	0	0	0	0	40499.8	0	0	0	0	0	0	0	0	0	0	0	0	69729.6
Guyana		Netweight (kg)	0	0	0	0	0	0	0	0	0	0	0	0	0	0	0	0	0	0	0	0	27.6	0	0	0	0	0	0	0	0	0	0	0	0	2135.78	0	0	0	0	0	0	0	882.74	0	0	0	0	7603.34
Haiti		Netweight (kg)	0	0	0	0	0	0	0	0	0	0	0	0	0	0	0	0	0	0	0	0	0	0	0	0	0	0	0	0	0	0	0	0	0	0	0	0	0	0	0	0	0	0	0	0	0	0	4042.02
Heard Islands and Mc Donald Islands		Netweight (kg)	0	0	0	0	0	0	0	0	0	0	0	0	0	0	0	0	0	0	0	0	0	0	0	0	0	0	0	0	0	0	0	0	0	0	0	0	0	0	0	0	0	0	0	0	0	0	0
Holy Sea		Netweight (kg)	0	0	0	0	0	0	0	0	0	0	0	0	0	0	0	0	0	0	0	0	0	0	0	0	0	0	0	0	0	0	0	0	0	0	0	0	0	0	0	0	0	0	0	0	0	0	0
Honduras		Netweight (kg)	0	0	0	0	0	0	0	0	0	0	0	0	11.96	139.84	0	0	0	0	0	0	8.74	0	0	0	0	0	0	0	0	0	0	0	0	18443.7	0	0	0	0	0	0	0	3.68	0	0	0	0	57343.1
China, Hong Kong SAR		Netweight (kg)	0	0	0	0	0	0	0	0	0	0	0	0	3547.52	7955.7	0	0	0	0	0	0	577.76	0	0	0	0	0	0	0	0	0	0	0	0	14794.1	0	24.38	0	0	0	0	0	7.36	0	0	0	0	2224606
Hungary	7.1343e+07	Netweight (kg)	0	0	0	0	0	0	0	0	0	0	0	0	0	275781	0	0	0	0	0	0	543339	0	0	0	0	0	0	564.88	0	0	0	0	0	10791.1	0	182.62	0	0	0	0	0	88.78	0	0	0	0	168153
Iceland		Netweight (kg)	0	0	0	0	0	0	0	0	0	0	0	0	80.5	100.74	0	0	0	0	0	0	226.78	0	0	0	0	0	0	0	0	0	0	0	0	23	0	0	0	0	0	0	0	18.4	0	0	0	0	11242.4
Indonesia		Netweight (kg)	855.6	207.46	0	0	0	0	0	0	0	0	0	0	29860.4	4916.94	0	0	0	0	0	0	1764.56	0	0	0	0	0	0	0	0	0	0	0	0	50260.1	0	461.38	0	0	0	9741.88	0	683.56	0	0	0	0	3.09891e+06
Iran		Netweight (kg)	0	0	0	0	0	0	0	0	0	0	2043.78	0	0	12308.7	0	0	0	0	0	1055.7	3598.58	0	0	0	0	0	0	0	0	0	0	0	0	0	0	40287.3	0	0	0	0	0	0	0	0	0	0	1.0147e+06
Iraq		Netweight (kg)	0	0	0	0	0	0	0	0	0	0	0	0	0	0	0	0	0	0	0	0	2172.12	0	0	0	0	0	0	0	0	0	0	0	0	114.54	0	20.7	0	0	0	0	0	880.44	0	0	0	0	399611
Ireland		Netweight (kg)	0	0	0	0	0	0	0	0	0	0	0	0	5463.42	336.72	0	0	0	0	0	0	3315.22	0	0	0	0	0	0	0	0	0	0	0	0	41093.2	0	225.4	0	0	0	0	0	2426.5	0	0	0	0	33659.1
Israel		Netweight (kg)	0	0	0	0	0	0	0	0	0	0	0	0	97.06	3233.8	0	0	0	0	0	0	3827.2	0	0	0	0	0	0	0	0	0	0	0	0	219939	0	4104.58	0	0	0	0	0	619.62	0	0	0	0	163393
Italy	1.98007e+08	Netweight (kg)	0	0	20.7	0	0	0	0	0	0	144.9	0	0	1901.64	394287	0	0	334.88	0	0	559.36	1.22334e+06	0	0	0	0	0	0	115	0	0	0	0	0	1.23524e+06	0	28509.4	0	0	0	0	0	1966.96	0	0	0	906.66	5.26429e+06
Cote dIvoire		Netweight (kg)	0	0	0	0	0	0	0	0	0	0	0	0	7935.46	8543.12	0	0	0	0	0	0	8826.48	0	0	0	0	0	0	0	0	0	0	0	0	23360.2	0	0	13800	0	0	0	44.62	4040.18	0	0	0	1.38	21214.3
Jamaica		Netweight (kg)	0	0	0	0	0	0	0	0	0	0	0	0	0	670.68	0	0	0	0	0	0	0	0	0	47.84	0	0	0	0	0	0	0	0	10.12	15872.3	0	0	0	0	0	0	0	4748.58	1124.24	0	0	0	48276.1
Japan	1.47676e+08	Netweight (kg)	0	0	0	0	0	0	0	0	0	0	0	0	804.08	28908.2	0	0	0	0	0	0	5881.56	0	0	0	0	0	0	0	0	0	0	0	0	125879	14.72	0	0	0	0	0	0	3677.7	0	0	0	7185.2	8.5668e+06
Kazakhstan		Netweight (kg)	0	0	0	0	0	0	0	0	0	0	0	0	590.64	54.74	3127.54	0	0	0	0	4651.06	864.8	0	0	0	0	0	0	0	0	0	0	0	0	53938.2	0	806.38	0	0	0	0	0	997.74	0	0	0	0	288023
Jordan		Netweight (kg)	0	0	0	0	0	0	0	0	0	0	0	0	0.46	0	0	0	0	0	0	0	5643.28	0	0	0	0	0	0	0	0	0	0	0	0	36034.6	0	101.2	0	0	0	0	0	7197.16	0	0	0	0	96411.9
Kenya		Netweight (kg)	0	0	0	0	0	0	0	0	0	0	0	0	0	286.12	0	0	0	0	0	0	187.68	0	0	0	0	0	0	0	0	0	0	0	0	5504.82	0	0	0	0	0	0	0	0	0	0	0	0	97463
Dem. Peoples Rep. of Korea		Netweight (kg)	0	0	0	0	0	0	0	0	0	0	0	0	0	0	0	0	0	0	0	0	0	0	0	0	0	0	0	0	0	0	0	0	0	0	0	0	0	0	0	0	0	0	0	0	0	0	44.16
Rep. of Korea	5.71564e+07	Netweight (kg)	0	0	0	0	0	0	0	0	0	0	0	0	2064.48	68293.4	0	0	0	0	0	0	1710.74	0	0	0	0	0	0	0	0	0	0	0	0	158375	2990	6.44	0	0	0	0	0	1138.5	0	0	0	0	4.42923e+06
Kuwait		Netweight (kg)	0	0	0	0	33.58	0	0	0	0	0	0	0	0	15.18	0	0	119.6	0	0	0	4687.86	0	0	0	0	0	0	0	0	0	0	0	0	8535.76	0	13.8	0	0	0	0	0	590.18	0	0	0	0	27423.4
Kyrgyzstanan		Netweight (kg)	0	0	0	0	0	0	0	0	0	0	0	0	0	0	71.3	0	0	0	0	44.16	335.34	0	0	0	0	0	0	0	0	0	0	0	0	32.66	0	0	0	0	0	0	0	0	0	0	0	0	14304.2
Lao Peoples Dem. Rep.		Netweight (kg)	0	0	0	0	0	0	0	0	0	0	0	0	1965.58	32943.4	0	0	0	0	0	0	0	0	0	0	0	0	0	0	0	0	0	0	0	0	0	0	0	0	0	0	0	0	0	0	0	0	256956
Lebanon		Netweight (kg)	0	0	0	0	0	0	0	0	0	0	0	0	588.8	42.32	0	0	0	0	0	0	2890.64	0	0	0	0	0	0	0	0	0	0	0	0	7339.3	0	0	0	0	0	0	0	0	0	0	0	0	36167.5
Lesotho		Netweight (kg)	0	0	0	0	0	0	0	0	0	0	0	0	0	0	0	0	0	0	0	0	0	0	0	0	0	0	0	0	0	0	0	0	0	0	0	0	0	0	0	0	0	0	0	0	0	0	321.54
Latvia		Netweight (kg)	0	0	0	0	0	0	0	0	0	0	0	0	0	173792	154.56	0	0	0	0	5039.3	759	0	0	0	0	0	0	0	0	0	0	0	0	0	0	151.8	0	0	0	0	0	107.18	0	0	0	0	8716.08
Liberia		Netweight (kg)	0	0	0	0	0	0	0	0	0	0	0	0	0	0	0	0	0	0	0	0	0	0	0	0	0	0	0	0	0	0	0	0	0	1556.64	0	0	0	0	0	0	0	0	0	0	0	0	33264
Libya		Netweight (kg)	0	0	0	0	0	0	0	0	0	0	0	0	0	890.1	0	0	0	0	0	0	3772	0	0	0	0	0	0	0	0	0	0	0	0	400.66	0	0	0	0	0	0	0	7.36	0	0	0	0	240718
Lithuania		Netweight (kg)	0	0	0	0	0	0	0	0	0	0	0	0	0	29072.9	0	0	0	0	0	7569.3	5766.1	0	0	0	0	0	0	0	0	0	0	0	0	0	0	1028.1	0	0	0	0	0	0	0	0	0	0	32317.8
Luxembourg		Netweight (kg)	0	0	0	0	0	0	0	0	0	0	0	0	3353.4	2910.42	0	0	0	0	0	0	37186.9	0	0	0	0	0	0	0	0	0	0	0	0	443.44	0	5.98	0	0	0	0	0	3359.38	0	0	0	0	13866.7
China, Macao SAR		Netweight (kg)	0	0	0	0	0	0	0	0	0	0	0	0	0	0	0	0	0	0	0	0	0	0	0	0	0	0	0	0	0	0	0	0	0	24.38	0	0	0	0	0	0	0	0	0	0	0	0	8815.44
Madagascar		Netweight (kg)	0	0	0	0	0	0	0	0	0	0	0	0	1606.78	20.7	0	0	0	0	0	0	3300.5	0	0	0	0	0	0	0	0	0	0	0	0	36.8	0	0	0	0	0	0	0	538.2	0	0	0	0	30261.1
Malawi		Netweight (kg)	0	0	0	0	0	0	0	0	0	0	0	0	0	0	0	0	0	0	0	0	74.98	0	0	0	0	0	0	0	0	0	0	0	0	353.28	0	0	0	0	0	0	0	0	0	0	0	0	82510.2
Malaysia		Netweight (kg)	0	0	0	0	0	0	0	0	0	0	0	0	8217.9	16608.8	0	0	0	91.08	0	0	7213.72	0	0	0	0	0	0	0	0	0	0	0	0	31262.5	31.74	29.9	0	0	0	11194560	0	8469.98	0	0	0	0	1.4598e+06
Maldives		Netweight (kg)	0	0	0	0	0	0	0	0	0	0	0	0	0	0	0	0	0	0	0	0	0	0	0	0	0	0	0	0	0	0	0	0	0	0	0	0	0	0	0	0	0	14.72	0	0	0	0	3699.32
Mali		Netweight (kg)	0	0	0	0	0	0	0	0	0	0	0	0	402.5	11.5	0	0	0	0	0	0	2199.72	0	0	0	0	0	0	0	0	0	0	0	0	26387	0	0	0	0	0	0	0	184.92	0	0	0	0	3322.12
Malta		Netweight (kg)	0	0	0	0	0	0	0	0	0	0	0	0	0	6.9	0	0	0	0	0	0	1372.18	0	0	0	0	0	0	0	0	0	0	0	0	0	0	0	0	0	0	0	0	0	0	0	0	0	495464
Mauritania		Netweight (kg)	0	0	0	0	0	0	0	0	0	0	0	0	235.98	0	0	0	0	0	0	0	2845.1	0	0	0	0	0	0	0	0	0	0	0	0	0	0	0	0	0	0	0	0	0	0	0	0	0	59615.1
Mauritius		Netweight (kg)	0	0	0	0	0	0	0	0	0	0	0	0	0	68.54	0	0	0	0	0	0	8.74	0	0	0	0	0	0	0	70.38	0	0	0	0	3043.36	0	0	0	0	0	0	0	0	0	0	0	0	10838.5
Mexico	4.44483e+08	Netweight (kg)	0	0	0	0	0	0	0	0	0	65.78	0	0	100804	17081.6	0	0	0	0	0	0	6886.2	0	0	0	0	0	0	0	0	0	0	0	0	347339	0	0	0	0	0	0	0	3803.74	0	0	0	33212	5.37793e+06
Mongolia		Netweight (kg)	0	0	0	0	0	0	0	0	0	0	0	0	433.78	79.12	0	0	0	0	0	1339.98	11.96	0	0	0	0	0	0	0	0	0	0	0	0	126.96	0	0	0	0	0	0	0	8843.96	0	0	0	0	227219
Rep. of Moldova		Netweight (kg)	0	0	0	0	0	0	0	0	0	0	0	0	0	32.66	0	0	0	0	0	8364.18	148.12	0	0	0	0	0	0	0	0	0	0	0	0	0	0	133.86	0	0	0	0	0	0	0	0	0	0	103.96
Montenegro		Netweight (kg)	0	0	0	0	0	0	0	0	0	0	0	0	0	51.98	0	0	0	0	0	0	1.84	0	0	0	0	0	0	5824.98	0	0	0	0	0	0	0	0	0	0	0	0	0	0	0	0	0	0	42.78
Monserrat		Netweight (kg)	0	0	0	0	0	0	0	0	0	0	0	0	0	0	0	0	0	0	0	0	0	0	0	0	0	0	0	0	0	0	0	0	0	0	0	0	0	0	0	0	0	0	0	0	0	0	0
Morocco		Netweight (kg)	0	0	0	0	0	0	0	0	0	0	0	0	0	993.6	0	0	0	0	0	1610	76991.1	0	0	0	0	0	0	0	0	0	0	0	0	25865.8	0	18.4	0	0	0	0	0	858.82	0	0	0	0	302164
Mozambique		Netweight (kg)	0	0	0	0	0	0	0	0	0	0	0	0	0	0	0	0	0	0	0	0	20.7	0	0	0	0	0	0	0	0	0	0	0	0	429.18	0	0	0	0	0	0	0	0	0	0	0	0	128433
Oman		Netweight (kg)	0	0	0	0	0	0	0	0	0	0	0	0	1380.92	15669	0	0	0	0	0	0	2510.68	0	0	0	0	0	0	0	0	0	0	0	0	10950.3	0	0	0	0	0	0	0	3478.98	0	0	0	0	156944
Namibia		Netweight (kg)	0	0	0	0	0	0	0	0	0	0	0	0	1398.86	0	0	0	0	0	0	0	0	0	0	0	0	0	0	0	0	0	0	0	0	0	0	0	0	0	0	0	0	128.8	0	0	0	0	7326.42
Nauru		Netweight (kg)	0	0	0	0	0	0	0	0	0	0	0	0	0	0	0	0	0	0	0	0	0	0	0	0	0	0	0	0	0	0	0	0	0	0	0	0	0	0	0	0	0	0	0	0	0	0	0
Nepal		Netweight (kg)	0	0	0	0	0	0	0	0	0	0	0	0	0	0	0	0	0	0	0	0	0	0	0	0	0	0	0	0	0	0	0	0	0	0	0	0	0	0	0	0	0	0	0	0	0	0	27897.6
Netherlands	1.31776e+08	Netweight (kg)	534.98	0	15754.1	0	0	7.82	0	0	0	0	0	0	47093.4	139789	0	0	0	0	0	465.06	499037	0	15.18	0	0	0	0	27.14	7.82	0	0	0	0	19604.3	0	16209.5	0	0	534.98	0	1290.3	162202	0	0	0	251.16	2.68016e+06
Curacao		Netweight (kg)	0	0	0	0	0	0	0	0	0	0	0	0	0	0	0	0	0	0	0	0	0	0	0	0	0	0	0	0	0	0	0	0	0	0	0	0	0	0	0	0	0	0	0	0	0	0	103.5
Aruba		Netweight (kg)	0	0	0	0	0	0	0	0	0	0	0	0	0	0	0	0	0	0	0	0	0	0	0	0	0	0	0	0	0	0	0	0	0	0	0	0	0	0	0	0	0	0	0	0	0	0	1026.26
Saint Maarten		Netweight (kg)	0	0	0	0	0	0	0	0	0	0	0	0	0	0	0	0	0	0	0	0	0	0	0	0	0	0	0	0	0	0	0	0	0	0	0	0	0	0	0	0	0	0	0	0	0	0	0
Bonaire		Netweight (kg)	0	0	0	0	0	0	0	0	0	0	0	0	0	0	0	0	0	0	0	0	0	0	0	0	0	0	0	0	0	0	0	0	0	0	0	0	0	0	0	0	0	0	0	0	0	0	0
New Caledonia		Netweight (kg)	0	0	0	0	0	0	0	0	0	0	0	0	2155.56	0	0	0	0	0	0	0	0	0	0	0	0	0	0	0	0	0	0	0	0	2515.28	0	0	0	0	0	0	0	0	0	0	0	0	3934.84
Vanatu		Netweight (kg)	0	0	0	0	0	0	0	0	0	0	0	0	141.68	0	0	0	0	0	0	0	0	0	0	0	0	0	0	0	0	0	0	0	0	0	0	0	0	0	0	0	0	0	0	0	0	0	1083.3
New Zealand		Netweight (kg)	0	0	0	0	0	0	0	0	0	14.72	0	0	52953.8	432.86	0	0	0	0	0	0	1810.56	0	0	0	0	0	0	0	0	0	0	0	0	268273	0	31.74	0	0	0	0	0	783.84	0	0	0	0	291346
Nicaragua		Netweight (kg)	0	0	0	0	0	0	0	0	0	0	0	0	0	20.24	0	0	0	0	0	0	0	0	0	0	0	0	0	0	0	0	0	0	0	6623.54	0	0	0	0	0	0	0	17.94	0	0	0	10.12	15574.7
Niger		Netweight (kg)	0	0	0	0	0	0	0	0	0	0	0	0	0	0	0	0	0	0	0	0	0	0	0	0	0	0	0	0	0	0	0	0	0	0	0	0	0	0	0	0	0	0	0	0	0	0	1689.12
Nigeria		Netweight (kg)	0	0	0	0	0	0	0	0	0	0	0	0	108.1	1220.84	0	0	0	0	0	0	8080.82	0	0	0	0	0	0	0	0	0	0	0	0	643.54	0	0	0	0	0	0	0	215.74	0	0	0	0	402441
Niue		Netweight (kg)	0	0	0	0	0	0	0	0	0	0	0	0	0	0	0	0	0	0	0	0	0	0	0	0	0	0	0	0	0	0	0	0	0	0	0	0	0	0	0	0	0	0	0	0	0	0	0
Norfolk Islands		Netweight (kg)	0	0	0	0	0	0	0	0	0	0	0	0	0	0	0	0	0	0	0	0	0	0	0	0	0	0	0	0	0	0	0	0	0	0	0	0	0	0	0	0	0	0	0	0	0	0	0
Norway		Netweight (kg)	0	0	0	0	0	0	0	0	0	0	0	0	430.1	10371.2	0	0	0	0	0	0	18778.6	0	0	0	0	0	0	0	0	0	0	0	0	20960.8	0	79826.1	0	0	0	0	0	1263.62	0	0	0	127.42	212794
Northern Mariana Islands		Netweight (kg)	0	0	0	0	0	0	0	0	0	0	0	0	0	0	0	0	0	0	0	0	0	0	0	0	0	0	0	0	0	0	0	0	0	0	0	0	0	0	0	0	0	0	0	0	0	0	0
United States Minor Outlying Islands		Netweight (kg)	0	0	0	0	0	0	0	0	0	0	0	0	0	0	0	0	0	0	0	0	0	0	0	0	0	0	0	0	0	0	0	0	0	0	0	0	0	0	0	0	0	0	0	0	0	0	0
FS Micronesia		Netweight (kg)	0	0	0	0	0	0	0	0	0	0	0	0	0	0	0	0	0	0	0	0	0	0	0	0	0	0	0	0	0	0	0	0	0	0	0	0	0	0	0	0	0	0	0	0	0	0	431.02
Marshall Islands		Netweight (kg)	0	0	0	0	0	0	0	0	0	0	0	0	0	0	0	0	0	0	0	0	184	0	0	0	0	0	0	0	0	0	0	0	0	225.4	0	0	0	0	0	0	0	0	0	0	0	0	12456.8
Palau		Netweight (kg)	0	0	0	0	0	0	0	0	0	0	0	0	0	0	0	0	0	0	0	0	0	0	0	0	0	0	0	0	0	0	0	0	0	0	0	0	0	0	0	0	0	0	0	0	0	0	0
Pakistan		Netweight (kg)	0	0	0	0	0	0	0	0	0	0	0	0	23492.7	710.24	0	0	48.76	0	0	24.38	3714.04	0	0	0	0	0	0	0	0	0	0	0	0	4497.88	0	110.4	0	0	0	0	0	3546.6	0	0	0	0	1.06893e+06
Panama		Netweight (kg)	0	0	0	0	0	0	0	0	0	0	0	0	317.86	233.68	0	0	0	0	0	0	854.22	0	0	0	0	0	0	0	0	0	0	0	0	199912	0	0	0	0	0	0	0	24.38	0	0	0	0	54052.8
Papua New Guinea		Netweight (kg)	0	0	0	0	0	0	0	0	0	0	0	0	41487.9	0	0	0	0	0	0	0	0	0	0	0	0	0	0	0	0	0	0	0	0	0	0	0	0	0	0	0	0	80.04	0	0	0	0	35642.6
Paraguay		Netweight (kg)	0	0	0	0	0	0	0	0	0	4056.28	0	0	0	421.36	0	0	0	0	0	0	0	0	0	0	0	0	0	0	0	0	0	0	0	121500	0	0	0	0	0	0	0	0	0	0	0	1393.34	37511.6
Peru		Netweight (kg)	0	0	0	0	0	0	0	0	0	221.26	0	0	243.8	1244.76	0	0	0	0	0	0	816.04	0	0	0	0	0	0	0	0	0	0	0	0	815108	0	0	0	0	0	0	0	3261.4	0	0	0	4148.28	298490
Philippines		Netweight (kg)	0	56.12	0	0	0	0	0	0	0	0	0	0	3266	755.78	0	0	0	0	0	0	4467.98	0	0	0	0	0	0	0	0	0	0	0	0	16262.4	0	121.44	0	0	0	1530.88	0	271.4	0	0	0	0	533997
Pitcairn		Netweight (kg)	0	0	0	0	0	0	0	0	0	0	0	0	0	0	0	0	0	0	0	0	0	0	0	0	0	0	0	0	0	0	0	0	0	0	0	0	0	0	0	0	0	0	0	0	0	0	0
Poland	1.3118e+08	Netweight (kg)	0	0	0	0	0	0	0	0	0	0	0	0	7516.86	246661	0	0	0	0	0	810.06	3659.3	0	0	0	0	0	0	0	0	0	0	0	0	186017	0	864.8	0	0	0	0	0	1229.12	0	0	0	0	2.35295e+06
Portugal		Netweight (kg)	0	0	0	0	0	0	0	0	0	0	0	0	0	8264.82	0	0	0	0	0	0	3803.74	0	0	0	0	0	0	0	0	0	0	0	0	119365	0	0	0	0	0	0	0	257.6	0	0	0	0	115526
Guinea-Bissau		Netweight (kg)	0	0	0	0	0	0	0	0	0	0	0	0	0	0	0	0	0	0	0	0	0	0	0	0	0	0	0	0	0	0	0	0	0	0	0	0	0	0	0	0	0	0	0	0	0	0	144.9
Timor-Leste		Netweight (kg)	0	0	0	0	0	0	0	0	0	0	0	0	0	0	0	0	0	0	0	0	0	0	0	0	0	0	0	0	0	0	0	0	0	0	0	0	0	0	0	0	0	0	0	0	0	0	10529.4
Qatar		Netweight (kg)	0	0	0	0	0	0	0	0	0	0	0	0	8.74	859.74	0	0	0	0	0	0	555.22	0	0	0	0	0	0	0	0	0	0	0	0	4106.42	0	96.6	0	0	0	0	0	234.14	0	0	0	0	11697.8
Romania		Netweight (kg)	0	0	0	0	0	0	0	0	0	0	0	0	0	131550	0	0	0	0	0	0	16068.7	0	0	0	0	0	0	0	0	0	0	0	0	39817.6	0	1380.92	0	0	0	0	0	141.68	0	0	0	0	122604
Russian Federation		Netweight (kg)	0	0	0	0	0	0	0	0	0	16.1	8142	0	477.48	164917	5025.04	0	0	0	0	1.21719e+06	36286.6	0	0	0	0	0	0	0	0	0	0	0	0	595817	0	119103	0	0	0	0	0	292.56	0	0	0	0	5.83398e+06
Rwanda		Netweight (kg)	0	0	0	0	0	0	0	0	0	0	0	0	0	0	0	0	0	0	0	0	577.3	0	0	0	0	0	0	0	0	0	0	0	0	232.76	0	0	0	0	0	0	0	12.42	0	0	0	0	27785.4
Saint Bartelemy		Netweight (kg)	0	0	0	0	0	0	0	0	0	0	0	0	0	0	0	0	0	0	0	0	0	0	0	0	0	0	0	0	0	0	0	0	0	0	0	0	0	0	0	0	0	0	0	0	0	0	0
Saint Helena		Netweight (kg)	0	0	0	0	0	0	0	0	0	0	0	0	0	0	0	0	0	0	0	0	0	0	0	0	0	0	0	0	0	0	0	0	0	0	0	0	0	0	0	0	0	0	0	0	0	0	0
Saint Kitts and Nevis		Netweight (kg)	0	0	0	0	0	0	0	0	0	0	0	0	0	1.84	0	0	0	0	227.24	0	0	0	0	0	0	0	0	0	0	0	0	0	0	0	0	0	0	0	0	0	0	0	0	0	0	0	32.66
Anguilla		Netweight (kg)	0	0	0	0	0	0	0	0	0	0	0	0	0	0	0	0	0	0	0	0	0	0	0	0	0	0	0	0	0	0	0	0	0	0	0	0	0	0	0	0	0	0	0	0	0	0	0
Saint Lucia		Netweight (kg)	0	0	0	0	0	0	0	0	0	0	0	0	0	0	0	0	0	0	0	0	0	0	0	0	0	0	0	0	0	0	0	0	0	0	0	0	0	0	0	0	0	0	0	0	0	0	615.94
Saint Pierre and Miquelon		Netweight (kg)	0	0	0	0	0	0	0	0	0	0	0	0	0	0	0	0	0	0	0	0	0	0	0	0	0	0	0	0	0	0	0	0	0	0	0	0	0	0	0	0	0	0	0	0	0	0	0
Saint Vincent and the Grenadines		Netweight (kg)	0	0	0	0	0	0	0	0	0	0	0	0	0	18.4	0	0	0	0	0	0	0	0	0	0	0	0	0	0	0	0	0	0	0	0	0	0	0	0	0	0	0	0	0	0	0	0	14.72
San Marino		Netweight (kg)	0	0	0	0	0	0	0	0	0	0	0	0	0	0	0	0	0	0	0	0	0	0	0	0	0	0	0	0	0	0	0	0	0	0	0	0	0	0	0	0	0	0	0	0	0	0	0
Sao Tome and Principe		Netweight (kg)	0	0	0	0	0	0	0	0	0	0	0	0	0	0	0	0	0	0	0	0	0	0	0	0	0	0	0	0	0	0	0	0	0	0	0	0	0	0	0	0	0	0	0	0	0	0	235.52
Saudi Arabia		Netweight (kg)	0	0	0	0	0	0	0	0	0	0	0	0	2874.08	96117.5	0	0	0	0	0	0	22561.2	0	0	0	0	0	0	0	0	0	0	0	0	246673	0	0	0	0	0	0	0	9258.42	0	0	0	0	203257
Senegal		Netweight (kg)	0	101.2	0	0	0	184	0	0	0	0	0	0	3783.5	35.88	0	0	0	0	0	0	7412.44	0	0	0	0	0	0	0	0	0	0	0	0	1073.64	0	0	5635	0	0	0	0	1292.14	0	0	0	0	20025.6
Serbia		Netweight (kg)	0	0	0	0	0	0	0	0	0	0	0	0	2.3	29764.3	0	0	0	0	0	0.92	10987.1	0	0	0	0	0	0	2190.98	0	0	0	0	0	4591.72	0	6396.3	0	0	0	0	0	0	0	0	0	0	114555
Seychelles		Netweight (kg)	0	0	0	0	0	0	0	0	0	0	0	0	0	0	0	0	0	0	0	0	4.6	0	0	0	0	0	0	0	0	0	0	0	0	0	0	0	0	0	0	0	0	0	0	0	0	0	624.22
Sierra Leone		Netweight (kg)	0	0	0	0	0	0	0	0	0	0	0	0	0	0	0	0	0	0	0	0	424.12	0	0	0	0	0	0	0	0	0	0	0	0	719.44	0	0	0	0	0	0	0	0	0	0	0	0	5573.36
India	5.18251e+07	Netweight (kg)	0	0	0	0	0	0	0	0	0	0	0	0	2497.8	51768.9	0	0	249.78	137.08	0	0	141655	0	0	0	4818.96	0	0	0	0	0	0	0	0	218946	0	61.64	0	0	0	4360.8	0	3138.12	0	0	0	435464	7.37591e+06
Singapore		Netweight (kg)	0	0	0	0	0	0	0	0	0	0	0	0	24190	10323.8	0	0	0	0	0	20.24	20116.3	0	0	0	0	0	0	0	0	0	0	0	0	56967.3	66.24	1017.98	0	0	0	0	0	834.9	0	0	0	0	778421
Slovakia		Netweight (kg)	0	156.4	0	0	178.94	0	0	0	0	0	0	0	9.66	121811	0	0	0	0	0	0	2470.2	0	0	0	0	0	0	0	0	0	0	0	0	721.28	0	1454.98	0	0	0	0	0	23.46	0	0	0	0	295874
Viet Nam	7.6181e+07	Netweight (kg)	0	0	0	0	0	0	0	0	0	0	0	0	11472.4	7942.36	0	0	0	0	0	1195.08	1571.36	0	0	0	0	0	0	0	0	0	0	0	0	7921.66	0	1835.86	0	0	0	0	0	437.46	0	0	0	0	2.10352e+06
Slovenia		Netweight (kg)	0	0	0	0	0	0	0	0	0	0	0	0	33.12	97428	0	0	0	0	0	0	2320.7	0	0	0	0	0	0	10805.9	0	0	0	0	0	161701	0	470.12	0	0	0	0	0	290.26	0	0	0	0	207796
Somalia		Netweight (kg)	0	0	0	0	0	0	0	0	0	0	0	0	0	0	0	0	0	0	0	0	0	0	0	0	0	0	0	0	0	0	0	0	0	0	0	0	0	0	0	0	0	0	0	0	0	0	17729.8
South Africa	4.44477e+07	Netweight (kg)	0	0	0	0	0	438.84	0	0	0	0	0	0	19301.6	11336.2	0	0	0	0	0	1610	13870.8	0	0	0	0	0	0	0	8224.8	0	0	0	0	2.57948e+06	0	51.98	0	0	0	0	0	1389.66	0	0	0	0	3.04608e+06
Zimbabwe		Netweight (kg)	0	0	0	0	0	0	0	0	0	0	0	0	150.42	34.5	0	0	0	0	0	0	0	0	0	0	0	0	0	0	0	0	0	0	0	0	0	0	0	0	0	0	0	10.12	0	0	0	0	99004
Spain		Netweight (kg)	0	0	9660	0	0	0	0	0	0	326.6	0	0	6.44	171108	0	0	0	0	0	0	22096.6	0	0	0	0	0	0	0	0	0	0	0	0	1.40783e+06	0	2435.24	0	0	0	0	0	1426.92	0	0	0	213.9	1.7272e+06
South Sudan		Netweight (kg)	0	0	0	0	0	0	0	0	0	0	0	0	0	0	0	0	0	0	0	0	0	0	0	0	0	0	0	0	0	0	0	0	0	0	0	0	0	0	0	0	0	0	0	0	0	0	105515
Sudan		Netweight (kg)	0	0	0	0	0	0	0	0	0	0	0	0	0	1636.68	0	0	0	0	0	0	489.44	0	0	0	0	0	0	0	0	0	0	0	0	12792.1	0	0	0	0	0	0	0	0	0	0	0	0	244160
Western Sahara		Netweight (kg)	0	0	0	0	0	0	0	0	0	0	0	0	0	0	0	0	0	0	0	0	0	0	0	0	0	0	0	0	0	0	0	0	0	0	0	0	0	0	0	0	0	0	0	0	0	0	0
Suriname		Netweight (kg)	0	0	0	0	0	0	0	0	0	0	0	0	0	0	0	0	0	0	0	0	0	0	0	0	0	0	0	0	0	0	0	0	0	3715.42	0	0	0	0	0	0	0	1636.68	0	0	0	0	12491.8
Swaziland		Netweight (kg)	0	0	0	0	0	0	0	0	0	0	0	0	0	0	0	0	0	0	0	0	0	0	0	0	0	0	0	0	0	0	0	0	0	601.22	0	0	0	0	0	0	0	0	0	0	0	0	192.74
Sweden		Netweight (kg)	0	0	0	0	0	0	0	0	0	818.34	0	0	994.52	23446.7	0	0	0	0	0	0	14973	0	0	0	0	0	0	0	0	0	0	0	0	910674	0	1293.52	0	0	0	0	0	643.08	0	0	0	1192.78	1.20341e+06
Switzerland		Netweight (kg)	0	0	0	0	0	0	0	0	0	0	0	0	2276.08	555062	0	0	0.92	0	0	1.84	8176.5	0	0	0	0	0	0	199.18	0	0	0	0	0	223685	0	901.6	0	0	0	0	0	220.34	0	0	0	15.18	441704
Syria		Netweight (kg)	0	0	0	0	0	0	0	0	0	0	0	0	0	4231.08	0	0	0	0	0	0	1485.34	0	0	0	0	0	0	0	0	0	0	0	0	554.76	0	0	0	0	0	0	0	0	0	0	0	0	79311.8
Tajikistan		Netweight (kg)	0	0	0	0	0	0	0	0	0	0	0	0	0	0	0	0	0	0	0	0	0	0	0	0	0	0	0	0	0	0	0	0	0	0	0	0	0	0	0	0	0	0	0	0	0	0	45910.8
Thailand	1.01074e+08	Netweight (kg)	0	0	0	0	0	0	0	0	0	170.2	0	0	37217.2	33837.1	0	0	0	0	0	0	17958.4	0	0	0	0	0	0	0	0	0	0	0	0	39592.2	0	230	0	0	0	818.34	0	1621.96	0	0	0	0	1.65025e+06
Togo		Netweight (kg)	0	0	0	0	0	0	0	0	0	0	0	0	0	0	0	0	0	0	0	0	1077.78	0	0	0	0	0	0	0	0	0	0	0	0	0.92	0	0	0	0	0	0	0	0	0	0	0	0	6419.3
Tokelau		Netweight (kg)	0	0	0	0	0	0	0	0	0	0	0	0	0	0	0	0	0	0	0	0	0	0	0	0	0	0	0	0	0	0	0	0	0	0	0	0	0	0	0	0	0	0	0	0	0	0	0
Tonga		Netweight (kg)	0	0	0	0	0	0	0	0	0	0	0	0	0	0	0	0	0	0	0	0	0	0	0	0	0	0	0	0	0	0	0	0	0	0	0	0	0	0	0	0	0	0	0	0	0	0	560.74
Trinidad and Tobago		Netweight (kg)	0	0	0	0	0	0	0	0	0	0	0	0	109.02	57.04	0	0	0	0	0	0	0	0	0	0	0	0	0	0	0	0	0	0	0	15843.3	0	0	0	0	0	0	0	48.76	0	0	0	0	644.92
United Arab Emirates		Netweight (kg)	0	0	0	0	0	0	0	0	0	0	302.68	184	775.56	19544	0	0	0	0	0	91.54	2102.66	0	0	0	0	0	0	0	0	0	0	0	0	994728	0	354.2	0	0	0	0	0	958.18	0	0	0	0	640840
Tunisia		Netweight (kg)	0	0	0	0	0	0	0	0	0	0	0	0	3.22	117.76	0	0	0	0	0	0	12414.9	0	0	0	0	0	0	0	0	0	0	0	0	29561	0	216.2	0	0	0	0	0	181.7	0	0	0	0	88055
Turkey	5.76979e+07	Netweight (kg)	0	864.8	0	0	0	0	0	0	0	0	0	0	1029.94	80482.5	16820.8	0	0	0	0	16.1	3408.6	0	0	0	0	22.08	0	0	0	0	0	0	0	586238	0	8738.62	0	0	0	0	0	5137.28	0	0	0.46	0	1.64006e+06
Turkmenistan		Netweight (kg)	0	0	0	0	0	0	0	0	0	0	0	0	0	0	0	0	0	0	0	0	0	0	0	0	0	0	0	0	0	0	0	0	0	0	0	0	0	0	0	0	0	0	0	0	0	0	3214.48
Turks and Caicos Islands		Netweight (kg)	0	0	0	0	0	0	0	0	0	0	0	0	0	0	0	0	0	0	0	0	0	0	0	0	0	0	0	0	0	0	0	0	0	0	0	0	0	0	0	0	0	0	0	0	0	0	0
Tuvalu		Netweight (kg)	0	0	0	0	0	0	0	0	0	0	0	0	0	0	0	0	0	0	0	0	0	0	0	0	0	0	0	0	0	0	0	0	0	0	0	0	0	0	0	0	0	0	0	0	0	0	201.02
Uganda		Netweight (kg)	0	0	0	0	0	0	0	0	0	0	0	0	0	45.54	0	0	0	0	0	0	344.08	0	0	0	0	0	0	0	0	0	0	0	0	3716.8	0	0	0	0	0	0	0	0	0	0	0	0	24895.2
Ukraine		Netweight (kg)	0	0	0	0	0	0	0	0	0	0	0	0	0	46373.5	0	0	0	0	0	173885	11552.4	0	0	0	0	0	0	0	0	0	0	0	0	3654.24	0	9289.24	0	0	0	0	0	136.16	0	0	0	0	413988
TFYR of Macedonia		Netweight (kg)	0	0	0	0	0	0	0	0	0	0	0	0	9.2	6159.86	0	0	0	0	0	0	907.58	0	0	0	0	0	0	2645.92	0	0	0	0	0	1121.48	0	8198.58	0	0	0	0	0	0	0	0	0	0	4998.82
Egypt		Netweight (kg)	0	0	0	0	0	0	0	0	0	0	0	0	2021.7	24906.7	0	0	0	0	0	0	94002.8	0	0	0	0	0	0	0	0	0	0	0	0	55907.5	0	10821.5	0	0	0	0	0	5348.88	0	0	0	0	270211
United Kingdom		Netweight (kg)	7.82	0	197.34	10.58	0	6.44	0	0	0	0	0	0	5135.9	85367.3	523.02	0	0	0	0	0	125971	0	0	0	0	0	0	191.82	0	0	0	0	0	2.45865e+06	10.58	899.3	0	0	0	0	5539.32	8541.74	0	0	0	0	883727
United Rep. of Tanzania		Netweight (kg)	0	0	0	0	0	0	0	0	0	0	0	0	2798.18	0	0	0	0	0	0	0	478.4	0	0	0	0	0	0	0	0	0	0	0	0	9755.68	0	0	0	0	0	0	0	0	0	0	0	0	311103
USA	2.53003e+08	Netweight (kg)	0	0	0	0	0	0	0	0	0	328.9	0	291.64	69009.2	255050	7.36	0	0	537.28	766.36	142.14	79559.8	7.36	0	647.68	0	0	0	0	0	0	0	0	0	1.47142e+07	438.84	3073.26	0	0	0	0	0	1.51846e+06	24.38	0	0	17220.6	2.14361e+07
Burkina Faso		Netweight (kg)	0	0	0	0	0	0	0	0	0	0	0	0	470.58	0	0	0	0	0	0	0	14908.1	0	0	0	0	0	0	0	0	0	0	0	0	1641.28	0	0	0	0	0	0	0	1601.26	0	0	0	0	10206.5
Uruguay		Netweight (kg)	0	0	0	0	0	0	0	0	0	681.26	0	0	0	368.92	0	0	0	0	0	0	139.38	0	0	0	0	0	0	0	0	0	0	0	0	49156.1	0	0	0	0	0	0	0	29.9	0	0	0	698.74	23104.4
Uzbeskistan		Netweight (kg)	0	0	0	0	0	0	0	0	0	0	0	0	0	501.4	0	0	0	0	0	10244.7	316.48	0	0	0	0	0	0	0	0	0	0	0	0	479.32	0	558.44	0	0	0	0	0	75.9	0	0	0	0	905650
Venezuela		Netweight (kg)	0	0	0	0	0	0	0	0	0	0	0	0	0	2557.6	0	0	0	0	0	0	1.84	0	0	0	0	0	0	0	0	0	0	0	0	1577.34	0	0	0	0	0	0	0	697.36	0	0	0	0	29784.1
Wallis and Futuna Islands		Netweight (kg)	0	0	0	0	0	0	0	0	0	0	0	0	0	0	0	0	0	0	0	0	0	0	0	0	0	0	0	0	0	0	0	0	0	0	0	0	0	0	0	0	0	0	0	0	0	0	0
Samoa		Netweight (kg)	0	0	0	0	0	0	0	0	0	0	0	0	139.38	0	0	0	0	0	0	0	0	0	0	0	0	0	0	0	0	0	0	0	0	0	0	0	0	0	0	0	0	0	0	0	0	0	133.4
Yemen		Netweight (kg)	0	0	0	0	0	0	0	0	0	0	0	1543.3	0	0	0	0	0	0	0	0	220.8	0	0	0	0	0	0	0	0	0	0	0	0	0	0	0	0	0	0	0	0	0	0	0	0	0	248180
Zambia		Netweight (kg)	0	0	0	0	0	0	0	0	0	0	0	0	36037.3	0	0	0	0	0	0	0	1787.56	0	0	0	0	0	0	0	138	0	0	0	0	11538.2	0	0	0	0	0	0	32.2	3.68	0	0	0	1.38	295623
Rest	4.43976e+08	Netweight (kg)
total	4.43866e+09	Netweight (kg)	1442.56	13129.8	25645	10.58	216.2	637.1	0	0	57.04	21566.6	11444.3	2018.94	683897	7.5503e+06	27215	362.02	753.94	1138.04	1069.96	1.44103e+06	3.91719e+06	1357.46	15.18	695.52	4818.96	1611.84	0	62350.2	8452.04	0	0	0	10.12	5.1857e+07	3625.72	663531	19435	0	534.98	1.1211e+07	7249.6	1.99345e+06	1148.62	0	0.46	514416	1.2442e+08
																0.0109881																				0.0754682						0.0163156							0.181071
References:
Grand View Research, 2021. Electric Motor Sales Market Size, Share & Trends Analysis Report By Application, By Power Output (Integral HP Output, Fractional HP Output), By Motor Type (Hermetic, AC, DC), By Region, And Segment Forecasts, 2021 - 2028. https://www.grandviewresearch.com/industry-analysis/electric-motor-market (accessed 11/10/2021).
Waide, P., Brunner, C.U., 2011. Energy-Efficiency Policy Opportunities for Electric Motor-Driven Systems, in I.E. Agency (ed.).
World Customs Organization, 2021. Harmonized System. https://www.wcotradetools.org/en/harmonized-system/2017/en/ (accessed 02/09/2021).
Allied Market Research, 2019. A global electric motor market overview. https://www.electricmotorengineering.com/a-global-electric-motor-market-overview/ (accessed 11/10/2021).
Fortune Business Insights, 2020. Electric Motor Market - Key Market Insights. https://www.fortunebusinessinsights.com/industry-reports/electric-motor-market-100752 (accessed 11/10/2021).
Prescient & Strategic Intelligence, 2021. Electric Motor Market Research Report: By Application (Industrial, Transportation, Non-Industrial Robotics, Medical, Commercial Aerospace, Space, Marine, Defense), Type (DC Motor, AC Motor, Hermetic Motor) - Global Industry Analysis and Growth Forecast to 2030. https://www.psmarketresearch.com/market-analysis/electric-motor-market (accessed 11/10/2021).
[truncated: 189 more columns]

## Sheet: DI_EV_mo
	Afghanistan	Albania	Algeria	American Samoa	Andorra	Angola	Anguilla	Antartica	Antigua and Barbuda	Argentina	Armenia	Aruba	Australia	Austria	Azerbaijan	Bahamas	Bahrain	Bangladesh	Barbados	Belarus	Belgium	Belize	Benin	Bermuda	Bhutan	Bolivia (Plurinational State of)	Bonaire	Bosnia Herzegovina	Botswana	Bouvet Island	Br. Antarctic Terr.	Br. Indian Ocean Terr.	Br. Virgin Isds	Brazil	Brunei Darussalam	Bulgaria	Burkina Faso	Burundi	Cabo Verde	Cambodia	Cameroon	Canada	Cayman Isds	Central African Rep.	Chad	Chile	China	China, Hong Kong SAR	China, Macao SAR
Afghanistan	0	0	0	0	0	0	0	0	0	0	0	0	0	0	0	0	0	0	0	0	0.000343971	0	0	0	0	0	0	0	0	0	0	0	0	0	0	0	0	0	0	0	0	0	0	0	0	0	0.407822	0	0
Albania	0	0	0	0	0	0	0	0	0	0	0	0	0	0	0	0	0	0	0	0	0.00269778	0	0	0	0	0	0	0	0	0	0	0	0	0	0	0	0	0	0	0	0	0.0130623	0	0	0	0	0.433974	0	0
Antarctica	#DIV/0!	#DIV/0!	#DIV/0!	#DIV/0!	#DIV/0!	#DIV/0!	#DIV/0!	#DIV/0!	#DIV/0!	#DIV/0!	#DIV/0!	#DIV/0!	#DIV/0!	#DIV/0!	#DIV/0!	#DIV/0!	#DIV/0!	#DIV/0!	#DIV/0!	#DIV/0!	#DIV/0!	#DIV/0!	#DIV/0!	#DIV/0!	#DIV/0!	#DIV/0!	#DIV/0!	#DIV/0!	#DIV/0!	#DIV/0!	#DIV/0!	#DIV/0!	#DIV/0!	#DIV/0!	#DIV/0!	#DIV/0!	#DIV/0!	#DIV/0!	#DIV/0!	#DIV/0!	#DIV/0!	#DIV/0!	#DIV/0!	#DIV/0!	#DIV/0!	#DIV/0!	#DIV/0!	#DIV/0!	#DIV/0!
Algeria	0	0	0	0	0	0	0	0	0	0	0	0	0	0.000563405	0	0	0	0	0	0	0.00338445	0	0	0	0	0	0	0	0	0	0	0	0	0.0572452	0	0.0043224	0	0	0	0	0	0	0	0	0	0	0.182729	0	0
American Samoa	#DIV/0!	#DIV/0!	#DIV/0!	#DIV/0!	#DIV/0!	#DIV/0!	#DIV/0!	#DIV/0!	#DIV/0!	#DIV/0!	#DIV/0!	#DIV/0!	#DIV/0!	#DIV/0!	#DIV/0!	#DIV/0!	#DIV/0!	#DIV/0!	#DIV/0!	#DIV/0!	#DIV/0!	#DIV/0!	#DIV/0!	#DIV/0!	#DIV/0!	#DIV/0!	#DIV/0!	#DIV/0!	#DIV/0!	#DIV/0!	#DIV/0!	#DIV/0!	#DIV/0!	#DIV/0!	#DIV/0!	#DIV/0!	#DIV/0!	#DIV/0!	#DIV/0!	#DIV/0!	#DIV/0!	#DIV/0!	#DIV/0!	#DIV/0!	#DIV/0!	#DIV/0!	#DIV/0!	#DIV/0!	#DIV/0!
Andorra	0	0	0	0	0	0	0	0	0	0	0	0	0	0	0	0	0	0	0	0	0	0	0	0	0	0	0	0	0	0	0	0	0	0	0	0	0	0	0	0	0	0	0	0	0	0	0.0155498	0	0
Angola	0	0	0	0	0	0	0	0	0	0	0	0	0	0	0	0	0	0	0	0.00044364	0.00180524	0	0	0	0	0	0	0	0	0	0	0	0	0.00582867	0	0	0	0	0	0	0	0	0	0	0	0	0.388556	0	0
Antigua and Barbuda	0	0	0	0	0	0	0	0	0	0	0	0	0	0	0	0	0	0	0.0259845	0	0	0	0	0	0	0	0	0	0	0	0	0	0	0	0	0	0	0	0	0	0	0	0	0	0	0	0.363944	0	0
Azerbaijan	0	0	0	0	0	0	0	0	0	0	0	0	0	0.00185803	0	0	0	0	0	0.00505985	0.000669153	0	0	0	0	0	0	0	0	0	0	0	0	0.000279088	0	0.000464781	0	0	0	0	0	0.000933957	0	0	0	0	0.152973	0	0
Argentina	0	0	0	0	0	0	0	0	0	0	0	0	1.27262e-05	0.000386083	0	0	0	0	0	0	0.00130303	0	0	0	0	0	0	0	0	0	0	0	0	0.597232	0	7.93322e-06	0	0	0	0	4.95826e-07	0.00189455	0	0	0	0.00058177	0.0987245	0	0
Australia	0	0	0	0	0	0	0	0	0	0	0	0	0	0.00154986	0	0	0	0	0	0	0.000723144	0	0	0	0	0	0	0	0	0	0	0	0	0.160961	0	9.6609e-06	0	0	0	0	0	0.00888035	0	0	0	0	0.227773	0.000287946	0
Austria	0	0	0	0	0	0	0	0	0	1.92903e-06	2.83449e-07	0	7.34605e-06	0	0	0	0	7.08622e-07	0	1.57472e-07	0.000254529	0	0	0	0	2.72111e-05	0	0.0004447	0	0	0	0	0	0.0159869	0	0.000168896	0	0	0	0	0	6.14218e-05	0	0	0	7.87358e-08	0.00906996	1.73219e-07	0
Bahamas	0	0	0	0	0	0	0	0	0	0	0	0	0	0	0	0	0	0	0	0	0	0	0	0	0	0	0	0	0	0	0	0	0	0.116161	0	0	0	0	0	0	0	0	0	0	0	0	0.0561195	0	0
Bahrain	0	0	0	0	0	0	0	0	0	0	0	0	0	0.0322906	0	0	0	0	0	0	0.00233864	0	0	0	0	0	0	0	0	0	0	0	0	0.101593	0	0	0	0	0	0	0	0.00266421	0	0	0	0	0.0704821	0	0
Bangladesh	0	0	0	0	0	0	0	0	0	0	0	0	0.000789672	6.58878e-05	0	0	0	0	0	0	0.000723293	0	0	0	0	0	0	0	0	0	0	0	0	0	0	0	0	0	0	0	0	0	0	0	0	0	0.901769	0.000334054	0
Armenia	0	0	0	0	0	0	0	0	0	0	0	0	0	0.00367341	0	0	0	0	0	0.0032236	0.000171984	0	0	0	0	0	0	0	0	0	0	0	0	0	0	0	0	0	0	0	0	0	0	0	0	0	0.121438	0	0
Barbados	0	0	0	0	0	0	0	0	0	0	0	0	0	0	0	0	0	0	0	0	0.0256281	0	0	0	0	0	0	0	0	0	0	0	0	0	0	0	0	0	0	0	0	0.0214585	0	0	0	0	0.235391	0	0
Belgium	0	0	7.14416e-07	0	0	0	0	0	0	3.45301e-05	0	0	5.35812e-06	0.020995	0	0	0	0	0	1.78604e-07	0	0	0	0	0	0	0	1.19069e-06	0	0	0	0	0	0.223302	0	0.00184394	0	0	0	0	0	0.000634014	0	0	0	3.86975e-07	0.0422283	1.57767e-06	0
Bermuda	0	0	0	0	0	0	0	0	0	0	0	0	0.0113006	0	0	0	0	0	0	0	0	0	0	0	0	0	0	0	0	0	0	0	0	0.108742	0	0	0	0	0	0	0	0	0	0	0	0	0.00682303	0	0
Bhutan	0	0	0	0	0	0	0	0	0	0	0	0	0	0	0	0	0	0	0	0	0.000530453	0	0	0	0	0	0	0	0	0	0	0	0	0	0	0	0	0	0	0	0	0	0	0	0	0	0.0108019	0	0
Bolivia	0	0	0	0	0	0	0	0	0	0.00345328	0	0	0	0.00648223	0	0	0	0	0	0	0	0	0	0	0	0	0	0	0	0	0	0	0	0.752308	0	0	0	0	0	0	0	0	0	0	0	0.0319109	0.0661936	0	0
Bosnia Herzegovina	0	0	0	0	0	0	0	0	0	0	0	0	0	0.0366425	0	0	0	0	0	3.41698e-05	6.05738e-05	0	0	0	0	0	0	0	0	0	0	0	0	0.00445761	0	0.00606825	0	0	0	0	0	0	0	0	0	0	0.013904	0	0
Botswana	0	0	0	0	0	0	0	0	0	0	0	0	0	0	0	0	0	0	0	0	0	0	0	0	0	0	0	0	0	0	0	0	0	0.000318848	0	0	0	0	0	0	0	0.000281722	0	0	0	0	0.0683012	0	0
Bouvet Island	#DIV/0!	#DIV/0!	#DIV/0!	#DIV/0!	#DIV/0!	#DIV/0!	#DIV/0!	#DIV/0!	#DIV/0!	#DIV/0!	#DIV/0!	#DIV/0!	#DIV/0!	#DIV/0!	#DIV/0!	#DIV/0!	#DIV/0!	#DIV/0!	#DIV/0!	#DIV/0!	#DIV/0!	#DIV/0!	#DIV/0!	#DIV/0!	#DIV/0!	#DIV/0!	#DIV/0!	#DIV/0!	#DIV/0!	#DIV/0!	#DIV/0!	#DIV/0!	#DIV/0!	#DIV/0!	#DIV/0!	#DIV/0!	#DIV/0!	#DIV/0!	#DIV/0!	#DIV/0!	#DIV/0!	#DIV/0!	#DIV/0!	#DIV/0!	#DIV/0!	#DIV/0!	#DIV/0!	#DIV/0!	#DIV/0!
Brazil	0	1.08991e-08	0	0	0	0	0	0	1.13078e-07	8.88275e-07	0	0	3.81468e-08	0.000106643	0	0	0	0	0	0	8.98397e-05	0	0	0	0	0	0	0	0	0	0	0	0	0	0	1.03541e-07	0	0	0	0	0	1.35585e-05	0	0	0	1.85421e-06	0.00313534	0.000377746	0
Br. Antarctica Ter.	#DIV/0!	#DIV/0!	#DIV/0!	#DIV/0!	#DIV/0!	#DIV/0!	#DIV/0!	#DIV/0!	#DIV/0!	#DIV/0!	#DIV/0!	#DIV/0!	#DIV/0!	#DIV/0!	#DIV/0!	#DIV/0!	#DIV/0!	#DIV/0!	#DIV/0!	#DIV/0!	#DIV/0!	#DIV/0!	#DIV/0!	#DIV/0!	#DIV/0!	#DIV/0!	#DIV/0!	#DIV/0!	#DIV/0!	#DIV/0!	#DIV/0!	#DIV/0!	#DIV/0!	#DIV/0!	#DIV/0!	#DIV/0!	#DIV/0!	#DIV/0!	#DIV/0!	#DIV/0!	#DIV/0!	#DIV/0!	#DIV/0!	#DIV/0!	#DIV/0!	#DIV/0!	#DIV/0!	#DIV/0!	#DIV/0!
Belize	0	0	0	0	0	0	0	0	0	0	0	0	0	0	0	0	0	0	0	0	0	0	0	0	0	0	0	0	0	0	0	0	0	0.130826	0	0	0	0	0	0	0	0.0260035	0	0	0	0	0.0146085	0	0
Br. Indian Ocean Terr.	#DIV/0!	#DIV/0!	#DIV/0!	#DIV/0!	#DIV/0!	#DIV/0!	#DIV/0!	#DIV/0!	#DIV/0!	#DIV/0!	#DIV/0!	#DIV/0!	#DIV/0!	#DIV/0!	#DIV/0!	#DIV/0!	#DIV/0!	#DIV/0!	#DIV/0!	#DIV/0!	#DIV/0!	#DIV/0!	#DIV/0!	#DIV/0!	#DIV/0!	#DIV/0!	#DIV/0!	#DIV/0!	#DIV/0!	#DIV/0!	#DIV/0!	#DIV/0!	#DIV/0!	#DIV/0!	#DIV/0!	#DIV/0!	#DIV/0!	#DIV/0!	#DIV/0!	#DIV/0!	#DIV/0!	#DIV/0!	#DIV/0!	#DIV/0!	#DIV/0!	#DIV/0!	#DIV/0!	#DIV/0!	#DIV/0!
Solomon Islands	0	0	0	0	0	0	0	0	0	0	0	0	0.0187781	0	0	0	0	0	0	0	0	0	0	0	0	0	0	0	0	0	0	0	0	0	0	0	0	0	0	0	0	0	0	0	0	0	0.94418	0	0
British Vergin Islands	0	0	0	0	0	0	0	0	0	0	0	0	0	0.0180072	0	0	0	0	0	0	0	0	0	0	0	0	0	0	0	0	0	0	0	0	0	0	0	0	0	0	0	0	0	0	0	0	0	0	0
Brunei Darussalam	0	0	0	0	0	0	0	0	0	0	0	0	0	4.21837e-05	0	0	0	0	0	0	0.0660636	0	0	0	0	0	0	0	0	0	0	0	0	0.233413	0	0	0	0	0	0	0	0	0	0	0	0	0.0733772	4.21837e-05	0
Bulgaria	0	0	0	0	0	0	0	0	0	0	0	0	0	0.0265042	0	0	0	0	0	0.0029179	0.00972159	0	0	0	0	0	0	0	0	0	0	0	0	0.000136244	0	0	0	0	0	0	0	0	0	0	0	0	0.0581072	0.00041914	0
Myanmar	0	0	0	0	0	0	0	0	0	0	0	0	0	4.21472e-05	0	0	0	0	0	0	0.000873163	0	0	0	0	0	0	0	0	0	0	0	0	0.00013837	0	0	0	0	0	0	0	0	0	0	0	0	0.703781	0.000139961	0
Burundi	0	0	0	0	0	0	0	0	0	0	0	0	0	0	0	0	0	0	0	0	0.00333437	0	0	0	0	0	0	0	0	0	0	0	0	0	0	0	0	0	0	0	0	0	0	0	0	0	0.82705	0	0
Belarus	0	0	0	0	0	0	0	0	0	0	0	0	0	0.00766916	0	0	0	0	0	0	0.000341048	0	0	0	0	0	0	0	0	0	0	0	0	0.000308091	0	0.00071079	0	0	0	0	0	3.91878e-05	0	0	0	0	0.033346	0	0
Cambodia	0	0	0	0	0	0	0	0	0	0	0	0	0	0	0	0	0	0	0	0	0	0	0	0	0	0	0	0	0	0	0	0	0	2.06254e-05	0	0	0	0	0	0	0	0	0	0	0	0	0.00130972	2.60512e-06	0
Cameroon	0	0	0	0	0	0	0	0	0	0	0	0	0	0	0	0	0	0	0	0	0.030745	0	0	0	0	0	0	0	0	0	0	0	0	0.217894	0	0	0	0	0	0	0	0	0	0	0	0	0.417963	0	0
Canada	0	0	0	0	0	0	0	0	0	0	0	0	0.00136224	0.00193521	0	0	0	0	0	0	0.000582636	1.13038e-06	0	0	0	0	0	0	0	0	0	0	0	0.121874	0	8.64847e-05	0	0	0	0	0	0	0	0	0	0	0.0913221	1.0408e-05	0
Cabo Verde	0	0	0	0	0	0	0	0	0	0	0	0	0	0	0	0	0	0	0	0	0	0	0	0	0	0	0	0	0	0	0	0	0	0	0	0	0	0	0	0	0	0	0	0	0	0	0.0314748	0	0
Cayman Islands	0	0	0	0	0	0	0	0	0	0	0	0	0	0	0	0	0	0	0	0	0	0	0	0	0	0	0	0	0	0	0	0	0	0.227506	0	0	0	0	0	0	0	0	0	0	0	0	0.227988	0	0
Central African Rep.	0	0	0	0	0	0	0	0	0	0	0	0	0	0	0	0	0	0	0	0	0	0	0	0	0	0	0	0	0	0	0	0	0	0	0	0	0	0	0	0	0	0	0	0	0	0	0.479516	0	0
Sri Lanka	0	0	0	0	0	0	0	0	0	0	0	0	0.00193401	0	0	0	0	0	0	0	0.0024857	0	0	0	0	0	0	0	0	0	0	0	0	0	0	0	0	0	0	0	0	0.00399107	0	0	0	0	0.61389	9.84436e-05	0
Chad	0	0	0	0	0	0	0	0	0	0	0	0	0	0.00113566	0	0	0	0	0	0	0.011994	0	0	0	0	0	0	0	0	0	0	0	0	0	0	0	0	0	0	0	0	0	0	0	0	0	0.90131	0.00201954	0
Chile	0	0.00295616	0	0	0	0	0	0	0	0.00326251	0	0	0.000264172	0.000478554	0	0	0	0	0	0	0.000543328	0	0	0	0	0	0	0	0	0	0	0	0	0.384189	0	0	0	0	0	0	0	0.000219096	0	0	0	0	0.096794	0.000154684	0
China	0	0	0	0	0	0	0	0	0	0	9.41928e-08	0	4.00042e-05	0.000696923	0	0	0	3.51284e-07	0	2.0667e-07	5.14027e-05	0	0	0	0	0	0	0	0	0	0	0	0	0.000383409	8.8652e-08	5.28588e-07	0	0	0	0	0	3.48591e-05	0	0	0	0	0	0.000940554	0
Christmas Islands	0	0	0	0	0	0	0	0	0	0	0	0	1	0	0	0	0	0	0	0	0	0	0	0	0	0	0	0	0	0	0	0	0	0	0	0	0	0	0	0	0	0	0	0	0	0	0	0	0
Cocos Islands	#DIV/0!	#DIV/0!	#DIV/0!	#DIV/0!	#DIV/0!	#DIV/0!	#DIV/0!	#DIV/0!	#DIV/0!	#DIV/0!	#DIV/0!	#DIV/0!	#DIV/0!	#DIV/0!	#DIV/0!	#DIV/0!	#DIV/0!	#DIV/0!	#DIV/0!	#DIV/0!	#DIV/0!	#DIV/0!	#DIV/0!	#DIV/0!	#DIV/0!	#DIV/0!	#DIV/0!	#DIV/0!	#DIV/0!	#DIV/0!	#DIV/0!	#DIV/0!	#DIV/0!	#DIV/0!	#DIV/0!	#DIV/0!	#DIV/0!	#DIV/0!	#DIV/0!	#DIV/0!	#DIV/0!	#DIV/0!	#DIV/0!	#DIV/0!	#DIV/0!	#DIV/0!	#DIV/0!	#DIV/0!	#DIV/0!
Colombia	0	0	0	0	0	0	0	0	0	4.36604e-05	0	0	5.57244e-05	0.00058999	0	0	0	0	0	0	0.000377145	0	0	0	0	0	0	0	0	0	0	0	0	0.482106	0	0	0	0	0	0	0	0.000361634	0	0	0	0.000267707	0.179719	3.44687e-05	0
Comoros	0	0	0	0	0	0	0	0	0	0	0	0	0	0	0	0	0	0	0	0	0	0	0	0	0	0	0	0	0	0	0	0	0	0	0	0	0	0	0	0	0	0	0	0	0	0	0.359943	0	0
Mayotte	#DIV/0!	#DIV/0!	#DIV/0!	#DIV/0!	#DIV/0!	#DIV/0!	#DIV/0!	#DIV/0!	#DIV/0!	#DIV/0!	#DIV/0!	#DIV/0!	#DIV/0!	#DIV/0!	#DIV/0!	#DIV/0!	#DIV/0!	#DIV/0!	#DIV/0!	#DIV/0!	#DIV/0!	#DIV/0!	#DIV/0!	#DIV/0!	#DIV/0!	#DIV/0!	#DIV/0!	#DIV/0!	#DIV/0!	#DIV/0!	#DIV/0!	#DIV/0!	#DIV/0!	#DIV/0!	#DIV/0!	#DIV/0!	#DIV/0!	#DIV/0!	#DIV/0!	#DIV/0!	#DIV/0!	#DIV/0!	#DIV/0!	#DIV/0!	#DIV/0!	#DIV/0!	#DIV/0!	#DIV/0!	#DIV/0!
Congo	0	0	0	0	0	0	0	0	0	0	0	0	0	0.000377352	0	0	0	0	0	0	0.171021	0	0	0	0	0	0	0	0	0	0	0	0	0.254987	0	0	0	0	0	0	0.00272206	0	0	0	0	0	0.0984595	0	0
Dem. Rep. of the Congo	0	0	0	0	0	0	0	0	0	0	0	0	0.00446879	3.83717e-05	0	0	0	0	0	0	0.00814945	0	0	0	0	0	0	0	0	0	0	0	0	1.00978e-06	0	0	0	0	0	0	0	0	0	0	0	0	0.205183	0	0
Cook Islands	0	0	0	0	0	0	0	0	0	0	0	0	0	0	0	0	0	0	0	0	0	0	0	0	0	0	0	0	0	0	0	0	0	0	0	0	0	0	0	0	0	0	0	0	0	0	0	0	0
Costa Rica	0	0	0	0	0	0	0	0	0	0.000413132	0	0	0.00494757	0.000348032	0	0	0	0	0	0	0.00043817	0	0	0	0	0	0	0	0	0	0	0	0	0.0800274	0	0	0	0	0	0	0	8.76341e-05	0	0	0	0.00212826	0.201408	0.00926167	0
Croatia	0	0	0	0	0	0	0	0	0	0	0	0	0	0.227796	0	0	0	0	0	0	0.00944391	0	0	0	0	0	0	0.000377987	0	0	0	0	0	0	0	0.001926	0	0	0	0	0	0	0	0	0	0	0.00809066	0	0
Cuba	0	0	0	0	0	0	0	0	0	0	0	0	0	0	0	0	0	0	0	0	0.000596302	0	0	0	0	0	0	0	0	0	0	0	0	0.0409266	0	5.97797e-05	0	0	0	0	0	0.00313096	0	0	0	0	0.101436	0	0
Cyprus	0	0	0	0	0	0	0	0	0	0	0	0	0	0.00022095	0	0	0	0	0	0	0.00425601	0	0	0	0	0	0	0	0	0	0	0	0	0.000452767	0	0.000112286	0	0	0	0	0	0	0	0	0	0	0.136508	7.60649e-05	0
Czechia	0	0	0	0	0	0	0	0	0	0	0	0	8.09285e-08	0.000614203	0	0	0	0	0	3.23714e-08	0.000103686	0	0	0	0	0	0	2.12773e-05	0	0	0	0	0	0.000127076	0	0.000593159	0	0	0	0	0	1.28561e-06	0	0	0	0	0.00209081	4.04642e-07	0
Benin	0	0	0	0	0	0	0	0	0	0	0	0	0	0	0	0	0	0	0	0	0.149952	0	0	0	0	0	0	0	0	0	0	0	0	0.00307573	0	0	0	0	0	0	0	0	0	0	0	0	0.288814	0	0
Denmark	0	0	0	0	0	0	0	0	0	0	0	0	2.68401e-05	0.0145399	0	0	0	0	0	0	0.00272717	0	0	0	0	0	0	0	0	0	0	0	0	0.000500531	0	2.07259e-07	0	0	0	0	0	0.000427732	0	0	0	1.12956e-05	0.160049	0.000449805	0
Dominica	0	0	0	0	0	0	0	0	0	0	0	0	0	0	0	0	0	0	5.34205e-05	0	0	0	0	0	0	0	0	0	0	0	0	0	0	0	0	0	0	0	0	0	0	0	0	0	0	0	0.934902	0	0
Dominican Rep.	0	0	0	0	0	0	0	0	0	0	0	0	0	0.00048492	0	0	0	0	0	0	0.00031658	0	0	0	0	0	0	0	0	0	0	0	0	0.147916	0	0	0	0	0	0	0	0.00085175	0	0	0	0.000371856	0.376376	0	0
Ecuador	0	0	0	0	0	0	0	0	0	0.000416533	0	0	0.000653625	0.00049148	0	0	0	7.20645e-06	0	0	0.000985122	0	0	0	0	0	0	0	0	0	0	0	0	0.238942	0	0	0	0	0	0	0	0.0155623	0	0	0	0.000147732	0.286314	2.37813e-05	0
El Salvador	0	3.48554e-05	0	0	0	0	0	0	0	4.5312e-05	0	0	0.000923667	0.00022656	0	0	0	0	0	0	0.000139421	0	0	0	0	0	0	0	0	0	0	0	0	0.0928198	0	0	0	0	0	0	0	0.000174277	0	0	0	0	0.248811	0.000167306	0
Equatorial Guinea	0	0	0	0	0	0	0	0	0	0	0	0	0	0	0	0	0	0	0	0	0.0261747	0	0	0	0	0	0	0	0	0	0	0	0	0	0	0	0	0	0	0	0	0	0	0	0	0	0.0771264	0	0
Ethiopia	0	0	0	0	0	0	0	0	0	0	0	0	0	3.50513e-05	0	0	0	0	0	0	0.00447099	0	0	0	0	0	0	0	0	0	0	0	0	0	0	0	0	0	0	0	0	0	0	0	0	0	0.720727	0	0
Eritrea	#DIV/0!	#DIV/0!	#DIV/0!	#DIV/0!	#DIV/0!	#DIV/0!	#DIV/0!	#DIV/0!	#DIV/0!	#DIV/0!	#DIV/0!	#DIV/0!	#DIV/0!	#DIV/0!	#DIV/0!	#DIV/0!	#DIV/0!	#DIV/0!	#DIV/0!	#DIV/0!	#DIV/0!	#DIV/0!	#DIV/0!	#DIV/0!	#DIV/0!	#DIV/0!	#DIV/0!	#DIV/0!	#DIV/0!	#DIV/0!	#DIV/0!	#DIV/0!	#DIV/0!	#DIV/0!	#DIV/0!	#DIV/0!	#DIV/0!	#DIV/0!	#DIV/0!	#DIV/0!	#DIV/0!	#DIV/0!	#DIV/0!	#DIV/0!	#DIV/0!	#DIV/0!	#DIV/0!	#DIV/0!	#DIV/0!
Estonia	0	0	0	0	0	0	0	0	0	0	0	0	0	0.00290775	0	0	0	0	0	0.000136023	0.00308057	0	0	0	0	0	0	0	0	0	0	0	0	5.25074e-05	0	0	0	0	0	0	0	8.51694e-05	0	0	0	0	0.0135448	4.34116e-05	0
Faeroe Islands	#DIV/0!	#DIV/0!	#DIV/0!	#DIV/0!	#DIV/0!	#DIV/0!	#DIV/0!	#DIV/0!	#DIV/0!	#DIV/0!	#DIV/0!	#DIV/0!	#DIV/0!	#DIV/0!	#DIV/0!	#DIV/0!	#DIV/0!	#DIV/0!	#DIV/0!	#DIV/0!	#DIV/0!	#DIV/0!	#DIV/0!	#DIV/0!	#DIV/0!	#DIV/0!	#DIV/0!	#DIV/0!	#DIV/0!	#DIV/0!	#DIV/0!	#DIV/0!	#DIV/0!	#DIV/0!	#DIV/0!	#DIV/0!	#DIV/0!	#DIV/0!	#DIV/0!	#DIV/0!	#DIV/0!	#DIV/0!	#DIV/0!	#DIV/0!	#DIV/0!	#DIV/0!	#DIV/0!	#DIV/0!	#DIV/0!
Falkland Islands	0	0	0	0	0	0	0	0	0	0	0	0	0	0	0	0	0	0	0	0	0	0	0	0	0	0	0	0	0	0	0	0	0	0	0	0	0	0	0	0	0	0	0	0	0	0	0	0	0
South Georgia and the South Sandwich Islands	#DIV/0!	#DIV/0!	#DIV/0!	#DIV/0!	#DIV/0!	#DIV/0!	#DIV/0!	#DIV/0!	#DIV/0!	#DIV/0!	#DIV/0!	#DIV/0!	#DIV/0!	#DIV/0!	#DIV/0!	#DIV/0!	#DIV/0!	#DIV/0!	#DIV/0!	#DIV/0!	#DIV/0!	#DIV/0!	#DIV/0!	#DIV/0!	#DIV/0!	#DIV/0!	#DIV/0!	#DIV/0!	#DIV/0!	#DIV/0!	#DIV/0!	#DIV/0!	#DIV/0!	#DIV/0!	#DIV/0!	#DIV/0!	#DIV/0!	#DIV/0!	#DIV/0!	#DIV/0!	#DIV/0!	#DIV/0!	#DIV/0!	#DIV/0!	#DIV/0!	#DIV/0!	#DIV/0!	#DIV/0!	#DIV/0!
Fiji	0	0	0	0	0	0	0	0	0	0	0	0	0.344604	0	0	0	0	0	0	0	0	0	0	0	0	0	0	0	0	0	0	0	0	0	0	0	0	0	0	0	0	0.0176681	0	0	0	0	0.252625	0.00952028	0
Finland	3.75794e-07	0	0	0	0	0	0	0	0	0	0	0	4.18854e-07	0.000327238	0	0	0	0	0	0	3.06076e-05	0	0	0	0	0	0	0	0	0	0	0	0	2.93981e-05	0	2.59533e-06	0	0	0	0	0	2.00815e-06	0	0	0	0	0.00096022	3.64051e-07	0
France	0	0	2.82614e-09	0	2.26091e-08	0	0	0	0	0	0	0	7.19845e-05	0.000330522	8.19579e-08	0	0	0	0	1.89351e-07	0.00210684	0	0	0	0	0	0	0	6.78273e-08	0	0	0	0	0.00764384	0	4.15979e-05	0	0	0	0	0	5.04917e-05	0	0	0	2.54352e-08	0.013031	0.000107311	0
French Polynesia	0	0	0	0	0	0	0	0	0	0	0	0	0.000565794	0	0	0	0	0	0	0	0.0586001	0	0	0	0	0	0	0	0	0	0	0	0	0	0	0	0	0	0	0	0	0	0	0	0	0	0.0767055	0	0
Fr. South Antarctic Terr.	0	0	0	0	0	0	0	0	0	0	0	0	0	0	0	0	0	0	0	0	0	0	0	0	0	0	0	0	0	0	0	0	0	0	0	0	0	0	0	0	0	0	0	0	0	0	0	0	0
Djibouti	0	0	0	0	0	0	0	0	0	0	0	0	0	0	0	0	0	0	0	0	0	0	0	0	0	0	0	0	0	0	0	0	0	0	0	0	0	0	0	0	0	0	0	0	0	0	0.945309	0	0
Gabon	0	0	0	0	0	0	0	0	0	0	0	0	0	0	0	0	0	0	0	0	0.0209692	0	0	0	0	0	0	0	0	0	0	0	0	0	0	0	0	0	0	0	0	0.000796816	0	0	0	0	0.0963545	0	0
Georgia	0	0	0	0	0	0	0	0	0	0	0.00458025	0	0	0.00756769	0.00782949	0	0	0	0	0.00131144	0.000151696	0	0	0	0	0	0	0	0	0	0	0	0	0	0	0.00454111	0	0	0	0	0	0	0	0	0	0	0.273954	0	0
Gambia	0	0	0	0	0	0	0	0	0	0	0	0	0	0	0	0	0	0	0	0	0.000293972	0	0	0	0	0	0	0	0	0	0	0	0	0	0	0	0	0	0	0	0	0	0	0	0	0	0.886321	0	0
State of Palestine	0	0	0	0	0	0	0	0	0	0	0	0	0	0	0	0	0	0	0	0	0	0	0	0	0	0	0	0	0	0	0	0	0	0	0	0	0	0	0	0	0	0	0	0	0	0	0.031896	0	0
Germany	0	0	0	0	0	0	0	0	3.06498e-08	0	0	0	1.26606e-05	0.00408861	0	0	0	5.68143e-08	0	8.24556e-07	0.000117032	0	0	0	0	0	0	1.53279e-05	0	0	0	0	0	0.0119061	0	0.000190228	0	0	0	0	0	5.51951e-05	0	0	0	2.42209e-07	0.0136424	1.24184e-05	0
Ghana	0	0	1.94047e-06	0	0	0	0	0	0	0	0	0	0.0110134	0.0111305	0	0	0	0	0	0	0.0151259	0	0	0	0	0	0	0	0	0	0	0	0	0.0598996	0	0	0	0	0	0	0	0.000313062	0	0	0	0.000523926	0.511125	0.0155444	0
Gibraltar	0	0	0	0	0	0	0	0	0	0	0	0	0	0	0	0	0	0	0	0	0	0	0	0	0	0	0	0	0	0	0	0	0	0	0	0	0	0	0	0	0	0	0	0	0	0	0	0	0
Kiribati	0	0	0	0	0	0	0	0	0	0	0	0	0	0	0	0	0	0	0	0	0	0	0	0	0	0	0	0	0	0	0	0	0	0	0	0	0	0	0	0	0	0	0	0	0	0	0.139651	0	0
Greece	0	0.00028461	0	0	0	0	0	0	0	0	0	0	1.35528e-06	0.0061088	0	0.000213322	0	0	0	0	0.00613076	0	0	0	0	0	0	0	0	0	0	0	0	0.0142779	0	0.00943711	0	0	0	0	0	1.8974e-06	0	0	0	0	0.545952	0	0
Greenland	0	0	0	0	0	0	0	0	0	0	0	0	0	0	0	0	0	0	0	0	0	0	0	0	0	0	0	0	0	0	0	0	0	0	0	0	0	0	0	0	0	0.000453888	0	0	0	0	0	0	0
Grenada	0	0	0	0	0	0	0	0	0	0	0	0	0	0	0	0	0	0	0	0	0.00626253	0	0	0	0	0	0	0	0	0	0	0	0	0.644038	0	0	0	0	0	0	0	0	0	0	0	0	0.222695	0	0
Guam	0	0	0	0	0	0	0	0	0	0	0	0	0	0	0	0	0	0	0	0	0	0	0	0	0	0	0	0	0	0	0	0	0	0	0	0	0	0	0	0	0	0	0	0	0	0	0	0	0
Guatemala	0	0	0	0	0	0	0	0	0	3.92601e-05	0	0	0	0.000102459	0	0	0	0	0	0	0	0.0027597	0	0	0	0	0	0	0	0	0	0	0	0.0987374	0	0	0	0	0	0	0	4.59631e-05	0	0	0	0	0.350955	0.00405241	0
Guinea	0	0	0	0	0	0	0	0	0	0	0	0	0	0.000158216	0	0	0	0	0	0	0.0579955	0	0	0	0	0	0	0	0	0	0	0	0	0.139298	0	0	0	0	0	0	0	0	0	0	0	0	0.239833	0	0
Guyana	0	0	0	0	0	0	0	0	0	0	0	0	0	0	0	0	0	0	0	0	0.000672774	0	0	0	0	0	0	0	0	0	0	0	0	0.0520615	0	0	0	0	0	0	0	0.0215176	0	0	0	0	0.185338	0	0
Haiti	0	0	0	0	0	0	0	0	0	0	0	0	0	0	0	0	0	0	0	0	0	0	0	0	0	0	0	0	0	0	0	0	0	0	0	0	0	0	0	0	0	0	0	0	0	0	0.218018	0	0
Heard Islands and Mc Donald Islands	#DIV/0!	#DIV/0!	#DIV/0!	#DIV/0!	#DIV/0!	#DIV/0!	#DIV/0!	#DIV/0!	#DIV/0!	#DIV/0!	#DIV/0!	#DIV/0!	#DIV/0!	#DIV/0!	#DIV/0!	#DIV/0!	#DIV/0!	#DIV/0!	#DIV/0!	#DIV/0!	#DIV/0!	#DIV/0!	#DIV/0!	#DIV/0!	#DIV/0!	#DIV/0!	#DIV/0!	#DIV/0!	#DIV/0!	#DIV/0!	#DIV/0!	#DIV/0!	#DIV/0!	#DIV/0!	#DIV/0!	#DIV/0!	#DIV/0!	#DIV/0!	#DIV/0!	#DIV/0!	#DIV/0!	#DIV/0!	#DIV/0!	#DIV/0!	#DIV/0!	#DIV/0!	#DIV/0!	#DIV/0!	#DIV/0!
Holy Sea	#DIV/0!	#DIV/0!	#DIV/0!	#DIV/0!	#DIV/0!	#DIV/0!	#DIV/0!	#DIV/0!	#DIV/0!	#DIV/0!	#DIV/0!	#DIV/0!	#DIV/0!	#DIV/0!	#DIV/0!	#DIV/0!	#DIV/0!	#DIV/0!	#DIV/0!	#DIV/0!	#DIV/0!	#DIV/0!	#DIV/0!	#DIV/0!	#DIV/0!	#DIV/0!	#DIV/0!	#DIV/0!	#DIV/0!	#DIV/0!	#DIV/0!	#DIV/0!	#DIV/0!	#DIV/0!	#DIV/0!	#DIV/0!	#DIV/0!	#DIV/0!	#DIV/0!	#DIV/0!	#DIV/0!	#DIV/0!	#DIV/0!	#DIV/0!	#DIV/0!	#DIV/0!	#DIV/0!	#DIV/0!	#DIV/0!
Honduras	0	0	0	0	0	0	0	0	0	0	0	0	4.06414e-05	0.000475192	0	0	0	0	0	0	2.96995e-05	0	0	0	0	0	0	0	0	0	0	0	0	0.0626738	0	0	0	0	0	0	0	1.25051e-05	0	0	0	0	0.194859	0	0
China, Hong Kong SAR	0	0	0	0	0	0	0	0	0	0	0	0	0.001237	0.00277412	0	0	0	0	0	0	0.000201462	0	0	0	0	0	0	0	0	0	0	0	0	0.00515862	0	8.5012e-06	0	0	0	0	0	2.5664e-06	0	0	0	0	0.77571	0	5.1328e-06
Hungary	0	0	0	0	0	0	0	0	0	0	0	0	0	0.00346161	0	0	0	0	0	0	0.00682001	0	0	0	0	0	0	7.09039e-06	0	0	0	0	0	0.000135451	0	2.29225e-06	0	0	0	0	0	1.11437e-06	0	0	0	0	0.00211066	3.72996e-06	0
Iceland	0	0	0	0	0	0	0	0	0	0	0	0	0.00163976	0.00205204	0	0	0	0	0	0	0.00461944	0	0	0	0	0	0	0	0	0	0	0	0	0.000468503	0	0	0	0	0	0	0	0.000374802	0	0	0	0	0.229004	1.87401e-05	0
Indonesia	0.000186205	4.51496e-05	0	0	0	0	0	0	0	0	0	0	0.00649854	0.00107008	0	0	0	0	0	0	0.000384022	0	0	0	0	0	0	0	0	0	0	0	0	0.0109381	0	0.00010041	0	0	0	0.00212013	0	0.000148763	0	0	0	0	0.674417	0.00121564	0
Iran	0	0	0	0	0	0	0	0	0	0	0.000734533	0	0	0.00442373	0	0	0	0	0	0.000379418	0.00129333	0	0	0	0	0	0	0	0	0	0	0	0	0	0	0.0144792	0	0	0	0	0	0	0	0	0	0	0.364684	4.33148e-05	0
Iraq	0	0	0	0	0	0	0	0	0	0	0	0	0	0	0	0	0	0	0	0	0.00107384	0	0	0	0	0	0	0	0	0	0	0	0	5.66258e-05	0	1.02336e-05	0	0	0	0	0	0.000435268	0	0	0	0	0.197558	0	0
Ireland	0	0	0	0	0	0	0	0	0	0	0	0	0.00189031	0.000116503	0	0	0	0	0	0	0.00114704	0	0	0	0	0	0	0	0	0	0	0	0	0.014218	0	7.79868e-05	0	0	0	0	0	0.000839552	0	0	0	0	0.0116458	2.62609e-05	0
Israel	0	0	0	0	0	0	0	0	0	0	0	0	9.16065e-05	0.0030521	0	0	0	0	0	0	0.00361216	0	0	0	0	0	0	0	0	0	0	0	0	0.207582	0	0.00387395	0	0	0	0	0	0.000584805	0	0	0	0	0.154213	2.30102e-05	0
Italy	0	0	9.09705e-08	0	0	0	0	0	0	6.36794e-07	0	0	8.35716e-06	0.00173278	0	0	1.4717e-06	0	0	2.45823e-06	0.00537624	0	0	0	0	0	0	5.05392e-07	0	0	0	0	0	0.00542852	0	0.000125291	0	0	0	0	0	8.64422e-06	0	0	0	3.98451e-06	0.023135	0.000189069	0
Cote dIvoire	0	0	0	0	0	0	0	0	0	0	0	0	0.0408893	0.0440204	0	0	0	0	0	0	0.0454805	0	0	0	0	0	0	0	0	0	0	0	0	0.120369	0	0	0.0711077	0	0	0	0.000229915	0.020818	0	0	0	7.11077e-06	0.109312	0	0
Jamaica	0	0	0	0	0	0	0	0	0	0	0	0	0	0.00470195	0	0	0	0	0	0	0	0	0	0.000335393	0	0	0	0	0	0	0	0	7.09485e-05	0.111276	0	0	0	0	0	0	0	0.033291	0.00788174	0	0	0	0.33845	0.00580488	0
Japan	0	0	0	0	0	0	0	0	0	0	0	0	4.7138e-06	0.00016947	0	0	0	0	0	0	3.44798e-05	0	0	0	0	0	0	0	0	0	0	0	0	0.000737948	8.62939e-08	0	0	0	0	0	0	2.156e-05	0	0	0	4.21222e-05	0.0502216	0.000454208	0
Kazakhstan	0	0	0	0	0	0	0	0	0	0	0	0	0.000222318	2.06042e-05	0.00117721	0	0	0	0	0.00175067	0.000325512	0	0	0	0	0	0	0	0	0	0	0	0	0.0203024	0	0.000303523	0	0	0	0	0	0.000375551	0	0	0	0	0.108412	0	0
Jordan	0	0	0	0	0	0	0	0	0	0	0	0	5.49199e-07	0	0	0	0	0	0	0	0.00673758	0	0	0	0	0	0	0	0	0	0	0	0	0.0430221	0	0.000120824	0	0	0	0	0	0.00859277	0	0	0	0	0.115107	0	0
Kenya	0	0	0	0	0	0	0	0	0	0	0	0	0	0.000956167	0	0	0	0	0	0	0.000627196	0	0	0	0	0	0	0	0	0	0	0	0	0.0183962	0	0	0	0	0	0	0	0	0	0	0	0	0.325706	4.91919e-05	0
Dem. Peoples Rep. of Korea	0	0	0	0	0	0	0	0	0	0	0	0	0	0	0	0	0	0	0	0	0	0	0	0	0	0	0	0	0	0	0	0	0	0	0	0	0	0	0	0	0	0	0	0	0	0	0.138528	0	0
Rep. of Korea	0	0	0	0	0	0	0	0	0	0	0	0	3.05222e-05	0.00100968	0	0	0	0	0	0	2.52924e-05	0	0	0	0	0	0	0	0	0	0	0	0	0.00234149	4.42055e-05	9.52119e-08	0	0	0	0	0	1.68321e-05	0	0	0	0	0.0654838	6.0616e-05	0
Kuwait	0	0	0	0	4.39192e-05	0	0	0	0	0	0	0	0	1.98539e-05	0	0	0.000156425	0	0	0	0.00613124	0	0	0	0	0	0	0	0	0	0	0	0	0.0111639	0	1.8049e-05	0	0	0	0	0	0.000771895	0	0	0	0	0.035867	7.82123e-06	0
Kyrgyzstanan	0	0	0	0	0	0	0	0	0	0	0	0	0	0	0.00079217	0	0	0	0	0.000490635	0.00372576	0	0	0	0	0	0	0	0	0	0	0	0	0.000362865	0	0	0	0	0	0	0	0	0	0	0	0	0.158925	0	0
Lao Peoples Dem. Rep.	0	0	0	0	0	0	0	0	0	0	0	0	0.00561166	0.0940521	0	0	0	0	0	0	0	0	0	0	0	0	0	0	0	0	0	0	0	0	0	0	0	0	0	0	0	0	0	0	0	0	0.7336	0	0
Lebanon	0	0	0	0	0	0	0	0	0	0	0	0	0.0014084	0.000101229	0	0	0	0	0	0	0.00691435	0	0	0	0	0	0	0	0	0	0	0	0	0.0175555	0	0	0	0	0	0	0	0	0	0	0	0	0.0865119	0	0
Lesotho	0	0	0	0	0	0	0	0	0	0	0	0	0	0	0	0	0	0	0	0	0	0	0	0	0	0	0	0	0	0	0	0	0	0	0	0	0	0	0	0	0	0	0	0	0	0	0.0113598	0	0
Latvia	0	0	0	0	0	0	0	0	0	0	0	0	0	0.372945	0.000331675	0	0	0	0	0.010814	0.00162876	0	0	0	0	0	0	0	0	0	0	0	0	0	0	0.000325753	0	0	0	0	0	0.000230001	0	0	0	0	0.0187041	9.77258e-05	0
Liberia	0	0	0	0	0	0	0	0	0	0	0	0	0	0	0	0	0	0	0	0	0	0	0	0	0	0	0	0	0	0	0	0	0	0.0234048	0	0	0	0	0	0	0	0	0	0	0	0	0.500138	0	0
Libya	0	0	0	0	0	0	0	0	0	0	0	0	0	0.00112504	0	0	0	0	0	0	0.00476762	0	0	0	0	0	0	0	0	0	0	0	0	0.000506414	0	0	0	0	0	0	0	9.30268e-06	0	0	0	0	0.304255	0	0
Lithuania	0	0	0	0	0	0	0	0	0	0	0	0	0	0.0372535	0	0	0	0	0	0.00969915	0.00738857	0	0	0	0	0	0	0	0	0	0	0	0	0	0	0.00131739	0	0	0	0	0	0	0	0	0	0	0.0414113	3.06506e-05	0
Luxembourg	0	0	0	0	0	0	0	0	0	0	0	0	0.00264263	0.00229354	0	0	0	0	0	0	0.0293049	0	0	0	0	0	0	0	0	0	0	0	0	0.000349451	0	4.71251e-06	0	0	0	0	0	0.00264734	0	0	0	0	0.0109276	0	0
China, Macao SAR	0	0	0	0	0	0	0	0	0	0	0	0	0	0	0	0	0	0	0	0	0	0	0	0	0	0	0	0	0	0	0	0	0	0.000802653	0	0	0	0	0	0	0	0	0	0	0	0	0.290227	0.481759	0
Madagascar	0	0	0	0	0	0	0	0	0	0	0	0	0.0193748	0.000249603	0	0	0	0	0	0	0.0397979	0	0	0	0	0	0	0	0	0	0	0	0	0.000443739	0	0	0	0	0	0	0	0.00648969	0	0	0	0	0.364892	0.00666718	0
Malawi	0	0	0	0	0	0	0	0	0	0	0	0	0	0	0	0	0	0	0	0	0.00068946	0	0	0	0	0	0	0	0	0	0	0	0	0.0032485	0	0	0	0	0	0	0	0	0	0	0	0	0.758702	0.000338385	0
Malaysia	0	0	0	0	0	0	0	0	0	0	0	0	0.000474582	0.000959152	0	0	0	5.25985e-06	0	0	0.000416591	0	0	0	0	0	0	0	0	0	0	0	0	0.0018054	1.83298e-06	1.72672e-06	0	0	0	0.646483	0	0.000489139	0	0	0	0	0.084303	2.04815e-05	0
Maldives	0	0	0	0	0	0	0	0	0	0	0	0	0	0	0	0	0	0	0	0	0	0	0	0	0	0	0	0	0	0	0	0	0	0	0	0	0	0	0	0	0	0.000863488	0	0	0	0	0.217005	0	0
Mali	0	0	0	0	0	0	0	0	0	0	0	0	0.00421155	0.00012033	0	0	0	0	0	0	0.0230167	0	0	0	0	0	0	0	0	0	0	0	0	0.2761	0	0	0	0	0	0	0	0.00193491	0	0	0	0	0.0347609	0	0
Malta	0	0	0	0	0	0	0	0	0	0	0	0	0	1.32858e-05	0	0	0	0	0	0	0.00264211	0	0	0	0	0	0	0	0	0	0	0	0	0	0	0	0	0	0	0	0	0	0	0	0	0	0.954007	1.77144e-06	0
Mauritania	0	0	0	0	0	0	0	0	0	0	0	0	0.00145896	0	0	0	0	0	0	0	0.01759	0	0	0	0	0	0	0	0	0	0	0	0	0	0	0	0	0	0	0	0	0	0	0	0	0	0.368574	0	0
Mauritius	0	0	0	0	0	0	0	0	0	0	0	0	0	0.00114663	0	0	0	0	0	0	0.000146215	0	0	0	0	0	0	0	0.00117741	0	0	0	0	0.0509135	0	0	0	0	0	0	0	0	0	0	0	0	0.181321	0.000215474	0
Mexico	0	0	0	0	0	0	0	0	0	1.43626e-07	0	0	0.000220099	3.72966e-05	0	0	0	0	0	0	1.50355e-05	0	0	0	0	0	0	0	0	0	0	0	0	0.000758391	0	0	0	0	0	0	0	8.30521e-06	0	0	0	7.25161e-05	0.0117424	1.60701e-08	0
Mongolia	0	0	0	0	0	0	0	0	0	0	0	0	0.00104124	0.000189918	0	0	0	0	0	0.00321646	2.87085e-05	0	0	0	0	0	0	0	0	0	0	0	0	0.000304752	0	0	0	0	0	0	0	0.0212289	0	0	0	0	0.545411	0	0
Rep. of Moldova	0	0	0	0	0	0	0	0	0	0	0	0	0	0.000723051	0	0	0	0	0	0.185172	0.00327919	0	0	0	0	0	0	0	0	0	0	0	0	0	0	0.00296349	0	0	0	0	0	0	0	0	0	0	0.00230154	0	0
Montenegro	0	0	0	0	0	0	0	0	0	0	0	0	0	0.00320758	0	0	0	0	0	0	0.000113543	0	0	0	0	0	0	0.359448	0	0	0	0	0	0	0	0	0	0	0	0	0	0	0	0	0	0	0.00263987	0	0
Monserrat	0	0	0	0	0	0	0	0	0	0	0	0	0	0	0	0	0	0	0	0	0	0	0	0	0	0	0	0	0	0	0	0	0	0	0	0	0	0	0	0	0	0	0	0	0	0	0	0	0
Morocco	0	0	0	0	0	0	0	0	0	0	0	0	0	0.000866436	0	0	0	0	0	0.00140395	0.0671376	0	0	0	0	0	0	0	0	0	0	0	0	0.0225554	0	1.60451e-05	0	0	0	0	0	0.000748906	0	0	0	0	0.263492	6.21748e-05	0
Mozambique	0	0	0	0	0	0	0	0	0	0	0	0	0	0	0	0	0	0	0	0	5.9156e-05	0	0	0	0	0	0	0	0	0	0	0	0	0.0012265	0	0	0	0	0	0	0	0	0	0	0	0	0.367034	0	0
Oman	0	0	0	0	0	0	0	0	0	0	0	0	0.00206613	0.0234439	0	0	0	0	0	0	0.00375648	0	0	0	0	0	0	0	0	0	0	0	0	0.0163838	0	0	0	0	0	0	0	0.00520525	0	0	0	0	0.23482	0	0
Namibia	0	0	0	0	0	0	0	0	0	0	0	0	0.000258545	0	0	0	0	0	0	0	0	0	0	0	0	0	0	0	0	0	0	0	0	0	0	0	0	0	0	0	0	2.38055e-05	0	0	0	0	0.00135411	0	0
Nauru	#DIV/0!	#DIV/0!	#DIV/0!	#DIV/0!	#DIV/0!	#DIV/0!	#DIV/0!	#DIV/0!	#DIV/0!	#DIV/0!	#DIV/0!	#DIV/0!	#DIV/0!	#DIV/0!	#DIV/0!	#DIV/0!	#DIV/0!	#DIV/0!	#DIV/0!	#DIV/0!	#DIV/0!	#DIV/0!	#DIV/0!	#DIV/0!	#DIV/0!	#DIV/0!	#DIV/0!	#DIV/0!	#DIV/0!	#DIV/0!	#DIV/0!	#DIV/0!	#DIV/0!	#DIV/0!	#DIV/0!	#DIV/0!	#DIV/0!	#DIV/0!	#DIV/0!	#DIV/0!	#DIV/0!	#DIV/0!	#DIV/0!	#DIV/0!	#DIV/0!	#DIV/0!	#DIV/0!	#DIV/0!	#DIV/0!
Nepal	0	0	0	0	0	0	0	0	0	0	0	0	0	0	0	0	0	0	0	0	0	0	0	0	0	0	0	0	0	0	0	0	0	0	0	0	0	0	0	0	0	0	0	0	0	0	0.266248	0	0
Netherlands	3.5096e-06	0	0.000103351	0	0	5.13011e-08	0	0	0	0	0	0	0.000308945	0.000917053	0	0	0	0	0	3.05091e-06	0.00327381	0	9.95846e-08	0	0	0	0	1.78045e-07	5.13011e-08	0	0	0	0	0.000128609	0	0.000106338	0	0	3.5096e-06	0	8.46469e-06	0.00106409	0	0	0	1.64767e-06	0.0175825	0.000142089	0
Curacao	0	0	0	0	0	0	0	0	0	0	0	0	0	0	0	0	0	0	0	0	0	0	0	0	0	0	0	0	0	0	0	0	0	0	0	0	0	0	0	0	0	0	0	0	0	0	0.00929483	0	0
Aruba	0	0	0	0	0	0	0	0	0	0	0	0	0	0	0	0	0	0	0	0	0	0	0	0	0	0	0	0	0	0	0	0	0	0	0	0	0	0	0	0	0	0	0	0	0	0	0.102759	0	0
Saint Maarten	0	0	0	0	0	0	0	0	0	0	0	0	0	0	0	0	0	0	0	0	0	0	0	0	0	0	0	0	0	0	0	0	0	0	0	0	0	0	0	0	0	0	0	0	0	0	0	0	0
Bonaire	0	0	0	0	0	0	0	0	0	0	0	0	0	0	0	0	0	0	0	0	0	0	0	0	0	0	0	0	0	0	0	0	0	0	0	0	0	0	0	0	0	0	0	0	0	0	0	0	0
New Caledonia	0	0	0	0	0	0	0	0	0	0	0	0	0.10974	0	0	0	0	0	0	0	0	0	0	0	0	0	0	0	0	0	0	0	0	0.128053	0	0	0	0	0	0	0	0	0	0	0	0	0.200323	0	0
Vanatu	0	0	0	0	0	0	0	0	0	0	0	0	0.109181	0	0	0	0	0	0	0	0	0	0	0	0	0	0	0	0	0	0	0	0	0	0	0	0	0	0	0	0	0	0	0	0	0	0.83481	0	0
New Zealand	0	0	0	0	0	0	0	0	0	1.32469e-05	0	0	0.0476544	0.000389541	0	0	0	0	0	0	0.00162936	0	0	0	0	0	0	0	0	0	0	0	0	0.241425	0	2.85636e-05	0	0	0	0	0	0.000705396	0	0	0	0	0.262189	6.62343e-05	0
Nicaragua	0	0	0	0	0	0	0	0	0	0	0	0	0	0.000240969	0	0	0	0	0	0	0	0	0	0	0	0	0	0	0	0	0	0	0	0.0788571	0	0	0	0	0	0	0	0.000213586	0	0	0	0.000120485	0.185426	8.76251e-05	0
Niger	0	0	0	0	0	0	0	0	0	0	0	0	0	0	0	0	0	0	0	0	0	0	0	0	0	0	0	0	0	0	0	0	0	0	0	0	0	0	0	0	0	0	0	0	0	0	0.141913	0	0
Nigeria	0	0	0	0	0	0	0	0	0	0	0	0	8.95111e-05	0.0010109	0	0	0	0	0	0	0.00669124	0	0	0	0	0	0	0	0	0	0	0	0	0.000532877	0	0	0	0	0	0	0	0.000178641	0	0	0	0	0.333237	0.00304719	0
Niue	#DIV/0!	#DIV/0!	#DIV/0!	#DIV/0!	#DIV/0!	#DIV/0!	#DIV/0!	#DIV/0!	#DIV/0!	#DIV/0!	#DIV/0!	#DIV/0!	#DIV/0!	#DIV/0!	#DIV/0!	#DIV/0!	#DIV/0!	#DIV/0!	#DIV/0!	#DIV/0!	#DIV/0!	#DIV/0!	#DIV/0!	#DIV/0!	#DIV/0!	#DIV/0!	#DIV/0!	#DIV/0!	#DIV/0!	#DIV/0!	#DIV/0!	#DIV/0!	#DIV/0!	#DIV/0!	#DIV/0!	#DIV/0!	#DIV/0!	#DIV/0!	#DIV/0!	#DIV/0!	#DIV/0!	#DIV/0!	#DIV/0!	#DIV/0!	#DIV/0!	#DIV/0!	#DIV/0!	#DIV/0!	#DIV/0!
Norfolk Islands	#DIV/0!	#DIV/0!	#DIV/0!	#DIV/0!	#DIV/0!	#DIV/0!	#DIV/0!	#DIV/0!	#DIV/0!	#DIV/0!	#DIV/0!	#DIV/0!	#DIV/0!	#DIV/0!	#DIV/0!	#DIV/0!	#DIV/0!	#DIV/0!	#DIV/0!	#DIV/0!	#DIV/0!	#DIV/0!	#DIV/0!	#DIV/0!	#DIV/0!	#DIV/0!	#DIV/0!	#DIV/0!	#DIV/0!	#DIV/0!	#DIV/0!	#DIV/0!	#DIV/0!	#DIV/0!	#DIV/0!	#DIV/0!	#DIV/0!	#DIV/0!	#DIV/0!	#DIV/0!	#DIV/0!	#DIV/0!	#DIV/0!	#DIV/0!	#DIV/0!	#DIV/0!	#DIV/0!	#DIV/0!	#DIV/0!
Norway	0	0	0	0	0	0	0	0	0	0	0	0	0.000140506	0.00338807	0	0	0	0	0	0	0.00613461	0	0	0	0	0	0	0	0	0	0	0	0	0.00684751	0	0.0260777	0	0	0	0	0	0.000412801	0	0	0	4.16257e-05	0.0695158	0.000179427	0
Northern Mariana Islands	0	0	0	0	0	0	0	0	0	0	0	0	0	0	0	0	0	0	0	0	0	0	0	0	0	0	0	0	0	0	0	0	0	0	0	0	0	0	0	0	0	0	0	0	0	0	0	0	0
United States Minor Outlying Islands	#DIV/0!	#DIV/0!	#DIV/0!	#DIV/0!	#DIV/0!	#DIV/0!	#DIV/0!	#DIV/0!	#DIV/0!	#DIV/0!	#DIV/0!	#DIV/0!	#DIV/0!	#DIV/0!	#DIV/0!	#DIV/0!	#DIV/0!	#DIV/0!	#DIV/0!	#DIV/0!	#DIV/0!	#DIV/0!	#DIV/0!	#DIV/0!	#DIV/0!	#DIV/0!	#DIV/0!	#DIV/0!	#DIV/0!	#DIV/0!	#DIV/0!	#DIV/0!	#DIV/0!	#DIV/0!	#DIV/0!	#DIV/0!	#DIV/0!	#DIV/0!	#DIV/0!	#DIV/0!	#DIV/0!	#DIV/0!	#DIV/0!	#DIV/0!	#DIV/0!	#DIV/0!	#DIV/0!	#DIV/0!	#DIV/0!
FS Micronesia	0	0	0	0	0	0	0	0	0	0	0	0	0	0	0	0	0	0	0	0	0	0	0	0	0	0	0	0	0	0	0	0	0	0	0	0	0	0	0	0	0	0	0	0	0	0	0.816914	0	0
Marshall Islands	0	0	0	0	0	0	0	0	0	0	0	0	0	0	0	0	0	0	0	0	0.0109658	0	0	0	0	0	0	0	0	0	0	0	0	0.0134331	0	0	0	0	0	0	0	0	0	0	0	0	0.742386	0	0
Palau	0	0	0	0	0	0	0	0	0	0	0	0	0	0	0	0	0	0	0	0	0	0	0	0	0	0	0	0	0	0	0	0	0	0	0	0	0	0	0	0	0	0	0	0	0	0	0	0	0
Pakistan	0	0	0	0	0	0	0	0	0	0	0	0	0.00559957	0.000169289	0	0	1.16221e-05	0	0	5.81107e-06	0.000885256	0	0	0	0	0	0	0	0	0	0	0	0	0.00107209	0	2.63143e-05	0	0	0	0	0	0.000845346	0	0	0	0	0.254783	0.00428166	1.16221e-05
Panama	0	0	0	0	0	0	0	0	0	0	0	0	0.000492504	0.000362073	0	0	0	0	0	0	0.00132356	0	0	0	0	0	0	0	0	0	0	0	0	0.309752	0	0	0	0	0	0	0	3.77753e-05	0	0	0	0	0.0837514	0	0
Papua New Guinea	0	0	0	0	0	0	0	0	0	0	0	0	0.470092	0	0	0	0	0	0	0	0	0	0	0	0	0	0	0	0	0	0	0	0	0	0	0	0	0	0	0	0	0.000906921	0	0	0	0	0.403861	8.3395e-05	0
Paraguay	0	0	0	0	0	0	0	0	0	0.0217024	0	0	0	0.00225441	0	0	0	0	0	0	0	0	0	0	0	0	0	0	0	0	0	0	0	0.650065	0	0	0	0	0	0	0	0	0	0	0	0.00745481	0.200699	0	0
Peru	0	0	0	0	0	0	0	0	0	0.000113754	0	0	0.000125343	0.000639957	0	0	0	0	0	0	0.000419543	0	0	0	0	0	0	0	0	0	0	0	0	0.419064	0	0	0	0	0	0	0	0.00167675	0	0	0	0.00213272	0.15346	0	0
Philippines	0	3.30366e-05	0	0	0	0	0	0	0	0	0	0	0.00192262	0.000444911	0	0	0	0	0	0	0.0026302	0	0	0	0	0	0	0	0	0	0	0	0	0.0095733	0	7.1489e-05	0	0	0	0.000901195	0	0.000159767	0	0	0	0	0.314352	0.0208615	0
Pitcairn	#DIV/0!	#DIV/0!	#DIV/0!	#DIV/0!	#DIV/0!	#DIV/0!	#DIV/0!	#DIV/0!	#DIV/0!	#DIV/0!	#DIV/0!	#DIV/0!	#DIV/0!	#DIV/0!	#DIV/0!	#DIV/0!	#DIV/0!	#DIV/0!	#DIV/0!	#DIV/0!	#DIV/0!	#DIV/0!	#DIV/0!	#DIV/0!	#DIV/0!	#DIV/0!	#DIV/0!	#DIV/0!	#DIV/0!	#DIV/0!	#DIV/0!	#DIV/0!	#DIV/0!	#DIV/0!	#DIV/0!	#DIV/0!	#DIV/0!	#DIV/0!	#DIV/0!	#DIV/0!	#DIV/0!	#DIV/0!	#DIV/0!	#DIV/0!	#DIV/0!	#DIV/0!	#DIV/0!	#DIV/0!	#DIV/0!
Poland	0	0	0	0	0	0	0	0	0	0	0	0	5.36988e-05	0.00176209	0	0	0	0	0	5.78689e-06	2.61412e-05	0	0	0	0	0	0	0	0	0	0	0	0	0.00132886	0	6.17794e-06	0	0	0	0	0	8.78056e-06	0	0	0	0	0.0168089	4.99493e-07	0
Portugal	0	0	0	0	0	0	0	0	0	0	0	0	0	0.00741316	0	0	0	0	0	0	0.00341178	0	0	0	0	0	0	0	0	0	0	0	0	0.107065	0	0	0	0	0	0	0	0.000231055	0	0	0	0	0.103621	3.09449e-05	0
Guinea-Bissau	0	0	0	0	0	0	0	0	0	0	0	0	0	0	0	0	0	0	0	0	0	0	0	0	0	0	0	0	0	0	0	0	0	0	0	0	0	0	0	0	0	0	0	0	0	0	0.0608696	0	0
Timor-Leste	0	0	0	0	0	0	0	0	0	0	0	0	0	0	0	0	0	0	0	0	0	0	0	0	0	0	0	0	0	0	0	0	0	0	0	0	0	0	0	0	0	0	0	0	0	0	0.881028	0	0
Qatar	0	0	0	0	0	0	0	0	0	0	0	0	2.89103e-05	0.00284386	0	0	0	0	0	0	0.00183656	0	0	0	0	0	0	0	0	0	0	0	0	0.0135833	0	0.000319535	0	0	0	0	0	0.000774491	0	0	0	0	0.0386941	0	0
Romania	0	0	0	0	0	0	0	0	0	0	0	0	0	0.0947423	0	0	0	0	0	0	0.0115727	0	0	0	0	0	0	0	0	0	0	0	0	0.0286766	0	0.000994536	0	0	0	0	0	0.000102038	0	0	0	0	0.0882991	2.71659e-05	0
Russian Federation	0	0	0	0	0	0	0	0	0	9.68128e-07	0.000489596	0	2.87119e-05	0.00991684	0.000302167	0	0	0	0	0.0731924	0.002182	0	0	0	0	0	0	0	0	0	0	0	0	0.0358278	0	0.00716194	0	0	0	0	0	1.75923e-05	0	0	0	0	0.35081	0.000328915	0
Rwanda	0	0	0	0	0	0	0	0	0	0	0	0	0	0	0	0	0	0	0	0	0.0148577	0	0	0	0	0	0	0	0	0	0	0	0	0.00599043	0	0	0	0	0	0	0	0.000319648	0	0	0	0	0.715099	0	0
Saint Bartelemy	0	0	0	0	0	0	0	0	0	0	0	0	0	0	0	0	0	0	0	0	0	0	0	0	0	0	0	0	0	0	0	0	0	0	0	0	0	0	0	0	0	0	0	0	0	0	0	0	0
Saint Helena	0	0	0	0	0	0	0	0	0	0	0	0	0	0	0	0	0	0	0	0	0	0	0	0	0	0	0	0	0	0	0	0	0	0	0	0	0	0	0	0	0	0	0	0	0	0	0	0	0
Saint Kitts and Nevis	0	0	0	0	0	0	0	0	0	0	0	0	0	0.00182149	0	0	0	0	0.224954	0	0	0	0	0	0	0	0	0	0	0	0	0	0	0	0	0	0	0	0	0	0	0	0	0	0	0	0.0323315	0	0
Anguilla	0	0	0	0	0	0	0	0	0	0	0	0	0	0	0	0	0	0	0	0	0	0	0	0	0	0	0	0	0	0	0	0	0	0	0	0	0	0	0	0	0	0	0	0	0	0	0	0	0
Saint Lucia	0	0	0	0	0	0	0	0	0	0	0	0	0	0	0	0	0	0	0	0	0	0	0	0	0	0	0	0	0	0	0	0	0	0	0	0	0	0	0	0	0	0	0	0	0	0	0.206827	0	0
Saint Pierre and Miquelon	0	0	0	0	0	0	0	0	0	0	0	0	0	0	0	0	0	0	0	0	0	0	0	0	0	0	0	0	0	0	0	0	0	0	0	0	0	0	0	0	0	0	0	0	0	0	0	0	0
Saint Vincent and the Grenadines	0	0	0	0	0	0	0	0	0	0	0	0	0	0.0434311	0	0	0	0	0	0	0	0	0	0	0	0	0	0	0	0	0	0	0	0	0	0	0	0	0	0	0	0	0	0	0	0	0.0347448	0	0
San Marino	0	0	0	0	0	0	0	0	0	0	0	0	0	0	0	0	0	0	0	0	0	0	0	0	0	0	0	0	0	0	0	0	0	0	0	0	0	0	0	0	0	0	0	0	0	0	0	0	0
Sao Tome and Principe	0	0	0	0	0	0	0	0	0	0	0	0	0	0	0	0	0	0	0	0	0	0	0	0	0	0	0	0	0	0	0	0	0	0	0	0	0	0	0	0	0	0	0	0	0	0	0.120301	0	0
Saudi Arabia	0	0	0	0	0	0	0	0	0	0	0	0	0.000707459	0.0236594	0	0	0	0	0	0	0.00555346	0	0	0	0	0	0	0	0	0	0	0	0	0.0607189	0	0	0	0	0	0	0	0.00227897	0	0	0	0	0.050032	2.37782e-06	0
Senegal	0	0.000714887	0	0	0	0.00129979	0	0	0	0	0	0	0.026727	0.00025346	0	0	0	0	0	0	0.0523622	0	0	0	0	0	0	0	0	0	0	0	0	0.0075843	0	0	0.0398062	0	0	0	0	0.00912781	0	0	0	0	0.141463	0	0
Serbia	0	0	0	0	0	0	0	0	0	0	0	0	4.38047e-06	0.0566877	0	0	0	0	0	1.75219e-06	0.0209255	0	0	0	0	0	0	0.00417284	0	0	0	0	0	0.00874518	0	0.0121821	0	0	0	0	0	0	0	0	0	0	0.218177	0.000350438	0
Seychelles	0	0	0	0	0	0	0	0	0	0	0	0	0	0	0	0	0	0	0	0	0.000396322	0	0	0	0	0	0	0	0	0	0	0	0	0	0	0	0	0	0	0	0	0	0	0	0	0	0.0537809	0	0
Sierra Leone	0	0	0	0	0	0	0	0	0	0	0	0	0	0	0	0	0	0	0	0	0.025666	0	0	0	0	0	0	0	0	0	0	0	0	0.0435376	0	0	0	0	0	0	0	0	0	0	0	0	0.337277	0	0
India	0	0	0	0	0	0	0	0	0	0	0	0	3.77086e-05	0.000781541	0	0	3.77086e-06	2.06946e-06	0	0	0.00213852	0	0	0	7.27506e-05	0	0	0	0	0	0	0	0	0.00330537	0	9.30563e-07	0	0	0	6.58339e-05	0	4.73754e-05	0	0	0	0.00657409	0.111352	0.00842782	0
Singapore	0	0	0	0	0	0	0	0	0	0	0	0	0.00716657	0.00305854	0	0	0	0	0	5.99633e-06	0.00595967	0	0	0	0	0	0	0	0	0	0	0	0	0.0168772	1.96244e-05	0.000301588	0	0	0	0	0	0.000247349	0	0	0	0	0.230616	0.0305824	3.5978e-05
Slovakia	0	6.33506e-05	0	0	7.24806e-05	0	0	0	0	0	0	0	3.91283e-06	0.0493402	0	0	0	0	0	0	0.00100057	0	0	0	0	0	0	0	0	0	0	0	0	0.000292158	0	0.000589347	0	0	0	0	0	9.50259e-06	0	0	0	0	0.119845	6.52139e-06	0
Viet Nam	0	0	0	0	0	0	0	0	0	0	0	0	0.000134806	9.33264e-05	0	0	0	0	0	1.40427e-05	1.84642e-05	0	0	0	0	0	0	0	0	0	0	0	0	9.30831e-05	0	2.15722e-05	0	0	0	0	0	5.14035e-06	0	0	0	0	0.0247173	5.53007e-05	0
Slovenia	0	0	0	0	0	0	0	0	0	0	0	0	2.4088e-05	0.0708589	0	0	0	0	0	0	0.00168783	0	0	0	0	0	0	0.00785905	0	0	0	0	0	0.117604	0	0.000341916	0	0	0	0	0	0.000211105	0	0	0	0	0.151129	1.2044e-05	0
Somalia	0	0	0	0	0	0	0	0	0	0	0	0	0	0	0	0	0	0	0	0	0	0	0	0	0	0	0	0	0	0	0	0	0	0	0	0	0	0	0	0	0	0	0	0	0	0	0.548444	0	0
South Africa	0	0	0	0	0	8.30129e-06	0	0	0	0	0	0	0.000365117	0.000214441	0	0	0	0	0	3.04555e-05	0.000262387	0	0	0	0	0	0	0	0.000155584	0	0	0	0	0.0487946	0	9.83276e-07	0	0	0	0	0	2.62874e-05	0	0	0	0	0.057621	0.000141122	0
Zimbabwe	0	0	0	0	0	0	0	0	0	0	0	0	0.000516637	0.000118495	0	0	0	0	0	0	0	0	0	0	0	0	0	0	0	0	0	0	0	0	0	0	0	0	0	0	0	3.47584e-05	0	0	0	0	0.340042	0.0491863	0
Spain	0	0	0.000916637	0	0	0	0	0	0	3.09911e-05	0	0	6.11091e-07	0.0162365	0	0	0	0	0	0	0.00209674	0	0	0	0	0	0	0	0	0	0	0	0	0.133589	0	0.00023108	0	0	0	0	0	0.0001354	0	0	0	2.0297e-05	0.163894	6.722e-06	0
South Sudan	0	0	0	0	0	0	0	0	0	0	0	0	0	0	0	0	0	0	0	0	0	0	0	0	0	0	0	0	0	0	0	0	0	0	0	0	0	0	0	0	0	0	0	0	0	0	0.822198	0	0
Sudan	0	0	0	0	0	0	0	0	0	0	0	0	0	0.00362951	0	0	0	0	0	0	0.00108538	0	0	0	0	0	0	0	0	0	0	0	0	0.0283679	0	0	0	0	0	0	0	0	0	0	0	0	0.54145	3.26431e-05	0
Western Sahara	#DIV/0!	#DIV/0!	#DIV/0!	#DIV/0!	#DIV/0!	#DIV/0!	#DIV/0!	#DIV/0!	#DIV/0!	#DIV/0!	#DIV/0!	#DIV/0!	#DIV/0!	#DIV/0!	#DIV/0!	#DIV/0!	#DIV/0!	#DIV/0!	#DIV/0!	#DIV/0!	#DIV/0!	#DIV/0!	#DIV/0!	#DIV/0!	#DIV/0!	#DIV/0!	#DIV/0!	#DIV/0!	#DIV/0!	#DIV/0!	#DIV/0!	#DIV/0!	#DIV/0!	#DIV/0!	#DIV/0!	#DIV/0!	#DIV/0!	#DIV/0!	#DIV/0!	#DIV/0!	#DIV/0!	#DIV/0!	#DIV/0!	#DIV/0!	#DIV/0!	#DIV/0!	#DIV/0!	#DIV/0!	#DIV/0!
Suriname	0	0	0	0	0	0	0	0	0	0	0	0	0	0	0	0	0	0	0	0	0	0	0	0	0	0	0	0	0	0	0	0	0	0.0630002	0	0	0	0	0	0	0	0.0277522	0	0	0	0	0.211815	0	0
Swaziland	0	0	0	0	0	0	0	0	0	0	0	0	0	0	0	0	0	0	0	0	0	0	0	0	0	0	0	0	0	0	0	0	0	0.0134742	0	0	0	0	0	0	0	0	0	0	0	0	0.00431959	0	0
Sweden	0	0	0	0	0	0	0	0	0	0.000100317	0	0	0.000121915	0.00287424	0	0	0	0	0	0	0.00183549	0	0	0	0	0	0	0	0	0	0	0	0	0.111636	0	0.000158568	0	0	0	0	0	7.88329e-05	0	0	0	0.000146219	0.147522	0.0350755	0
Switzerland	0	0	0	0	0	0	0	0	0	0	0	0	0.000448718	0.109428	0	0	1.81373e-07	0	0	3.62747e-07	0.00161196	0	0	0	0	0	0	3.92674e-05	0	0	0	0	0	0.0440983	0	0.000177746	0	0	0	0	0	4.3439e-05	0	0	0	2.99266e-06	0.0870799	0.00020468	0
Syria	0	0	0	0	0	0	0	0	0	0	0	0	0	0.00910706	0	0	0	0	0	0	0.00319707	0	0	0	0	0	0	0	0	0	0	0	0	0.00119408	0	0	0	0	0	0	0	0	0	0	0	0	0.170712	0	0
Tajikistan	0	0	0	0	0	0	0	0	0	0	0	0	0	0	0	0	0	0	0	0	0	0	0	0	0	0	0	0	0	0	0	0	0	0	0	0	0	0	0	0	0	0	0	0	0	0	0.683973	0	0
Thailand	0	0	0	0	0	0	0	0	0	1.61794e-06	0	0	0.00035379	0.000321659	0	0	0	0	0	0	0.000170714	0	0	0	0	0	0	0	0	0	0	0	0	0.000376367	0	2.1864e-06	0	0	0	7.77921e-06	0	1.54185e-05	0	0	0	0	0.0156875	0.000100876	2.31758e-07
Togo	0	0	0	0	0	0	0	0	0	0	0	0	0	0	0	0	0	0	0	0	0.0262565	0	0	0	0	0	0	0	0	0	0	0	0	2.24127e-05	0	0	0	0	0	0	0	0	0	0	0	0	0.156385	0	0
Tokelau	#DIV/0!	#DIV/0!	#DIV/0!	#DIV/0!	#DIV/0!	#DIV/0!	#DIV/0!	#DIV/0!	#DIV/0!	#DIV/0!	#DIV/0!	#DIV/0!	#DIV/0!	#DIV/0!	#DIV/0!	#DIV/0!	#DIV/0!	#DIV/0!	#DIV/0!	#DIV/0!	#DIV/0!	#DIV/0!	#DIV/0!	#DIV/0!	#DIV/0!	#DIV/0!	#DIV/0!	#DIV/0!	#DIV/0!	#DIV/0!	#DIV/0!	#DIV/0!	#DIV/0!	#DIV/0!	#DIV/0!	#DIV/0!	#DIV/0!	#DIV/0!	#DIV/0!	#DIV/0!	#DIV/0!	#DIV/0!	#DIV/0!	#DIV/0!	#DIV/0!	#DIV/0!	#DIV/0!	#DIV/0!	#DIV/0!
Tonga	0	0	0	0	0	0	0	0	0	0	0	0	0	0	0	0	0	0	0	0	0	0	0	0	0	0	0	0	0	0	0	0	0	0	0	0	0	0	0	0	0	0	0	0	0	0	0.705848	0	0
Trinidad and Tobago	0	0	0	0	0	0	0	0	0	0	0	0	0.00130151	0.000680959	0	0	0	0	0	0	0	0	0	0	0	0	0	0	0	0	0	0	0	0.189142	0	0	0	0	0	0	0	0.000582111	0	0	0	0	0.00769924	0	0
United Arab Emirates	0	0	0	0	0	0	0	0	0	0	5.95455e-05	3.61979e-05	0.000152574	0.00384485	0	0	0	0	0	1.80084e-05	0.000413651	0	0	0	0	0	0	0	0	0	0	0	0	0.19569	0	6.96809e-05	0	0	0	0	0	0.0001885	0	0	0	0	0.126071	6.74185e-05	0
Tunisia	0	0	0	0	0	0	0	0	0	0	0	0	6.68606e-06	0.000244519	0	0	0	0	0	0	0.0257786	0	0	0	0	0	0	0	0	0	0	0	0	0.0613809	0	0.000448921	0	0	0	0	0	0.000377285	0	0	0	0	0.182839	9.55151e-06	0
Turkey	0	1.32024e-05	0	0	0	0	0	0	0	0	0	0	1.57235e-05	0.00122868	0.000256793	0	0	0	0	2.45789e-07	5.2037e-05	0	0	0	0	3.37082e-07	0	0	0	0	0	0	0	0.00894973	0	0.000133407	0	0	0	0	0	7.84277e-05	0	0	7.02253e-09	0	0.0250378	5.4537e-05	0
Turkmenistan	0	0	0	0	0	0	0	0	0	0	0	0	0	0	0	0	0	0	0	0	0	0	0	0	0	0	0	0	0	0	0	0	0	0	0	0	0	0	0	0	0	0	0	0	0	0	0.0312001	0	0
Turks and Caicos Islands	0	0	0	0	0	0	0	0	0	0	0	0	0	0	0	0	0	0	0	0	0	0	0	0	0	0	0	0	0	0	0	0	0	0	0	0	0	0	0	0	0	0	0	0	0	0	0	0	0
Tuvalu	0	0	0	0	0	0	0	0	0	0	0	0	0	0	0	0	0	0	0	0	0	0	0	0	0	0	0	0	0	0	0	0	0	0	0	0	0	0	0	0	0	0	0	0	0	0	1	0	0
Uganda	0	0	0	0	0	0	0	0	0	0	0	0	0	0.000396068	0	0	0	0	0	0	0.00299251	0	0	0	0	0	0	0	0	0	0	0	0	0.0323256	0	0	0	0	0	0	0	0	0	0	0	0	0.216517	0	0
Ukraine	0	0	0	0	0	0	0	0	0	0	0	0	0	0.020152	0	0	0	0	0	0.075563	0.00502021	0	0	0	0	0	0	0	0	0	0	0	0	0.00158798	0	0.00403672	0	0	0	0	0	5.91695e-05	0	0	0	0	0.179902	0	0
TFYR of Macedonia	0	0	0	0	0	0	0	0	0	0	0	0	9.48794e-05	0.0635265	0	0	0	0	0	0	0.00935985	0	0	0	0	0	0	0.0272873	0	0	0	0	0	0.0115658	0	0.0845517	0	0	0	0	0	0	0	0	0	0	0.0515527	0.000303614	0
Egypt	0	0	0	0	0	0	0	0	0	0	0	0	0.000526116	0.00648158	0	0	0	0	0	0	0.0244628	0	0	0	0	0	0	0	0	0	0	0	0	0.0145491	0	0.00281613	0	0	0	0	0	0.00139196	0	0	0	0	0.0703182	0	0
United Kingdom	7.25437e-07	0	1.83066e-05	9.81473e-07	0	5.97419e-07	0	0	0	0	0	0	0.000476441	0.00791925	4.85189e-05	0	0	0	0	0	0.0116859	0	0	0	0	0	0	1.77945e-05	0	0	0	0	0	0.228081	9.81473e-07	8.34252e-05	0	0	0	0	0.000513865	0.00079239	0	0	0	0	0.0819805	4.56598e-06	0
United Rep. of Tanzania	0	0	0	0	0	0	0	0	0	0	0	0	0.00629385	0	0	0	0	0	0	0	0.00107605	0	0	0	0	0	0	0	0	0	0	0	0	0.0219431	0	0	0	0	0	0	0	0	0	0	0	0	0.699752	0	0
USA	0	0	0	0	0	0	0	0	0	8.5925e-07	0	7.61909e-07	0.000180286	0.000666317	1.9228e-08	0	0	1.40364e-06	2.00211e-06	3.7134e-07	0.00020785	1.9228e-08	0	1.69206e-06	0	0	0	0	0	0	0	0	0	0.0384407	1.14647e-06	8.02888e-06	0	0	0	0	0	0.00396697	6.36927e-08	0	0	4.49887e-05	0.0560017	0.000178134	0.000355523
Burkina Faso	0	0	0	0	0	0	0	0	0	0	0	0	0.00536439	0	0	0	0	0	0	0	0.169946	0	0	0	0	0	0	0	0	0	0	0	0	0.0187098	0	0	0	0	0	0	0	0.0182536	0	0	0	0	0.116349	0	0
Uruguay	0	0	0	0	0	0	0	0	0	0.00613177	0	0	0	0.00332051	0	0	0	0	0	0	0.00125451	0	0	0	0	0	0	0	0	0	0	0	0	0.442435	0	0	0	0	0	0	0	0.000269119	0	0	0	0.0062891	0.207954	0.00013663	0
Uzbeskistan	0	0	0	0	0	0	0	0	0	0	0	0	0	0.000288122	0	0	0	0	0	0.00588694	0.00018186	0	0	0	0	0	0	0	0	0	0	0	0	0.000275434	0	0.000320899	0	0	0	0	0	4.36148e-05	0	0	0	0	0.520418	1.40096e-05	0
Venezuela	0	0	0	0	0	0	0	0	0	0	0	0	0	0.0169367	0	0	0	0	0	0	1.21846e-05	0	0	0	0	0	0	0	0	0	0	0	0	0.0104453	0	0	0	0	0	0	0	0.00461798	0	0	0	0	0.197233	0	0
Wallis and Futuna Islands	#DIV/0!	#DIV/0!	#DIV/0!	#DIV/0!	#DIV/0!	#DIV/0!	#DIV/0!	#DIV/0!	#DIV/0!	#DIV/0!	#DIV/0!	#DIV/0!	#DIV/0!	#DIV/0!	#DIV/0!	#DIV/0!	#DIV/0!	#DIV/0!	#DIV/0!	#DIV/0!	#DIV/0!	#DIV/0!	#DIV/0!	#DIV/0!	#DIV/0!	#DIV/0!	#DIV/0!	#DIV/0!	#DIV/0!	#DIV/0!	#DIV/0!	#DIV/0!	#DIV/0!	#DIV/0!	#DIV/0!	#DIV/0!	#DIV/0!	#DIV/0!	#DIV/0!	#DIV/0!	#DIV/0!	#DIV/0!	#DIV/0!	#DIV/0!	#DIV/0!	#DIV/0!	#DIV/0!	#DIV/0!	#DIV/0!
Samoa	0	0	0	0	0	0	0	0	0	0	0	0	0.116404	0	0	0	0	0	0	0	0	0	0	0	0	0	0	0	0	0	0	0	0	0	0	0	0	0	0	0	0	0	0	0	0	0	0.11141	0	0
Yemen	0	0	0	0	0	0	0	0	0	0	0	0.00199055	0	0	0	0	0	0	0	0	0.000284788	0	0	0	0	0	0	0	0	0	0	0	0	0	0	0	0	0	0	0	0	0	0	0	0	0	0.320102	0	0
Zambia	0	0	0	0	0	0	0	0	0	0	0	0	0.0593418	0	0	0	0	0	0	0	0.00294353	0	0	0	0	0	0	0	0.000227241	0	0	0	0	0.0189996	0	0	0	0	0	0	5.3023e-05	6.05977e-06	0	0	0	2.27241e-06	0.486795	0.00423199	0
[truncated: 186 more columns]

## Sheet: HHI_EV_mo
Herfindahl-Hirschman Index (HHI) Calculation
country	Squares of the production shares per country
Austria	0.000120737
Brazil	0.00569545
Cambodia	0.000266197
China	0.0327866
Czechia	0.00189554
Finland	0.000659873
France	0.00111589
Germany	0.0133789
Hungary	0.000258345
India	0.000136325
Italy	0.00199002
Japan	0.00110692
Mexico	0.0100278
Netherlands	0.000881396
Poland	0.000873445
Rep. of Korea	0.000165816
South Africa	0.000100275
Thailand	0.000518535
Turkey	0.000168973
USA	0.00324898
Viet Nam	0.000294571
Sum (HHI score)	0.0756906
number of production countries	21
Normalized HHI score	0.00378453

## Sheet: PVI_EV_mo
PVI (physical vulnerability indicator)
Term	Value	unit	source
global production of electric motors used in EVs:	4.43866e+09	kg	see tab "Data (DI_EV_mo)"
global in-use stock of electric motors used in EVs:	1.50544e+10	kg
Co content of EV electric motor	0	weight%	Excel sheet "Inventory flows_Swiss_EV_xlsx" tab "Flows_Co_Al_content"
Development of production amount adapted from (Virta Global 2021)
year	Production development in %	Production amount in Netweight (kg)
2010		6.0757e+07
2011	2	1.21514e+08
2012	2	2.43028e+08
2013	1.67	4.05857e+08
2014	1.55	6.29078e+08
2015	1.69	1.06314e+09
2016	1.46	1.55219e+09
2017	1.59	2.46798e+09
2018	1.65	4.07216e+09
2019	1.09	4.43866e+09
References
Virta Global, 2021. The global electric vehicle market overview in 2021: statistics & forecasts. https://www.virta.global/global-electric-vehicle-market (accessed 25/08/2021).

[truncated: 15 more sheets: Data(EVI_EV_mo), EVI_EV_mo, Data(DI_EV_ch), DI_EV_ch, HHI_EV_ch, PVI_EV_ch, Data(EVI_EV_ch), EVI_EV_ch, Data(DI_EV_wi), DI_EV_wi, HHI_EV_wi, PVI_EV_wi, Data(EVI_EV_wi), EVI_EV_wi, EVI_rev_Alpl]
