# Supplementary material for: Assessing Short-Term Supply Disruption Impacts within Life Cycle Sustainability Assessment—A Case Study of Electric Vehicles
Source: Environ Sci Technol. 2023 Nov 13;57(48):19678–89. doi: 10.1021/acs.est.3c05957 (PMC10702435; doi:10.1021/acs.est.3c05957)
Supplement: Supplementary file 8 — es3c05957_si_008.xlsx [file es3c05957_si_008.xlsx]

## Sheet: Data(DI_Al_pl)
Al plate, sheet & strip
Term	value	unit	source	comment
Mass share of Al plates, sheets & strips covered within the HS codes 760612 and 760692 used for vehicles	0.182927	weight%	(Khoday 2019), (OECD 2010), (Reports and Data 2020)	It is assumed that no Al plates, sheets & strips are used in the electrical end-use sector. The mass share of Al plates sheets & strips used for transport applications is determined with around 30%. Based on information from (Reports and Data 2020), 50% of this mass of Al plates sheets & strips is assumed to be used in vehicles.
Percentage of EV sales in the overall car market	0.026		(IEA 2020)	The source states that 2.6% of the global car sales are EVs.
Global production amount of Al plate, sheet & strip used in automotive applications in 2019	3400000000	kg	(PRNewswire 2019)	The sources states the global production capacity for the year 2018. This production capacity is assumed to be equal to the global production amount in the year 2019.
Due to lack of country-specific production data of Al plates, sheets & strips, the production shares of major producers is determined based on the global export data. Here, countries with export shares larger than 1% are considered. Additionally, countries are considered, which are listed as main producers on the following website: https://www.alcircle.com/news/top-five-aluminium-rolling-companie…
country	Existing or non-existing Al plate, sheet & strip production based on google search (sample company)	Company related website	Share of the export amounts on the total exports*
Austria	yes (Amag)	https://www.alcircle.com/news/top-five-aluminium-rolling-companies-in-europe-35190	0.0205569
Bahrain	yes (Garmco)	https://garmco.com/product/aluminium-sheets/	0.0107195
Belgium	yes (Alvance)	https://www.lightmetalage.com/news/industry-news/flat-rolled-sheet/alvance-acquires-aluminum-rolling-mill-in-belgium/	0.0275997
Canada	yes (Novelis)	https://www.novelis.com/	0.0152118
China	yes (Yicon)	https://www.ycaluminum.com/	0.219713
France	yes (Aludium)	https://www.alcircle.com/news/top-five-aluminium-rolling-companies-in-europe-35190	0.0536264
Germany	yes (Novelis)	https://www.novelis.com/	0.168982
Greece	yes (Elval)	https://www.alcircle.com/news/top-five-aluminium-rolling-companies-in-europe-35190	0.0162734
Italy	yes (Slim Aluminium)	https://www.alcircle.com/news/top-five-aluminium-rolling-companies-in-europe-35190	0.0316446
Japan	yes (Kobelco)	https://www.kobelco.co.jp/english/	0.0212344
Netherlands	yes (Constellium)	https://www.alcircle.com/news/top-five-aluminium-rolling-companies-in-europe-35190	0.00586531
Norway	yes (Hydro)	https://www.alcircle.com/news/top-five-aluminium-rolling-companies-in-europe-35190	0.0121496
Oman	yes (Oman Aluminium cast)	https://www.omanaluminiumcast.com/	0.0106291
Rep. of Korea	yes (Novelis)	https://www.novelis.com/	0.0679566
Romania	yes (Alro)	https://www.alcircle.com/news/top-five-aluminium-rolling-companies-in-europe-35190	0.00861938
Russian Federation	yes (Rusal)	http://globalcompact.ru/en/participants/uc-rusal/	0.0138357
Saudi Arabia	yes (Metline)	https://themetalsfactory.com/sa/aluminium-sheets-suppliers-in-saudi-arabia/	0.0217644
Serbia	yes (Impol)	https://www.alcircle.com/news/top-five-aluminium-rolling-companies-in-europe-35190	0.00552328
South Africa	yes (Euro Steel)	https://www.eurosteel.co.za/	0.0136945
Spain	yes (Aludium)	https://www.alcircle.com/news/top-five-aluminium-rolling-companies-in-europe-35190	0.0247863
Switzerland	yes (Novelis)	https://www.novelis.com/	0.033083
Thailand	yes (UACJ)	https://uath.uacj-group.com/facility.html	0.0133524
Turkey	yes (AssanAlüminyum)	https://www.assanaluminyum.com/en/	0.0157064
USA	yes (Novelis)	https://www.novelis.com/	0.0709833
total			0.90351
			Trade data in unit: Netweight (kg)
Manufacturing of Al plate, sheet & strip for electric vehicles			Exporter	Exporter	Exporter	Exporter	Exporter	Exporter	Exporter	Exporter	Exporter	Exporter	Exporter	Exporter	Exporter	Exporter	Exporter	Exporter	Exporter	Exporter	Exporter	Exporter	Exporter	Exporter	Exporter	Exporter	Exporter	Exporter	Exporter	Exporter	Exporter	Exporter	Exporter	Exporter	Exporter	Exporter	Exporter	Exporter	Exporter	Exporter	Exporter	Exporter	Exporter	Exporter	Exporter	Exporter	Exporter	Exporter	Exporter
Importer	Production amount	Unit	Afghanistan	Albania	Algeria	American Samoa	Andorra	Angola	Anguilla	Antartica	Antigua and Barbuda	Argentina	Armenia	Aruba	Australia	Austria	Azerbaijan	Bahamas	Bahrain	Bangladesh	Barbados	Belarus	Belgium	Belize	Benin	Bermuda	Bhutan	Bolivia (Plurinational State of)	Bonaire	Bosnia Herzegovina	Botswana	Bouvet Island	Br. Antarctic Terr.	Br. Indian Ocean Terr.	Br. Virgin Isds	Brazil	Brunei Darussalam	Bulgaria	Burkina Faso	Burundi	Cabo Verde	Cambodia	Cameroon	Canada	Cayman Isds	Central African Rep.	Chad	Chile	China
Afghanistan		Netweight (kg)	0	0	0	0	0	0	0	0	0	0	0	0	0	0	0	0	0	0	0	0	0	0	0	0	0	0	0	0	0	0	0	0	0	0	0	0	0	0	0	0	0	0	0	0	0	0	394.819
Albania		Netweight (kg)	0	0	0	0	0	0	0	0	0	0	0	0	0	0	0	0	0	0	0	0	1.51632	0	0	0	0	0	0	0	0	0	0	0	0	0	0	0	0	0	0	0	0	0	0	0	0	0	4968.26
Antarctica		Netweight (kg)	0	0	0	0	0	0	0	0	0	0	0	0	0	0	0	0	0	0	0	0	0	0	0	0	0	0	0	0	0	0	0	0	0	0	0	0	0	0	0	0	0	0	0	0	0	0	0
Algeria		Netweight (kg)	0	0	0	0	0	0	0	0	0	0	0	0	0	1.85796	0	0	0	0	0	0	871.772	0	0	0	0	0	0	0	0	0	0	0	0	0	0	0	0	0	0	0	0	0	0	0	0	0	10798.8
American Samoa		Netweight (kg)	0	0	0	0	0	0	0	0	0	0	0	0	0	0	0	0	0	0	0	0	0	0	0	0	0	0	0	0	0	0	0	0	0	0	0	0	0	0	0	0	0	0	0	0	0	0	0
Andorra		Netweight (kg)	0	0	0	0	0	0	0	0	0	0	0	0	0	0	0	0	0	0	0	0	0	0	0	0	0	0	0	0	0	0	0	0	0	0	0	0	0	0	0	0	0	0	0	0	0	0	0
Angola		Netweight (kg)	0	0	0	0	0	0	0	0	0	0	0	0	0	0	0	0	0	0	0	0	15.0275	0	0	0	0	0	0	0	0	0	0	0	0	0.06084	0	0	0	0	0	0	0	0	0	0	0	0	4336.49
Antigua and Barbuda		Netweight (kg)	0	0	0	0	0	0	0	0	0	0	0	0	0	0	0	0	0	0	0	0	0	0	0	0	0	0	0	0	0	0	0	0	0	0	0	0	0	0	0	0	0	0	0	0	0	0	4.446
Azerbaijan		Netweight (kg)	0	0	0	0	0	0	0	0	0	0	0	0	2.4336	0.98748	0	0	0	0	0	0	0	0	0	0	0	0	0	0	0	0	0	0	0	0	0	0	0	0	0	0	0	0	0	0	0	0	458.668
Argentina		Netweight (kg)	0	0	0	0	0	0	0	0	0	0	0	0	0	16.3379	0	0	0	0	0	0	1.16064	0	0	0	0	0	0	0	0	0	0	0	0	101615	0	0	0	0	0	0	0	155.638	0	0	0	824.349	10318.4
Australia		Netweight (kg)	0	0	0	0	0	0	0	0	0	0	0	0	0	1213.4	0	0	22931.2	0	0	0	92.1164	0	0	0	0	0	0	0	0	0	0	0	0	0	0.03276	0	0	0	0	0	0	108.51	0	0	0	0	334803
Austria	1.81723e+06	Netweight (kg)	0	0	0	0	0	0	0	0	0	0	0	0	0	0	0	0	0	0	0	1.46952	41266.4	0	0	0	0	0	0	4.54896	0	0	0	0	0	0.05148	0	2498.66	0	0	0	0	0	0.585	0	0	0	0	3057.44
Bahamas		Netweight (kg)	0	0	0	0	0	0	0	0	0	0	0	0	0	0.01872	0	0	0	0	0	0	0	0	0	0	0	0	0	0	0	0	0	0	0	0.16848	0	0	0	0	0	0	0	0	0	0	0	0	0
Bahrain	947604	Netweight (kg)	0	0	0	0	0	0	0	0	0	0	0	0	0	1.20744	0	0	0	0	0	0	0	0	0	0	0	0	0	0	0	0	0	0	0	0	0	0	0	0	0	0	0	0	0	0	0	0	697.035
Bangladesh		Netweight (kg)	0	0	0	0	0	0	0	0	0	0	0	0	0	0	0	0	0	0	0	0	0	0	0	0	0	0	0	0	0	0	0	0	0	0	0	0	0	0	0	0	0	0	0	0	0	0	18401.9
Armenia		Netweight (kg)	0	0	0	0	0	0	0	0	0	0	0	0	0	0	0	0	0	0	0	0	0	0	0	0	0	0	0	0	0	0	0	0	0	0	0	0.15444	0	0	0	0	0	0	0	0	0	0	2126.69
Barbados		Netweight (kg)	0	0	0	0	0	0	0	0	0	0	0	0	0	0	0	0	0	0	0	0	0	0	0	0	0	0	0	0	0	0	0	0	0	0	0	0	0	0	0	0	0	0	0	0	0	0	34.0517
Belgium	2.43981e+06	Netweight (kg)	0	0	0	0	0	0	0	0	0	0	0	0	18.5983	37928.8	0	0	0	0	0	0	0	0	0	0	0	0	0	3.978	0	0	0	0	0	0.00936	0	548.66	0	0	0	0	0	0.17784	0	0	0	0	120313
Bermuda		Netweight (kg)	0	0	0	0	0	0	0	0	0	0	0	0	0	0	0	0	0	0	0	0	0	0	0	0	0	0	0	0	0	0	0	0	0	0	0	0	0	0	0	0	0	1.62864	0	0	0	0	0
Bhutan		Netweight (kg)	0	0	0	0	0	0	0	0	0	0	0	0	0	0	0	0	0	0	0	0	0	0	0	0	0	0	0	0	0	0	0	0	0	0	0	0	0	0	0	0	0	0	0	0	0	0	0
Bolivia		Netweight (kg)	0	0	0	0	0	0	0	0	0	0	0	0	0	0	0	0	0	0	0	0	0	0	0	0	0	0	0	0	0	0	0	0	0	17703.3	0	0	0	0	0	0	0	0	0	0	0	2.34	4964.05
Bosnia Herzegovina		Netweight (kg)	0	0	0	0	0	0	0	0	0	0	0	0	0	1370.97	0	0	0	0	0	0	38.7691	0	0	0	0	0	0	0	0	0	0	0	0	0	0	40.7441	0	0	0	0	0	0	0	0.15912	0	0	853.155
Botswana		Netweight (kg)	0	0	0	0	0	0	0	0	0	0	0	0	0	0	0	0	0	0	0	0	0	0	0	0	0	0	0	0	0	0	0	0	0	0	0	0	0	0	0	0	0	0	0	0	0	0	242.597
Bouvet Island		Netweight (kg)	0	0	0	0	0	0	0	0	0	0	0	0	0	0	0	0	0	0	0	0	0	0	0	0	0	0	0	0	0	0	0	0	0	0	0	0	0	0	0	0	0	0	0	0	0	0	0
Brazil		Netweight (kg)	0	0	0	0	0	0	0	0	0	3267.9	0	0	0	2501.02	0	0	0	0	0	0	1127.48	0	0	0	0	0	0	0	0	0	0	0	0	0	0	0	0	0	0	0	0	102.927	0	0	0	491.171	246012
Br. Antarctica Ter.		Netweight (kg)	0	0	0	0	0	0	0	0	0	0	0	0	0	0	0	0	0	0	0	0	0	0	0	0	0	0	0	0	0	0	0	0	0	0	0	0	0	0	0	0	0	0	0	0	0	0	0
Belize		Netweight (kg)	0	0	0	0	0	0	0	0	0	0	0	0	0	0	0	0	0	0	0	0	5.19948	0	0	0	0	0	0	0	0	0	0	0	0	0	0	0	0	0	0	0	0	104.43	0	0	0	0	927.525
Br. Indian Ocean Terr.		Netweight (kg)	0	0	0	0	0	0	0	0	0	0	0	0	0	0	0	0	0	0	0	0	0	0	0	0	0	0	0	0	0	0	0	0	0	0	0	0	0	0	0	0	0	0	0	0	0	0	0
Solomon Islands		Netweight (kg)	0	0	0	0	0	0	0	0	0	0	0	0	0	0	0	0	0	0	0	0	0	0	0	0	0	0	0	0	0	0	0	0	0	0	0	0	0	0	0	0	0	0	0	0	0	0	206.112
British Vergin Islands		Netweight (kg)	0	0	0	0	0	0	0	0	0	0	0	0	0	0	0	0	0	0	0	0	0	0	0	0	0	0	0	0	0	0	0	0	0	0	0	0	0	0	0	0	0	0	0	0	0	0	0
Brunei Darussalam		Netweight (kg)	0	0	0	0	0	0	0	0	0	0	0	0	0	0	0	0	0	0	0	0	890.571	0	0	0	0	0	0	0	0	0	0	0	0	0	0	0	0	0	0	0	0	0	0	0	0	0	5149.97
Bulgaria		Netweight (kg)	0	0	0	0	0	0	0	0	0	0	0	0	0	697.839	0	0	0	0	0	0	177.522	0	0	0	0	0	0	0	0	0	0	0	0	0	0	0	0	0	0	0	0	0	0	0	0	0	2107.09
Myanmar		Netweight (kg)	0	0	0	0	0	0	0	0	0	0	0	0	0	0	0	0	0	0	0	0	0	0	0	0	0	0	0	0	0	0	0	0	0	0	0	0	0	0	0	14.1523	0	0	0	0	0	0	81037.3
Burundi		Netweight (kg)	0	0	0	0	0	0	0	0	0	0	0	0	0	0	0	0	0	0	0	0	1.30572	0	0	0	0	0	0	0	0	0	0	0	0	0	0	0	0	0	0	0	0	0	0	0	0	0	0
Belarus		Netweight (kg)	0	0	0	0	0	0	0	0	0	0	0	0	0	6.7392	977.895	0	0	0	0	0	0.40716	0	0	0	0	0	0	0	0	0	0	0	0	0	0	0	0	0	0	0	0	0	0	0	0	0	32134.7
Cambodia		Netweight (kg)	0	0	0	0	0	0	0	0	0	0	0	0	0	0	0	0	0	0	0	0	0	0	0	0	0	0	0	0	0	0	0	0	0	0	0	0	0	0	0	0	0	0	0	0	0	0	141149
Cameroon		Netweight (kg)	0	0	0	0	0	0	0	0	0	0	0	0	0	0	0	0	0	0	0	0	18.7153	0	0	0	0	0	0	0	0	0	0	0	0	0	0	0	0	0	0	0	0	0	0	0	0	0	32320.9
Canada	1.34473e+06	Netweight (kg)	0	0	0	0	2.32128	0	0	0	0	0	0	0	57.4096	5551.52	0	0	37.9876	0	0	0	4688.72	0	0	0	0	0	0	0	0	0	0	0	0	30.4528	0	0.1872	0	0	0	0	0	0	0	0	0	0	479608
Cabo Verde		Netweight (kg)	0	0	0	0	0	0	0	0	0	0	0	0	0	0	0	0	0	0	0	0	0	0	0	0	0	0	0	0	0	0	0	0	0	0.02808	0	0	0	0	0	0	0	0	0	0	0	0	3.84228
Cayman Islands		Netweight (kg)	0	0	0	0	0	0	0	0	0	0	0	0	0	0	0	0	0	0	0	0	0	0	0	0	0	0	0	0	0	0	0	0	0	0	0	0	0	0	0	0	0	0	0	0	0	0	0
Central African Rep.		Netweight (kg)	0	0	0	0	0	0	0	0	0	0	0	0	0	0	0	0	0	0	0	0.04212	0	0	0	0	0	0	0	0	0	0	0	0	0	0	0	0	0	0	0	0	0	0	0	0	0	0	17.9712
Sri Lanka		Netweight (kg)	0	0	0	0	0	0	0	0	0	0	0	0	0	0.00468	0	0	0	0	0	0	0	0	0	0	0	0	0	0	0	0	0	0	0	0	0	0	0	0	0	0	0	0	0	0	0	0	40520.5
Chad		Netweight (kg)	0	0	0	0	0	0	0	0	0	0	0	0	0	0	0	0	0	0	0	0	0	0	0	0	0	0	0	0	0	0	0	0	0	0	0	0	0	0	0	0	0	0	0	0	0	0	212.846
Chile		Netweight (kg)	0	0	0	0	0	0	0	0	0	4.06692	0	0	1.053	85.3679	0	0	0	0	0	0	0.00468	0	0	0	0	0	0	0	0	0	0	0	0	46421.9	0	0	0	0	0	0	0	24.3313	0	0	0	0	43756.5
China	1.94226e+07	Netweight (kg)	0	0	0	0	0	0	0	0	0	0	0	0	281.942	14961	0	0	1215.35	0	0	0	42615.2	0	735.86	0	0	0	0	0	0	0	0	0	0	55.2521	0	4.3524	0	0	0	0	0	3220.48	0	0	0	622.585	0
Christmas Islands		Netweight (kg)	0	0	0	0	0	0	0	0	0	0	0	0	0	0	0	0	0	0	0	0	0	0	0	0	0	0	0	0	0	0	0	0	0	0	0	0	0	0	0	0	0	0	0	0	0	0	0
Cocos Islands		Netweight (kg)	0	0	0	0	0	0	0	0	0	0	0	0	0	0	0	0	0	0	0	0	0	0	0	0	0	0	0	0	0	0	0	0	0	0	0	0	0	0	0	0	0	0	0	0	0	0	0
Colombia		Netweight (kg)	0	0	0	0	0	0	0	0	0	0	0	0	0	0.0936	0	0	0	0	0	0	1.08108	0	0	0	0	0	0	0	0	0	0	0	0	14182.5	0	0	0	0	0	0	0	1.51632	0	0	0	0	41084.5
Comoros		Netweight (kg)	0	0	0	0	0	0	0	0	0	0	0	0	0	0	0	0	0	0	0	0	0	0	0	0	0	0	0	0	0	0	0	0	0	0	0	0	0	0	0	0	0	0	0	0	0	0	1.872
Mayotte		Netweight (kg)	0	0	0	0	0	0	0	0	0	0	0	0	0	0	0	0	0	0	0	0	0	0	0	0	0	0	0	0	0	0	0	0	0	0	0	0	0	0	0	0	0	0	0	0	0	0	0
Congo		Netweight (kg)	0	0	0	0	0	0	0	0	0	0	0	0	0	0	0	0	0	0	0	0	45.9997	0	0	0	0	0	0	0	0	0	0	0	0	0.21528	0	0	0	0	0	0	2064.98	0	0	0	0	0	3424.52
Dem. Rep. of the Congo		Netweight (kg)	0	0	0	0	0	0	0	0	0	0	0	0	0	0	0	0	0	0	0	0	12.6454	0	0	0	0	0	0	0	0	0	0	0	0	0	0	0	0	0.25272	0	0	0	0	0	0	0	0	1932.02
Cook Islands		Netweight (kg)	0	0	0	0	0	0	0	0	0	0	0	0	0	0	0	0	0	0	0	0	0	0	0	0	0	0	0	0	0	0	0	0	0	0	0	0	0	0	0	0	0	0	0	0	0	0	0
Costa Rica		Netweight (kg)	0	0	0	0	0	0	0	0	0	0	0	0	0	7.57692	0	0	0	0	0	0	129.093	0	0	0	0	0	0	0	0	0	0	0	0	0.06084	0	0	0	0	0	0	0	64.2002	0	0	0	0.62712	3274.52
Croatia		Netweight (kg)	0	0	0	0	0	0	0	0	0	0	0	0	0	4458.8	0	0	0	0	0	0	232.137	0	0	0	0	0	0	39.9064	0	0	0	0	0	0	0	85.5691	0	0	0	0	0	0	0	0	0	0	215.224
Cuba		Netweight (kg)	0	0	0	0	0	0	0	0	0	0	0	0	0	0	0	0	0	0	0	0	0	0	0	0	0	0	0	0	0	0	0	0	0	0.03744	0	0	0	0	0	0	0	0	0	0	0	0	1601.09
Cyprus		Netweight (kg)	0	0	0	0	0	0	0	0	0	0	0	0	0	0.00468	0	0	0	0	0	0	0.94068	0	0	0	0	0	0	0	0	0	0	0	0	0	0	0	0	0	0	0	0	18.4766	0	0	0	0	904.11
Czechia		Netweight (kg)	0	0	0	0	0	0	0	0	0	0	0	0	373.932	14436.6	0	0	94.639	0	0	100.105	11257	0	0	0	0	0	0	0.05616	0	0	0	0	0	0.00936	0	287.478	0	0	0	0	0	9.90288	0	0	0	0	12226.1
Benin		Netweight (kg)	0	0	0	0	0	0	0	0	0	0	0	0	0	0	0	0	0	0	0	0	1313.39	0	0	0	0	0	0	0	0	0	0	0	0	0	0	0	0	0	0	0	0	0	0	0	0	0	13140.3
Denmark		Netweight (kg)	0	0	0	0	0	0	0	0	0	0	0	0	1.58652	17086.9	0	0	0	0	0	0	19565.1	0	0	0	0	0	0	0	0	0	0	0	0	0.96876	0	3211.2	0	0	0	0	0	0.01404	0	0	0	0	9615.14
Dominica		Netweight (kg)	0	0	0	0	0	0	0	0	0	0	0	0	0	0	0	0	0	0	0	0	0	0	0	0	0	0	0	0	0	0	0	0	0	0	0	0	0	0	0	0	0	0	0	0	0	0	9.06516
Dominican Rep.		Netweight (kg)	0	0	0	0	0	0	0	0	0	0	0	0	0	0	0	0	0	0	0	0	0	0	0	0	0	0	0	0	0	0	0	0	0	0.32292	0	0	0	0	0	0	0	0	0	0	0	0	4947.7
Ecuador		Netweight (kg)	0	0	0	0	0	0	0	0	0	0	0	0	0.00936	0	0	0	0	0	0	0	0	0	0	0	0	0	0	0	0	0	0	0	0	13.2163	0	0	0	0	0	0	0	45.3492	0	0	0	0	23627.3
El Salvador		Netweight (kg)	0	0	0	0	0	0	0	0	0	0	0	0	0	0	0	0	0	0	0	0	0	0	0	0	0	0	0	0	0	0	0	0	0	0.03744	0	0	0	0	0	0	0	0	0	0	0	19.7824	2663.97
Equatorial Guinea		Netweight (kg)	0	0	0	0	0	0	0	0	0	0	0	0	0	0	0	0	0	0	0	0	0	0	0	0	0	0	0	0	0	0	0	0	0	0	0	0	0	0	0	0	0	0	0	0	0	0	844.506
Ethiopia		Netweight (kg)	0	0	0	0	0	0	0	0	0	0	0	0	0	0	0	0	0	0	0	0	0	0	0	0	0	0	0	0	0	0	0	0	0	0	0	0	0	0	0	0	0	0	0	0	0	0	10051.1
Eritrea		Netweight (kg)	0	0	0	0	0	0	0	0	0	0	0	0	0	0	0	0	0	0	0	0	0	0	0	0	0	0	0	0	0	0	0	0	0	0	0	0	0	0	0	0	0	0	0	0	0	0	0
Estonia		Netweight (kg)	0	0	0	0	0	0	0	0	0	0	0	0	0	15.3832	0	0	0	0	0	0	0	0	0	0	0	0	0	0	0	0	0	0	0	0	0	0	0	0	0	0	0	0	0	0	0	0	1079.54
Faeroe Islands		Netweight (kg)	0	0	0	0	0	0	0	0	0	0	0	0	0	0	0	0	0	0	0	0	0	0	0	0	0	0	0	0	0	0	0	0	0	0	0	0	0	0	0	0	0	0	0	0	0	0	0
Falkland Islands		Netweight (kg)	0	0	0	0	0	0	0	0	0	0	0	0	0	0	0	0	0	0	0	0	0	0	0	0	0	0	0	0	0	0	0	0	0	0	0	0	0	0	0	0	0	0	0	0	0	0	0
South Georgia and the South Sandwich Islands		Netweight (kg)	0	0	0	0	0	0	0	0	0	0	0	0	0	0	0	0	0	0	0	0	0	0	0	0	0	0	0	0	0	0	0	0	0	0	0	0	0	0	0	0	0	0	0	0	0	0	0
Fiji		Netweight (kg)	0	0	0	0	0	0	0	0	0	0	0	0	42.602	0	0	0	0	0	0	0	0	0	0	0	0	0	0	0	0	0	0	0	0	0	0	0	0	0	0	0	0	0.45864	0	0	0	0	1178.34
Finland		Netweight (kg)	0	0	0	0	0	0	0	0	0	0	0	0	1.01088	2653.01	0	0.31824	0	0	0	0	1353.4	0	0	0	0	0	0	0	0	0	0	0	0	0	0	66.3109	0	0	0	0	0	0	0	0	0	0	5030.87
France	4.74057e+06	Netweight (kg)	0	0	0	0	0	0.1404	0	0	0	0	0	0	18.3737	63699.8	4.8906	0	25404.3	0	0	0	131342	0	0	0	0	0	0	0	0	0	0	0	0	0.3978	0	32.9659	0	0	0	0	0	187.822	0	0	0	0	41835.2
French Polynesia		Netweight (kg)	0	0	0	0	0	0	0	0	0	0	0	0	0	0	0	0	0	0	0	0	0	0	0	0	0	0	0	0	0	0	0	0	0	0	0	0	0	0	0	0	0	0	0	0	0	0	19.2395
Fr. South Antarctic Terr.		Netweight (kg)	0	0	0	0	0	0	0	0	0	0	0	0	0	0	0	0	0	0	0	0	0	0	0	0	0	0	0	0	0	0	0	0	0	0	0	0	0	0	0	0	0	0	0	0	0	0	0
Djibouti		Netweight (kg)	0	0	0	0	0	0	0	0	0	0	0	0	0	0	0	0	0	0	0	0	0	0	0	0	0	0	0	0	0	0	0	0	0	0	0	0	0	0	0	0	0	1.24488	0	0	0	0	2275.65
Gabon		Netweight (kg)	0	0	0	0	0	0	0	0	0	0	0	0	0	0	0	0	0	0	0	0	32.3856	0	0	0	0	0	0	0	0	0	0	0	0	0	0	0	0	0	0	0	0	0	0	0	0	0	1820.53
Georgia		Netweight (kg)	0	0	0	0	0	0	0	0	0	0	0	0	0	0.71136	0	0	0	0	0	0.3042	0	0	0	0	0	0	0	0	0	0	0	0	0	0	0	0	0	0	0	0	0	0	0	0	0	0	1156.69
Gambia		Netweight (kg)	0	0	0	0	0	0	0	0	0	0	0	0	0	0	0	0	0	0	0	0	0	0	0	0	0	0	0	0	0	0	0	0	0	0	0	0	0	0	0	0	0	0	0	0	0	0	187.645
State of Palestine		Netweight (kg)	0	0	0	0	0	0	0	0	0	0	0	0	0	0	0	0	0	0	0	0	0	0	0	0	0	0	0	0	0	0	0	0	0	0	0	0	0	0	0	0	0	0	0	0	0	0	447.768
Germany	1.4938e+07	Netweight (kg)	0	0	0	0	0	0	0	0	0	0.06552	0	0	2.38212	214398	0	0	3201.47	0	0	4.6566	268288	0	0	0	0	0	0	105.815	0	0	0	0	0	10.0012	0	2020.22	0	0	0	0	0	357.449	0	0	0	0	201655
Ghana		Netweight (kg)	0	0	0	0	0	0	0	0	0	0	0	0	0.26676	0.06084	0	0	0	0	0	0	0	0	0	0	0	0	0	0	0	0	0	0	0	0	0	0	0	0	0	0	0	0	0	0	0	0	16216.9
Gibraltar		Netweight (kg)	0	0	0	0	0	0	0	0	0	0	0	0	0	0	0	0	0	0	0	0	0	0	0	0	0	0	0	0	0	0	0	0	0	0	0	0	0	0	0	0	0	0	0	0	0	0	0
Kiribati		Netweight (kg)	0	0	0	0	0	0	0	0	0	0	0	0	0	0	0	0	0	0	0	0	0	0	0	0	0	0	0	0	0	0	0	0	0	0	0	0	0	0	0	0	0	0	0	0	0	0	0.234
Greece	1.43857e+06	Netweight (kg)	0	36.5882	0	0	0	0	0	0	0	0	0	0	0	7.55352	0	0	0	0	0	0	27.949	0	0	0	0	0	0	0	0	0	0	0	0	0.65988	0	30.9114	0	0	0	0	0	0	0	0	0	0	45183.8
Greenland		Netweight (kg)	0	0	0	0	0	0	0	0	0	0	0	0	0	0	0	0	0	0	0	0	0	0	0	0	0	0	0	0	0	0	0	0	0	0	0	0	0	0	0	0	0	0	0	0	0	0	0
Grenada		Netweight (kg)	0	0	0	0	0	0	0	0	0	0	0	0	0	0	0	0	0	0	0	0	0	0	0	0	0	0	0	0	0	0	0	0	0	0	0	0	0	0	0	0	0	0	0	0	0	0	119.991
Guam		Netweight (kg)	0	0	0	0	0	0	0	0	0	0	0	0	0	0	0	0	0	0	0	0	0	0	0	0	0	0	0	0	0	0	0	0	0	0	0	0	0	0	0	0	0	0	0	0	0	0	0
Guatemala		Netweight (kg)	0	0	0	0	0	0	0	0	0	0	0	0	0	10.0807	0	0	0	0	0	0	99957.7	0	0	0	0	0	0	0	0	0	0	0	0	8191.94	0	0	0	0	0	0	0	0	0	0	0	0	36555.8
Guinea		Netweight (kg)	0	0	0	0	0	0	0	0	0	0	0	0	0	0	0	0	0	0	0	0	20.5733	0	0	0	0	0	0	0	0	0	0	0	0	0	0	0	0	0	0	0	0	0	0	0	0	0	724.221
Guyana		Netweight (kg)	0	0	0	0	0	0	0	0	0	0	0	0	0	0	0	0	0	0	0	0	0	0	0	0	0	0	0	0	0	0	0	0	0.0234	0	0	0	0	0	0	0	0	374.919	0	0	0	0	572.949
Haiti		Netweight (kg)	0	0	0	0	0	0	0	0	0	0	0	0	0	0	0	0	0	0	0	0	0	0	0	0	0	0	0	0	0	0	0	0	0	0	0	0	0	0	0	0	0	0	0	0	0	0	0
Heard Islands and Mc Donald Islands		Netweight (kg)	0	0	0	0	0	0	0	0	0	0	0	0	0	0	0	0	0	0	0	0	0	0	0	0	0	0	0	0	0	0	0	0	0	0	0	0	0	0	0	0	0	0	0	0	0	0	0
Holy Sea		Netweight (kg)	0	0	0	0	0	0	0	0	0	0	0	0	0	0	0	0	0	0	0	0	0	0	0	0	0	0	0	0	0	0	0	0	0	0	0	0	0	0	0	0	0	0	0	0	0	0	0
Honduras		Netweight (kg)	0	0	0	0	0	0	0	0	0	0	0	0	0	0	0	0	0	0	0	0	0	0	0	0	0	0	0	0	0	0	0	0	0	0	0	0	0	0	0	0	0	0	0	0	0	0	909.053
China, Hong Kong SAR		Netweight (kg)	0	0	0	0	0	0	0	0	0	0	0	0	980.586	24.0552	0	0	0	0	0	0	300.096	0	0	0	0	0	0	0	0	0	0	0	0	0	0	0	0	0	0	0	0	11.569	0	0	0	0	17343.2
Hungary		Netweight (kg)	0	0	0	0	0	0	0	0	0	0	0	0	0	26349.4	0	0	0	0	0	0	138899	0	0	0	0	0	0	0.14508	0	0	0	0	0	0	0	2957.44	0	0	0	0	0	167.918	0	0	0	0	4616.37
Iceland		Netweight (kg)	0	0	0	0	0	0	0	0	0	0	0	0	2.0358	2.3634	0	0	0	0	0	0	13.5392	0	0	0	0	0	0	0	0	0	0	0	0	0	0	0	0	0	0	0	0	0.03744	0	0	0	0	48.4988
Indonesia		Netweight (kg)	0	0	0	0	0	0	0	0	0	0	0	0	181.584	25.4171	0	0	56.7263	0	0	0.00936	8.20872	0	0	0	0	0	0	0	0	0	0	0	0	0	0	0	0	0	0	0	0	0.92196	0	0	0	0	325534
Iran		Netweight (kg)	0	0	0	0	0	0	0	0	0	0	0	0	0	0	0	0	0	0	0	0	0	0	0	0	0	0	0	20.9196	0	0	0	0	0	0	0	0	0	0	0	0	0	0	0	0	0	0	27958
Iraq		Netweight (kg)	0	0	0	0	0	0	0	0	0	0	0	0	0	0	0	0	0	0	0	0	0	0	0	0	0	0	0	0	0	0	0	0	0	0	0	0	0	0	0	0	0	0	0	0	0	0	45380.2
Ireland		Netweight (kg)	0	0	0	0	0	0	0	0	0	0	0	0	1.82052	3479.28	0	0	281.231	0	0	0	917.594	0	0	0	0	0	0	0	0	0	0	0	0	0.0468	0	0	0	0	0	0	0	203.126	0	0	0	0	1486.61
Israel		Netweight (kg)	0	0	0	0	0	0	0	0	0	0	0	0	0	4146.36	0	0	0	0	0	1.25424	1733.57	0	0	0	0	0	0	0	0	0	0	0	0	0	0	3.85632	0	0	0	0	0	106.311	0	0	0	0	44520.3
Italy	2.79738e+06	Netweight (kg)	0	0	0	0	0	0	0	0	0	0	0	0	15.5002	51730	186.662	0	6694.69	0	0	0	45237.4	0	0	0	0	0	0	0.34164	0	0	0	0	0	1417.78	0	7216.01	0	0	0	0	0	192.816	0	0	0	0	92653.3
Cote dIvoire		Netweight (kg)	0	0	0	0	0	0	0	0	0	0	0	0	0.0234	2.67228	0	0	0	0	0	0	28.2672	0	0	0	0	0	0	0	0	0	0	0	0	0	0	0	0.7488	0	0	0	0	0	0	0	0	0	8069.97
Jamaica		Netweight (kg)	0	0	0	0	0	0	0	0	0	0	0	0	0	0	0	0	0	0	0	0	0	0	0	0	0	0	0	0	0	0	0	0	0	0	0	0	0	0	0	0	0	2.7612	0	0	0	0	1240.66
Japan	1.87712e+06	Netweight (kg)	0	0	0	0	0	0	0	0	0	0	0	0	0	6712.01	0	0	3645.81	0	0	0	244.404	0	0	0	0	0	0	0	0	0	0	0	0	0	0.351	0	0	0	0	0	0	10.0105	0	0	0	0	147313
Kazakhstan		Netweight (kg)	0	0	0	0	0	0	0	0	0	0	0	0	0	0.66456	0	0	0	0	0	458.972	77.6178	0	0	0	0	0	0	0	0	0	0	0	0	0	0	0.02808	0	0	0	0	0	0	0	0	0	0	4780.08
Jordan		Netweight (kg)	0	0	0	0	0	0	0	0	0	0	0	0	0	0.06552	0	0	0	0	0	0	0.0234	0	0	0	0	0	0	0	0	0	0	0	0	0	0	0	0	0	0	0	0	0	0	0	0	0	13720.6
Kenya		Netweight (kg)	0	0	0	0	0	0	0	0	0	0	0	0	0	1.09512	0	0	0	0	0	0	0.17784	0	0	0	0	0	0	0	0	0	0	0	0	0	0	0	0	0	0	0	0	0	0	0	0	0	4250.83
Dem. Peoples Rep. of Korea		Netweight (kg)	0	0	0	0	0	0	0	0	0	0	0	0	0	0	0	0	0	0	0	0	0	0	0	0	0	0	0	0	0	0	0	0	0	0	0	0	0	0	0	0	0	0	0	0	0	0	0
Rep. of Korea	6.00736e+06	Netweight (kg)	0	0	0	0	0	0	0	0	0	0	0	0	583.1	6993.07	0	0	280.089	0	0	0	597.687	0	0	0	0	0	0	0	0	0	0	0	0	0.819	0	0	0	0	0	0	0	92.6078	0	0	0	0	782733
Kuwait		Netweight (kg)	0	0	0	0	0	0	0	0	0	0	0	0	0	0.0234	0	0	387.256	0.00936	0	0	0.20592	0	0	0	0	0	0	5.4522	0	0	0	0	0	0.117	0	0	0	0	0	0	0	0	0	0	0	0	15576.9
Kyrgyzstanan		Netweight (kg)	0	0	0	0	0	0	0	0	0	0	0	0	0	0.6084	0	0	0	0	0	0.31824	0.03744	0	0	0	0	0	0	0	0	0	0	0	0	0	0	0	0	0	0	0	0	0	0	0	0	0	3837.55
Lao Peoples Dem. Rep.		Netweight (kg)	0	0	0	0	0	0	0	0	0	0	0	0	0.2808	0	0	0	0	0	0	0	0	0	0	0	0	0	0	0	0	0	0	0	0	0	0	0	0	0	0	0	0	0	0	0	0	0	1597.35
Lebanon		Netweight (kg)	0	0	0	0	0	0	0	0	0	0	0	0	0	0.02808	0	0	0	0	0	0	318.193	0	0	0	0	0	0	0	0	0	0	0	0	0	0	0	0	0	0	0	0	0	0	0	0	0	7981.67
Lesotho		Netweight (kg)	0	0	0	0	0	0	0	0	0	0	0	0	0	0	0	0	0	0	0	0	0	0	0	0	0	0	0	0	0	0	0	0	0	0	0	0	0	0	0	0	0	0	0	0	0	0	0
Latvia		Netweight (kg)	0	0	0	0	0	0	0	0	0	0	0	0	0	5213.99	0	0	0	0	0	0.51948	164.291	0	0	0	0	0	0	0	0	0	0	0	0	0	0	0	0	0	0	0	0	0	0	0	0	0	4861.42
Liberia		Netweight (kg)	0	0	0	0	0	0	0	0	0	0	0	0	0	6.4818	0	0	0	0	0	0	3.627	0	0	0	0	0	0	0	0	0	0	0	0	0	0	0	0	0	0	0	0	0	0	0	0	0	343.409
Libya		Netweight (kg)	0	0	0	0	0	0	0	0	0	0	0	0	0	0	0	0	0	0	0	0	1.17	0	0	0	0	0	0	9.4536	0	0	0	0	0	0	0	0	0	0	0	0	0	0	0	0	0	0	3643.07
Lithuania		Netweight (kg)	0	0	0	0	0	0	0	0	0	0	0	0	0	443.687	0	0	0	0	0	630.447	435.062	0	0	0	0	0	0	0	0	0	0	0	0	0	0	68.9551	0	0	0	0	0	0	0	0	0	0	4597.29
Luxembourg		Netweight (kg)	0	0	0	0	0	0	0	0	0	0	0	0	0	0.19188	0	0	0	0	0	0	1266.82	0	0	0	0	0	0	0.2808	0	0	0	0	0	0.35568	0	0	0	0	0	0	0	0.29016	0	0	0	0	0.20124
China, Macao SAR		Netweight (kg)	0	0	0	0	0	0	0	0	0	0	0	0	0	0	0	0	0	0	0	0	0	0	0	0	0	0	0	0	0	0	0	0	0	0	0	0	0	0	0	0	0	0	0	0	0	0	987.293
Madagascar		Netweight (kg)	0	0	0	0	0	0	0	0	0	0	0	0	0	0.00936	0	0	0	0	0	0	0.14508	0	0	0	0	0	0	0	0	0	0	0	0	0	0	0	0	0	0	0	0	0	0	0	0	0	988.8
Malawi		Netweight (kg)	0	0	0	0	0	0	0	0	0	0	0	0	0	0	0	0	0	0	0	0	0	0	0	0	0	0	0	0	0	0	0	0	0	0	0	0	0	0	0	0	0	0	0	0	0	0	230.49
Malaysia		Netweight (kg)	0	0	0	0	0	0	0	0	0	0	0	0	57.7652	1848.58	0	0	6372.63	0	0	0	114.688	0	0	0	0	0	0	0	0	0	0	0	0	0	3.46788	0	0	0	0	0	0	493.979	0	0	0	0	318449
Maldives		Netweight (kg)	0	0	0	0	0	0	0	0	0	0	0	0	0	0	0	0	0	0	0	0	0	0	0	0	0	0	0	0	0	0	0	0	0	0	0	0	0	0	0	0	0	0	0	0	0	0	492.87
Mali		Netweight (kg)	0	0	0	0	0	0	0	0	0	0	0	0	0	0	0	0	0	0	0	0	0	0	0	0	0	0	0	0	0	0	0	0	0	0	0	0	0	0	0	0	0	0	0	0	0	0	20.9804
Malta		Netweight (kg)	0	37.4494	0	0	0	0	0	0	0	0	0	0	0.10764	0.08424	0	0	0	0	0	0	0.2106	0	0	0	0	0	0	0	0	0	0	0	0	0	0	1.0764	0	0	0	0	0	0	0	0	0	0	26.9194
Mauritania		Netweight (kg)	0	0	0	0	0	0	0	0	0	0	0	0	0	0	0	0	0	0	0	0	0	0	0	0	0	0	0	0	0	0	0	0	0	0	0	0	0	0	0	0	0	0	0	0	0	0	120.791
Mauritius		Netweight (kg)	0	0	0	0	0	0	0	0	0	0	0	0	0	0	0	0	0	0	0	0	0.06084	0	0	0	0	0	0	0	0	0	0	0	0	0	0	0	0	0	0	0	0	0	0	0	0	0	4947.19
Mexico		Netweight (kg)	0	0	0	0	0	0	0	0	0	0	0	0	0	12628.5	0	0	0	0	0	0	31081.8	0	0	0	0	0	0	0	0	0	0	0	0	152.142	0	0	0	0	0	0	0	224.982	0	0	0	0	1.25072e+06
Mongolia		Netweight (kg)	0	0	0	0	0	0	0	0	0	0	0	0	0	0	0	0	0	0	0	0	0	0	0	0	0	0	0	0	0	0	0	0	0	0	0	0	0	0	0	0	0	0	0	0	0	0	7744.61
Rep. of Moldova		Netweight (kg)	0	0	0	0	0	0	0	0	0	0	0	0	0	0	0	0	0	0	0	2.9952	5.4522	0	0	0	0	0	0	0	0	0	0	0	0	0	0	0	0	0	0	0	0	0	0	0	0	0	2.01708
Montenegro		Netweight (kg)	0	0	0	0	0	0	0	0	0	0	0	0	0	0.00468	0	0	0	0	0	0	1.51632	0	0	0	0	0	0	1.15128	0	0	0	0	0	0	0	0	0	0	0	0	0	0	0	0	0	0	0.8424
Monserrat		Netweight (kg)	0	0	0	0	0	0	0	0	0	0	0	0	0	0	0	0	0	0	0	0	0	0	0	0	0	0	0	0	0	0	0	0	0	0	0	0	0	0	0	0	0	0	0	0	0	0	0
Morocco		Netweight (kg)	0	0	0	0	0	0	0	0	0	0	0	0	75.0064	110.869	0	0	0	0	0	0	119.228	0	0	0	0	0	0	0	0	0	0	0	0	0	0	0	0	0	0	0	0	2.70504	0	0	0	0	13888.9
Mozambique		Netweight (kg)	0	0	0	0	0	0	0	0	0	0	0	0	0	0	0	0	0	0	0	0	0	0	0	0	0	0	0	0	0	0	0	0	0	0	0	0	0	0	0	0	0	0	0	0	0	0	815.925
Oman	939610	Netweight (kg)	0	0	0	0	0	0	0	0	0	0	0	0	0	0	0	0	0	0	0	0	0	0	0	0	0	0	0	0	0	0	0	0	0	0	0	0	0	0	0	0	0	0	0	0	0	0	13964.8
Namibia		Netweight (kg)	0	0	0	0	0	0	0	0	0	0	0	0	0	0	0	0	0	0	0	0	0	0	0	0	0	0	0	0	0	0	0	0	0	0	0	0	0	0	0	0	0	0	0	0	0	0	179.754
Nauru		Netweight (kg)	0	0	0	0	0	0	0	0	0	0	0	0	0	0	0	0	0	0	0	0	0	0	0	0	0	0	0	0	0	0	0	0	0	0	0	0	0	0	0	0	0	0	0	0	0	0	0
Nepal		Netweight (kg)	0	0	0	0	0	0	0	0	0	0	0	0	0	0	0	0	0	0	0	0	0	0	0	0	0	0	0	0	0	0	0	0	0	0	0	0	0	0	0	0	0	0	0	0	0	0	2019.29
Netherlands	518493	Netweight (kg)	0	0	0	0	0	0	0	0	0	4.63788	0	0	5.46624	23137.9	0	0	2961.33	0	0	0	64027.9	0	0	0	0	0	0	0	0	0	0	0	0	0.24804	0	263.049	0	0	0	0	0	0.42588	0	0	0	0	40670.4
Curacao		Netweight (kg)	0	0	0	0	0	0	0	0	0	0	0	0	0	0	0	0	0	0	0	0	0	0	0	0	0	0	0	0	0	0	0	0	0	0	0	0	0	0	0	0	0	0	0	0	0	0	122.724
Aruba		Netweight (kg)	0	0	0	0	0	0	0	0	0	0	0	0	0	0	0	0	0	0	0	0	0	0	0	0	0	0	0	0	0	0	0	0	0	0.32292	0	0	0	0	0	0	0	0	0	0	0	0	80.4492
Saint Maarten		Netweight (kg)	0	0	0	0	0	0	0	0	0	0	0	0	0	0	0	0	0	0	0	0	0	0	0	0	0	0	0	0	0	0	0	0	0	0	0	0	0	0	0	0	0	0	0	0	0	0	0
Bonaire		Netweight (kg)	0	0	0	0	0	0	0	0	0	0	0	0	0	0	0	0	0	0	0	0	0	0	0	0	0	0	0	0	0	0	0	0	0	0	0	0	0	0	0	0	0	0	0	0	0	0	0
New Caledonia		Netweight (kg)	0	0	0	0	0	0	0	0	0	0	0	0	22.3938	0	0	0	0	0	0	0	0.0234	0	0	0	0	0	0	0	0	0	0	0	0	0	0	0	0	0	0	0	0	0	0	0	0	0	1646.81
Vanatu		Netweight (kg)	0	0	0	0	0	0	0	0	0	0	0	0	3.8376	0	0	0	0	0	0	0	0	0	0	0	0	0	0	0	0	0	0	0	0	0	0	0	0	0	0	0	0	0	0	0	0	0	35.0251
New Zealand		Netweight (kg)	0	0	0	0	0	0	0	0	0	0	0	0	784.48	52.9308	0	0	121.259	0	0	0	91.494	0	0	0	0	0	0	0	0	0	0	0	0	0	0	0	0	0	0	0	0	0.26676	0	0	0	0	37308.6
Nicaragua		Netweight (kg)	0	0	0	0	0	0	0	0	0	0	0	0	0	0	0	0	0	0	0	0	0	0	0	0	0	0	0	0	0	0	0	0	0	0.1872	0	0	0	0	0	0	0	0	0	0	0	0	465.894
Niger		Netweight (kg)	0	0	0	0	0	0	0	0	0	0	0	0	0	0	0	0	0	0	0	0	0	0	940.582	0	0	0	0	0	0	0	0	0	0	0	0	0	0	0	0	0	0	0	0	0	0	0	0
Nigeria		Netweight (kg)	0	0	0	0	0	0	0	0	0	0	0	0	0	1.71756	0	0	0	0	0	0	4.8204	0	0	0	0	0	0	0	0	0	0	0	0	2198.25	0	0	0	0	0	0	0	0	0	0	0	0	442870
Niue		Netweight (kg)	0	0	0	0	0	0	0	0	0	0	0	0	0	0	0	0	0	0	0	0	0	0	0	0	0	0	0	0	0	0	0	0	0	0	0	0	0	0	0	0	0	0	0	0	0	0	0
Norfolk Islands		Netweight (kg)	0	0	0	0	0	0	0	0	0	0	0	0	0	0	0	0	0	0	0	0	0	0	0	0	0	0	0	0	0	0	0	0	0	0	0	0	0	0	0	0	0	0	0	0	0	0	0
Norway	1.07402e+06	Netweight (kg)	0	0	0	0	0	0	0	0	0	0	0	0	18.0882	1765.99	0.0234	0	2419	0	0	0	1017.14	0	0	0	0	0	0	0	0	0	0	0	0	0	0	8.13852	0	0	0	0	0	0.15444	0	0	0	0	8870.73
Northern Mariana Islands		Netweight (kg)	0	0	0	0	0	0	0	0	0	0	0	0	0	0	0	0	0	0	0	0	0	0	0	0	0	0	0	0	0	0	0	0	0	0	0	0	0	0	0	0	0	0	0	0	0	0	0
United States Minor Outlying Islands		Netweight (kg)	0	0	0	0	0	0	0	0	0	0	0	0	0	0	0	0	0	0	0	0	0	0	0	0	0	0	0	0	0	0	0	0	0	0	0	0	0	0	0	0	0	0	0	0	0	0	0
FS Micronesia		Netweight (kg)	0	0	0	0	0	0	0	0	0	0	0	0	0	0	0	0	0	0	0	0	0	0	0	0	0	0	0	0	0	0	0	0	0	0	0	0	0	0	0	0	0	0	0	0	0	0	0
Marshall Islands		Netweight (kg)	0	0	0	0	0	0	0	0	0	0	0	0	0	0	0	0	0	0	0	0	0	0	0	0	0	0	0	0	0	0	0	0	0	0	0	0	0	0	0	0	0	0	0	0	0	0	509.689
Palau		Netweight (kg)	0	0	0	0	0	0	0	0	0	0	0	0	0	0	0	0	0	0	0	0	0	0	0	0	0	0	0	0	0	0	0	0	0	0	0	0	0	0	0	0	0	0	0	0	0	0	1.76904
Pakistan		Netweight (kg)	0	0	0	0	0	0	0	0	0	0	0	0	0	58.4064	0	0	0	0	0	0	0.4212	0	0	0	0	0	0	0	0	0	0	0	0	0	0	0	0	0	0	0	0	0	0	0	0	0	22652.7
Panama		Netweight (kg)	0	0	0	0	0	0	0	0	0	0	0	0	0	0	0	0	0	0	0	0	0	0	0	0	0	0	0	0	0	0	0	0	0	10262.7	0	0	0	0	0	0	0	0	0	0	0	0	26310.3
Papua New Guinea		Netweight (kg)	0	0	0	0	0	0	0	0	0	0	0	0	63.414	0	0	0	0	0	0	0	0	0	0	0	0	0	0	0	0	0	0	0	0	0	0	0	0	0	0	0	0	0.20592	0	0	0	0	340.568
Paraguay		Netweight (kg)	0	0	0	0	0	0	0	0	0	0.00936	0	0	0	0	0	0	0	0	0	0	0	0	0	0	0	0	0	0	0	0	0	0	0	3523.24	0	0	0	0	0	0	0	0	0	0	0	0.5148	15694.7
Peru		Netweight (kg)	0	0	0	0	0	0	0	0	0	118.179	0	0	0	0	0	0	0	0	0	0	0.08424	0.59436	0	0	0	0	0	0	0	0	0	0	0	1.58184	0	0	0	0	0	0	0	110.794	0	0	0	0.04212	9990.42
Philippines		Netweight (kg)	0	0	0	0	0	0	0	0	0	0	0	0	1229.42	0.10764	0	0	0	0	0	0	0.01404	0	0	0	0	0	0	0	0	0	0	0	0	0	0	0	0	0	0	0	0	211.325	0	0	0	0	43834.7
Pitcairn		Netweight (kg)	0	0	0	0	0	0	0	0	0	0	0	0	0	0	0	0	0	0	0	0	0	0	0	0	0	0	0	0	0	0	0	0	0	0	0	0	0	0	0	0	0	0	0	0	0	0	0
Poland		Netweight (kg)	0	0	0	0	0	0	0	0	0	0	0	0	4.446	19910.1	0	0	73.813	0	0	0	10477.6	0	0	0	0	0	0	0	0	0	0	0	0	1.43676	0	2601.97	0	0	0	0	0	21.2051	0	0	0	0	97904.2
Portugal		Netweight (kg)	0	0	0	0	0	0	0	0	0	0	0	0	0	4433.4	0	0	0	0	0	0	17132.7	0	0	0	0	0	0	0	0	0	0	0	0	5.76576	0	2223.27	0	0	0	0	0	79.4243	0	0	0	0	6254.04
Guinea-Bissau		Netweight (kg)	0	0	0	0	0	0	0	0	0	0	0	0	0	0	0	0	0	0	0	0	0	0	0	0	0	0	0	0	0	0	0	0	0	0	0	0	0	0	0	0	0	0	0	0	0	0	0
Timor-Leste		Netweight (kg)	0	0	0	0	0	0	0	0	0	0	0	0	0	0	0	0	0	0	0	0	0	0	0	0	0	0	0	0	0	0	0	0	0	0	0	0	0	0	0	0	0	0	0	0	0	0	0
Qatar		Netweight (kg)	0	0	0	0	0	0	0	0	0	0	0	0	0	6.04656	0	0	0	0	0	0	49.2102	0	0	0	0	0	0	0	0	0	0	0	0	0	0	0	0	0	0	0	0	0	0	0	0	0	7888.05
Romania	761954	Netweight (kg)	0	0	0	0	0	0	0	0	0	0	0	0	0	8307.66	0	0	0	0	0	0	3077.72	0	0	0	0	0	0	0	0	0	0	0	0	0	0	695.752	0	0	0	0	0	0	0	0	0	0	3044.93
Russian Federation	1.22308e+06	Netweight (kg)	0	0	0	0	0	0	0	0	0	0	0	0	1.5912	172.435	34940.1	0	0	0	0	1287.87	658.537	0	0	0	0	0	0	0	0	0	0	0	0	0	0	4.53024	0	0	0	0	0	0.39312	0	0	0	0	31921.2
Rwanda		Netweight (kg)	0	0	0	0	0	0	0	0	0	0	0	0	0	0	0	0	0	0	0	0	1.92816	0	0	0	0	0	0	0	0	0	0	0	0	0	0	0	0	0	0	0	0	0	0	0	0	0	352.591
Saint Bartelemy		Netweight (kg)	0	0	0	0	0	0	0	0	0	0	0	0	0	0	0	0	0	0	0	0	0	0	0	0	0	0	0	0	0	0	0	0	0	0	0	0	0	0	0	0	0	0	0	0	0	0	0
Saint Helena		Netweight (kg)	0	0	0	0	0	0	0	0	0	0	0	0	0	0	0	0	0	0	0	0	0	0	0	0	0	0	0	0	0	0	0	0	0	0	0	0	0	0	0	0	0	0	0	0	0	0	0
Saint Kitts and Nevis		Netweight (kg)	0	0	0	0	0	0	0	0	0	0	0	0	0	0	0	0	0	0	0	0	0	0	0	0	0	0	0	0	0	0	0	0	0	0	0	0	0	0	0	0	0	0	0	0	0	0	0
Anguilla		Netweight (kg)	0	0	0	0	0	0	0	0	0	0	0	0	0	0	0	0	0	0	0	0	0	0	0	0	0	0	0	0	0	0	0	0	0	0	0	0	0	0	0	0	0	0	0	0	0	0	0
Saint Lucia		Netweight (kg)	0	0	0	0	0	0	0	0	0	0	0	0	0	0	0	0	0	0	0.94536	0	0	0	0	0	0	0	0	0	0	0	0	0	0	0	0	0	0	0	0	0	0	0	0	0	0	0	0
Saint Pierre and Miquelon		Netweight (kg)	0	0	0	0	0	0	0	0	0	0	0	0	0	0	0	0	0	0	0	0	0	0	0	0	0	0	0	0	0	0	0	0	0	0	0	0	0	0	0	0	0	28.7024	0	0	0	0	0
Saint Vincent and the Grenadines		Netweight (kg)	0	0	0	0	0	0	0	0	0	0	0	0	0	0	0	0	0	0	0	0	0	0	0	0	0	0	0	0	0	0	0	0	0	0	0	0	0	0	0	0	0	0	0	0	0	0	44.9374
San Marino		Netweight (kg)	0	0	0	0	0	0	0	0	0	0	0	0	0	0	0	0	0	0	0	0	0	0	0	0	0	0	0	0	0	0	0	0	0	0	0	0	0	0	0	0	0	0	0	0	0	0	0
Sao Tome and Principe		Netweight (kg)	0	0	0	0	0	0	0	0	0	0	0	0	0	0	0	0	0	0	0	0	0	0	0	0	0	0	0	0	0	0	0	0	0	0	0	0	0	0	0	0	0	0	0	0	0	0	0
Saudi Arabia	1.92398e+06	Netweight (kg)	0	0	0	0	0	0	0	0	0	0	0	0	0	0.702	0	0	0	0	0	0	11.0401	0	0	0	0	0	0	0	0	0	0	0	0	0	0	0	0	0	0	0	0	7.17912	0	0	0	0	83715.5
Senegal		Netweight (kg)	0	0	0	0	0	0	0	0	0	0	0	0	0	0	0	0	16.483	0	0	0	43.0466	0	0	0	0	0	0	0	0	0	0	0	0	0	0	0	0	0	0	0	0	0	0	0	0	0	3809.59
Serbia	488258	Netweight (kg)	0	0	0	0	0	0	0	0	0	0	0	0	1.18872	2007.52	0	0	0	0	0	0	315.994	0	0	0	0	0	0	1.03896	0	0	0	0	0	0	0	46.3133	0	0	0	0	0	0	0	0	0	0	1892.58
Seychelles		Netweight (kg)	0	0	0	0	0	0	0	0	0	0	0	0	0.45864	0	0	0	0	0	0	0	0.22932	0	0	0	0	0	0	0	0	0	0	0	0	0	0	0	0	0	0	0	0	0	0	0	0	0	46.4864
Sierra Leone		Netweight (kg)	0	0	0	0	0	0	0	0	0	0	0	0	0	0	0	0	0	0	0	0	0	0	0	0	0	0	0	0	0	0	0	0	0	0	0	0	0	0	0	0	0	0	0	0	0	0	140.718
India		Netweight (kg)	0	0	0	0	0	0	0	0	0	0	0	0	3585.1	1240.22	0	0	401.689	0	0	0	2885.1	0	0	0	0	0	0	0	0	0	0	0	0	0	0	0.5616	0	0	0	0	0	677.467	0	0	0	29.6712	185940
Singapore		Netweight (kg)	0	0	0	0	0	0	0	0	0	0	0	0	1520.21	4323.13	0	0	5313.91	0	0	0	179.969	0	0	0	0	0	0	0	0	0	0	0	0	3.43044	0	0	0	0	0	2.4336	0	1.77372	0	0	0	0	132141
Slovakia		Netweight (kg)	0	0	0	1.21212	0	0	0	0	0	0	0	0	0	7920.84	0	0	0	0	0	0	7797.45	0	0	0	0	0	0	0.7254	0	0	0	0	0	0.00468	0	4.0014	0	0	0	0	0	0.00936	0	0	0	0	3321.15
Viet Nam		Netweight (kg)	0	0	0	0	0	0	0	0	0	0	0	0	698.261	1011.28	0	0	0	0	0	0	39.4477	0	0	0	0	0	0	0	0	0	0	0	0	0	0	0	0	0	0	0.90792	0	103.049	0	0	0	0	448966
Slovenia		Netweight (kg)	0	0	0	0	0	0	0	0	0	0	0	0	0	14055.9	0	0	0	0	0	0	5740.85	0	0	0	0	0	0	88.1338	0	0	0	0	0	0	0	235.806	0	0	0	0	0	0.04212	0	0	0	0	10076.1
Somalia		Netweight (kg)	0	0	0	0	0	0	0	0	0	0	0	0	0	0	0	0	0	0	0	0	0	0	0	0	0	0	0	0	0	0	0	0	0	0	0	0	0	0	0	0	0	0	0	0	0	0	1114.33
South Africa	1.21059e+06	Netweight (kg)	0	0	0	0	0	0.1404	0	0	0	0	0	0	0.41184	108.707	0	0	39.8455	0	0	0	5771.93	0	0	0	0	0	0	0	1.71288	0	0	0	0	0.9126	0	0	0	0	0	0	0	2.106	0	0	0	0	110360
Zimbabwe		Netweight (kg)	0	0	0	0	0	0	0	0	0	0	0	0	0	0	0	0	0	0	0	0	0.06552	0	0	0	0	0	0	0	0	0	0	0	0	0	0	0	0	0	0	0	0	0	0	0	0	0	37.6272
Spain	2.19111e+06	Netweight (kg)	0	0	0	0	0	0	0	0	0	0	0	0	635.666	19429.3	0	0	289.968	0	0	0	29083	0	0	0	0	0	0	17.2458	0	0	0	0	0	0.2106	0	18482.9	0	0	0	0	0	32.8864	0	0	0	0.117	76025.6
South Sudan		Netweight (kg)	0	0	0	0	0	0	0	0	0	0	0	0	0	0	0	0	0	0	0	0	0	0	0	0	0	0	0	0	0	0	0	0	0	0	0	0	0	0	0	0	0	0	0	0	0	0	75.4369
Sudan		Netweight (kg)	0	0	0	0	0	0	0	0	0	0	0	0	0	28.3234	0	0	0	0	0	0.19188	0	0	0	0	0	0	0	0	0	0	0	0	0	0	0	0	0	0	0	0	0	0	0	0	0	0	338.589
Western Sahara		Netweight (kg)	0	0	0	0	0	0	0	0	0	0	0	0	0	0	0	0	0	0	0	0	0	0	0	0	0	0	0	0	0	0	0	0	0	0	0	0	0	0	0	0	0	0	0	0	0	0	0
Suriname		Netweight (kg)	0	0	0	0	0	0	0	0	0	0	0	0	0	0	0	0	0	0	0	0	29.7742	0	0	0	0	0	0	0	0	0	0	0	0	0	0	0	0	0	0	0	0	0	0	0	0	0	873.035
Swaziland		Netweight (kg)	0	0	0	0	0	0	0	0	0	0	0	0	0	0	0	0	0	0	0	0	0	0	0	0	0	0	0	0	0	0	0	0	0	0	0	0	0	0	0	0	0	0	0	0	0	0	0
Sweden		Netweight (kg)	0	0	0	0	0	0	0	0	0	0	0	0	0	4611.16	0	0	0	0	0	0	23993.8	0	0	0	0	0	0	0	0	0	0	0	0	0.03744	0	0	0	0	0	0	0	5.031	0	0	0	0	7229.4
Switzerland	2.92454e+06	Netweight (kg)	0	0	0	0	0	0	0	0	0	0	0	0	0.55224	16825.6	0	0	732.673	0	0	0	8168.62	0	0	0	0	0	0	1.45548	0	0	0	0	0	0	0	90.1415	0	0	0	0	0	0.03276	0	5.5224	0	0	12566.3
Syria		Netweight (kg)	0	0	0	0	0	0	0	0	0	0	0	0	0	0	0	0	0	0	0	0.15912	0	0	0	0	0	0	0	0	0	0	0	0	0	0	0	0	0	0	0	0	0	0	0	0	0	0	3793.21
Tajikistan		Netweight (kg)	0	0	0	0	0	0	0	0	0	0	0	0	0	0	0	0	0	0	0	0.12168	0	0	0	0	0	0	0	0	0	0	0	0	0	0	0	0	0	0	0	0	0	0	0	0	0	0	1567.4
Thailand	1.18035e+06	Netweight (kg)	0	0	0	0	0	0	0	0	0	0	0	0	308.66	691.484	0	0	547.083	0	0	0	551.107	0	0	0	0	0	0	0	0	0	0	0	0	0	0	0	0	0	0	66.339	0	3.7674	0	0	0	0	347678
Togo		Netweight (kg)	0	0	0	0	0	0	0	0	0	0	0	0	0	4.25412	0	0	0	0	0	0	0	0	0	0	0	0	0	0	0	0	0	0	0	0	0	0	0	0	0	0	0	0	0	0	0	0	3461.78
Tokelau		Netweight (kg)	0	0	0	0	0	0	0	0	0	0	0	0	0	0	0	0	0	0	0	0	0	0	0	0	0	0	0	0	0	0	0	0	0	0	0	0	0	0	0	0	0	0	0	0	0	0	0
Tonga		Netweight (kg)	0	0	0	0	0	0	0	0	0	0	0	0	0	0	0	0	0	0	0	0	0	0	0	0	0	0	0	0	0	0	0	0	0	0	0	0	0	0	0	0	0	0	0	0	0	0	71.5104
Trinidad and Tobago		Netweight (kg)	0	0	0	0	0	0	0	0	0	0	0	0	0	30.6914	0	0	0	0	0	0	0	0	0	0	0	0	0	0	0	0	0	0	0	0	0	0	0	0	0	0	0	0	0	0	0	0	2151.4
United Arab Emirates		Netweight (kg)	0	0	0	0	0	0	0	0	0	0	0	0	119.377	111.96	0	0	18518.6	0	0	0	949.872	0	0	0	0	0	0	0	0	0	0	0	0	132.018	0	0	0	0	0	0	0	0.03744	0	0	0	3.042	260151
Tunisia		Netweight (kg)	0	76.0874	0	0	0	0	0	0	0	0	0	0	0	639.817	0	0	25.4779	0	0	0	443.201	0	0	0	0	0	0	0	0	0	0	0	0	825.412	0	0	0	0	0	0	0	0	0	0	0	0	7785.25
Turkey	1.38844e+06	Netweight (kg)	0	0	0	0	0	0	0	0	0	0	0	0	0	28038.3	3526.44	0	4482.8	0	0	0	5273.67	0	0	0	0	0	0	0	0	0	0	0	0	0.00936	0	0	0	0	0	0	0	2491.15	0	0	0	0	263155
Turkmenistan		Netweight (kg)	0	0	0	0	0	0	0	0	0	0	0	0	0	0	0	0	0	0	0	0.10764	0	0	0	0	0	0	0	0	0	0	0	0	0	0	0	0	0	0	0	0	0	0	0	0	0	0	761.698
Turks and Caicos Islands		Netweight (kg)	0	0	0	0	0	0	0	0	0	0	0	0	0	0	0	0	0	0	0	0	0	0	0	0	0	0	0	0	0	0	0	0	0	0	0	0	0	0	0	0	0	0	0	0	0	0	0.09828
Tuvalu		Netweight (kg)	0	0	0	0	0	0	0	0	0	0	0	0	0	0	0	0	0	0	0	0	0	0	0	0	0	0	0	0	0	0	0	0	0	0	0	0	0	0	0	0	0	0	0	0	0	0	0
Uganda		Netweight (kg)	0	0	0	0	0	0	0	0	0	0	0	0	0	0	0	0	0	0	0	0	0	0	0	0	0	0	0	0	0	0	0	0	0	0	0	0	0	0	0	0	0	0.06084	0	0	0	0	32.8302
Ukraine		Netweight (kg)	0	0	0	0	0	0	0	0	0	0	0	0	0	758.291	1644.41	0	0	0	0	31.0658	5.9202	0	0	0	0	0	0	0	0	0	0	0	0	0	0	0	0	0	0	0	0	3.81888	0	0	0	0	17972.2
TFYR of Macedonia		Netweight (kg)	0	0.6786	0	0	0	0	0	0	0	0	0	0	0	166.262	0	0	0	0	0	0	197.061	0	0	0	0	0	0	0	0	0	0	0	0	0	0	198.001	0	0	0	0	0	0	0	0	0	0	94.7092
Egypt		Netweight (kg)	0	0	0	0	0	0	0	0	0	0	0	0	0	466.54	0	0	0	0	0	0	13.1461	0	0	0	0	0	0	0	0	0	0	0	0	0	0	0	0	0	0	0	0	0	0	0	0	0	71630.2
United Kingdom		Netweight (kg)	0	0	0	0	0	0	0	0	0	0	0	0	9.21492	39125	0	0	333.066	0	0	1.08576	28031.1	0	0	0	0	0	0	0	0	0	0	0	0	1.83456	0	490.202	0	0	0	0	0	172.865	0	0	0	0	75604.3
United Rep. of Tanzania		Netweight (kg)	0	0	0	0	0	0	0	0	0	0	0	0	0.468	0	0	0	0	0	0	0	0	0	0	0	0	0	0	0	0	0	0	0	0	0	0	0	0	0	0	0	0	0	0	0	0	0	3051.43
USA	6.27492e+06	Netweight (kg)	0	0	0	0	0	0	63.5918	0	0	93.6562	0	0	956.194	128241	8733.67	0	325056	0	0	5.09184	49339	0	0	0	0	0	0	2.34	0	0	0	0	0	144330	0	190.972	0	0	0	0	0	602844	0	0	0	7.85772	596458
Burkina Faso		Netweight (kg)	0	0	0	0	0	0	0	0	0	0	0	0	0	0	0	0	0	0	0	0	0	0	32.76	0	0	0	0	0	0	0	0	0	0	0.07488	0	0	0	0	0	0	0	0	0	0	0	0	502.506
Uruguay		Netweight (kg)	0	0	0	0	0	0	0	0	0	6.75792	0	0	0	0	0	0	0	0	0	0	0	0	0	0	0	0	0	0	0	0	0	0	0	115.048	0	0	0	0	0	0	0	0	0	0	0	0.234	1957.64
Uzbeskistan		Netweight (kg)	0	0	0	0	0	0	0	0	0	0	0	0	0	0	0	0	0	0	0	0	0.01872	0	0	0	0	0	0	0	0	0	0	0	0	0	0	0.00468	0	0	0	0	0	0	0	0	0	0	24883.3
Venezuela		Netweight (kg)	0	0	0	0	0	0	0	0	0	0	0	0	0	0	0	0	0	0	0	0	0	0	0	0	0	0	0	0	0	0	0	0	0	0.02808	0	0	0	0	0	0	0	0	0	0	0	0	1260.3
Wallis and Futuna Islands		Netweight (kg)	0	0	0	0	0	0	0	0	0	0	0	0	0	0	0	0	0	0	0	0	0	0	0	0	0	0	0	0	0	0	0	0	0	0	0	0	0	0	0	0	0	0	0	0	0	0	0
Samoa		Netweight (kg)	0	0	0	0	0	0	0	0	0	0	0	0	0	0	0	0	0	0	0	0	0	0	0	0	0	0	0	0	0	0	0	0	0	0	0	0	0	0	0	0	0	0	0	0	0	0	177.241
Yemen		Netweight (kg)	0	0	0	0	0	0	0	0	0	0	0	0	0	0	0	0	96.8994	0	0	0	0	0	0	0	0	0	0	0	0	0	0	0	0	0	0	0	0	0	0	0	0	0	0	0	0	0	2793.03
Zambia		Netweight (kg)	0	0	0	0	0	0	0	0	0	0	0	0	0	0	0	0	0	0	0	0	0	0	0	0	0	0	0	0	0	0	0	0	0	0	0	0	0	0	0	0	0	1.872	0	0	0	0	2551.51
Rest	8.52968e+06	Netweight (kg)
total	88400000	Netweight (kg)	0	150.804	0	1.21212	2.32128	0.2808	63.5918	0	0	3495.27	0	0	12668.3	828514	50014.1	0.31824	432033	0.00936	0.94536	2526.78	1.11236e+06	0.59436	1709.2	0	0	0	0	302.988	1.71288	0	0	0	0.0234	351200	3.85164	44610.4	0.7488	0.25272	0	83.8328	2064.98	613090	0	5.68152	0	2002.33	8.85519e+06
References:
IEA, 2020. Global EV Outlook 2020, in I.E. Agency (ed.), (Paris).
Khoday, T., 2019. Aluminium - Base Metals. https://fyers.in/school-of-stocks/chapter/commodities/aluminium.html (accessed 10/11/2021).
OECD, 2010. Materials Case Study 2: Aluminium, in OECD Environment Directorate (ed.), (Belgium).
Reports and Data, 2020. Aluminum Alloys Market Size, Share And Industry Analysis By End-Use. https://www.reportsanddata.com/report-detail/aluminum-alloys-market (accessed 10/11/2021).
PRNewswire, 2019. Global Aluminum Alloy Automotive Sheet Industry Report 2019-2025. https://www.prnewswire.com/news-releases/global-aluminum-alloy-automotive-sheet-industry-report-2019-2025-with-focus-on-the-chinese-market---capacity-is-predicted-to-reach-1-5-million-tons-a-year-in-2025--300929805.html (accessed 10/11/2021).
[truncated: 189 more columns]

## Sheet: DI_Al_pl
	Afghanistan	Albania	Algeria	American Samoa	Andorra	Angola	Anguilla	Antartica	Antigua and Barbuda	Argentina	Armenia	Aruba	Australia	Austria	Azerbaijan	Bahamas	Bahrain	Bangladesh	Barbados	Belarus	Belgium	Belize	Benin	Bermuda	Bhutan	Bolivia (Plurinational State of)	Bonaire	Bosnia Herzegovina	Botswana	Bouvet Island	Br. Antarctic Terr.	Br. Indian Ocean Terr.	Br. Virgin Isds	Brazil	Brunei Darussalam	Bulgaria	Burkina Faso	Burundi	Cabo Verde	Cambodia	Cameroon	Canada	Cayman Isds	Central African Rep.	Chad	Chile	China	China, Hong Kong SAR	China, Macao SAR
Afghanistan	0	0	0	0	0	0	0	0	0	0	0	0	0	0	0	0	0	0	0	0	0	0	0	0	0	0	0	0	0	0	0	0	0	0	0	0	0	0	0	0	0	0	0	0	0	0	0.0951808	0	0
Albania	0	0	0	0	0	0	0	0	0	0	0	0	0	0	0	0	0	0	0	0	0.000195536	0	0	0	0	0	0	0	0	0	0	0	0	0	0	0	0	0	0	0	0	0	0	0	0	0	0.640678	0	0
Antarctica	#DIV/0!	#DIV/0!	#DIV/0!	#DIV/0!	#DIV/0!	#DIV/0!	#DIV/0!	#DIV/0!	#DIV/0!	#DIV/0!	#DIV/0!	#DIV/0!	#DIV/0!	#DIV/0!	#DIV/0!	#DIV/0!	#DIV/0!	#DIV/0!	#DIV/0!	#DIV/0!	#DIV/0!	#DIV/0!	#DIV/0!	#DIV/0!	#DIV/0!	#DIV/0!	#DIV/0!	#DIV/0!	#DIV/0!	#DIV/0!	#DIV/0!	#DIV/0!	#DIV/0!	#DIV/0!	#DIV/0!	#DIV/0!	#DIV/0!	#DIV/0!	#DIV/0!	#DIV/0!	#DIV/0!	#DIV/0!	#DIV/0!	#DIV/0!	#DIV/0!	#DIV/0!	#DIV/0!	#DIV/0!	#DIV/0!
Algeria	0	0	0	0	0	0	0	0	0	0	0	0	0	7.71902e-05	0	0	0	0	0	0	0.0362183	0	0	0	0	0	0	0	0	0	0	0	0	0	0	0	0	0	0	0	0	0	0	0	0	0	0.448645	0	0
American Samoa	#DIV/0!	#DIV/0!	#DIV/0!	#DIV/0!	#DIV/0!	#DIV/0!	#DIV/0!	#DIV/0!	#DIV/0!	#DIV/0!	#DIV/0!	#DIV/0!	#DIV/0!	#DIV/0!	#DIV/0!	#DIV/0!	#DIV/0!	#DIV/0!	#DIV/0!	#DIV/0!	#DIV/0!	#DIV/0!	#DIV/0!	#DIV/0!	#DIV/0!	#DIV/0!	#DIV/0!	#DIV/0!	#DIV/0!	#DIV/0!	#DIV/0!	#DIV/0!	#DIV/0!	#DIV/0!	#DIV/0!	#DIV/0!	#DIV/0!	#DIV/0!	#DIV/0!	#DIV/0!	#DIV/0!	#DIV/0!	#DIV/0!	#DIV/0!	#DIV/0!	#DIV/0!	#DIV/0!	#DIV/0!	#DIV/0!
Andorra	0	0	0	0	0	0	0	0	0	0	0	0	0	0	0	0	0	0	0	0	0	0	0	0	0	0	0	0	0	0	0	0	0	0	0	0	0	0	0	0	0	0	0	0	0	0	0	0	0
Angola	0	0	0	0	0	0	0	0	0	0	0	0	0	0	0	0	0	0	0	0	0.00118005	0	0	0	0	0	0	0	0	0	0	0	0	4.77754e-06	0	0	0	0	0	0	0	0	0	0	0	0	0.340528	0	0
Antigua and Barbuda	0	0	0	0	0	0	0	0	0	0	0	0	0	0	0	0	0	0	0	0	0	0	0	0	0	0	0	0	0	0	0	0	0	0	0	0	0	0	0	0	0	0	0	0	0	0	0.666199	0	0
Azerbaijan	0	0	0	0	0	0	0	0	0	0	0	0	0.000470371	0.000190862	0	0	0	0	0	0	0	0	0	0	0	0	0	0	0	0	0	0	0	0	0	0	0	0	0	0	0	0	0	0	0	0	0.0886522	0	0
Argentina	0	0	0	0	0	0	0	0	0	0	0	0	0	0.00013375	0	0	0	0	0	0	9.50156e-06	0	0	0	0	0	0	0	0	0	0	0	0	0.831871	0	0	0	0	0	0	0	0.00127413	0	0	0	0.00674852	0.084471	0.000556454	0
Australia	0	0	0	0	0	0	0	0	0	0	0	0	0	0.00164276	0	0	0.0310453	0	0	0	0.000124712	0	0	0	0	0	0	0	0	0	0	0	0	0	4.43521e-08	0	0	0	0	0	0	0.000146907	0	0	0	0	0.453273	0.000199559	0
Austria	0	0	0	0	0	0	0	0	0	0	0	0	0	0	0	0	0	0	0	5.46393e-07	0.0153436	0	0	0	0	0	0	1.69138e-06	0	0	0	0	0	1.91412e-08	0	0.000929045	0	0	0	0	0	2.17513e-07	0	0	0	0	0.00113681	2.62756e-06	0
Bahamas	0	0	0	0	0	0	0	0	0	0	0	0	0	0.000117141	0	0	0	0	0	0	0	0	0	0	0	0	0	0	0	0	0	0	0	0.00105427	0	0	0	0	0	0	0	0	0	0	0	0	0	0	0
Bahrain	0	0	0	0	0	0	0	0	0	0	0	0	0	1.25974e-06	0	0	0	0	0	0	0	0	0	0	0	0	0	0	0	0	0	0	0	0	0	0	0	0	0	0	0	0	0	0	0	0	0.000727226	0	0
Bangladesh	0	0	0	0	0	0	0	0	0	0	0	0	0	0	0	0	0	0	0	0	0	0	0	0	0	0	0	0	0	0	0	0	0	0	0	0	0	0	0	0	0	0	0	0	0	0	0.675347	0	0
Armenia	0	0	0	0	0	0	0	0	0	0	0	0	0	0	0	0	0	0	0	0	0	0	0	0	0	0	0	0	0	0	0	0	0	0	0	2.93419e-05	0	0	0	0	0	0	0	0	0	0	0.404047	0	0
Barbados	0	0	0	0	0	0	0	0	0	0	0	0	0	0	0	0	0	0	0	0	0	0	0	0	0	0	0	0	0	0	0	0	0	0	0	0	0	0	0	0	0	0	0	0	0	0	0.0342226	0	0
Belgium	0	0	0	0	0	0	0	0	0	0	0	0	5.26531e-06	0.0107379	0	0	0	0	0	0	0	0	0	0	0	0	0	1.1262e-06	0	0	0	0	0	2.64988e-09	0	0.000155329	0	0	0	0	0	5.03477e-08	0	0	0	0	0.0340615	0	0
Bermuda	0	0	0	0	0	0	0	0	0	0	0	0	0	0	0	0	0	0	0	0	0	0	0	0	0	0	0	0	0	0	0	0	0	0	0	0	0	0	0	0	0	0.0513426	0	0	0	0	0	0	0
Bhutan	0	0	0	0	0	0	0	0	0	0	0	0	0	0	0	0	0	0	0	0	0	0	0	0	0	0	0	0	0	0	0	0	0	0	0	0	0	0	0	0	0	0	0	0	0	0	0	0	0
Bolivia	0	0	0	0	0	0	0	0	0	0	0	0	0	0	0	0	0	0	0	0	0	0	0	0	0	0	0	0	0	0	0	0	0	0.773541	0	0	0	0	0	0	0	0	0	0	0	0.000102245	0.216902	0	0
Bosnia Herzegovina	0	0	0	0	0	0	0	0	0	0	0	0	0	0.132218	0	0	0	0	0	0	0.00373894	0	0	0	0	0	0	0	0	0	0	0	0	0	0	0.0039294	0	0	0	0	0	0	0	1.53457e-05	0	0	0.0822792	0	0
Botswana	0	0	0	0	0	0	0	0	0	0	0	0	0	0	0	0	0	0	0	0	0	0	0	0	0	0	0	0	0	0	0	0	0	0	0	0	0	0	0	0	0	0	0	0	0	0	0.288956	0	0
Bouvet Island	#DIV/0!	#DIV/0!	#DIV/0!	#DIV/0!	#DIV/0!	#DIV/0!	#DIV/0!	#DIV/0!	#DIV/0!	#DIV/0!	#DIV/0!	#DIV/0!	#DIV/0!	#DIV/0!	#DIV/0!	#DIV/0!	#DIV/0!	#DIV/0!	#DIV/0!	#DIV/0!	#DIV/0!	#DIV/0!	#DIV/0!	#DIV/0!	#DIV/0!	#DIV/0!	#DIV/0!	#DIV/0!	#DIV/0!	#DIV/0!	#DIV/0!	#DIV/0!	#DIV/0!	#DIV/0!	#DIV/0!	#DIV/0!	#DIV/0!	#DIV/0!	#DIV/0!	#DIV/0!	#DIV/0!	#DIV/0!	#DIV/0!	#DIV/0!	#DIV/0!	#DIV/0!	#DIV/0!	#DIV/0!	#DIV/0!
Brazil	0	0	0	0	0	0	0	0	0	0.00820198	0	0	0	0.00627723	0	0	0	0	0	0	0.00282983	0	0	0	0	0	0	0	0	0	0	0	0	0	0	0	0	0	0	0	0	0.000258333	0	0	0	0.00123277	0.617456	0.0159533	0
Br. Antarctica Ter.	#DIV/0!	#DIV/0!	#DIV/0!	#DIV/0!	#DIV/0!	#DIV/0!	#DIV/0!	#DIV/0!	#DIV/0!	#DIV/0!	#DIV/0!	#DIV/0!	#DIV/0!	#DIV/0!	#DIV/0!	#DIV/0!	#DIV/0!	#DIV/0!	#DIV/0!	#DIV/0!	#DIV/0!	#DIV/0!	#DIV/0!	#DIV/0!	#DIV/0!	#DIV/0!	#DIV/0!	#DIV/0!	#DIV/0!	#DIV/0!	#DIV/0!	#DIV/0!	#DIV/0!	#DIV/0!	#DIV/0!	#DIV/0!	#DIV/0!	#DIV/0!	#DIV/0!	#DIV/0!	#DIV/0!	#DIV/0!	#DIV/0!	#DIV/0!	#DIV/0!	#DIV/0!	#DIV/0!	#DIV/0!	#DIV/0!
Belize	0	0	0	0	0	0	0	0	0	0	0	0	0	0	0	0	0	0	0	0	0.00371989	0	0	0	0	0	0	0	0	0	0	0	0	0	0	0	0	0	0	0	0	0.0747125	0	0	0	0	0.663583	0.109554	0
Br. Indian Ocean Terr.	#DIV/0!	#DIV/0!	#DIV/0!	#DIV/0!	#DIV/0!	#DIV/0!	#DIV/0!	#DIV/0!	#DIV/0!	#DIV/0!	#DIV/0!	#DIV/0!	#DIV/0!	#DIV/0!	#DIV/0!	#DIV/0!	#DIV/0!	#DIV/0!	#DIV/0!	#DIV/0!	#DIV/0!	#DIV/0!	#DIV/0!	#DIV/0!	#DIV/0!	#DIV/0!	#DIV/0!	#DIV/0!	#DIV/0!	#DIV/0!	#DIV/0!	#DIV/0!	#DIV/0!	#DIV/0!	#DIV/0!	#DIV/0!	#DIV/0!	#DIV/0!	#DIV/0!	#DIV/0!	#DIV/0!	#DIV/0!	#DIV/0!	#DIV/0!	#DIV/0!	#DIV/0!	#DIV/0!	#DIV/0!	#DIV/0!
Solomon Islands	0	0	0	0	0	0	0	0	0	0	0	0	0	0	0	0	0	0	0	0	0	0	0	0	0	0	0	0	0	0	0	0	0	0	0	0	0	0	0	0	0	0	0	0	0	0	0.991669	0	0
British Vergin Islands	0	0	0	0	0	0	0	0	0	0	0	0	0	0	0	0	0	0	0	0	0	0	0	0	0	0	0	0	0	0	0	0	0	0	0	0	0	0	0	0	0	0	0	0	0	0	0	0	0
Brunei Darussalam	0	0	0	0	0	0	0	0	0	0	0	0	0	0	0	0	0	0	0	0	0.126535	0	0	0	0	0	0	0	0	0	0	0	0	0	0	0	0	0	0	0	0	0	0	0	0	0	0.731723	0.00649322	0
Bulgaria	0	0	0	0	0	0	0	0	0	0	0	0	0	0.0207932	0	0	0	0	0	0	0.00528953	0	0	0	0	0	0	0	0	0	0	0	0	0	0	0	0	0	0	0	0	0	0	0	0	0	0.0627839	0	0
Myanmar	0	0	0	0	0	0	0	0	0	0	0	0	0	0	0	0	0	0	0	0	0	0	0	0	0	0	0	0	0	0	0	0	0	0	0	0	0	0	0	0.000120107	0	0	0	0	0	0	0.68774	0	0
Burundi	0	0	0	0	0	0	0	0	0	0	0	0	0	0	0	0	0	0	0	0	0.0204097	0	0	0	0	0	0	0	0	0	0	0	0	0	0	0	0	0	0	0	0	0	0	0	0	0	0	0	0
Belarus	0	0	0	0	0	0	0	0	0	0	0	0	0	8.41821e-05	0.0122153	0	0	0	0	0	5.086e-06	0	0	0	0	0	0	0	0	0	0	0	0	0	0	0	0	0	0	0	0	0	0	0	0	0	0.401408	0	0
Cambodia	0	0	0	0	0	0	0	0	0	0	0	0	0	0	0	0	0	0	0	0	0	0	0	0	0	0	0	0	0	0	0	0	0	0	0	0	0	0	0	0	0	0	0	0	0	0	0.587276	0.0852215	0
Cameroon	0	0	0	0	0	0	0	0	0	0	0	0	0	0	0	0	0	0	0	0	0.000547198	0	0	0	0	0	0	0	0	0	0	0	0	0	0	0	0	0	0	0	0	0	0	0	0	0	0.944999	0	0
Canada	0	0	0	0	6.75247e-07	0	0	0	0	0	0	0	1.67001e-05	0.0016149	0	0	1.10504e-05	0	0	0	0.00136392	0	0	0	0	0	0	0	0	0	0	0	0	8.85853e-06	0	5.44554e-08	0	0	0	0	0	0	0	0	0	0	0.139515	0.000424893	0
Cabo Verde	0	0	0	0	0	0	0	0	0	0	0	0	0	0	0	0	0	0	0	0	0	0	0	0	0	0	0	0	0	0	0	0	0	0.000445732	0	0	0	0	0	0	0	0	0	0	0	0	0.060991	0	0
Cayman Islands	0	0	0	0	0	0	0	0	0	0	0	0	0	0	0	0	0	0	0	0	0	0	0	0	0	0	0	0	0	0	0	0	0	0	0	0	0	0	0	0	0	0	0	0	0	0	0	0	0
Central African Rep.	0	0	0	0	0	0	0	0	0	0	0	0	0	0	0	0	0	0	0	0.000692467	0	0	0	0	0	0	0	0	0	0	0	0	0	0	0	0	0	0	0	0	0	0	0	0	0	0	0.295453	0	0
Sri Lanka	0	0	0	0	0	0	0	0	0	0	0	0	0	6.79843e-08	0	0	0	0	0	0	0	0	0	0	0	0	0	0	0	0	0	0	0	0	0	0	0	0	0	0	0	0	0	0	0	0	0.588623	0	0
Chad	0	0	0	0	0	0	0	0	0	0	0	0	0	0	0	0	0	0	0	0	0	0	0	0	0	0	0	0	0	0	0	0	0	0	0	0	0	0	0	0	0	0	0	0	0	0	0.694935	0	0
Chile	0	0	0	0	0	0	0	0	0	2.40706e-05	0	0	6.23232e-06	0.000505261	0	0	0	0	0	0	2.76992e-08	0	0	0	0	0	0	0	0	0	0	0	0	0.274754	0	0	0	0	0	0	0	0.000144008	0	0	0	0	0.258979	0	0
China	0	0	0	0	0	0	0	0	0	0	0	0	1.38222e-05	0.00073346	0	0	5.95824e-05	0	0	0	0.0020892	0	3.60755e-05	0	0	0	0	0	0	0	0	0	0	2.70873e-06	0	2.13376e-07	0	0	0	0	0	0.000157884	0	0	0	3.05222e-05	0	0.000193921	0
Christmas Islands	#DIV/0!	#DIV/0!	#DIV/0!	#DIV/0!	#DIV/0!	#DIV/0!	#DIV/0!	#DIV/0!	#DIV/0!	#DIV/0!	#DIV/0!	#DIV/0!	#DIV/0!	#DIV/0!	#DIV/0!	#DIV/0!	#DIV/0!	#DIV/0!	#DIV/0!	#DIV/0!	#DIV/0!	#DIV/0!	#DIV/0!	#DIV/0!	#DIV/0!	#DIV/0!	#DIV/0!	#DIV/0!	#DIV/0!	#DIV/0!	#DIV/0!	#DIV/0!	#DIV/0!	#DIV/0!	#DIV/0!	#DIV/0!	#DIV/0!	#DIV/0!	#DIV/0!	#DIV/0!	#DIV/0!	#DIV/0!	#DIV/0!	#DIV/0!	#DIV/0!	#DIV/0!	#DIV/0!	#DIV/0!	#DIV/0!
Cocos Islands	#DIV/0!	#DIV/0!	#DIV/0!	#DIV/0!	#DIV/0!	#DIV/0!	#DIV/0!	#DIV/0!	#DIV/0!	#DIV/0!	#DIV/0!	#DIV/0!	#DIV/0!	#DIV/0!	#DIV/0!	#DIV/0!	#DIV/0!	#DIV/0!	#DIV/0!	#DIV/0!	#DIV/0!	#DIV/0!	#DIV/0!	#DIV/0!	#DIV/0!	#DIV/0!	#DIV/0!	#DIV/0!	#DIV/0!	#DIV/0!	#DIV/0!	#DIV/0!	#DIV/0!	#DIV/0!	#DIV/0!	#DIV/0!	#DIV/0!	#DIV/0!	#DIV/0!	#DIV/0!	#DIV/0!	#DIV/0!	#DIV/0!	#DIV/0!	#DIV/0!	#DIV/0!	#DIV/0!	#DIV/0!	#DIV/0!
Colombia	0	0	0	0	0	0	0	0	0	0	0	0	0	8.82212e-07	0	0	0	0	0	0	1.01895e-05	0	0	0	0	0	0	0	0	0	0	0	0	0.133675	0	0	0	0	0	0	0	1.42918e-05	0	0	0	0	0.387235	0.0253749	0
Comoros	0	0	0	0	0	0	0	0	0	0	0	0	0	0	0	0	0	0	0	0	0	0	0	0	0	0	0	0	0	0	0	0	0	0	0	0	0	0	0	0	0	0	0	0	0	0	0.0625	0	0
Mayotte	#DIV/0!	#DIV/0!	#DIV/0!	#DIV/0!	#DIV/0!	#DIV/0!	#DIV/0!	#DIV/0!	#DIV/0!	#DIV/0!	#DIV/0!	#DIV/0!	#DIV/0!	#DIV/0!	#DIV/0!	#DIV/0!	#DIV/0!	#DIV/0!	#DIV/0!	#DIV/0!	#DIV/0!	#DIV/0!	#DIV/0!	#DIV/0!	#DIV/0!	#DIV/0!	#DIV/0!	#DIV/0!	#DIV/0!	#DIV/0!	#DIV/0!	#DIV/0!	#DIV/0!	#DIV/0!	#DIV/0!	#DIV/0!	#DIV/0!	#DIV/0!	#DIV/0!	#DIV/0!	#DIV/0!	#DIV/0!	#DIV/0!	#DIV/0!	#DIV/0!	#DIV/0!	#DIV/0!	#DIV/0!	#DIV/0!
Congo	0	0	0	0	0	0	0	0	0	0	0	0	0	0	0	0	0	0	0	0	0.00547224	0	0	0	0	0	0	0	0	0	0	0	0	2.56102e-05	0	0	0	0	0	0	0.245655	0	0	0	0	0	0.407388	0	0
Dem. Rep. of the Congo	0	0	0	0	0	0	0	0	0	0	0	0	0	0	0	0	0	0	0	0	0.00459105	0	0	0	0	0	0	0	0	0	0	0	0	0	0	0	0	9.17531e-05	0	0	0	0	0	0	0	0	0.701442	0	0
Cook Islands	0	0	0	0	0	0	0	0	0	0	0	0	0	0	0	0	0	0	0	0	0	0	0	0	0	0	0	0	0	0	0	0	0	0	0	0	0	0	0	0	0	0	0	0	0	0	0	0	0
Costa Rica	0	0	0	0	0	0	0	0	0	0	0	0	0	0.00166213	0	0	0	0	0	0	0.0283189	0	0	0	0	0	0	0	0	0	0	0	0	1.33463e-05	0	0	0	0	0	0	0	0.0140835	0	0	0	0.00013757	0.718323	0	0
Croatia	0	0	0	0	0	0	0	0	0	0	0	0	0	0.168827	0	0	0	0	0	0	0.0087896	0	0	0	0	0	0	0.00151101	0	0	0	0	0	0	0	0.00323997	0	0	0	0	0	0	0	0	0	0	0.00814919	0	0
Cuba	0	0	0	0	0	0	0	0	0	0	0	0	0	0	0	0	0	0	0	0	0	0	0	0	0	0	0	0	0	0	0	0	0	1.78431e-05	0	0	0	0	0	0	0	0	0	0	0	0	0.763046	0	0
Cyprus	0	0	0	0	0	0	0	0	0	0	0	0	0	9.50485e-07	0	0	0	0	0	0	0.000191048	0	0	0	0	0	0	0	0	0	0	0	0	0	0	0	0	0	0	0	0	0.00375252	0	0	0	0	0.18362	0	0
Czechia	0	0	0	0	0	0	0	0	0	0	0	0	0.000870144	0.0335941	0	0	0.000220226	0	0	0.000232946	0.0261952	0	0	0	0	0	0	1.30685e-07	0	0	0	0	0	2.17808e-08	0	0.000668965	0	0	0	0	0	2.30441e-05	0	0	0	0	0.0284502	7.86615e-05	0
Benin	0	0	0	0	0	0	0	0	0	0	0	0	0	0	0	0	0	0	0	0	0.0828301	0	0	0	0	0	0	0	0	0	0	0	0	0	0	0	0	0	0	0	0	0	0	0	0	0	0.828708	0	0
Denmark	0	0	0	0	0	0	0	0	0	0	0	0	3.89295e-06	0.0419272	0	0	0	0	0	0	0.0480082	0	0	0	0	0	0	0	0	0	0	0	0	2.37711e-06	0	0.00787954	0	0	0	0	0	3.44509e-08	0	0	0	0	0.0235933	0	0
Dominica	0	0	0	0	0	0	0	0	0	0	0	0	0	0	0	0	0	0	0	0	0	0	0	0	0	0	0	0	0	0	0	0	0	0	0	0	0	0	0	0	0	0	0	0	0	0	1	0	0
Dominican Rep.	0	0	0	0	0	0	0	0	0	0	0	0	0	0	0	0	0	0	0	0	0	0	0	0	0	0	0	0	0	0	0	0	0	4.73942e-05	0	0	0	0	0	0	0	0	0	0	0	0	0.726162	0	0
Ecuador	0	0	0	0	0	0	0	0	0	0	0	0	3.32333e-07	0	0	0	0	0	0	0	0	0	0	0	0	0	0	0	0	0	0	0	0	0.000469254	0	0	0	0	0	0	0	0.00161015	0	0	0	0	0.838903	0	0
El Salvador	0	0	0	0	0	0	0	0	0	0	0	0	0	0	0	0	0	0	0	0	0	0	0	0	0	0	0	0	0	0	0	0	0	1.1152e-05	0	0	0	0	0	0	0	0	0	0	0	0.00589243	0.793499	0	0
Equatorial Guinea	0	0	0	0	0	0	0	0	0	0	0	0	0	0	0	0	0	0	0	0	0	0	0	0	0	0	0	0	0	0	0	0	0	0	0	0	0	0	0	0	0	0	0	0	0	0	0.909944	0	0
Ethiopia	0	0	0	0	0	0	0	0	0	0	0	0	0	0	0	0	0	0	0	0	0	0	0	0	0	0	0	0	0	0	0	0	0	0	0	0	0	0	0	0	0	0	0	0	0	0	0.654667	0	0
Eritrea	#DIV/0!	#DIV/0!	#DIV/0!	#DIV/0!	#DIV/0!	#DIV/0!	#DIV/0!	#DIV/0!	#DIV/0!	#DIV/0!	#DIV/0!	#DIV/0!	#DIV/0!	#DIV/0!	#DIV/0!	#DIV/0!	#DIV/0!	#DIV/0!	#DIV/0!	#DIV/0!	#DIV/0!	#DIV/0!	#DIV/0!	#DIV/0!	#DIV/0!	#DIV/0!	#DIV/0!	#DIV/0!	#DIV/0!	#DIV/0!	#DIV/0!	#DIV/0!	#DIV/0!	#DIV/0!	#DIV/0!	#DIV/0!	#DIV/0!	#DIV/0!	#DIV/0!	#DIV/0!	#DIV/0!	#DIV/0!	#DIV/0!	#DIV/0!	#DIV/0!	#DIV/0!	#DIV/0!	#DIV/0!	#DIV/0!
Estonia	0	0	0	0	0	0	0	0	0	0	0	0	0	0.000884918	0	0	0	0	0	0	0	0	0	0	0	0	0	0	0	0	0	0	0	0	0	0	0	0	0	0	0	0	0	0	0	0	0.0621004	0.00900721	0
Faeroe Islands	#DIV/0!	#DIV/0!	#DIV/0!	#DIV/0!	#DIV/0!	#DIV/0!	#DIV/0!	#DIV/0!	#DIV/0!	#DIV/0!	#DIV/0!	#DIV/0!	#DIV/0!	#DIV/0!	#DIV/0!	#DIV/0!	#DIV/0!	#DIV/0!	#DIV/0!	#DIV/0!	#DIV/0!	#DIV/0!	#DIV/0!	#DIV/0!	#DIV/0!	#DIV/0!	#DIV/0!	#DIV/0!	#DIV/0!	#DIV/0!	#DIV/0!	#DIV/0!	#DIV/0!	#DIV/0!	#DIV/0!	#DIV/0!	#DIV/0!	#DIV/0!	#DIV/0!	#DIV/0!	#DIV/0!	#DIV/0!	#DIV/0!	#DIV/0!	#DIV/0!	#DIV/0!	#DIV/0!	#DIV/0!	#DIV/0!
Falkland Islands	0	0	0	0	0	0	0	0	0	0	0	0	0	0	0	0	0	0	0	0	0	0	0	0	0	0	0	0	0	0	0	0	0	0	0	0	0	0	0	0	0	0	0	0	0	0	0	0	0
South Georgia and the South Sandwich Islands	#DIV/0!	#DIV/0!	#DIV/0!	#DIV/0!	#DIV/0!	#DIV/0!	#DIV/0!	#DIV/0!	#DIV/0!	#DIV/0!	#DIV/0!	#DIV/0!	#DIV/0!	#DIV/0!	#DIV/0!	#DIV/0!	#DIV/0!	#DIV/0!	#DIV/0!	#DIV/0!	#DIV/0!	#DIV/0!	#DIV/0!	#DIV/0!	#DIV/0!	#DIV/0!	#DIV/0!	#DIV/0!	#DIV/0!	#DIV/0!	#DIV/0!	#DIV/0!	#DIV/0!	#DIV/0!	#DIV/0!	#DIV/0!	#DIV/0!	#DIV/0!	#DIV/0!	#DIV/0!	#DIV/0!	#DIV/0!	#DIV/0!	#DIV/0!	#DIV/0!	#DIV/0!	#DIV/0!	#DIV/0!	#DIV/0!
Fiji	0	0	0	0	0	0	0	0	0	0	0	0	0.0234243	0	0	0	0	0	0	0	0	0	0	0	0	0	0	0	0	0	0	0	0	0	0	0	0	0	0	0	0	0.000252178	0	0	0	0	0.6479	0.0847216	0
Finland	0	0	0	0	0	0	0	0	0	0	0	0	4.79392e-06	0.0125814	0	1.5092e-06	0	0	0	0	0.00641824	0	0	0	0	0	0	0	0	0	0	0	0	0	0	0.000314468	0	0	0	0	0	0	0	0	0	0	0.023858	3.46228e-06	0
France	0	0	0	0	0	2.2397e-08	0	0	0	0	0	0	2.93103e-06	0.0101616	7.80164e-07	0	0.00405257	0	0	0	0.020952	0	0	0	0	0	0	0	0	0	0	0	0	6.34583e-08	0	5.25883e-06	0	0	0	0	0	2.9962e-05	0	0	0	0	0.00667367	2.79829e-05	0
French Polynesia	0	0	0	0	0	0	0	0	0	0	0	0	0	0	0	0	0	0	0	0	0	0	0	0	0	0	0	0	0	0	0	0	0	0	0	0	0	0	0	0	0	0	0	0	0	0	0.028975	0	0
Fr. South Antarctic Terr.	0	0	0	0	0	0	0	0	0	0	0	0	0	0	0	0	0	0	0	0	0	0	0	0	0	0	0	0	0	0	0	0	0	0	0	0	0	0	0	0	0	0	0	0	0	0	0	0	0
Djibouti	0	0	0	0	0	0	0	0	0	0	0	0	0	0	0	0	0	0	0	0	0	0	0	0	0	0	0	0	0	0	0	0	0	0	0	0	0	0	0	0	0	0.000471193	0	0	0	0	0.861345	0	0
Gabon	0	0	0	0	0	0	0	0	0	0	0	0	0	0	0	0	0	0	0	0	0.0121101	0	0	0	0	0	0	0	0	0	0	0	0	0	0	0	0	0	0	0	0	0	0	0	0	0	0.680761	0	0
Georgia	0	0	0	0	0	0	0	0	0	0	0	0	0	0.000193838	0	0	0	0	0	8.28915e-05	0	0	0	0	0	0	0	0	0	0	0	0	0	0	0	0	0	0	0	0	0	0	0	0	0	0	0.315186	0	0
Gambia	0	0	0	0	0	0	0	0	0	0	0	0	0	0	0	0	0	0	0	0	0	0	0	0	0	0	0	0	0	0	0	0	0	0	0	0	0	0	0	0	0	0	0	0	0	0	0.625907	0	0
State of Palestine	0	0	0	0	0	0	0	0	0	0	0	0	0	0	0	0	0	0	0	0	0	0	0	0	0	0	0	0	0	0	0	0	0	0	0	0	0	0	0	0	0	0	0	0	0	0	0.852569	0	0
Germany	0	0	0	0	0	0	0	0	0	3.52793e-09	0	0	1.28265e-07	0.0115443	0	0	0.000172383	0	0	2.50735e-07	0.014446	0	0	0	0	0	0	5.69761e-06	0	0	0	0	0	5.38513e-07	0	0.000108779	0	0	0	0	0	1.92469e-05	0	0	0	0	0.0108582	5.41789e-08	0
Ghana	0	0	0	0	0	0	0	0	0	0	0	0	1.05342e-05	2.40255e-06	0	0	0	0	0	0	0	0	0	0	0	0	0	0	0	0	0	0	0	0	0	0	0	0	0	0	0	0	0	0	0	0	0.6404	0.264943	0
Gibraltar	0	0	0	0	0	0	0	0	0	0	0	0	0	0	0	0	0	0	0	0	0	0	0	0	0	0	0	0	0	0	0	0	0	0	0	0	0	0	0	0	0	0	0	0	0	0	0	0	0
Kiribati	0	0	0	0	0	0	0	0	0	0	0	0	0	0	0	0	0	0	0	0	0	0	0	0	0	0	0	0	0	0	0	0	0	0	0	0	0	0	0	0	0	0	0	0	0	0	1	0	0
Greece	0	2.41907e-05	0	0	0	0	0	0	0	0	0	0	0	4.99409e-06	0	0	0	0	0	0	1.84788e-05	0	0	0	0	0	0	0	0	0	0	0	0	4.36287e-07	0	2.04374e-05	0	0	0	0	0	0	0	0	0	0	0.0298738	0	0
Greenland	0	0	0	0	0	0	0	0	0	0	0	0	0	0	0	0	0	0	0	0	0	0	0	0	0	0	0	0	0	0	0	0	0	0	0	0	0	0	0	0	0	0	0	0	0	0	0	0	0
Grenada	0	0	0	0	0	0	0	0	0	0	0	0	0	0	0	0	0	0	0	0	0	0	0	0	0	0	0	0	0	0	0	0	0	0	0	0	0	0	0	0	0	0	0	0	0	0	0.825068	0	0
Guam	0	0	0	0	0	0	0	0	0	0	0	0	0	0	0	0	0	0	0	0	0	0	0	0	0	0	0	0	0	0	0	0	0	0	0	0	0	0	0	0	0	0	0	0	0	0	0	0.00886891	0
Guatemala	0	0	0	0	0	0	0	0	0	0	0	0	0	5.40614e-05	0	0	0	0	0	0	0.536058	0	0	0	0	0	0	0	0	0	0	0	0	0.0439322	0	0	0	0	0	0	0	0	0	0	0	0	0.196043	0.000150438	0
Guinea	0	0	0	0	0	0	0	0	0	0	0	0	0	0	0	0	0	0	0	0	0.0215535	0	0	0	0	0	0	0	0	0	0	0	0	0	0	0	0	0	0	0	0	0	0	0	0	0	0.758725	0	0
Guyana	0	0	0	0	0	0	0	0	0	0	0	0	0	0	0	0	0	0	0	0	0	0	0	0	0	0	0	0	0	0	0	0	2.067e-05	0	0	0	0	0	0	0	0	0.331178	0	0	0	0	0.506104	0	0
Haiti	0	0	0	0	0	0	0	0	0	0	0	0	0	0	0	0	0	0	0	0	0	0	0	0	0	0	0	0	0	0	0	0	0	0	0	0	0	0	0	0	0	0	0	0	0	0	0	0	0
Heard Islands and Mc Donald Islands	#DIV/0!	#DIV/0!	#DIV/0!	#DIV/0!	#DIV/0!	#DIV/0!	#DIV/0!	#DIV/0!	#DIV/0!	#DIV/0!	#DIV/0!	#DIV/0!	#DIV/0!	#DIV/0!	#DIV/0!	#DIV/0!	#DIV/0!	#DIV/0!	#DIV/0!	#DIV/0!	#DIV/0!	#DIV/0!	#DIV/0!	#DIV/0!	#DIV/0!	#DIV/0!	#DIV/0!	#DIV/0!	#DIV/0!	#DIV/0!	#DIV/0!	#DIV/0!	#DIV/0!	#DIV/0!	#DIV/0!	#DIV/0!	#DIV/0!	#DIV/0!	#DIV/0!	#DIV/0!	#DIV/0!	#DIV/0!	#DIV/0!	#DIV/0!	#DIV/0!	#DIV/0!	#DIV/0!	#DIV/0!	#DIV/0!
Holy Sea	#DIV/0!	#DIV/0!	#DIV/0!	#DIV/0!	#DIV/0!	#DIV/0!	#DIV/0!	#DIV/0!	#DIV/0!	#DIV/0!	#DIV/0!	#DIV/0!	#DIV/0!	#DIV/0!	#DIV/0!	#DIV/0!	#DIV/0!	#DIV/0!	#DIV/0!	#DIV/0!	#DIV/0!	#DIV/0!	#DIV/0!	#DIV/0!	#DIV/0!	#DIV/0!	#DIV/0!	#DIV/0!	#DIV/0!	#DIV/0!	#DIV/0!	#DIV/0!	#DIV/0!	#DIV/0!	#DIV/0!	#DIV/0!	#DIV/0!	#DIV/0!	#DIV/0!	#DIV/0!	#DIV/0!	#DIV/0!	#DIV/0!	#DIV/0!	#DIV/0!	#DIV/0!	#DIV/0!	#DIV/0!	#DIV/0!
Honduras	0	0	0	0	0	0	0	0	0	0	0	0	0	0	0	0	0	0	0	0	0	0	0	0	0	0	0	0	0	0	0	0	0	0	0	0	0	0	0	0	0	0	0	0	0	0	0.569543	0	0
China, Hong Kong SAR	0	0	0	0	0	0	0	0	0	0	0	0	0.0149355	0.000366389	0	0	0	0	0	0	0.00457081	0	0	0	0	0	0	0	0	0	0	0	0	0	0	0	0	0	0	0	0	0.000176209	0	0	0	0	0.264157	0	0
Hungary	0	0	0	0	0	0	0	0	0	0	0	0	0	0.0616156	0	0	0	0	0	0	0.324801	0	0	0	0	0	0	3.39256e-07	0	0	0	0	0	0	0	0.00691568	0	0	0	0	0	0.000392661	0	0	0	0	0.0107949	3.55671e-06	0
Iceland	0	0	0	0	0	0	0	0	0	0	0	0	0.000150631	0.00017487	0	0	0	0	0	0	0.00100178	0	0	0	0	0	0	0	0	0	0	0	0	0	0	0	0	0	0	0	0	2.77022e-06	0	0	0	0	0.00358847	0	0
Indonesia	0	0	0	0	0	0	0	0	0	0	0	0	0.000387632	5.42585e-05	0	0	0.000121095	0	0	1.9981e-08	1.75234e-05	0	0	0	0	0	0	0	0	0	0	0	0	0	0	0	0	0	0	0	0	1.96813e-06	0	0	0	0	0.694926	0.00127727	0
Iran	0	0	0	0	0	0	0	0	0	0	0	0	0	0	0	0	0	0	0	0	0	0	0	0	0	0	0	0.00039558	0	0	0	0	0	0	0	0	0	0	0	0	0	0	0	0	0	0	0.528672	0	0
Iraq	0	0	0	0	0	0	0	0	0	0	0	0	0	0	0	0	0	0	0	0	0	0	0	0	0	0	0	0	0	0	0	0	0	0	0	0	0	0	0	0	0	0	0	0	0	0	0.887054	0	0
Ireland	0	0	0	0	0	0	0	0	0	0	0	0	1.24959e-05	0.0238814	0	0	0.00193034	0	0	0	0.00629828	0	0	0	0	0	0	0	0	0	0	0	0	3.21231e-07	0	0	0	0	0	0	0	0.00139424	0	0	0	0	0.0102039	0	0
Israel	0	0	0	0	0	0	0	0	0	0	0	0	0	0.037213	0	0	0	0	0	1.12566e-05	0.0155586	0	0	0	0	0	0	0	0	0	0	0	0	0	0	3.461e-05	0	0	0	0	0	0.000954126	0	0	0	0	0.399563	0.000299645	0
Italy	0	0	0	0	0	0	0	0	0	0	0	0	3.83426e-06	0.0127964	4.61743e-05	0	0.00165606	0	0	0	0.0111903	0	0	0	0	0	0	8.45111e-08	0	0	0	0	0	0.000350714	0	0.00178502	0	0	0	0	0	4.76967e-05	0	0	0	0	0.0229195	0.00091767	0
Cote dIvoire	0	0	0	0	0	0	0	0	0	0	0	0	2.50833e-06	0.000286451	0	0	0	0	0	0	0.00303006	0	0	0	0	0	0	0	0	0	0	0	0	0	0	0	8.02664e-05	0	0	0	0	0	0	0	0	0	0.865048	0	0
Jamaica	0	0	0	0	0	0	0	0	0	0	0	0	0	0	0	0	0	0	0	0	0	0	0	0	0	0	0	0	0	0	0	0	0	0	0	0	0	0	0	0	0	0.00178735	0	0	0	0	0.803091	0	0
Japan	0	0	0	0	0	0	0	0	0	0	0	0	0	0.00292177	0	0	0.00158704	0	0	0	0.00010639	0	0	0	0	0	0	0	0	0	0	0	0	0	1.52792e-07	0	0	0	0	0	0	4.35763e-06	0	0	0	0	0.0641261	4.8158e-05	0
Kazakhstan	0	0	0	0	0	0	0	0	0	0	0	0	0	4.12992e-05	0	0	0	0	0	0.0285229	0.00482357	0	0	0	0	0	0	0	0	0	0	0	0	0	0	1.74504e-06	0	0	0	0	0	0	0	0	0	0	0.297059	0	0
Jordan	0	0	0	0	0	0	0	0	0	0	0	0	0	7.39274e-07	0	0	0	0	0	0	2.64026e-07	0	0	0	0	0	0	0	0	0	0	0	0	0	0	0	0	0	0	0	0	0	0	0	0	0	0.154812	0.0011003	0
Kenya	0	0	0	0	0	0	0	0	0	0	0	0	0	0.000181825	0	0	0	0	0	0	2.95272e-05	0	0	0	0	0	0	0	0	0	0	0	0	0	0	0	0	0	0	0	0	0	0	0	0	0	0.705775	0	0
Dem. Peoples Rep. of Korea	0	0	0	0	0	0	0	0	0	0	0	0	0	0	0	0	0	0	0	0	0	0	0	0	0	0	0	0	0	0	0	0	0	0	0	0	0	0	0	0	0	0	0	0	0	0	0	0	0
Rep. of Korea	0	0	0	0	0	0	0	0	0	0	0	0	8.1264e-05	0.000974593	0	0	3.90347e-05	0	0	0	8.3297e-05	0	0	0	0	0	0	0	0	0	0	0	0	1.1414e-07	0	0	0	0	0	0	0	1.29063e-05	0	0	0	0	0.109086	0.000213177	0
Kuwait	0	0	0	0	0	0	0	0	0	0	0	0	0	2.14101e-07	0	0	0.00354325	8.56405e-08	0	0	1.88409e-06	0	0	0	0	0	0	4.98856e-05	0	0	0	0	0	1.07051e-06	0	0	0	0	0	0	0	0	0	0	0	0	0.142523	0.00097005	0
Kyrgyzstanan	0	0	0	0	0	0	0	0	0	0	0	0	0	0.000118516	0	0	0	0	0	6.19932e-05	7.29331e-06	0	0	0	0	0	0	0	0	0	0	0	0	0	0	0	0	0	0	0	0	0	0	0	0	0	0.747555	0	0
Lao Peoples Dem. Rep.	0	0	0	0	0	0	0	0	0	0	0	0	0.000138649	0	0	0	0	0	0	0	0	0	0	0	0	0	0	0	0	0	0	0	0	0	0	0	0	0	0	0	0	0	0	0	0	0	0.788711	0	0
Lebanon	0	0	0	0	0	0	0	0	0	0	0	0	0	2.14788e-06	0	0	0	0	0	0	0.0243391	0	0	0	0	0	0	0	0	0	0	0	0	0	0	0	0	0	0	0	0	0	0	0	0	0	0.61053	0	0
Lesotho	0	0	0	0	0	0	0	0	0	0	0	0	0	0	0	0	0	0	0	0	0	0	0	0	0	0	0	0	0	0	0	0	0	0	0	0	0	0	0	0	0	0	0	0	0	0	0	0	0
Latvia	0	0	0	0	0	0	0	0	0	0	0	0	0	0.25236	0	0	0	0	0	2.51431e-05	0.00795179	0	0	0	0	0	0	0	0	0	0	0	0	0	0	0	0	0	0	0	0	0	0	0	0	0	0.235296	0	0
Liberia	0	0	0	0	0	0	0	0	0	0	0	0	0	0.00442245	0	0	0	0	0	0	0.00247465	0	0	0	0	0	0	0	0	0	0	0	0	0	0	0	0	0	0	0	0	0	0	0	0	0	0.234304	0	0
Libya	0	0	0	0	0	0	0	0	0	0	0	0	0	0	0	0	0	0	0	0	0.000248611	0	0	0	0	0	0	0.00200877	0	0	0	0	0	0	0	0	0	0	0	0	0	0	0	0	0	0	0.774108	0	0
Lithuania	0	0	0	0	0	0	0	0	0	0	0	0	0	0.0115385	0	0	0	0	0	0.0163954	0.0113142	0	0	0	0	0	0	0	0	0	0	0	0	0	0	0.00179324	0	0	0	0	0	0	0	0	0	0	0.119557	2.43415e-07	0
Luxembourg	0	0	0	0	0	0	0	0	0	0	0	0	0	2.29916e-05	0	0	0	0	0	0	0.151794	0	0	0	0	0	0	3.36463e-05	0	0	0	0	0	4.26186e-05	0	0	0	0	0	0	0	3.47678e-05	0	0	0	0	2.41132e-05	0	0
China, Macao SAR	0	0	0	0	0	0	0	0	0	0	0	0	0	0	0	0	0	0	0	0	0	0	0	0	0	0	0	0	0	0	0	0	0	0	0	0	0	0	0	0	0	0	0	0	0	0	0.762447	0.0618964	0
Madagascar	0	0	0	0	0	0	0	0	0	0	0	0	0	6.07746e-06	0	0	0	0	0	0	9.42006e-05	0	0	0	0	0	0	0	0	0	0	0	0	0	0	0	0	0	0	0	0	0	0	0	0	0	0.642029	0.000796147	0
Malawi	0	0	0	0	0	0	0	0	0	0	0	0	0	0	0	0	0	0	0	0	0	0	0	0	0	0	0	0	0	0	0	0	0	0	0	0	0	0	0	0	0	0	0	0	0	0	0.695327	0.0349287	0
Malaysia	0	0	0	0	0	0	0	0	0	0	0	0	0.00012166	0.0038933	0	0	0.0134214	0	0	0	0.000241545	0	0	0	0	0	0	0	0	0	0	0	0	0	7.30372e-06	0	0	0	0	0	0	0.00104037	0	0	0	0	0.670687	5.7996e-05	0
Maldives	0	0	0	0	0	0	0	0	0	0	0	0	0	0	0	0	0	0	0	0	0	0	0	0	0	0	0	0	0	0	0	0	0	0	0	0	0	0	0	0	0	0	0	0	0	0	0.677579	0	0
Mali	0	0	0	0	0	0	0	0	0	0	0	0	0	0	0	0	0	0	0	0	0	0	0	0	0	0	0	0	0	0	0	0	0	0	0	0	0	0	0	0	0	0	0	0	0	0	0.150755	0	0
Malta	0	0.0388333	0	0	0	0	0	0	0	0	0	0	0.000111618	8.73532e-05	0	0	0	0	0	0	0.000218383	0	0	0	0	0	0	0	0	0	0	0	0	0	0	0.00111618	0	0	0	0	0	0	0	0	0	0	0.0279142	0.024061	0
Mauritania	0	0	0	0	0	0	0	0	0	0	0	0	0	0	0	0	0	0	0	0	0	0	0	0	0	0	0	0	0	0	0	0	0	0	0	0	0	0	0	0	0	0	0	0	0	0	0.539811	0	0
Mauritius	0	0	0	0	0	0	0	0	0	0	0	0	0	0	0	0	0	0	0	0	1.0643e-05	0	0	0	0	0	0	0	0	0	0	0	0	0	0	0	0	0	0	0	0	0	0	0	0	0	0.865433	0.0697329	0
Mexico	0	0	0	0	0	0	0	0	0	0	0	0	0	0.00481204	0	0	0	0	0	0	0.0118436	0	0	0	0	0	0	0	0	0	0	0	0	5.79732e-05	0	0	0	0	0	0	0	8.57285e-05	0	0	0	0	0.476582	0.000187496	0
Mongolia	0	0	0	0	0	0	0	0	0	0	0	0	0	0	0	0	0	0	0	0	0	0	0	0	0	0	0	0	0	0	0	0	0	0	0	0	0	0	0	0	0	0	0	0	0	0	0.747063	0	0
Rep. of Moldova	0	0	0	0	0	0	0	0	0	0	0	0	0	0	0	0	0	0	0	0.00199491	0.00363137	0	0	0	0	0	0	0	0	0	0	0	0	0	0	0	0	0	0	0	0	0	0	0	0	0	0.00134345	0	0
Montenegro	0	0	0	0	0	0	0	0	0	0	0	0	0	1.1117e-05	0	0	0	0	0	0	0.00360192	0	0	0	0	0	0	0.00273479	0	0	0	0	0	0	0	0	0	0	0	0	0	0	0	0	0	0	0.00200107	0	0
Monserrat	#DIV/0!	#DIV/0!	#DIV/0!	#DIV/0!	#DIV/0!	#DIV/0!	#DIV/0!	#DIV/0!	#DIV/0!	#DIV/0!	#DIV/0!	#DIV/0!	#DIV/0!	#DIV/0!	#DIV/0!	#DIV/0!	#DIV/0!	#DIV/0!	#DIV/0!	#DIV/0!	#DIV/0!	#DIV/0!	#DIV/0!	#DIV/0!	#DIV/0!	#DIV/0!	#DIV/0!	#DIV/0!	#DIV/0!	#DIV/0!	#DIV/0!	#DIV/0!	#DIV/0!	#DIV/0!	#DIV/0!	#DIV/0!	#DIV/0!	#DIV/0!	#DIV/0!	#DIV/0!	#DIV/0!	#DIV/0!	#DIV/0!	#DIV/0!	#DIV/0!	#DIV/0!	#DIV/0!	#DIV/0!	#DIV/0!
Morocco	0	0	0	0	0	0	0	0	0	0	0	0	0.0009231	0.00136446	0	0	0	0	0	0	0.00146733	0	0	0	0	0	0	0	0	0	0	0	0	0	0	0	0	0	0	0	0	3.32908e-05	0	0	0	0	0.17093	0	0
Mozambique	0	0	0	0	0	0	0	0	0	0	0	0	0	0	0	0	0	0	0	0	0	0	0	0	0	0	0	0	0	0	0	0	0	0	0	0	0	0	0	0	0	0	0	0	0	0	0.427169	0	0
Oman	0	0	0	0	0	0	0	0	0	0	0	0	0	0	0	0	0	0	0	0	0	0	0	0	0	0	0	0	0	0	0	0	0	0	0	0	0	0	0	0	0	0	0	0	0	0	0.0142096	0	0
Namibia	0	0	0	0	0	0	0	0	0	0	0	0	0	0	0	0	0	0	0	0	0	0	0	0	0	0	0	0	0	0	0	0	0	0	0	0	0	0	0	0	0	0	0	0	0	0	0.101417	0	0
Nauru	#DIV/0!	#DIV/0!	#DIV/0!	#DIV/0!	#DIV/0!	#DIV/0!	#DIV/0!	#DIV/0!	#DIV/0!	#DIV/0!	#DIV/0!	#DIV/0!	#DIV/0!	#DIV/0!	#DIV/0!	#DIV/0!	#DIV/0!	#DIV/0!	#DIV/0!	#DIV/0!	#DIV/0!	#DIV/0!	#DIV/0!	#DIV/0!	#DIV/0!	#DIV/0!	#DIV/0!	#DIV/0!	#DIV/0!	#DIV/0!	#DIV/0!	#DIV/0!	#DIV/0!	#DIV/0!	#DIV/0!	#DIV/0!	#DIV/0!	#DIV/0!	#DIV/0!	#DIV/0!	#DIV/0!	#DIV/0!	#DIV/0!	#DIV/0!	#DIV/0!	#DIV/0!	#DIV/0!	#DIV/0!	#DIV/0!
Nepal	0	0	0	0	0	0	0	0	0	0	0	0	0	0	0	0	0	0	0	0	0	0	0	0	0	0	0	0	0	0	0	0	0	0	0	0	0	0	0	0	0	0	0	0	0	0	0.223207	0	0
Netherlands	0	0	0	0	0	0	0	0	0	3.23888e-06	0	0	3.81737e-06	0.0161584	0	0	0.00206805	0	0	0	0.0447141	0	0	0	0	0	0	0	0	0	0	0	0	1.7322e-07	0	0.000183701	0	0	0	0	0	2.97415e-07	0	0	0	0	0.0284023	1.24653e-05	0
Curacao	0	0	0	0	0	0	0	0	0	0	0	0	0	0	0	0	0	0	0	0	0	0	0	0	0	0	0	0	0	0	0	0	0	0	0	0	0	0	0	0	0	0	0	0	0	0	0.432373	0	0
Aruba	0	0	0	0	0	0	0	0	0	0	0	0	0	0	0	0	0	0	0	0	0	0	0	0	0	0	0	0	0	0	0	0	0	0.0019707	0	0	0	0	0	0	0	0	0	0	0	0	0.490961	0	0
Saint Maarten	0	0	0	0	0	0	0	0	0	0	0	0	0	0	0	0	0	0	0	0	0	0	0	0	0	0	0	0	0	0	0	0	0	0	0	0	0	0	0	0	0	0	0	0	0	0	0	0	0
Bonaire	0	0	0	0	0	0	0	0	0	0	0	0	0	0	0	0	0	0	0	0	0	0	0	0	0	0	0	0	0	0	0	0	0	0	0	0	0	0	0	0	0	0	0	0	0	0	0	0	0
New Caledonia	0	0	0	0	0	0	0	0	0	0	0	0	0.0124253	0	0	0	0	0	0	0	1.29836e-05	0	0	0	0	0	0	0	0	0	0	0	0	0	0	0	0	0	0	0	0	0	0	0	0	0	0.913744	0	0
Vanatu	0	0	0	0	0	0	0	0	0	0	0	0	0.0693212	0	0	0	0	0	0	0	0	0	0	0	0	0	0	0	0	0	0	0	0	0	0	0	0	0	0	0	0	0	0	0	0	0	0.632682	0	0
New Zealand	0	0	0	0	0	0	0	0	0	0	0	0	0.0069315	0.000467685	0	0	0.00107142	0	0	0	0.000808422	0	0	0	0	0	0	0	0	0	0	0	0	0	0	0	0	0	0	0	0	2.35703e-06	0	0	0	0	0.329651	0.00392632	0
Nicaragua	0	0	0	0	0	0	0	0	0	0	0	0	0	0	0	0	0	0	0	0	0	0	0	0	0	0	0	0	0	0	0	0	0	0.000244279	0	0	0	0	0	0	0	0	0	0	0	0	0.60795	0	0
Niger	0	0	0	0	0	0	0	0	0	0	0	0	0	0	0	0	0	0	0	0	0	0	0.691472	0	0	0	0	0	0	0	0	0	0	0	0	0	0	0	0	0	0	0	0	0	0	0	0	0	0
Nigeria	0	0	0	0	0	0	0	0	0	0	0	0	0	3.25503e-06	0	0	0	0	0	0	9.13537e-06	0	0	0	0	0	0	0	0	0	0	0	0	0.00416601	0	0	0	0	0	0	0	0	0	0	0	0	0.839304	0	0
Niue	0	0	0	0	0	0	0	0	0	0	0	0	0	0	0	0	0	0	0	0	0	0	0	0	0	0	0	0	0	0	0	0	0	0	0	0	0	0	0	0	0	0	0	0	0	0	0	0	0
Norfolk Islands	0	0	0	0	0	0	0	0	0	0	0	0	0	0	0	0	0	0	0	0	0	0	0	0	0	0	0	0	0	0	0	0	0	0	0	0	0	0	0	0	0	0	0	0	0	0	0	0	0
Norway	0	0	0	0	0	0	0	0	0	0	0	0	1.5986e-05	0.00156074	2.06804e-08	0	0.00213786	0	0	0	0.000898924	0	0	0	0	0	0	0	0	0	0	0	0	0	0	7.19265e-06	0	0	0	0	0	1.36491e-07	0	0	0	0	0.00783976	9.04809e-05	0
Northern Mariana Islands	#DIV/0!	#DIV/0!	#DIV/0!	#DIV/0!	#DIV/0!	#DIV/0!	#DIV/0!	#DIV/0!	#DIV/0!	#DIV/0!	#DIV/0!	#DIV/0!	#DIV/0!	#DIV/0!	#DIV/0!	#DIV/0!	#DIV/0!	#DIV/0!	#DIV/0!	#DIV/0!	#DIV/0!	#DIV/0!	#DIV/0!	#DIV/0!	#DIV/0!	#DIV/0!	#DIV/0!	#DIV/0!	#DIV/0!	#DIV/0!	#DIV/0!	#DIV/0!	#DIV/0!	#DIV/0!	#DIV/0!	#DIV/0!	#DIV/0!	#DIV/0!	#DIV/0!	#DIV/0!	#DIV/0!	#DIV/0!	#DIV/0!	#DIV/0!	#DIV/0!	#DIV/0!	#DIV/0!	#DIV/0!	#DIV/0!
United States Minor Outlying Islands	#DIV/0!	#DIV/0!	#DIV/0!	#DIV/0!	#DIV/0!	#DIV/0!	#DIV/0!	#DIV/0!	#DIV/0!	#DIV/0!	#DIV/0!	#DIV/0!	#DIV/0!	#DIV/0!	#DIV/0!	#DIV/0!	#DIV/0!	#DIV/0!	#DIV/0!	#DIV/0!	#DIV/0!	#DIV/0!	#DIV/0!	#DIV/0!	#DIV/0!	#DIV/0!	#DIV/0!	#DIV/0!	#DIV/0!	#DIV/0!	#DIV/0!	#DIV/0!	#DIV/0!	#DIV/0!	#DIV/0!	#DIV/0!	#DIV/0!	#DIV/0!	#DIV/0!	#DIV/0!	#DIV/0!	#DIV/0!	#DIV/0!	#DIV/0!	#DIV/0!	#DIV/0!	#DIV/0!	#DIV/0!	#DIV/0!
FS Micronesia	0	0	0	0	0	0	0	0	0	0	0	0	0	0	0	0	0	0	0	0	0	0	0	0	0	0	0	0	0	0	0	0	0	0	0	0	0	0	0	0	0	0	0	0	0	0	0	0	0
Marshall Islands	0	0	0	0	0	0	0	0	0	0	0	0	0	0	0	0	0	0	0	0	0	0	0	0	0	0	0	0	0	0	0	0	0	0	0	0	0	0	0	0	0	0	0	0	0	0	0.935724	0	0
Palau	0	0	0	0	0	0	0	0	0	0	0	0	0	0	0	0	0	0	0	0	0	0	0	0	0	0	0	0	0	0	0	0	0	0	0	0	0	0	0	0	0	0	0	0	0	0	0.156522	0	0
Pakistan	0	0	0	0	0	0	0	0	0	0	0	0	0	0.00107678	0	0	0	0	0	0	7.76523e-06	0	0	0	0	0	0	0	0	0	0	0	0	0	0	0	0	0	0	0	0	0	0	0	0	0	0.417624	1.72561e-07	0
Panama	0	0	0	0	0	0	0	0	0	0	0	0	0	0	0	0	0	0	0	0	0	0	0	0	0	0	0	0	0	0	0	0	0	0.171175	0	0	0	0	0	0	0	0	0	0	0	0	0.438839	0	0
Papua New Guinea	0	0	0	0	0	0	0	0	0	0	0	0	0.151221	0	0	0	0	0	0	0	0	0	0	0	0	0	0	0	0	0	0	0	0	0	0	0	0	0	0	0	0	0.00049105	0	0	0	0	0.81214	0	0
Paraguay	0	0	0	0	0	0	0	0	0	4.38648e-07	0	0	0	0	0	0	0	0	0	0	0	0	0	0	0	0	0	0	0	0	0	0	0	0.165114	0	0	0	0	0	0	0	0	0	0	0	2.41257e-05	0.735518	0	0
Peru	0	0	0	0	0	0	0	0	0	0.00947384	0	0	0	0	0	0	0	0	0	0	6.7531e-06	4.76468e-05	0	0	0	0	0	0	0	0	0	0	0	0.000126808	0	0	0	0	0	0	0	0.00888182	0	0	0	3.37655e-06	0.800882	0.024794	0
Philippines	0	0	0	0	0	0	0	0	0	0	0	0	0.0177098	1.55056e-06	0	0	0	0	0	0	2.02247e-07	0	0	0	0	0	0	0	0	0	0	0	0	0	0	0	0	0	0	0	0	0.00304415	0	0	0	0	0.631441	0.00428871	0
Pitcairn	#DIV/0!	#DIV/0!	#DIV/0!	#DIV/0!	#DIV/0!	#DIV/0!	#DIV/0!	#DIV/0!	#DIV/0!	#DIV/0!	#DIV/0!	#DIV/0!	#DIV/0!	#DIV/0!	#DIV/0!	#DIV/0!	#DIV/0!	#DIV/0!	#DIV/0!	#DIV/0!	#DIV/0!	#DIV/0!	#DIV/0!	#DIV/0!	#DIV/0!	#DIV/0!	#DIV/0!	#DIV/0!	#DIV/0!	#DIV/0!	#DIV/0!	#DIV/0!	#DIV/0!	#DIV/0!	#DIV/0!	#DIV/0!	#DIV/0!	#DIV/0!	#DIV/0!	#DIV/0!	#DIV/0!	#DIV/0!	#DIV/0!	#DIV/0!	#DIV/0!	#DIV/0!	#DIV/0!	#DIV/0!	#DIV/0!
Poland	0	0	0	0	0	0	0	0	0	0	0	0	4.16063e-06	0.0186322	0	0	6.90753e-05	0	0	0	0.00980514	0	0	0	0	0	0	0	0	0	0	0	0	1.34454e-06	0	0.00243496	0	0	0	0	0	1.9844e-05	0	0	0	0	0.0916202	0	0
Portugal	0	0	0	0	0	0	0	0	0	0	0	0	0	0.0287784	0	0	0	0	0	0	0.111213	0	0	0	0	0	0	0	0	0	0	0	0	3.74271e-05	0	0.0144318	0	0	0	0	0	0.000515565	0	0	0	0	0.0405967	0	0
Guinea-Bissau	0	0	0	0	0	0	0	0	0	0	0	0	0	0	0	0	0	0	0	0	0	0	0	0	0	0	0	0	0	0	0	0	0	0	0	0	0	0	0	0	0	0	0	0	0	0	0	0	0
Timor-Leste	0	0	0	0	0	0	0	0	0	0	0	0	0	0	0	0	0	0	0	0	0	0	0	0	0	0	0	0	0	0	0	0	0	0	0	0	0	0	0	0	0	0	0	0	0	0	0	0	0
Qatar	0	0	0	0	0	0	0	0	0	0	0	0	0	0.000385775	0	0	0	0	0	0	0.00313964	0	0	0	0	0	0	0	0	0	0	0	0	0	0	0	0	0	0	0	0	0	0	0	0	0	0.503263	0	0
Romania	0	0	0	0	0	0	0	0	0	0	0	0	0	0.00877576	0	0	0	0	0	0	0.00325114	0	0	0	0	0	0	0	0	0	0	0	0	0	0	0.000734954	0	0	0	0	0	0	0	0	0	0	0.0032165	0	0
Russian Federation	0	0	0	0	0	0	0	0	0	0	0	0	1.19788e-06	0.000129811	0.0263034	0	0	0	0	0.000969523	0.000495755	0	0	0	0	0	0	0	0	0	0	0	0	0	0	3.41043e-06	0	0	0	0	0	2.95946e-07	0	0	0	0	0.0240307	0	0
Rwanda	0	0	0	0	0	0	0	0	0	0	0	0	0	0	0	0	0	0	0	0	0.00326847	0	0	0	0	0	0	0	0	0	0	0	0	0	0	0	0	0	0	0	0	0	0	0	0	0	0.597685	0	0
Saint Bartelemy	0	0	0	0	0	0	0	0	0	0	0	0	0	0	0	0	0	0	0	0	0	0	0	0	0	0	0	0	0	0	0	0	0	0	0	0	0	0	0	0	0	0	0	0	0	0	0	0	0
Saint Helena	#DIV/0!	#DIV/0!	#DIV/0!	#DIV/0!	#DIV/0!	#DIV/0!	#DIV/0!	#DIV/0!	#DIV/0!	#DIV/0!	#DIV/0!	#DIV/0!	#DIV/0!	#DIV/0!	#DIV/0!	#DIV/0!	#DIV/0!	#DIV/0!	#DIV/0!	#DIV/0!	#DIV/0!	#DIV/0!	#DIV/0!	#DIV/0!	#DIV/0!	#DIV/0!	#DIV/0!	#DIV/0!	#DIV/0!	#DIV/0!	#DIV/0!	#DIV/0!	#DIV/0!	#DIV/0!	#DIV/0!	#DIV/0!	#DIV/0!	#DIV/0!	#DIV/0!	#DIV/0!	#DIV/0!	#DIV/0!	#DIV/0!	#DIV/0!	#DIV/0!	#DIV/0!	#DIV/0!	#DIV/0!	#DIV/0!
Saint Kitts and Nevis	#DIV/0!	#DIV/0!	#DIV/0!	#DIV/0!	#DIV/0!	#DIV/0!	#DIV/0!	#DIV/0!	#DIV/0!	#DIV/0!	#DIV/0!	#DIV/0!	#DIV/0!	#DIV/0!	#DIV/0!	#DIV/0!	#DIV/0!	#DIV/0!	#DIV/0!	#DIV/0!	#DIV/0!	#DIV/0!	#DIV/0!	#DIV/0!	#DIV/0!	#DIV/0!	#DIV/0!	#DIV/0!	#DIV/0!	#DIV/0!	#DIV/0!	#DIV/0!	#DIV/0!	#DIV/0!	#DIV/0!	#DIV/0!	#DIV/0!	#DIV/0!	#DIV/0!	#DIV/0!	#DIV/0!	#DIV/0!	#DIV/0!	#DIV/0!	#DIV/0!	#DIV/0!	#DIV/0!	#DIV/0!	#DIV/0!
Anguilla	0	0	0	0	0	0	0	0	0	0	0	0	0	0	0	0	0	0	0	0	0	0	0	0	0	0	0	0	0	0	0	0	0	0	0	0	0	0	0	0	0	0	0	0	0	0	0	0	0
Saint Lucia	0	0	0	0	0	0	0	0	0	0	0	0	0	0	0	0	0	0	0.0275617	0	0	0	0	0	0	0	0	0	0	0	0	0	0	0	0	0	0	0	0	0	0	0	0	0	0	0	0	0	0
Saint Pierre and Miquelon	0	0	0	0	0	0	0	0	0	0	0	0	0	0	0	0	0	0	0	0	0	0	0	0	0	0	0	0	0	0	0	0	0	0	0	0	0	0	0	0	0	0.861255	0	0	0	0	0	0	0
Saint Vincent and the Grenadines	0	0	0	0	0	0	0	0	0	0	0	0	0	0	0	0	0	0	0	0	0	0	0	0	0	0	0	0	0	0	0	0	0	0	0	0	0	0	0	0	0	0	0	0	0	0	0.651778	0	0
San Marino	0	0	0	0	0	0	0	0	0	0	0	0	0	0	0	0	0	0	0	0	0	0	0	0	0	0	0	0	0	0	0	0	0	0	0	0	0	0	0	0	0	0	0	0	0	0	0	0	0
Sao Tome and Principe	0	0	0	0	0	0	0	0	0	0	0	0	0	0	0	0	0	0	0	0	0	0	0	0	0	0	0	0	0	0	0	0	0	0	0	0	0	0	0	0	0	0	0	0	0	0	0	0	0
Saudi Arabia	0	0	0	0	0	0	0	0	0	0	0	0	0	3.16271e-07	0	0	0	0	0	0	4.97389e-06	0	0	0	0	0	0	0	0	0	0	0	0	0	0	0	0	0	0	0	0	3.2344e-06	0	0	0	0	0.0377162	0	0
Senegal	0	0	0	0	0	0	0	0	0	0	0	0	0	0	0	0	0.00361388	0	0	0	0.00943795	0	0	0	0	0	0	0	0	0	0	0	0	0	0	0	0	0	0	0	0	0	0	0	0	0	0.83525	0	0
Serbia	0	0	0	0	0	0	0	0	0	0	0	0	1.87824e-06	0.00317199	0	0	0	0	0	0	0.000499288	0	0	0	0	0	0	1.64161e-06	0	0	0	0	0	0	0	7.31776e-05	0	0	0	0	0	0	0	0	0	0	0.00299038	0	0
Seychelles	0	0	0	0	0	0	0	0	0	0	0	0	0.000980225	0	0	0	0	0	0	0	0.000490113	0	0	0	0	0	0	0	0	0	0	0	0	0	0	0	0	0	0	0	0	0	0	0	0	0	0.0993529	0	0
Sierra Leone	0	0	0	0	0	0	0	0	0	0	0	0	0	0	0	0	0	0	0	0	0	0	0	0	0	0	0	0	0	0	0	0	0	0	0	0	0	0	0	0	0	0	0	0	0	0	0.675458	0	0
India	0	0	0	0	0	0	0	0	0	0	0	0	0.00919754	0.00318177	0	0	0.00103053	0	0	0	0.00740171	0	0	0	0	0	0	0	0	0	0	0	0	0	0	1.44078e-06	0	0	0	0	0	0.00173804	0	0	0	7.61213e-05	0.477029	0.00673093	0
Singapore	0	0	0	0	0	0	0	0	0	0	0	0	0.00763703	0.0217179	0	0	0.0266952	0	0	0	0.000904104	0	0	0	0	0	0	0	0	0	0	0	0	1.72333e-05	0	0	0	0	0	1.22256e-05	0	8.91055e-06	0	0	0	0	0.663832	1.25077e-05	0
Slovakia	0	0	0	4.20071e-06	0	0	0	0	0	0	0	0	0	0.0274504	0	0	0	0	0	0	0.0270228	0	0	0	0	0	0	2.51394e-06	0	0	0	0	0	1.6219e-08	0	1.38672e-05	0	0	0	0	0	3.24379e-08	0	0	0	0	0.0115098	7.46073e-07	0
Viet Nam	0	0	0	0	0	0	0	0	0	0	0	0	0.00060813	0.000880747	0	0	0	0	0	0	3.43558e-05	0	0	0	0	0	0	0	0	0	0	0	0	0	0	0	0	0	0	7.90726e-07	0	8.97474e-05	0	0	0	0	0.391014	0.0145453	0
Slovenia	0	0	0	0	0	0	0	0	0	0	0	0	0	0.0360519	0	0	0	0	0	0	0.0147247	0	0	0	0	0	0	0.000226054	0	0	0	0	0	0	0	0.000604819	0	0	0	0	0	1.08033e-07	0	0	0	0	0.0258442	0	0
Somalia	0	0	0	0	0	0	0	0	0	0	0	0	0	0	0	0	0	0	0	0	0	0	0	0	0	0	0	0	0	0	0	0	0	0	0	0	0	0	0	0	0	0	0	0	0	0	0.935146	0	0
South Africa	0	0	0	0	0	9.33315e-08	0	0	0	0	0	0	2.73772e-07	7.22635e-05	0	0	2.64875e-05	0	0	0	0.00383692	0	0	0	0	0	0	0	1.13864e-06	0	0	0	0	6.06655e-07	0	0	0	0	0	0	0	1.39997e-06	0	0	0	0	0.073362	0.000335941	0
Zimbabwe	0	0	0	0	0	0	0	0	0	0	0	0	0	0	0	0	0	0	0	0	0.000121762	0	0	0	0	0	0	0	0	0	0	0	0	0	0	0	0	0	0	0	0	0	0	0	0	0	0.0699264	0	0
Spain	0	0	0	0	0	0	0	0	0	0	0	0	0.000198993	0.00608229	0	0	9.07737e-05	0	0	0	0.00910434	0	0	0	0	0	0	5.39875e-06	0	0	0	0	0	6.59277e-08	0	0.00578601	0	0	0	0	0	1.0295e-05	0	0	0	3.66265e-08	0.0237996	1.43576e-07	0
South Sudan	0	0	0	0	0	0	0	0	0	0	0	0	0	0	0	0	0	0	0	0	0	0	0	0	0	0	0	0	0	0	0	0	0	0	0	0	0	0	0	0	0	0	0	0	0	0	0.999814	0	0
Sudan	0	0	0	0	0	0	0	0	0	0	0	0	0	0.044483	0	0	0	0	0	0.000301355	0	0	0	0	0	0	0	0	0	0	0	0	0	0	0	0	0	0	0	0	0	0	0	0	0	0	0.531767	0.00992268	0
Western Sahara	#DIV/0!	#DIV/0!	#DIV/0!	#DIV/0!	#DIV/0!	#DIV/0!	#DIV/0!	#DIV/0!	#DIV/0!	#DIV/0!	#DIV/0!	#DIV/0!	#DIV/0!	#DIV/0!	#DIV/0!	#DIV/0!	#DIV/0!	#DIV/0!	#DIV/0!	#DIV/0!	#DIV/0!	#DIV/0!	#DIV/0!	#DIV/0!	#DIV/0!	#DIV/0!	#DIV/0!	#DIV/0!	#DIV/0!	#DIV/0!	#DIV/0!	#DIV/0!	#DIV/0!	#DIV/0!	#DIV/0!	#DIV/0!	#DIV/0!	#DIV/0!	#DIV/0!	#DIV/0!	#DIV/0!	#DIV/0!	#DIV/0!	#DIV/0!	#DIV/0!	#DIV/0!	#DIV/0!	#DIV/0!	#DIV/0!
Suriname	0	0	0	0	0	0	0	0	0	0	0	0	0	0	0	0	0	0	0	0	0.0322852	0	0	0	0	0	0	0	0	0	0	0	0	0	0	0	0	0	0	0	0	0	0	0	0	0	0.946665	0	0
Swaziland	0	0	0	0	0	0	0	0	0	0	0	0	0	0	0	0	0	0	0	0	0	0	0	0	0	0	0	0	0	0	0	0	0	0	0	0	0	0	0	0	0	0	0	0	0	0	0	0	0
Sweden	0	0	0	0	0	0	0	0	0	0	0	0	0	0.0104972	0	0	0	0	0	0	0.0546216	0	0	0	0	0	0	0	0	0	0	0	0	8.52316e-08	0	0	0	0	0	0	0	1.1453e-05	0	0	0	0	0.0164576	0.000261128	0
Switzerland	0	0	0	0	0	0	0	0	0	0	0	0	1.49122e-07	0.00454343	0	0	0.000197845	0	0	0	0.00220578	0	0	0	0	0	0	3.93025e-07	0	0	0	0	0	0	0	2.4341e-05	0	0	0	0	0	8.84623e-09	0	1.49122e-06	0	0	0.0033933	0.000139111	0
Syria	0	0	0	0	0	0	0	0	0	0	0	0	0	0	0	0	0	0	0	2.51185e-05	0	0	0	0	0	0	0	0	0	0	0	0	0	0	0	0	0	0	0	0	0	0	0	0	0	0	0.598792	0	0
Tajikistan	0	0	0	0	0	0	0	0	0	0	0	0	0	0	0	0	0	0	0	4.37647e-05	0	0	0	0	0	0	0	0	0	0	0	0	0	0	0	0	0	0	0	0	0	0	0	0	0	0	0.563748	0	0
Thailand	0	0	0	0	0	0	0	0	0	0	0	0	0.000171012	0.000383115	0	0	0.00030311	0	0	0	0.000305339	0	0	0	0	0	0	0	0	0	0	0	0	0	0	0	0	0	0	3.67549e-05	0	2.08732e-06	0	0	0	0	0.19263	0.0146136	0
Togo	0	0	0	0	0	0	0	0	0	0	0	0	0	0.000789247	0	0	0	0	0	0	0	0	0	0	0	0	0	0	0	0	0	0	0	0	0	0	0	0	0	0	0	0	0	0	0	0	0.642249	0	0
Tokelau	#DIV/0!	#DIV/0!	#DIV/0!	#DIV/0!	#DIV/0!	#DIV/0!	#DIV/0!	#DIV/0!	#DIV/0!	#DIV/0!	#DIV/0!	#DIV/0!	#DIV/0!	#DIV/0!	#DIV/0!	#DIV/0!	#DIV/0!	#DIV/0!	#DIV/0!	#DIV/0!	#DIV/0!	#DIV/0!	#DIV/0!	#DIV/0!	#DIV/0!	#DIV/0!	#DIV/0!	#DIV/0!	#DIV/0!	#DIV/0!	#DIV/0!	#DIV/0!	#DIV/0!	#DIV/0!	#DIV/0!	#DIV/0!	#DIV/0!	#DIV/0!	#DIV/0!	#DIV/0!	#DIV/0!	#DIV/0!	#DIV/0!	#DIV/0!	#DIV/0!	#DIV/0!	#DIV/0!	#DIV/0!	#DIV/0!
Tonga	0	0	0	0	0	0	0	0	0	0	0	0	0	0	0	0	0	0	0	0	0	0	0	0	0	0	0	0	0	0	0	0	0	0	0	0	0	0	0	0	0	0	0	0	0	0	0.654558	0	0
Trinidad and Tobago	0	0	0	0	0	0	0	0	0	0	0	0	0	0.00964219	0	0	0	0	0	0	0	0	0	0	0	0	0	0	0	0	0	0	0	0	0	0	0	0	0	0	0	0	0	0	0	0	0.675894	0	0
United Arab Emirates	0	0	0	0	0	0	0	0	0	0	0	0	0.000234337	0.000219776	0	0	0.0363519	0	0	0	0.00186459	0	0	0	0	0	0	0	0	0	0	0	0	0.000259151	0	0	0	0	0	0	0	7.34946e-08	0	0	0	5.97144e-06	0.510675	1.51583e-06	0
Tunisia	0	0.00218694	0	0	0	0	0	0	0	0	0	0	0	0.0183899	0	0	0.000732298	0	0	0	0.0127387	0	0	0	0	0	0	0	0	0	0	0	0	0.0237244	0	0	0	0	0	0	0	0	0	0	0	0	0.223767	0	0
Turkey	0	0	0	0	0	0	0	0	0	0	0	0	0	0.0133177	0.001675	0	0.00212925	0	0	0	0.00250491	0	0	0	0	0	0	0	0	0	0	0	0	4.44584e-09	0	0	0	0	0	0	0	0.00118325	0	0	0	0	0.124994	1.53204e-05	0
Turkmenistan	0	0	0	0	0	0	0	0	0	0	0	0	0	0	0	0	0	0	0	7.08231e-05	0	0	0	0	0	0	0	0	0	0	0	0	0	0	0	0	0	0	0	0	0	0	0	0	0	0	0.501169	0	0
Turks and Caicos Islands	0	0	0	0	0	0	0	0	0	0	0	0	0	0	0	0	0	0	0	0	0	0	0	0	0	0	0	0	0	0	0	0	0	0	0	0	0	0	0	0	0	0	0	0	0	0	0.00523691	0	0
Tuvalu	#DIV/0!	#DIV/0!	#DIV/0!	#DIV/0!	#DIV/0!	#DIV/0!	#DIV/0!	#DIV/0!	#DIV/0!	#DIV/0!	#DIV/0!	#DIV/0!	#DIV/0!	#DIV/0!	#DIV/0!	#DIV/0!	#DIV/0!	#DIV/0!	#DIV/0!	#DIV/0!	#DIV/0!	#DIV/0!	#DIV/0!	#DIV/0!	#DIV/0!	#DIV/0!	#DIV/0!	#DIV/0!	#DIV/0!	#DIV/0!	#DIV/0!	#DIV/0!	#DIV/0!	#DIV/0!	#DIV/0!	#DIV/0!	#DIV/0!	#DIV/0!	#DIV/0!	#DIV/0!	#DIV/0!	#DIV/0!	#DIV/0!	#DIV/0!	#DIV/0!	#DIV/0!	#DIV/0!	#DIV/0!	#DIV/0!
Uganda	0	0	0	0	0	0	0	0	0	0	0	0	0	0	0	0	0	0	0	0	0	0	0	0	0	0	0	0	0	0	0	0	0	0	0	0	0	0	0	0	0	0.000119604	0	0	0	0	0.0645402	0	0
Ukraine	0	0	0	0	0	0	0	0	0	0	0	0	0	0.00777223	0.0168547	0	0	0	0	0.000318415	6.06801e-05	0	0	0	0	0	0	0	0	0	0	0	0	0	0	0	0	0	0	0	0	3.91423e-05	0	0	0	0	0.184209	0	0
TFYR of Macedonia	0	0.000153876	0	0	0	0	0	0	0	0	0	0	0	0.0377006	0	0	0	0	0	0	0.0446844	0	0	0	0	0	0	0	0	0	0	0	0	0	0	0.0448977	0	0	0	0	0	0	0	0	0	0	0.0214757	0	0
Egypt	0	0	0	0	0	0	0	0	0	0	0	0	0	0.00514801	0	0	0	0	0	0	0.00014506	0	0	0	0	0	0	0	0	0	0	0	0	0	0	0	0	0	0	0	0	0	0	0	0	0	0.7904	0	0
United Kingdom	0	0	0	0	0	0	0	0	0	0	0	0	4.20197e-06	0.0178409	0	0	0.000151877	0	0	4.95102e-07	0.0127821	0	0	0	0	0	0	0	0	0	0	0	0	8.36552e-07	0	0.00022353	0	0	0	0	0	7.88258e-05	0	0	0	0	0.0344752	4.74829e-06	0
United Rep. of Tanzania	0	0	0	0	0	0	0	0	0	0	0	0	0.000107609	0	0	0	0	0	0	0	0	0	0	0	0	0	0	0	0	0	0	0	0	0	0	0	0	0	0	0	0	0	0	0	0	0	0.701626	0	0
USA	0	0	0	0	0	0	5.3853e-06	0	0	7.9313e-06	0	0	8.09756e-05	0.0108601	0.000739613	0	0.0275275	0	0	4.31204e-07	0.00417829	0	0	0	0	0	0	1.98164e-07	0	0	0	0	0	0.0122226	0	1.61725e-05	0	0	0	0	0	0.051052	0	0	0	6.65434e-07	0.0505112	0.00270602	0
Burkina Faso	0	0	0	0	0	0	0	0	0	0	0	0	0	0	0	0	0	0	0	0	0	0	0.036314	0	0	0	0	0	0	0	0	0	0	8.30035e-05	0	0	0	0	0	0	0	0	0	0	0	0	0.557021	0	0
Uruguay	0	0	0	0	0	0	0	0	0	0.0025915	0	0	0	0	0	0	0	0	0	0	0	0	0	0	0	0	0	0	0	0	0	0	0	0.0441183	0	0	0	0	0	0	0	0	0	0	0	8.97333e-05	0.750707	0	0
Uzbeskistan	0	0	0	0	0	0	0	0	0	0	0	0	0	0	0	0	0	0	0	0	6.46352e-07	0	0	0	0	0	0	0	0	0	0	0	0	0	0	1.61588e-07	0	0	0	0	0	0	0	0	0	0	0.859154	0	0
Venezuela	0	0	0	0	0	0	0	0	0	0	0	0	0	0	0	0	0	0	0	0	0	0	0	0	0	0	0	0	0	0	0	0	0	2.02786e-05	0	0	0	0	0	0	0	0	0	0	0	0	0.910156	0	0
Wallis and Futuna Islands	#DIV/0!	#DIV/0!	#DIV/0!	#DIV/0!	#DIV/0!	#DIV/0!	#DIV/0!	#DIV/0!	#DIV/0!	#DIV/0!	#DIV/0!	#DIV/0!	#DIV/0!	#DIV/0!	#DIV/0!	#DIV/0!	#DIV/0!	#DIV/0!	#DIV/0!	#DIV/0!	#DIV/0!	#DIV/0!	#DIV/0!	#DIV/0!	#DIV/0!	#DIV/0!	#DIV/0!	#DIV/0!	#DIV/0!	#DIV/0!	#DIV/0!	#DIV/0!	#DIV/0!	#DIV/0!	#DIV/0!	#DIV/0!	#DIV/0!	#DIV/0!	#DIV/0!	#DIV/0!	#DIV/0!	#DIV/0!	#DIV/0!	#DIV/0!	#DIV/0!	#DIV/0!	#DIV/0!	#DIV/0!	#DIV/0!
Samoa	0	0	0	0	0	0	0	0	0	0	0	0	0	0	0	0	0	0	0	0	0	0	0	0	0	0	0	0	0	0	0	0	0	0	0	0	0	0	0	0	0	0	0	0	0	0	0.969263	0	0
Yemen	0	0	0	0	0	0	0	0	0	0	0	0	0	0	0	0	0.0295923	0	0	0	0	0	0	0	0	0	0	0	0	0	0	0	0	0	0	0	0	0	0	0	0	0	0	0	0	0	0.85297	0	0
Zambia	0	0	0	0	0	0	0	0	0	0	0	0	0	0	0	0	0	0	0	0	0	0	0	0	0	0	0	0	0	0	0	0	0	0	0	0	0	0	0	0	0	0.000451012	0	0	0	0	0.614724	0.000136431	0
[truncated: 186 more columns]

## Sheet: HHI_Al_pl
Herfindahl-Hirschman Index (HHI) Calculation
country	Squares of the production shares per country
Austria	0.000422585
Bahrain	0.000114908
Belgium	0.000761743
Canada	0.0002314
China	0.0482736
France	0.00287579
Germany	0.0285549
Greece	0.000264824
Italy	0.00100138
Japan	0.000450901
Netherlands	3.44019e-05
Norway	0.000147613
Oman	0.000112977
Rep. of Korea	0.0046181
Romania	7.42938e-05
Russian Federation	0.000191428
Saudi Arabia	0.00047369
Serbia	3.05066e-05
South Africa	0.000187539
Spain	0.000614359
Switzerland	0.00109448
Thailand	0.000178286
Turkey	0.00024669
USA	0.00503862
Sum (HHI score)	0.0959951
number of production countries	24
Normalized HHI score	0.0041737

## Sheet: PVI_Al_pl
PVI (physical vulnerability indicator)
Term	Value	unit	source
global production of Al plates, sheets & strips used in EVs:	88400000	kg	see tab "Data (DI_Al_pl)"
global production of Al plates, sheets & strips used in EVs in Co and Al content:	#REF!	kg
global in-use stock of Al plates, sheets & strips used in EVs in 2019:	2.99822e+08	kg
global in-use stock of Al plates, sheets & strips used in EVs in Co and Al content:	#REF!	kg
Co content of Al plate, sheet & strip	0	weight%	Excel sheet "Inventory flows_Swiss_EV_xlsx" tab "Flows_Co_Al_content"
Al content of Al plate, sheet & strip	#REF!	weight%	Excel sheet "Inventory flows_Swiss_EV_xlsx" tab "Flows_Co_Al_content"
Development of production amount adapted from (Virta Global 2021)
year	Production development in %	Production amount in Netweight (kg)
2010		1.21003e+06
2011	2	2.42006e+06
2012	2	4.84013e+06
2013	1.67	8.08302e+06
2014	1.55	1.25287e+07
2015	1.69	2.11735e+07
2016	1.46	3.09133e+07
2017	1.59	4.91521e+07
2018	1.65	8.11009e+07
2019	1.09	88400000
References
Virta Global, 2021. The global electric vehicle market overview in 2021: statistics & forecasts. https://www.virta.global/global-electric-vehicle-market (accessed 25/08/2021).

## Sheet: Data(EVI_Al_pl)
source: Supply chain model of Swiss EV		Manufacturing of Al plate, sheet & strip (both types)	Manufacturing of Al plate, sheet & strip (both types)	Manufacturing of Al plate, sheet & strip (both types)	Manufacturing of Al plate, sheet & strip (both types)	Manufacturing of Al plate, sheet & strip (both types)	Manufacturing of Al plate, sheet & strip (both types)	Manufacturing of Al plate, sheet & strip (both types)	Manufacturing of Al plate, sheet & strip (both types)	Manufacturing of Al plate, sheet & strip (both types)	Manufacturing of Al plate, sheet & strip (both types)	Manufacturing of Al plate, sheet & strip (both types)	Manufacturing of Al plate, sheet & strip (both types)	Manufacturing of Al plate, sheet & strip (both types)	Manufacturing of Al plate, sheet & strip (both types)	Manufacturing of Al plate, sheet & strip (both types)	Manufacturing of Al plate, sheet & strip (both types)	Manufacturing of Al plate, sheet & strip (both types)	Manufacturing of Al plate, sheet & strip (both types)	Manufacturing of Al plate, sheet & strip (both types)	Manufacturing of Al plate, sheet & strip (both types)	Manufacturing of Al plate, sheet & strip (both types)	Manufacturing of Al plate, sheet & strip (both types)	Manufacturing of Al plate, sheet & strip (both types)	Manufacturing of Al plate, sheet & strip (both types)	Manufacturing of Al plate, sheet & strip (both types)	Manufacturing of Al plate, sheet & strip (both types)	Manufacturing of Al plate, sheet & strip (both types)	Manufacturing of Al plate, sheet & strip (both types)	Manufacturing of Al plate, sheet & strip (both types)	Manufacturing of Al plate, sheet & strip (both types)	Manufacturing of Al plate, sheet & strip (both types)	Manufacturing of Al plate, sheet & strip (both types)	Manufacturing of Al plate, sheet & strip (both types)	Manufacturing of Al plate, sheet & strip (both types)	Manufacturing of Al plate, sheet & strip (both types)	Manufacturing of Al plate, sheet & strip (both types)
Excel sheet: "Inventory flows_Swiss_EV.xlsx" tab. "Al_SC_temp_rel"		Austria	Bahrain	Belgium	Brazil	Bulgaria	Canada	China	Czechia	Denmark	Egypt	France	Germany	Greece	Hungary	India	Indonesia	Italy	Japan	Netherlands	Norway	Oman	Poland	Rep. of Korea	Romania	Russian Federation	Saudi Arabia	Serbia	Slovenia	South Africa	Spain	Sweden	Switzerland	Thailand	Turkey	USA	United Kingdom
Importer	unit
Austria	Netweight (kg)	0	0	19.4488	0	0	0	0	0	0	0	93.6644	189.319	0	0	0	0	24.0518	0	0	0	0	0	0	0	0	0	0	0	0	0	0	19.6978	0	0	0	17.1213
Belgium	Netweight (kg)	699.573	0	0	0	0	0	2219.1	0	0	0	0	13657.8	0	0	0	0	0	0	0	0	0	0	0	0	0	0	0	0	1096.94	0	0	0	0	0	0	0
Brazil	Netweight (kg)	0	0	0	0	0	0	19063.2	0	0	0	0	4008.46	0	0	0	0	1393.02	0	0	0	0	0	661.704	0	0	0	0	0	2745.19	0	0	0	0	0	854.217	0
Bulgaria	Netweight (kg)	0	0	0	0	0	0	0	0	0	0	0	3.0203	0.714632	0	0	0	0	0	0	0	0	1.83978	0	1.07302	0	0	0	0	0	0	0	0	0	0	0	0
Canada	Netweight (kg)	0	0	0	0	0	0	48.6538	0	0	0	0	7.60529	0	0	0	0	0	0	0	0	0	0	0	0	0	9.74041	0	0	0	0	0	0	0	0	138.276	0
China	Netweight (kg)	0	0	0	0	0	0	0	0	0	0	0	0	0	0	0	0	0	9420.37	0	0	0	0	8680.14	0	0	0	0	0	0	0	0	0	0	0	0	0
China, Hong Kong SAR	Netweight (kg)	0	0	0	0	0	0	139.584	0	0	0	0	0	0	0	0	0	0	23.6188	0	0	0	0	19.9323	0	0	0	0	0	0	0	0	0	275.659	0	19.5259	0
Czechia	Netweight (kg)	585.686	0	456.693	0	0	0	496.007	0	0	0	1208.43	5853.79	281.003	575.295	0	0	830.836	0	0	0	0	2074.99	0	965.247	0	0	0	727.471	0	212.29	663.78	499.706	0	0	0	0
Denmark	Netweight (kg)	16.5339	0	18.9319	0	0	0	0	0	0	0	0	155.047	19.3378	0	0	0	14.3733	0	0	98.6209	0	0	0	15.0289	0	0	0	0	0	0	0	0	0	0	0	0
Estonia	Netweight (kg)	0	0	0	0	0	0	0	0	0	0	0	0	0	0	0	0	0	0	0	0	0	81.1733	0	0	0	0	0	0	0	0	59.621	0	0	0	0	0
Finland	Netweight (kg)	36.0713	0	0	0	0	0	68.4016	0	60.9697	0	0	1162.77	76.4503	40.8774	0	0	87.8609	0	0	38.0695	0	71.572	0	0	858.478	0	0	0	0	32.8646	36.5017	0	0	0	192.156	0
France	Netweight (kg)	2803.63	0	5780.75	0	0	0	0	0	0	0	0	21106.5	0	0	0	0	8491.93	0	0	0	0	0	0	0	0	0	0	0	0	9858.23	0	0	0	0	0	0
Germany	Netweight (kg)	5355.02	0	6701.02	0	0	0	5036.74	0	0	0	10505.9	0	0	0	0	0	6929.53	0	0	0	0	0	0	0	0	0	0	0	0	6197.75	0	25905.1	0	0	0	0
Hungary	Netweight (kg)	2532.98	0	13352.4	0	0	0	443.772	969.578	0	0	5171.22	13214.9	1033.65	0	0	0	1089.19	0	0	0	0	925.985	741.769	0	0	0	0	0	0	0	0	0	0	0	0	0
India	Netweight (kg)	0	0	0	0	0	0	3837.54	0	0	0	0	368.959	0	0	0	0	0	96.0342	0	0	0	0	2130.41	0	0	0	0	0	0	0	0	0	174.48	0	128.048	188.639
Ireland	Netweight (kg)	84.3999	0	0	0	0	0	36.0619	0	0	0	50.1962	2690.86	0	0	0	0	0	0	0	38.1193	0	0	0	0	0	0	0	0	298.84	0	0	0	0	0	0	189.627
Italy	Netweight (kg)	184.984	0	161.767	0	0	0	331.324	0	0	680.252	213.083	1139.29	0	0	0	0	0	0	0	0	0	0	0	0	0	0	0	0	0	286.533	0	204.009	0	198.949	0	0
Japan	Netweight (kg)	0	0	0	0	0	0	8659.72	0	0	0	0	0	0	0	0	0	0	0	0	0	0	0	6673.8	0	0	0	0	0	0	0	0	0	3493.12	0	3267.91	0
Malaysia	Netweight (kg)	0	59.3537	0	0	0	0	2965.98	0	0	0	0	0	0	0	0	0	0	600.62	0	0	0	0	339.547	0	0	0	0	0	0	0	0	0	0	0	157.745	0
Mexico	Netweight (kg)	0	0	544.431	0	0	0	21907.7	0	0	0	0	2258.32	0	0	0	0	0	0	0	0	0	0	3032.93	0	0	0	0	0	0	0	0	0	0	0	16875.6	0
Netherlands	Netweight (kg)	149.667	0	414.163	0	0	0	263.075	0	0	0	262.297	2403.66	286.755	141.093	0	0	152.356	0	0	233.547	0	516.305	161.777	0	0	0	0	0	0	523.782	0	0	0	0	0	0
Poland	Netweight (kg)	4175.33	0	0	0	0	0	20531.4	0	0	0	17249.7	80741.7	10592.4	6157.7	0	0	9770.36	0	0	6454	0	0	0	4665.19	30597.2	0	0	0	0	6878.38	9113.99	0	0	4566.47	0	0
Portugal	Netweight (kg)	94.2839	0	364.357	0	47.2816	0	133.003	0	0	0	153.901	474.702	364.206	0	0	0	409.322	0	0	0	0	0	0	112.128	0	0	0	0	0	560.829	91.2641	0	0	225.553	150.152	0
Rep. of Korea	Netweight (kg)	0	0	0	0	0	0	51791.2	0	0	0	0	5451.45	0	0	0	0	0	0	0	0	0	0	0	0	0	0	0	0	0	0	0	0	5226.37	0	7090.12	0
Serbia	Netweight (kg)	0	0	0	0	0	0	0	0	0	0	0	39.0831	0	0	0	0	0	0	0	0	0	0	0	0	0	0	0	0	0	0	0	0	0	0	0	0
Singapore	Netweight (kg)	0	0	0	0	0	0	292.098	0	0	0	0	0	0	0	0	0	19.3504	0	0	0	0	0	26.6084	0	0	0	0	0	0	0	0	0	0	0	0	0
Slovakia	Netweight (kg)	573.349	0	564.417	0	0	0	240.401	1045.02	0	0	5488.09	9558.47	0	910.243	0	0	786.912	0	0	0	0	341.366	0	0	0	0	0	0	0	0	0	0	0	0	0	0
Slovenia	Netweight (kg)	35.9342	0	0	0	0	0	25.7598	0	0	0	0	62.5794	0	0	0	0	37.3278	0	0	0	0	0	0	0	0	0	185.893	0	0	0	0	0	0	0	0	74.3659
Spain	Netweight (kg)	0	0	0	0	0	0	456.947	0	0	0	2291.04	612.679	0	0	0	0	861.897	0	0	0	0	0	469.466	0	0	0	0	0	0	0	0	0	0	0	0	0
Sweden	Netweight (kg)	1231.88	0	6409.99	0	0	0	1931.34	0	9687.78	0	0	50517	0	0	0	0	1808.55	0	0	30306.3	0	1654.09	0	0	0	0	0	0	0	0	0	8092.99	0	0	0	0
Thailand	Netweight (kg)	0	0	0	0	0	0	287.172	0	0	0	0	0	0	0	0	0	0	50.478	0	0	0	0	106.272	0	0	0	0	0	0	0	0	0	0	0	0	0
Turkey	Netweight (kg)	0	0	0	0	0	0	78.7088	0	0	0	0	46.0054	9.74616	0	0	0	0	0	0	0	0	0	26.0795	8.61901	0	0	0	0	0	0	0	0	0	0	8.9166	0
USA	Netweight (kg)	13178.6	33404.1	0	14831.9	0	61950.7	61294.5	0	0	0	0	50830.8	17303.9	0	20907.9	20431.4	14363.7	21511.7	0	0	40772.4	0	19689.1	0	0	40575.5	0	0	27719.3	0	0	0	0	20961.6	0	0
United Kingdom	Netweight (kg)	887.966	0	636.182	0	0	0	1715.88	0	0	0	5113.29	30230.2	0	865.458	0	0	943.372	0	0	0	0	0	0	0	0	1622.15	0	0	0	901.309	805.529	1356.85	0	1913.65	0	0
source: BACI 2019		Manufacturing of Al plate, sheet & strip (both types)	Manufacturing of Al plate, sheet & strip (both types)	Manufacturing of Al plate, sheet & strip (both types)	Manufacturing of Al plate, sheet & strip (both types)	Manufacturing of Al plate, sheet & strip (both types)	Manufacturing of Al plate, sheet & strip (both types)	Manufacturing of Al plate, sheet & strip (both types)	Manufacturing of Al plate, sheet & strip (both types)	Manufacturing of Al plate, sheet & strip (both types)	Manufacturing of Al plate, sheet & strip (both types)	Manufacturing of Al plate, sheet & strip (both types)	Manufacturing of Al plate, sheet & strip (both types)	Manufacturing of Al plate, sheet & strip (both types)	Manufacturing of Al plate, sheet & strip (both types)	Manufacturing of Al plate, sheet & strip (both types)	Manufacturing of Al plate, sheet & strip (both types)	Manufacturing of Al plate, sheet & strip (both types)	Manufacturing of Al plate, sheet & strip (both types)	Manufacturing of Al plate, sheet & strip (both types)	Manufacturing of Al plate, sheet & strip (both types)	Manufacturing of Al plate, sheet & strip (both types)	Manufacturing of Al plate, sheet & strip (both types)	Manufacturing of Al plate, sheet & strip (both types)	Manufacturing of Al plate, sheet & strip (both types)	Manufacturing of Al plate, sheet & strip (both types)	Manufacturing of Al plate, sheet & strip (both types)	Manufacturing of Al plate, sheet & strip (both types)	Manufacturing of Al plate, sheet & strip (both types)	Manufacturing of Al plate, sheet & strip (both types)	Manufacturing of Al plate, sheet & strip (both types)	Manufacturing of Al plate, sheet & strip (both types)	Manufacturing of Al plate, sheet & strip (both types)	Manufacturing of Al plate, sheet & strip (both types)	Manufacturing of Al plate, sheet & strip (both types)	Manufacturing of Al plate, sheet & strip (both types)	Manufacturing of Al plate, sheet & strip (both types)
Global supply chain		Exporter	Exporter	Exporter	Exporter	Exporter	Exporter	Exporter	Exporter	Exporter	Exporter	Exporter	Exporter	Exporter	Exporter	Exporter	Exporter	Exporter	Exporter	Exporter	Exporter	Exporter	Exporter	Exporter	Exporter	Exporter	Exporter	Exporter	Exporter	Exporter	Exporter	Exporter	Exporter	Exporter	Exporter	Exporter	Exporter
Importer	Unit	Austria	Bahrain	Belgium	Brazil	Bulgaria	Canada	China	Czechia	Denmark	Egypt	France	Germany	Greece	Hungary	India	Indonesia	Italy	Japan	Netherlands	Norway	Oman	Poland	Rep. of Korea	Romania	Russian Federation	Saudi Arabia	Serbia	Slovenia	South Africa	Spain	Sweden	Switzerland	Thailand	Turkey	USA	United Kingdom
Austria	Netweight (kg)	0	0	41266.4	0.05148	2498.66	0.585	3057.44	5486.61	290.464	1.69884	198737	401695	7550.91	7452.68	2.11068	0	51033	16.2536	1707.54	1745.9	0	8098.23	9.88884	16392.9	6129.94	157.014	4575.18	10983.4	9.83268	1850.83	283.936	41794.7	0.37908	20947	50.4036	36327.8
Belgium	Netweight (kg)	37928.8	0	0	0.00936	548.66	0.17784	120313	760.196	393.593	0	12883.8	740485	424.326	2876.18	95.5656	0	30551.3	14.4004	31922.8	1596.65	0	278.661	0.93132	4846.91	182.071	3.276	764.094	1867.1	59473.1	6557.71	317.87	869.741	0.31356	5073.56	17678.4	10765.5
Brazil	Netweight (kg)	2501.02	0	1127.48	0	0	102.927	246012	0.00936	0	0	1533.27	51729.5	650.89	2741.97	1.10916	0.03744	17977.1	193.593	541.63	210.806	0	226.4	8539.34	318.184	490.146	0	0	0	35426.9	73.2701	3267.67	3.21984	1447.97	18.5843	11023.7	667.345
Bulgaria	Netweight (kg)	697.839	0	177.522	0	0	0	2107.09	12.2054	10.5908	0	10.9793	11665.3	2760.11	421.64	0	0	681.605	0	65.3328	182.267	0	7105.78	0	4144.31	920.762	0	379.08	0	0	110.27	224.429	52.4534	0	1800.05	3.33216	17.6951
Canada	Netweight (kg)	5551.52	37.9876	4688.72	30.4528	0.1872	0	479608	0.3276	0.36972	40.8938	5972.67	74969.7	4324.56	427.518	4126	2082.92	1924.23	3328.26	1273.38	255.364	731.975	1134.97	3402.44	4203.71	4506.24	96016.7	15.3972	10.3522	1200.89	9857.43	1880.92	37.7255	90.661	10695.8	1.36306e+06	4381.95
China	Netweight (kg)	14961	1215.35	42615.2	55.2521	4.3524	3220.48	0	42.9718	1808.85	0.59436	22865.7	55749.1	4372.33	164.853	117.328	27.8366	2158.95	350659	3093.46	38.3479	0	182.838	323105	447.085	25014.2	267.256	0.20124	4.68468	2337.53	2590.1	86.0652	3612.26	5260.51	33.0876	93309.2	7521.65
China, Hong Kong SAR	Netweight (kg)	24.0552	0	300.096	0	0	11.569	17343.2	0	8.07768	0	517.089	1144.7	15.4908	0	195.493	30.7242	518.909	2934.6	2.92032	76.3308	0	0.0234	2476.57	0	690.852	0	0	0	0	2.12472	12.973	2.0592	34250.3	0	2426.07	377.671
Czechia	Netweight (kg)	14436.6	94.639	11257	0.00936	287.478	9.90288	12226.1	0	1092.68	0.3276	29786.6	144290	6926.44	14180.5	67.743	4.75488	20479.3	184.336	3535.59	2287.7	0	51146.4	5.95764	23792.4	3781.46	1855.55	1510.52	17931.4	1035.99	5232.74	16361.5	12317.3	3.68784	3094.15	235.577	3968.27
Denmark	Netweight (kg)	17086.9	0	19565.1	0.96876	3211.2	0.01404	9615.14	275.643	0	0	7403.19	160233	19984.5	3239.57	0.05148	0	14854	0.03744	275.544	101919	0	4827.88	0.00468	15531.5	232.619	0	4945.71	7424.97	0	4414.07	8522.76	64.3032	1.39464	859.496	690.866	538.415
Estonia	Netweight (kg)	15.3832	0	0	0	0	0	1079.54	77.6552	126.903	0	742.707	961.66	34.9596	360.009	0	0.22464	952.829	0.00468	473.916	1029.89	0	3806.86	0	0.05148	1029.47	0	21.9305	0	0	673.737	2796.1	0.3978	2.9484	1137.93	5.5692	110.12
Finland	Netweight (kg)	2653.01	0	1353.4	0	66.3109	0	5030.87	295.303	4484.26	0	1650.07	85520.4	5622.85	3006.5	0	0	6462.09	0	416.361	2799.97	0	5264.05	0	573.103	63140.2	0	224.336	56.525	16.2817	2417.16	2684.67	1435.73	0.03276	10.3662	14132.9	1386.67
France	Netweight (kg)	63699.8	25404.3	131342	0.3978	32.9659	187.822	41835.2	5388.42	416.511	2752.89	0	479550	44994.9	50621.9	116.069	0.03276	192941	22.4172	15801.3	19825.2	37.9548	9620.65	7.33824	19723.6	20420.5	22.8384	10763.9	15970.7	23197.8	223984	19812	18886.7	6226.88	11853.7	23048.3	30400.8
Germany	Netweight (kg)	214398	3201.47	268288	10.0012	2020.22	357.449	201655	34144.2	27527.6	4467.65	420624	0	77267.7	81469.1	664.406	0	277437	51.9386	69377.4	58570.3	0	69127.5	16444.3	58387.8	76394.4	0	46479.6	70623.4	46581.3	248139	55277.5	1.03716e+06	21.4999	86746.9	26340	41248.4
Hungary	Netweight (kg)	26349.4	0	138899	0	2957.44	167.918	4616.37	10086.1	73.2514	0	53793.9	137468	10752.7	0	0.13104	0	11330.3	8.38188	110.794	7.62372	0	9632.61	7716.3	1832.51	376.225	0	1655.2	2248.49	0	1562.2	30.6306	1774.01	11.597	2523.38	12.767	287.366
India	Netweight (kg)	1240.22	401.689	2885.1	0	0.5616	677.467	185940	80.9266	0.702	0	1602.29	17877.2	1018.92	144.991	0	50.0386	3172.21	4653.15	1885.45	0	720.87	5.26032	103225	1338.2	2411.23	0	0	0	19.8058	70.8084	0	177.821	8454.08	0	6204.29	9140.15
Ireland	Netweight (kg)	3479.28	281.231	917.594	0.0468	0	203.126	1486.61	27.5184	2.37744	0	2069.27	110927	383.826	1212.85	0.0468	0	861.195	0	96.0055	1571.42	0	0.78624	0	3.3462	345.136	48.5644	0	0	12319.3	752.848	9.31788	7.99812	0	219.356	605.704	7817.13
Italy	Netweight (kg)	51730	6694.69	45237.4	1417.78	7216.01	192.816	92653.3	2001.58	8173.6	190230	59587.8	318598	26843.3	22953.2	20872.2	0	0	376.89	3097.94	40197.7	0	16646.6	0.1404	23710	7219.54	0	7845.98	24094.6	3310.31	80127.7	26107.8	57050.3	81.8111	55635.3	5478.62	11251.8
Japan	Netweight (kg)	6712.01	3645.81	244.404	0	0	10.0105	147313	7.14636	0.51012	0	9188.61	7140.89	8029.13	64.4998	0.69732	2.87352	766.617	0	2275.89	6.8328	0	5.57388	113530	2.96244	220.994	0	0	3.31344	0	2.27448	20.2363	2784.41	59422.5	0	55591.4	1320.8
Malaysia	Netweight (kg)	1848.58	6372.63	114.688	0	0	493.979	318449	3.31344	1.3572	0	247.74	1038.02	19.174	0.10764	307.953	790.461	587.602	64486.8	447.169	10.5768	0	0	36456.1	1059.19	423.535	0	0	0.99684	231.112	225.674	5.90616	22.0334	2350.32	0	16936.6	3737.62
Mexico	Netweight (kg)	12628.5	0	31081.8	152.142	0	224.982	1.25072e+06	117.665	0	0	3586.87	128928	3769.9	969.425	110.05	0	8515.84	1973.09	10.9933	0.72072	0	3149.94	173151	752.235	59.2114	0	151.894	1053.7	1975.26	4418.29	23574.4	13.6984	6791.77	3.05604	963434	47.3944
Netherlands	Netweight (kg)	23137.9	2961.33	64027.9	0.24804	263.049	0.42588	40670.4	929.771	5243.41	0	40550.1	371596	44331.2	21812.5	380.718	45.3866	23553.6	1732.01	0	36105.5	0	79818.6	25010.1	4721.43	1586.87	0	8738.73	7729.16	706.062	80974.6	4663.88	7606.49	2.98584	3580.57	537.601	7389.75
Poland	Netweight (kg)	19910.1	73.813	10477.6	1.43676	2601.97	21.2051	97904.2	6661.69	2064.39	0	82255.6	385018	50510.1	29363.1	12.9449	0	46590.1	0.0936	2295.23	30776	0	0	9046.98	22246	145903	0	6493.09	1262.11	8905.96	32799.7	43460.2	2339.38	0.78624	21775.3	1482.65	4395.4
Portugal	Netweight (kg)	4433.4	0	17132.7	5.76576	2223.27	79.4243	6254.04	20.2878	0.15444	364.272	7236.71	22321.3	17125.6	1047.99	767.426	0	19247.1	0	967.89	301.242	0	3.77208	0.02808	5272.46	4.55832	0	0	0	0	26371.2	4291.4	150.167	0	10605.9	7060.41	661.148
Rep. of Korea	Netweight (kg)	6993.07	280.089	597.687	0.819	0	92.6078	782733	21.6122	0.10296	0	17153.4	82389.1	4272.26	4.75956	588.763	2191.23	10281.9	43050.8	578.944	320.426	0	25.5341	0	171.265	12845.3	35.451	51.7187	0.00936	2613.02	481.104	0.46332	5435.52	78987.4	1.74096	107155	4196.83
Serbia	Netweight (kg)	2007.52	0	315.994	0	46.3133	0	1892.58	18.8136	0.19188	0.48672	1.41336	127963	1136.79	154.763	0	0	2306.4	1.1934	459.805	0.351	0	164.525	0.06084	193.775	42.8454	0	0	1665.78	64.5419	1330.91	377.334	69.8958	0.234	3237.69	4.70808	290.853
Singapore	Netweight (kg)	4323.13	5313.91	179.969	3.43044	0	1.77372	132141	0.00936	2.11068	0	402.822	2454.92	3441.8	0	1970.77	548.253	8753.89	2627.39	1663.23	32.5634	0	0	12037.3	2318.4	3969.28	0	0	0	2195.29	0.03276	0	642.339	2755.5	0.6552	5637.55	412.008
Slovakia	Netweight (kg)	7920.84	0	7797.45	0.00468	4.0014	0.00936	3321.15	14437	15.6874	0	75818.2	132051	2285.98	12575.1	165.195	0	10871.2	0.02808	72.8302	2364.68	0	4715.99	543.91	2378.11	43.2479	144.561	1321.8	130.521	0	815.387	1511.59	657.816	0	2240.6	5.51304	1160.64
Slovenia	Netweight (kg)	14055.9	0	5740.85	0	235.806	0.04212	10076.1	606.121	69.2266	79.1482	2507.72	24478.4	1735.85	4166.28	9.477	0	14601	0	1931.87	0	0	4119.72	436.05	296.497	48.4988	0	72713.3	0	41.5724	2639.34	371.241	423.723	13.3567	1099.23	5.64876	29088.7
Spain	Netweight (kg)	19429.3	289.968	29083	0.2106	18482.9	32.8864	76025.6	171.321	341.612	2318.64	381177	101936	5322.3	7311.3	11929.6	0	143400	0.08892	23715.6	1849.18	76.7005	4761.53	78108.4	15512.5	1852.54	0	3311.96	7684.73	1015.18	0	2373.25	5594.84	9.23832	30123.1	11782.2	6874.01
Sweden	Netweight (kg)	4611.16	0	23993.8	0.03744	0	5.031	7229.4	609.5	36263.3	0	3777.12	189095	643.299	4104.3	1404.27	0	6769.76	1.66608	454.339	113442	0	6191.6	1.15128	0	67.626	0	144.233	160.276	0.14508	1925.5	0	30293.7	0.10296	661.729	257.409	2693.99
Thailand	Netweight (kg)	691.484	547.083	551.107	0	0	3.7674	347678	2.49444	89.608	0	2471.05	12128.1	16127.1	0	1821.75	128.288	1171.53	61113.5	1288.32	45.8032	0	31.2296	128663	1047.15	3857.99	0	0.49608	0	3329.83	596.929	5.86872	182.426	0	7.27272	5850.53	1189.72
Turkey	Netweight (kg)	28038.3	4482.8	5273.67	0.00936	0	2491.15	263155	29.4044	0.63648	110.682	20050.9	153815	32585.4	784.022	1672.41	0	15461.2	538.214	3835.33	5560.71	228.272	253.492	87194.4	28816.8	1213.14	0	82.7471	219.342	399.199	1054.59	928.1	2708.93	0.95004	0	29811.8	17429.7
USA	Netweight (kg)	128241	325056	49339	144330	190.972	602844	596458	87.4318	23.0209	67126.1	90942.2	494636	168385	892.939	203455	198819	139774	209331	23307	18402.3	396758	14648.7	191596	59436.7	58574.9	394842	31793.4	46109.2	269737	90505.1	41734.8	32564	89751.4	203978	0	12177.3
United Kingdom	Netweight (kg)	39125	333.066	28031.1	1.83456	490.202	172.865	75604.3	1019.02	2067.68	643.902	225299	1.33198e+06	13727.9	38133.3	74.7864	0	41566.3	415.958	8670.04	12500.6	0	1408.58	17916.9	14094.9	12350.6	71474.2	0	1947.16	13365.2	39713	35492.7	59784.7	299.52	84318.2	20088.9	0
source: BACI 2019		Manufacturing of Al plate, sheet & strip (both types)	Manufacturing of Al plate, sheet & strip (both types)	Manufacturing of Al plate, sheet & strip (both types)	Manufacturing of Al plate, sheet & strip (both types)	Manufacturing of Al plate, sheet & strip (both types)	Manufacturing of Al plate, sheet & strip (both types)	Manufacturing of Al plate, sheet & strip (both types)	Manufacturing of Al plate, sheet & strip (both types)	Manufacturing of Al plate, sheet & strip (both types)	Manufacturing of Al plate, sheet & strip (both types)	Manufacturing of Al plate, sheet & strip (both types)	Manufacturing of Al plate, sheet & strip (both types)	Manufacturing of Al plate, sheet & strip (both types)	Manufacturing of Al plate, sheet & strip (both types)	Manufacturing of Al plate, sheet & strip (both types)	Manufacturing of Al plate, sheet & strip (both types)	Manufacturing of Al plate, sheet & strip (both types)	Manufacturing of Al plate, sheet & strip (both types)	Manufacturing of Al plate, sheet & strip (both types)	Manufacturing of Al plate, sheet & strip (both types)	Manufacturing of Al plate, sheet & strip (both types)	Manufacturing of Al plate, sheet & strip (both types)	Manufacturing of Al plate, sheet & strip (both types)	Manufacturing of Al plate, sheet & strip (both types)	Manufacturing of Al plate, sheet & strip (both types)	Manufacturing of Al plate, sheet & strip (both types)	Manufacturing of Al plate, sheet & strip (both types)	Manufacturing of Al plate, sheet & strip (both types)	Manufacturing of Al plate, sheet & strip (both types)	Manufacturing of Al plate, sheet & strip (both types)	Manufacturing of Al plate, sheet & strip (both types)	Manufacturing of Al plate, sheet & strip (both types)	Manufacturing of Al plate, sheet & strip (both types)	Manufacturing of Al plate, sheet & strip (both types)	Manufacturing of Al plate, sheet & strip (both types)	Manufacturing of Al plate, sheet & strip (both types)
Global supply chain		Exporter	Exporter	Exporter	Exporter	Exporter	Exporter	Exporter	Exporter	Exporter	Exporter	Exporter	Exporter	Exporter	Exporter	Exporter	Exporter	Exporter	Exporter	Exporter	Exporter	Exporter	Exporter	Exporter	Exporter	Exporter	Exporter	Exporter	Exporter	Exporter	Exporter	Exporter	Exporter	Exporter	Exporter	Exporter	Exporter
Importer	Unit	Austria	Bahrain	Belgium	Brazil	Bulgaria	Canada	China	Czechia	Denmark	Egypt	France	Germany	Greece	Hungary	India	Indonesia	Italy	Japan	Netherlands	Norway	Oman	Poland	Rep. of Korea	Romania	Russian Federation	Saudi Arabia	Serbia	Slovenia	South Africa	Spain	Sweden	Switzerland	Thailand	Turkey	USA	United Kingdom
Austria	Trade Value ($)	0	0	222958	3.37584	17469.7	490.221	7010.7	33695.7	1223.36	27.6182	658227	1.66492e+06	51135.9	38445.6	8.69856	0	379670	671.43	27762	9860.82	0	32202.4	148.287	64008.9	9217.88	532.01	20382.6	44696.5	68.7211	12225.9	2456.84	218523	2.38992	61166.1	1112.76	34268.9
Belgium	Trade Value ($)	122839	0	0	5.39136	3206.31	2.29632	350832	3591.02	7535.65	0	90008.1	2.05268e+06	3582.21	10622.6	178.838	0	108270	598.385	168401	18198.8	0	1903.57	30.8818	20212.5	879.204	64.5216	3821.54	9237.82	345529	32810.6	2067.51	9569.89	3.5256	20390.7	112582	92738.1
Brazil	Trade Value ($)	17947.1	0	7664.37	0	0	2607.82	690607	0.05616	0	0	56337.4	295757	2953.88	13444.2	23.7994	2.27136	77868.5	1560.42	3245.44	872.589	0	1010.42	28421.1	1453.99	1380.84	0	0	0	171667	426.685	16847.5	112.551	6166.29	193.696	138736	7076.35
Bulgaria	Trade Value ($)	3926.72	0	745.056	0	0	0	6846.32	74.1998	123.159	0	367.324	55680.6	11331.5	1707.64	0	0	3354.55	0	502.819	1003.29	0	28679.2	0	16935.5	4497.74	0	1661.45	0	0	1487.23	1245.95	340.236	0	8135.3	97.2067	300.144
Canada	Trade Value ($)	33006.4	218.082	22830.6	162.321	1.872	0	1.62079e+06	2.12784	10.5518	310.758	77382.2	465053	17074.7	2759.07	11611.6	10841.3	9240.49	24439.3	14151.3	1481.48	4301.96	5221.78	14100.8	17489	18919	365340	83.5661	271.159	7315.09	44286.8	9205.15	413.612	208.372	37083.2	6.52236e+06	14700.5
China	Trade Value ($)	97048.1	5289.09	210724	241.076	80.9266	38971.5	0	495.206	14770.9	4.82976	167386	419251	15175.9	913.885	637.872	302.078	10140.3	1.4776e+06	24178.7	246.287	0	969.896	1.25096e+06	2323.45	147019	1799.75	9.12912	31.5307	10497.2	12470.4	3384.88	22586.8	25848.3	185.677	1.01322e+06	107100
China, Hong Kong SAR	Trade Value ($)	66.9614	0	1901.71	0	0	132.631	93016	0	1114.45	0	6249.89	10994.3	207.287	0	449.392	82.187	1047.05	33636.8	45.3274	341.01	0	0.54912	15994.3	0	3381.9	0	0	0	0	17.472	62.0256	82.4366	126570	0	80668.7	3483.5
Czechia	Trade Value ($)	72290	309.666	58507.2	0.96096	2569.34	26.8757	42480	0	12049.7	3.0264	166663	614879	84752.3	66856.4	1603.81	34.7693	70372.4	2222.28	37964	11220.6	0	171855	11.8622	91971.5	18692.8	8349.14	6159.69	101283	1312.42	14919.1	127679	99569.4	182.626	11994.3	2204.63	15752.3
Denmark	Trade Value ($)	99374.2	0	98267.5	15.288	10217.1	1.87824	32963	1647.79	0	0	45739	713192	105507	14638.6	4.20576	0	59554.3	1.75344	2034	369581	0	29691.3	3.5256	68843.9	1077.34	0	27123.3	29264.2	0	21541.8	41110.8	1198.3	59.7605	3072.09	5579.58	5564.83
Estonia	Trade Value ($)	261.163	0	0	0	0	0	3012.33	859.728	2564.47	0	3456.65	6509.21	228.197	1416.7	0	0.61776	4586.39	0.9048	179.169	5268.59	0	18350.5	0	0.39936	2941.01	0	92.4144	0	0	4065.68	13704	3.66288	59.7605	4868.88	218.394	511.536
Finland	Trade Value ($)	13000.7	0	9732.77	0	365.889	0	16137.4	2218.7	23157.6	0	39116.7	330662	28635.4	16134	0	0	29473.3	0	2604.57	14512.2	0	23554.9	0	3692.96	207804	0	976.604	1734.45	567.241	11676	17212.6	9067.62	7.73136	418.186	68146.6	7633.87
France	Trade Value ($)	352150	84008.7	532745	11.7499	133.867	874.935	147960	26779.9	9508.03	9667.93	0	2.67959e+06	333457	210199	758.996	1.26672	794988	433.187	106856	80787.1	168.748	48145.4	496.629	100272	89196.5	49.1712	50597.7	74069.2	98343.1	1.06677e+06	103228	108922	26975.7	55250.4	296644	261901
Germany	Trade Value ($)	1.03371e+06	11278.6	1.67121e+06	57.6451	14088.5	442.441	700948	165452	205780	12984.2	1.9481e+06	0	473669	357572	8359.64	0	1.18774e+06	1155.48	569937	314166	0	320102	38434.9	247099	116571	0	200435	238151	172951	988767	236458	3.81637e+06	406.58	332229	245075	203615
Hungary	Trade Value ($)	136685	0	653936	0	12108.5	201.246	13189.1	47928.6	319.794	0	266090	699312	48213	0	1.07952	0	58402.5	129.28	2570.34	108.401	0	44860.9	39711.6	7315.03	1010.42	0	6203.09	12934.9	0	9159.33	176.792	11833.2	76.8518	18700.2	1197.42	3367.4
India	Trade Value ($)	13851.5	1477.75	10455.9	0	2.43984	488.555	714673	563.803	14.9635	0	18039.5	128485	4451.23	1065.77	0	176.399	14543.3	36428.1	9362.56	0	2003.08	117.505	358610	8402.6	15861.7	0	0	0	131.583	189.216	0	1589.64	32001.1	0	70363.9	88822.3
Ireland	Trade Value ($)	29807.5	1083.88	13595.6	1.3416	0	1088.79	4453.69	134.422	28.211	0	19234.6	597953	1861.66	9609.4	5.99664	0	6436.29	0	943.806	12806.6	0	17.8901	0	31.0315	1873.02	225.676	0	0	67948.5	5179.24	47.5051	87.2165	0	433.48	14605.6	84460.7
Italy	Trade Value ($)	270456	23220.7	263954	163.837	27465.6	898.916	317538	8395.05	37257.5	577827	268452	1.41892e+06	130895	97422.5	65232.2	0	0	9013.34	18556	178989	0	79435.6	8.2056	102502	39947.3	0	62160.7	90389.5	12441.9	337186	123198	274373	302.316	195369	74399.5	91277
Japan	Trade Value ($)	33347.7	13791.8	4690.64	0	0	198.476	735917	41.7706	50.3693	0	60290.8	86480.3	34903	268.332	2.4024	20.1302	3300.73	0	20726.7	32.5354	0	28.8787	415834	48.4973	920.469	0	0	892.077	0	40.741	255.834	16664.8	278644	0	868650	18266.7
Malaysia	Trade Value ($)	7107.78	30176.5	1041.61	0	0	1978.01	1.02141e+06	22.2456	262.81	0	2267.9	12278	93.2942	0.44928	1990.4	5590.91	3587.29	440372	2710.67	53.2334	0	0	136706	5103.98	1505.14	0	0	45.5645	1746.99	167.4	414.068	731.509	10401.4	0	138105	28947
Mexico	Trade Value ($)	73458.4	0	170370	904.694	0	1027.1	4.27571e+06	788.58	0	0	20254.2	557086	19503.2	5020.88	770.503	0	39527	11947.7	83.8344	11.6626	0	12624.9	611643	4130.89	254.411	0	550.561	3929.58	8974.04	27558.4	114382	90.2054	31571.9	30.3014	5.77807e+06	613.941
Netherlands	Trade Value ($)	102536	11484.8	275468	2.2152	1151.12	2.19024	150763	6029.16	30153.2	0	198076	1.80451e+06	210642	102446	2474.95	112.551	104497	5984.72	0	78384.7	0	156434	89287.6	20025.2	5946.71	0	38765.4	36145.4	2807.42	310908	16176.1	65475.7	19.057	16127.1	13004.2	48602.7
Poland	Trade Value ($)	145062	259.334	52398.1	6.09024	26976.3	246.118	314540	39145.4	19288	0	527831	2.49746e+06	392759	127604	301.498	0	197814	0.20592	21326.1	169106	0	0	64366.1	89732	674990	0	27474	5267.43	56653.5	78914.7	296830	23469.6	4.11216	88303.9	24787.6	55532.3
Portugal	Trade Value ($)	19764.7	0	67790.4	54.9557	7865.63	82.5677	19558.1	198.937	5.18544	1310.37	55641.1	138431	76801.7	4242.94	2718.11	0	66867.8	0	6191.07	1613.91	0	32.292	19.4875	22717.2	14.1898	0	0	0	0	127276	20771.3	4054.22	0	31390.6	69327.7	4621.51
Rep. of Korea	Trade Value ($)	39479.1	1042.72	4953.71	9.2352	0	691.224	2.88958e+06	1411.12	11.2819	0	270845	481236	17522.3	74.0314	2570.94	6017.49	45067.9	257317	4712.34	1962.65	0	274.966	0	1254.35	45599.1	338.277	322.801	5.38512	13890.5	2742.76	84.2525	33381.5	304011	8.04336	1.05349e+06	48826.6
Serbia	Trade Value ($)	8596.08	0	2661.75	0	451.726	0	5624.13	125.312	2.57088	3.0264	91.703	441888	5381.59	1742.01	0	0	9848.99	4.38048	3158.11	7.956	0	874.455	4.09968	839.118	271.989	0	0	10728	322.246	8174.23	1730.68	1035.29	7.33824	13143.3	254.199	1088.16
Singapore	Trade Value ($)	31083.1	19880.2	958.932	13.3286	0	28.3795	435288	0.312	23.4624	0	4537.65	17266.2	17169	0	3916.27	965.166	30436.1	75536.1	6358.72	140.157	0	0	46879.9	11146.4	15735.9	0	0	0	9215.93	0.16224	0	5896.64	15523.9	17.1475	38957.7	2911.24
Slovakia	Trade Value ($)	49001.9	0	39079.9	0.23088	10.3147	0.34944	12222.7	108492	239.16	0	344195	580080	16635.2	56594	642.633	0	42683.2	0.9048	1820.87	10695	0	24196	1799.06	8585.05	38.5944	727.341	5652.85	775.058	0	4962.17	17068.8	5047.6	0	8378.47	23.3688	9970.63
Slovenia	Trade Value ($)	74061.8	0	17070.6	0	925.642	0.22464	34480.7	3194.22	309.036	258.598	11651.4	96259.5	15260.9	9131	39.9298	0	77991.1	0	17818.4	0	0	16321	2938.82	1257.19	156.331	0	145229	0	181.99	16789.8	309.086	6582.58	325.89	7086.18	55.8605	39274.1
Spain	Trade Value ($)	88237.4	1049.76	140225	29.0534	54737	606.74	234948	1547.1	1943.02	8530.57	1.5967e+06	550659	59115.8	34628.2	39410.9	0	617273	72.1531	129002	15321.4	251.029	18543.8	270010	68856.7	12301.2	0	18467.5	28803.6	10983.6	0	16650.3	29810.8	45.9139	131394	87474.2	68074.7
Sweden	Trade Value ($)	18909.5	0	127734	2.35872	0	45.5894	27162.2	2352.47	179662	0	19151.8	727202	3173.8	19897.8	3256.59	0	33221.9	8.424	7561.91	347123	0	24326.3	5.8344	0	367.417	0	628.362	693.707	0.6552	9794.84	0	166295	0.49296	2668.94	2713.66	13085.9
Thailand	Trade Value ($)	2901	2492.78	2298.55	0	0	134.216	1.42511e+06	87.6346	382.337	0	14343.8	69940.3	86007.6	0	9214.79	462.846	4565.96	269854	6416.9	405.631	0	167.407	519868	4632.8	15859.7	0	3.38208	0	13985.9	1121.8	45.0466	895.009	0	4.51152	39149.1	4246.96
Turkey	Trade Value ($)	130179	16682.8	32280.7	4.68624	0	11182.2	730524	93.7872	111.858	362.151	122067	648638	129108	3182.56	5437.39	0	73390	2382.31	22455.4	35179.6	677.826	879.803	277363	116443	4145.21	0	398.156	363.936	1585.28	3508.47	5839.5	11416.8	4.36176	0	254381	91473.2
USA	Trade Value ($)	883213	1.5377e+06	237216	566243	793.94	2.64503e+06	2.42451e+06	439.851	182.414	279928	513861	2.32349e+06	802179	8187.74	590701	543197	700389	809660	148894	56647.4	1.3294e+06	57952.2	839021	246792	247079	1.54868e+06	144845	134593	996862	375197	234097	192567	326373	646472	0	117421
United Kingdom	Trade Value ($)	200390	1263.56	92135.3	347.194	1558.81	1263.79	241645	6078.63	7340.07	2290.97	1.00345e+06	6.54977e+06	71367.8	151058	1290.94	0	153338	4860.86	43338.8	89151.3	0	8345.76	59685	68817.8	63264.4	316402	0	18472.6	286272	169484	123455	465989	1044.47	138900	188677	0
Calculation of market price of Al plates, sheets & strips used in EVs in $/kg used to determine the cost of domestic production:
term	value	unit	source
Global trade amount of Al plates, sheets & strips	4.03035e+07	kg	BACI 2019
Global trade value of Al plates, sheets & strips	1.73855e+08	$	BACI 2019
Global average market price of Al plates, sheets & strips	4.31365	$/kg

## Sheet: EVI_Al_pl
Importer	Unit	Austria	Bahrain	Belgium	Brazil	Bulgaria	Canada	China	Czechia	Denmark	Egypt	France	Germany	Greece	Hungary	India	Indonesia	Italy	Japan	Netherlands	Norway	Oman	Poland	Rep. of Korea	Romania	Russian Federation	Saudi Arabia	Serbia	Slovenia	South Africa	Spain	Sweden	Switzerland	Thailand	Turkey	USA	United Kingdom	total trade	domestic production	total production
Austria	Trade Value ($)			105.08	0	0	0	0	0	0	0	310.222	784.678	0	0	0		178.938	0	0	0		0	0	0	0	0	0	0	0	0	0	102.99	0	0	0	16.1509	1498.06	3694.47	5192.53
Belgium	Trade Value ($)	2265.68			0	0	0	6470.87	0	0		0	37860.4	0	0	0		0	0	0	0		0	0	0	0	0	0	0	6373.06	0	0	0	0	0	0	0	52970	194118	247088
Brazil	Trade Value ($)	0		0			0	53514.4	0			0	22917.8	0	0	0	0	6033.94	0	0	0		0	2202.32	0	0				13302.3	0	0	0	0	0	10750.5	0	108721	0	108721
Bulgaria	Trade Value ($)	0		0				0	0	0		0	14.4165	2.93387	0			0		0	0		7.42544		4.38483	0		0			0	0	0		0	0	0	29.1606	0	29.1606
Canada	Trade Value ($)	0	0	0	0	0		164.421	0	0	0	0	47.1773	0	0	0	0	0	0	0	0	0	0	0	0	0	37.0619	0	0	0	0	0	0	0	0	661.66	0	910.32	588.45	1498.77
China	Trade Value ($)	0	0	0	0	0	0		0	0	0	0	0	0	0	0	0	0	39695.4	0	0		0	33606.7	0	0	0	0	0	0	0	0	0	0	0	0	0	73302.1	2.25079e+06	2.3241e+06
China, Hong Kong SAR	Trade Value ($)	0		0			0	748.627		0		0	0	0		0	0	0	270.721	0	0		0	128.728		0					0	0	0	1018.68		649.251	0	2816.01	0	2816.01
Czechia	Trade Value ($)	2932.77	0	2373.61	0	0	0	1723.4		0	0	6761.43	24945.4	3438.37	2712.34	0	0	2854.98	0	0	0		6972.11	0	3731.25	0	0	0	4109.01	0	605.263	5179.87	4039.49	0	0	0	0	72379.3	0	72379.3
Denmark	Trade Value ($)	96.1583		95.0873	0	0	0	0	0			0	690.111	102.092	0	0		57.627	0	0	357.62		0	0	66.616	0		0	0		0	0	0	0	0	0	0	1465.31	0	1465.31
Estonia	Trade Value ($)	0						0	0	0		0	0	0	0		0	0	0	0	0		391.287		0	0		0			0	292.21	0	0	0	0	0	683.497	0	683.497
Finland	Trade Value ($)	176.762		0		0		219.41	0	314.858		0	4495.81	389.338	219.364			400.729		0	197.313		320.261		0	2825.37		0	0	0	158.752	234.029	0	0	0	926.546	0	10878.5	0	10878.5
France	Trade Value ($)	15499.2	0	23447.8	0	0	0	0	0	0	0		117937	0	0	0	0	34989.9	0	0	0	0	0	0	0	0	0	0	0	0	46951.8	0	0	0	0	0	0	238826	900033	1.13886e+06
Germany	Trade Value ($)	25818.9	0	41741.7	0	0	0	17507.5	0	0	0	48657.5		0	0	0		29666.1	0	0	0		0	0	0	0		0	0	0	24696.4	0	95321.4	0	0	0	0	283410	1.60945e+06	1.89286e+06
Hungary	Trade Value ($)	13139.5		62863		0	0	1267.87	4607.39	0		25579.3	67225	4634.73		0		5614.25	0	0	0		4312.49	3817.48	0	0		0	0		0	0	0	0	0	0	0	193061	0	193061
India	Trade Value ($)	0	0	0		0	0	14749.8	0	0		0	2651.75	0	0		0	0	751.823	0		0	0	7401.18	0	0				0	0		0	660.456		1452.21	1833.16	29500.4	0	29500.4
Ireland	Trade Value ($)	723.066	0	0	0		0	108.037	0	0		466.59	14505.1	0	0	0		0		0	310.662		0		0	0	0			1648.29	0	0	0		0	0	2048.84	19810.6	0	19810.6
Italy	Trade Value ($)	967.136	0	943.885	0	0	0	1135.5	0	0	2066.28	959.972	5073.97	0	0	0			0	0	0		0	0	0	0		0	0	0	1205.76	0	981.144	0	698.629	0	0	14032.3	43150.8	57183
Japan	Trade Value ($)	0	0	0			0	43260.6	0	0		0	0	0	0	0	0	0		0	0		0	24444.6	0	0			0		0	0	0	16380		51063.2	0	135148	475994	611142
Malaysia	Trade Value ($)	0	281.059	0			0	9513.28	0	0		0	0	0	0	0	0	0	4101.56	0	0			1273.26	0	0			0	0	0	0	0	0		1286.29	0	16455.4	0	16455.4
Mexico	Trade Value ($)	0		2984.21	0		0	74893.6	0			0	9757.96	0	0	0		0	0	0	0		0	10713.6	0	0		0	0	0	0	0	0	0	0	101209	0	199558	0	199558
Netherlands	Trade Value ($)	663.251	0	1781.86	0	0	0	975.203	0	0		1281.25	11672.4	1362.53	662.666	0	0	675.937	0		507.029		1011.89	577.554	0	0		0	0	0	2011.1	0	0	0	0	0	0	23182.7	14467.4	37650.1
Poland	Trade Value ($)	30420.8	0	0	0	0	0	65961.8	0	0		110691	523740	82365.1	26759.8	0		41483.3	0	0	35463.1			0	18817.6	141551		0	0	0	16549.1	62247.9	0	0	18518.1	0	0	1.17457e+06	0	1.17457e+06
Portugal	Trade Value ($)	420.331		1441.68	0	167.276	0	415.937	0	0	0	1183.31	2943.97	1633.32	0	0		1422.06		0	0		0	0	483.12	0					2706.74	441.737	0		667.575	1474.37	0	15401.4	0	15401.4
Rep. of Korea	Trade Value ($)	0	0	0	0		0	191195	0	0		0	31842	0	0	0	0	0	0	0	0		0		0	0	0	0	0	0	0	0	0	20115.5	0	69706.2	0	312859	1.71463e+06	2.02749e+06
Serbia	Trade Value ($)	0		0		0		0	0	0	0	0	134.964	0	0			0	0	0	0		0	0	0	0			0	0	0	0	0	0	0	0	0	134.964	643.28	778.244
Singapore	Trade Value ($)	0	0	0	0		0	962.202	0	0		0	0	0		0	0	67.2789	0	0	0			103.628	0	0				0	0		0	0	0	0	0	1133.11	0	1133.11
Slovakia	Trade Value ($)	3546.99		2828.79	0	0	0	884.738	7853.15	0		24914.5	41988.9	0	4096.54	0		3089.61	0	0	0		1751.42	0	0	0	0	0	0		0	0	0		0	0	0	90954.6	0	90954.6
Slovenia	Trade Value ($)	189.341		0		0	0	88.1506	0	0	0	0	246.09	0	0	0		199.386		0			0	0	0	0		371.282		0	0	0	0	0	0	0	100.405	1194.65	0	1194.65
Spain	Trade Value ($)	0	0	0	0	0	0	1412.14	0	0	0	9596.88	3309.7	0	0	0		3710.08	0	0	0	0	0	1622.88	0	0		0	0	0		0	0	0	0	0	0	19651.7	56808.7	76460.3
Sweden	Trade Value ($)	5051.69		34124.2	0		0	7256.41	0	47996.9		0	194273	0	0	0		8875.27	0	0	92734.3		6498.81	0		0		0	0	0	0		44426	0	0	0	0	441236	0	441236
Thailand	Trade Value ($)	0	0	0			0	1177.1	0	0		0	0	0		0	0	0	222.892	0	0		0	429.396	0	0		0		0	0	0	0		0	0	0	1829.39	4008.8	5838.19
Turkey	Trade Value ($)	0	0	0	0		0	218.497	0	0	0	0	194.005	38.6157	0	0		0	0	0	0	0	0	82.9584	34.8277	0		0	0	0	0	0	0	0		76.0845	0	644.989	1710.8	2355.79
USA	Trade Value ($)	90762.6	158021	0	58189.4	0	271814	249153	0	0	0	0	238771	82435.2	0	60702.9	55821.2	71974.8	83204	0	0	136614	0	86221.2	0	0	159149	0	0	102442	0	0	0	0	66434.1		0	1.97171e+06	2.7816e+06	4.75331e+06
United Kingdom	Trade Value ($)	4547.97	0	2091.07	0	0	0	5484.27	0	0	0	22773.9	148651	0	3428.35	0		3480.09	0	0	0		0	0	0	0	7180.93		0	0	3846.54	2801.89	10575.9	0	3152.42	0		218014	0	218014
domestic production	Trade Value ($)	3694.47		194118			588.45	2.25079e+06				900033	1.60945e+06					43150.8	475994	14467.4				1.71463e+06				643.28			56808.7			4008.8	1710.8	2.7816e+06
Al plates, sheets & strips total revenue	Trade Value ($)	200917	158302	370940	58189.4	167.276	272402	3.00126e+06	12460.5	48311.8	2066.28	1.15321e+06	3.11612e+06	176402	37879	60702.9	55821.2	257925	604240	14467.4	129570	136614	21265.7	1.88726e+06	23137.8	144377	166367	1014.56	4109.01	123765	155540	71197.6	155447	42183.5	91181.6	3.02086e+06	3998.56			1.57797e+07

## Sheet: Data(DI_Al_fo)
Al foil
Term	value	unit	source	comment
Global production amount of LIB cells in 2019	432000000	kg	see excel sheet "LCIA data LIB & EV.xlsx" tab "Data(DI_Cell)"
Mass share of Al foil in LIB cell	0.140707	weight%	see excel sheet "Inventory flows_Swiss_EV.xlsx" tab "Additional_data_Al" section "Al foil"
Global production amount of Al foil used in automotive applications in 2019	6.07856e+07	kg		Due to missing data, the global production of Al foil used in the battery cells of EVs is calculated based on the global production amount of LIB cells and the mass share of Al foil in the LIB cells.
Total market size of Al foils in 2019	25610000000	$	(Reports and Data 2020)
Market share of Al foil used within the segment "others" including the use in LIBs	0.27		(Grand View Research 2021)
Market size of Al foil used within the segment "others"	6914700000	$
Market share of Al foil used within LIBs in the segment of "Others"	0.06			Due to missing data, it is assumed that 6% of the Al foil market size covered under "others" account for the use of Al foil in LIBs. Using this assumption, the market price calculated based on the global market size and the global production is in line with the market price calculated based on BACI data (see tab "Data(EVI_Al_fo)".
Market size of Al foil used within LIBs	414882000	$
Share of LIBs used in the transportation sector:	0.6		(Tsiropoulos et al. 2018), (U.S. Department of Energy 2020)
Market size of Al foil used within LIBs of EVs	248929200	$
Due to lack of country-specific production data of Al foils, the production shares of major producers is determined based on the global export data. Here, countries with export shares larger than 1% are considered.
country	Existing or non-existing Al foil production based on google search (sample company)	Company related website	Production shares according to (IndexBox Platform 2021)	Share of the export amounts on the total exports	Production shares considered in this study
Austria	yes (AMAG)	https://www.amag-al4u.com/en/our-products/foil-stock.html		0.0678783	0.0673631
Belgium	no			0.0110836
China			0.42	0.401941	0.42
Croatia	yes (Aluflexpack)	https://www.aluflexpack.com/		0.0141561	0.0140487
France	yes (Eurofoil)	http://www.eurofoil.com/about_us/rugles.html		0.0140039	0.0138976
Germany	yes (Korff)	https://www.korff.ch/en/home-english/		0.0878995	0.0872324
Greece	yes (Symetal)	https://www.symetal.gr/en/home-page		0.0135856	0.0134825
India	yes (Hindalco)	http://www.hindalco.com/our-businesses/aluminium-overview/aluminium-foil-and-packaging	0.084	0.0185066	0.084
Italy	yes (Laminazione Sottile)	https://www.laminazionesottile.com/en/aluminium-foil		0.0570696	0.0566365
Japan	yes ( UACJ)	https://ufo.uacj-group.com/en/index.html		0.0344836	0.0342218
Malaysia	yes (Confoil)	http://www.confoilmalaysia.com/profile.htm		0.0281349	0.0279213
Philippines	no			0.0342527
Poland	yes (Korff)	https://www.korff.ch/en/home-english/		0.0251909	0.0249997
Rep. of Korea	yes (LOTTE)	http://www.lotteal.co.kr/eng/main.asp		0.0243349	0.0241502
Russia			0.056		0.056
Switzerland	yes (Finfoil)	https://www.finfoil.com/en/partners/impol/		0.0191341	0.0189888
Thailand	yes (Toyo Aluminium K.K.)	https://www.toyal.co.jp/eng/		0.0186866	0.0185447
Turkey	yes (Symetal)	https://www.symetal.gr/en/home-page		0.0168918	0.0167635
USA	yes (Amcor)	https://www.alcircle.com/news/top-five-aluminium-foil-manufacturers-in-the-u-s-27924		0.0219154	0.0217491
United Arab Emirates	no			0.0126996
Rest w/o Belgium, China, India, Philippines, Russia and United Arab Emirates				0.443365
total			0.56	0.921848	1
																0.0678783							0.0110836																										0.401941
			Trade data in unit: Netweight (kg)
Manufacturing of Al foil for electric vehicles			Exporter	Exporter	Exporter	Exporter	Exporter	Exporter	Exporter	Exporter	Exporter	Exporter	Exporter	Exporter	Exporter	Exporter	Exporter	Exporter	Exporter	Exporter	Exporter	Exporter	Exporter	Exporter	Exporter	Exporter	Exporter	Exporter	Exporter	Exporter	Exporter	Exporter	Exporter	Exporter	Exporter	Exporter	Exporter	Exporter	Exporter	Exporter	Exporter	Exporter	Exporter	Exporter	Exporter	Exporter	Exporter	Exporter	Exporter
Importer	Production amount	Unit	Afghanistan	Albania	Algeria	American Samoa	Andorra	Angola	Anguilla	Antartica	Antigua and Barbuda	Argentina	Armenia	Aruba	Australia	Austria	Azerbaijan	Bahamas	Bahrain	Bangladesh	Barbados	Belarus	Belgium	Belize	Benin	Bermuda	Bhutan	Bolivia (Plurinational State of)	Bonaire	Bosnia Herzegovina	Botswana	Bouvet Island	Br. Antarctic Terr.	Br. Indian Ocean Terr.	Br. Virgin Isds	Brazil	Brunei Darussalam	Bulgaria	Burkina Faso	Burundi	Cabo Verde	Cambodia	Cameroon	Canada	Cayman Isds	Central African Rep.	Chad	Chile	China
Afghanistan		Netweight (kg)	0			0			0	0	0			0			0	0							0		0	0	0			0	0		0				0	0	0				0	0	0		11459.3
Albania		Netweight (kg)	0			0			0	0	0			0			0	0							0		0	0	0			0	0		0				0	0	0				0	0	0		3110.9
Antarctica		Netweight (kg)	0			0			0	0	0			0			0	0							0		0	0	0			0	0		0				0	0	0				0	0	0
Algeria		Netweight (kg)	0			0			0	0	0			0			0	0					202.536		0		0	0	0			0	0		0				0	0	0				0	0	0		32703.1
American Samoa		Netweight (kg)	0			0			0	0	0			0			0	0							0		0	0	0			0	0		0				0	0	0				0	0	0
Andorra		Netweight (kg)	0			0			0	0	0			0			0	0							0		0	0	0			0	0		0				0	0	0				0	0	0
Angola		Netweight (kg)	0			0			0	0	0			0			0	0							0		0	0	0			0	0		0	0.036			0	0	0				0	0	0		982.008
Antigua and Barbuda		Netweight (kg)	0			0			0	0	0			0			0	0							0		0	0	0			0	0		0				0	0	0				0	0	0		184.068
Azerbaijan		Netweight (kg)	0			0			0	0	0			0			0	0					0.18		0		0	0	0			0	0		0				0	0	0				0	0	0		1445.44
Argentina		Netweight (kg)	0			0			0	0	0			0		7286.83	0	0							0		0	0	0			0	0		0	93.816			0	0	0			0.36	0	0	0	0.36	2728.66
Australia		Netweight (kg)	0			0			0	0	0			0		10159.6	0	0					21.816		0		0	0	0			0	0		0	0.108			0	0	0			2.088	0	0	0	5.4	95620.4
Austria	4.09471e+06	Netweight (kg)	0			0			0	0	0			0			0	0					20452.8		0		0	0	0			0	0		0			4.5	0	0	0			0.396	0	0	0		652.752
Bahamas		Netweight (kg)	0			0			0	0	0			0			0	0							0		0	0	0			0	0		0	4.464			0	0	0				0	0	0		336.744
Bahrain		Netweight (kg)	0			0			0	0	0			0			0	0							0		0	0	0			0	0		0	0.504			0	0	0				0	0	0		15595
Bangladesh		Netweight (kg)	0			0			0	0	0			0			0	0							0		0	0	0			0	0		0				0	0	0				0	0	0		40280.4
Armenia		Netweight (kg)	0			0			0	0	0			0			0	0							0		0	0	0			0	0		0			114.3	0	0	0				0	0	0		194.832
Barbados		Netweight (kg)	0			0			0	0	0			0			0	0							0		0	0	0			0	0		0	0.036			0	0	0			692.172	0	0	0		93.924
Belgium		Netweight (kg)	0			0			0	0	0			0		51998.4	0	0							0		0	0	0			0	0		0				0	0	0			0.036	0	0	0		27757
Bermuda		Netweight (kg)	0			0			0	0	0			0			0	0							0		0	0	0			0	0		0	0.36			0	0	0			0.396	0	0	0		0.756
Bhutan		Netweight (kg)	0			0			0	0	0			0			0	0							0		0	0	0			0	0		0				0	0	0				0	0	0
Bolivia		Netweight (kg)	0			0			0	0	0			0			0	0							0		0	0	0			0	0		0	260.424			0	0	0				0	0	0	60.048	115.632
Bosnia Herzegovina		Netweight (kg)	0			0			0	0	0			0	0.18	1142.03	0	0							0		0	0	0			0	0		0				0	0	0				0	0	0		1273.46
Botswana		Netweight (kg)	0			0			0	0	0			0			0	0							0		0	0	0			0	0		0				0	0	0				0	0	0		46.692
Bouvet Island		Netweight (kg)	0			0			0	0	0			0			0	0							0		0	0	0			0	0		0				0	0	0				0	0	0
Brazil		Netweight (kg)	0			0			0	0	0	10.08		0		1061.5	0	0					3.06		0		0	0	0			0	0		0				0	0	0			0.36	0	0	0	18.108	212596
Br. Antarctica Ter.		Netweight (kg)	0			0			0	0	0			0			0	0							0		0	0	0			0	0		0				0	0	0				0	0	0
Belize		Netweight (kg)	0			0			0	0	0			0			0	0							0		0	0	0			0	0		0	0.144			0	0	0				0	0	0		10676.2
Br. Indian Ocean Terr.		Netweight (kg)	0			0			0	0	0			0			0	0							0		0	0	0			0	0		0				0	0	0				0	0	0
Solomon Islands		Netweight (kg)	0			0			0	0	0			0	98.172		0	0							0		0	0	0			0	0		0				0	0	0				0	0	0		323.244
British Vergin Islands		Netweight (kg)	0			0			0	0	0			0			0	0							0		0	0	0			0	0		0				0	0	0				0	0	0
Brunei Darussalam		Netweight (kg)	0			0			0	0	0			0	3.276		0	0							0		0	0	0			0	0		0				0	0	0				0	0	0		1940.29
Bulgaria		Netweight (kg)	0			0			0	0	0			0		4805.28	0	0					12.636		0		0	0	0			0	0		0				0	0	0				0	0	0		6009.34
Myanmar		Netweight (kg)	0			0			0	0	0			0			0	0							0		0	0	0			0	0		0				0	0	0				0	0	0		2193.08
Burundi		Netweight (kg)	0			0			0	0	0			0			0	0					170.028		0		0	0	0			0	0		0				0	0	0				0	0	0		53.496
Belarus		Netweight (kg)	0			0			0	0	0			0	6.588		0	0					70.056		0		0	0	0			0	0		0				0	0	0				0	0	0		2491.81
Cambodia		Netweight (kg)	0			0			0	0	0			0			0	0					9.396		0		0	0	0			0	0		0				0	0	0				0	0	0		13182.3
Cameroon		Netweight (kg)	0			0			0	0	0			0			0	0							0		0	0	0			0	0		0				0	0	0				0	0	0		2289.2
Canada		Netweight (kg)	0			0			0	0	0			0	63.144	7.956	0	0					0.144		0		0	0	0			0	0		0	18.72			0	0	0				0	0	0		139607
Cabo Verde		Netweight (kg)	0			0			0	0	0			0			0	0					11.556		0		0	0	0			0	0		0				0	0	0				0	0	0		533.052
Cayman Islands		Netweight (kg)	0			0			0	0	0			0			0	0							0		0	0	0			0	0		0				0	0	0				0	0	0
Central African Rep.		Netweight (kg)	0			0			0	0	0			0			0	0							0		0	0	0			0	0		0				0	0	0				0	0	0
Sri Lanka		Netweight (kg)	0			0			0	0	0			0			0	0							0		0	0	0			0	0		0				0	0	0				0	0	0		4565.59
Chad		Netweight (kg)	0			0			0	0	0			0			0	0							0		0	0	0			0	0		0				0	0	0				0	0	0
Chile		Netweight (kg)	0			0			0	0	0			0		4239.43	0	0							0		0	0	0			0	0		0	77.148			0	0	0			2.52	0	0	0		25050.5
China	2.55299e+07	Netweight (kg)	0			0			0	0	0			0	165.384	1695.42	0	0					42.552		0		0	0	0			0	0		0	48.06			0	0	0			32.256	0	0	0
Christmas Islands		Netweight (kg)	0			0			0	0	0			0			0	0							0		0	0	0			0	0		0				0	0	0				0	0	0
Cocos Islands		Netweight (kg)	0			0			0	0	0			0			0	0							0		0	0	0			0	0		0				0	0	0				0	0	0
Colombia		Netweight (kg)	0			0			0	0	0			0		10291.3	0	0							0		0	0	0			0	0		0	0.576			0	0	0			38.52	0	0	0	2.628	70934.5
Comoros		Netweight (kg)	0			0			0	0	0			0			0	0							0		0	0	0			0	0		0				0	0	0				0	0	0		16.38
Mayotte		Netweight (kg)	0			0			0	0	0			0			0	0							0		0	0	0			0	0		0				0	0	0				0	0	0
Congo		Netweight (kg)	0			0			0	0	0			0			0	0					874.08		0		0	0	0			0	0		0	1.908			0	0	0		13.428		0	0	0		224.208
Dem. Rep. of the Congo		Netweight (kg)	0			0			0	0	0			0			0	0					7.56		0		0	0	0			0	0		0				0	0	0				0	0	0		135.108
Cook Islands		Netweight (kg)	0			0			0	0	0			0			0	0							0		0	0	0			0	0		0				0	0	0				0	0	0		209.052
Costa Rica		Netweight (kg)	0			0			0	0	0			0	0.216	1258.88	0	0					0.072		0		0	0	0			0	0		0	2.16			0	0	0			0.252	0	0	0		16024.9
Croatia	853955	Netweight (kg)	0			0			0	0	0			0		2126.12	0	0					37.332		0		0	0	0	128.16		0	0		0				0	0	0				0	0	0		1320.62
Cuba		Netweight (kg)	0			0			0	0	0			0			0	0							0		0	0	0			0	0		0				0	0	0			83.196	0	0	0		1249.96
Cyprus		Netweight (kg)	0			0			0	0	0			0		356.112	0	0					49.968		0		0	0	0			0	0		0	0.036			0	0	0				0	0	0		395.424
Czechia		Netweight (kg)	0			0			0	0	0			0		46526.7	0	0					135.756		0		0	0	0			0	0		0				0	0	0			0.576	0	0	0		36485.3
Benin		Netweight (kg)	0			0			0	0	0			0			0	0					0.216		0		0	0	0			0	0		0				0	0	0				0	0	0		1490.62
Denmark		Netweight (kg)	0			0			0	0	0			0		28014.4	0	0					124.848		0		0	0	0			0	0		0				0	0	0			4.068	0	0	0		82.872
Dominica		Netweight (kg)	0			0			0	0	0			0			0	0							0		0	0	0			0	0		0				0	0	0				0	0	0		711.144
Dominican Rep.		Netweight (kg)	0			0			0	0	0			0			0	0							0		0	0	0			0	0		0				0	0	0				0	0	0		12892.7
Ecuador		Netweight (kg)	0			0			0	0	0	19.08		0		837	0	0							0		0	0	0			0	0		0				0	0	0			2.52	0	0	0	233.676	29600.4
El Salvador		Netweight (kg)	0			0			0	0	0			0		161.64	0	0							0		0	0	0			0	0		0				0	0	0			4.644	0	0	0		13643.2
Equatorial Guinea		Netweight (kg)	0			0			0	0	0			0			0	0							0		0	0	0			0	0		0	3.6			0	0	0				0	0	0
Ethiopia		Netweight (kg)	0			0			0	0	0			0			0	0							0		0	0	0			0	0		0				0	0	0				0	0	0		1593.25
Eritrea		Netweight (kg)	0			0			0	0	0			0			0	0							0		0	0	0			0	0		0				0	0	0				0	0	0
Estonia		Netweight (kg)	0			0			0	0	0			0			0	0					1.692		0		0	0	0			0	0		0				0	0	0				0	0	0		3969.11
Faeroe Islands		Netweight (kg)	0			0			0	0	0			0			0	0							0		0	0	0			0	0		0				0	0	0				0	0	0
Falkland Islands		Netweight (kg)	0			0			0	0	0			0			0	0							0		0	0	0			0	0		0				0	0	0				0	0	0
South Georgia and the South Sandwich Islands		Netweight (kg)	0			0			0	0	0			0			0	0							0		0	0	0			0	0		0				0	0	0				0	0	0
Fiji		Netweight (kg)	0			0			0	0	0			0	1579.43		0	0					5.04		0		0	0	0			0	0		0				0	0	0				0	0	0		1702.4
Finland		Netweight (kg)	0			0			0	0	0			0		27.144	0	0					18.504		0		0	0	0			0	0		0				0	0	0			21.672	0	0	0		3322.66
France	844771	Netweight (kg)	0			0			0	0	0		59782.1	0	1.332	256923	0	0					50744.4		0		0	0	0			0	0		0	48.852		24879.7	0	0	0			20.592	0	0	0		24974.9
French Polynesia		Netweight (kg)	0			0			0	0	0			0			0	0					0.576		0		0	0	0			0	0		0				0	0	0				0	0	0		36.972
Fr. South Antarctic Terr.		Netweight (kg)	0			0			0	0	0			0			0	0							0		0	0	0			0	0		0				0	0	0				0	0	0
Djibouti		Netweight (kg)	0			0			0	0	0			0			0	0							0		0	0	0			0	0		0				0	0	0				0	0	0		1940.26
Gabon		Netweight (kg)	0			0			0	0	0			0			0	0					0.108		0		0	0	0			0	0		0				0	0	0				0	0	0		6069.2
Georgia		Netweight (kg)	0			0			0	0	0		0.396	0			0	0							0		0	0	0			0	0		0			161.964	0	0	0				0	0	0		1954.91
Gambia		Netweight (kg)	0			0			0	0	0			0			0	0							0		0	0	0			0	0		0				0	0	0				0	0	0		658.692
State of Palestine		Netweight (kg)	0			0			0	0	0			0			0	0							0		0	0	0			0	0		0				0	0	0				0	0	0		59.184
Germany	5.30247e+06	Netweight (kg)	0			0			0	0	0	21.06		0		448355	0	0		1.512		2.808	9701.35		0		0	0	0			0	0		0	48.204		15453.3	0	0	0			7.632	0	0	0		167518
Ghana		Netweight (kg)	0			0			0	0	0			0			0	0					0.864		0		0	0	0			0	0	29.016	0				0	0	0				0	0	0		7347.89
Gibraltar		Netweight (kg)	0			0			0	0	0			0			0	0							0		0	0	0			0	0		0				0	0	0				0	0	0
Kiribati		Netweight (kg)	0			0			0	0	0			0	46.8		0	0							0		0	0	0			0	0		0				0	0	0				0	0	0		688.32
Greece	819541	Netweight (kg)	0	24.336		0			0	0	0			0		16630.8	0	0					4.608		0		0	0	0			0	0		0	1.332		40.86	0	0	0				0	0	0		35795.3
Greenland		Netweight (kg)	0			0			0	0	0			0			0	0							0		0	0	0			0	0		0				0	0	0				0	0	0
Grenada		Netweight (kg)	0			0			0	0	0			0			0	0							0		0	0	0			0	0		0				0	0	0			67.788	0	0	0		161.568
Guam		Netweight (kg)	0			0			0	0	0			0			0	0							0		0	0	0			0	0		0				0	0	0				0	0	0
Guatemala		Netweight (kg)	0			0			0	0	0			0		21.312	0	0					0.396		0		0	0	0			0	0		0				0	0	0			47.304	0	0	0		9556.63
Guinea		Netweight (kg)	0			0			0	0	0			0			0	0							0		0	0	0			0	0		0				0	0	0				0	0	0		1940.94
Guyana		Netweight (kg)	0			0			0	0	0			0			0	0							0		0	0	0			0	0		0				0	0	0			482.076	0	0	0		3655.94
Haiti		Netweight (kg)	0			0			0	0	0			0			0	0							0		0	0	0			0	0		0				0	0	0				0	0	0		764.856
Heard Islands and Mc Donald Islands		Netweight (kg)	0			0			0	0	0			0			0	0							0		0	0	0			0	0		0				0	0	0				0	0	0
Holy Sea		Netweight (kg)	0			0			0	0	0			0			0	0							0		0	0	0			0	0		0				0	0	0				0	0	0
Honduras		Netweight (kg)	0			0			0	0	0			0		45.216	0	0							0		0	0	0			0	0		0				0	0	0				0	0	0		3490.27
China, Hong Kong SAR		Netweight (kg)	0			0			0	0	0			0	51.228		0	0					9.432		0		0	0	0			0	0		0	2.772			0	0	0	497.16		115.128	0	0	0		51325.3
Hungary		Netweight (kg)	0			0			0	0	0			0		21936.5	0	0					1818.36		0		0	0	0			0	0		0	5.328			0	0	0			29.736	0	0	0		14291.1
Iceland		Netweight (kg)	0			0			0	0	0			0			0	0							0		0	0	0			0	0		0				0	0	0			0.072	0	0	0		92.088
Indonesia		Netweight (kg)	0			0			0	0	0			0	1677.02	128.592	0	0					42.48		0		0	0	0			0	0		0			3.384	0	0	0	12.42		15480.8	0	0	0		192979
Iran		Netweight (kg)	0			0			0	0	0			0			0	0							0		0	0	0			0	0		0				0	0	0				0	0	0		107874
Iraq		Netweight (kg)	0			0			0	0	0			0			0	0							0		0	0	0			0	0		0				0	0	0				0	0	0		60361
Ireland		Netweight (kg)	0		1.368	0			0	0	0	0.576		0		2617.96	0	0					29.52		0		0	0	0			0	0		0	1.26			0	0	0			25.596	0	0	0		259.056
Israel		Netweight (kg)	0			0			0	0	0			0		7351.2	0	0					848.592		0		0	0	0			0	0		0	0.036			0	0	0			23.328	0	0	0		140539
Italy	3.44268e+06	Netweight (kg)	0			0			0	0	0			0	48.744	67174.6	0	0					38766.4		0		0	0	0			0	0		0	185.58		31228.3	0	0	0			229.356	0	0	0		54423.1
Cote dIvoire		Netweight (kg)	0			0			0	0	0			0			0	0					76.284		0		0	0	0			0	0		0				0	0	0				0	0	0		7599.71
Jamaica		Netweight (kg)	0			0			0	0	0			0			0	0							0		0	0	0			0	0		0				0	0	0			604.98	0	0	0		9784.87
Japan	2.08019e+06	Netweight (kg)	0			0			0	0	0			0	532.044	8.64	0	0					0.324		0		0	0	0			0	0		0	2.556			0	0	0			7.236	0	0	0		590155
Kazakhstan		Netweight (kg)	0			0			0	0	0			0			0	0				0.54	3.132		0		0	0	0			0	0		0				0	0	0				0	0	0		2055.06
Jordan		Netweight (kg)	0			0			0	0	0			0			0	0					0.036		0		0	0	0			0	0		0				0	0	0				0	0	0		170077
Kenya		Netweight (kg)	0			0			0	0	0			0			0	0							0		0	0	0			0	0		0				0	0	0				0	0	0		42522.3
Dem. Peoples Rep. of Korea		Netweight (kg)	0			0			0	0	0			0			0	0							0		0	0	0			0	0		0				0	0	0				0	0	0
Rep. of Korea	1.46798e+06	Netweight (kg)	0			0			0	0	0			0	1.188	0.972	0	0		2.268			20.664		0		0	0	0			0	0		0	19.764			0	0	0			5.112	0	0	0		203667
Kuwait		Netweight (kg)	0			0			0	0	0			0	0.72		0	0					6.228		0		0	0	0			0	0		0				0	0	0				0	0	0		17228.2
Kyrgyzstanan		Netweight (kg)	0			0			0	0	0			0			0	0					6.984		0		0	0	0			0	0		0			196.848	0	0	0				0	0	0		28.224
Lao Peoples Dem. Rep.		Netweight (kg)	0			0			0	0	0			0			0	0							0		0	0	0			0	0		0				0	0	0				0	0	0		76.176
Lebanon		Netweight (kg)	0			0			0	0	0			0			0	0					45.648		0		0	0	0			0	0		0				0	0	0				0	0	0		7526.12
Lesotho		Netweight (kg)	0			0			0	0	0			0			0	0							0		0	0	0			0	0		0				0	0	0				0	0	0
Latvia		Netweight (kg)	0			0			0	0	0			0		1639.8	0	0					10.188		0		0	0	0			0	0		0				0	0	0				0	0	0		93.312
Liberia		Netweight (kg)	0			0			0	0	0			0			0	0							0		0	0	0			0	0		0	2.484			0	0	0			0.648	0	0	0		352.08
Libya		Netweight (kg)	0			0			0	0	0			0			0	0							0		0	0	0			0	0		0			2.448	0	0	0				0	0	0		17615.9
Lithuania		Netweight (kg)	0			0			0	0	0			0		1502.96	0	0				0.216	335.916		0		0	0	0			0	0		0			0.864	0	0	0				0	0	0		2108.16
Luxembourg		Netweight (kg)	0			0			0	0	0			0		48.312	0	0					106.452		0		0	0	0			0	0		0				0	0	0				0	0	0		24.516
China, Macao SAR		Netweight (kg)	0			0			0	0	0			0			0	0							0		0	0	0			0	0		0				0	0	0				0	0	0		389.88
Madagascar		Netweight (kg)	0			0			0	0	0			0		0.18	0	0					6.768		0		0	0	0			0	0		0				0	0	0				0	0	0		163.62
Malawi		Netweight (kg)	0			0			0	0	0			0			0	0							0		0	0	0			0	0		0				0	0	0				0	0	0		541.8
Malaysia	1.69721e+06	Netweight (kg)	0			0			0	0	0			0	247.644	815.148	0	0							0		0	0	0			0	0		0		1.26		0	0	0			0.756	0	0	0		375477
Maldives		Netweight (kg)	0			0			0	0	0			0			0	0							0		0	0	0			0	0		0				0	0	0				0	0	0		34.668
Mali		Netweight (kg)	0			0			0	0	0			0			0	0					16.2		0		0	0	0			0	0		0				0	0	0				0	0	0
Malta		Netweight (kg)	0			0			0	0	0			0			0	0							0		0	0	0			0	0		0	3.096			0	0	0			3.42	0	0	0		342.108
Mauritania		Netweight (kg)	0			0			0	0	0			0			0	0							0		0	0	0			0	0		0				0	0	0				0	0	0		4529.59
Mauritius		Netweight (kg)	0			0			0	0	0			0			0	0					16.236		0		0	0	0			0	0		0				0	0	0				0	0	0		891.144
Mexico		Netweight (kg)	0			0			0	0	0			0			0	0					56.736		0		0	0	0			0	0		0	214.812			0	0	0			3533.29	0	0	0		312387
Mongolia		Netweight (kg)	0			0			0	0	0			0			0	0							0		0	0	0			0	0		0				0	0	0				0	0	0		521.46
Rep. of Moldova		Netweight (kg)	0			0			0	0	0			0			0	0							0		0	0	0			0	0		0				0	0	0				0	0	0		391.968
Montenegro		Netweight (kg)	0			0			0	0	0			0			0	0							0		0	0	0	234.864		0	0		0				0	0	0				0	0	0
Monserrat		Netweight (kg)	0			0			0	0	0			0			0	0							0		0	0	0			0	0		0				0	0	0				0	0	0
Morocco		Netweight (kg)	0		1014.98	0			0	0	0			0		14727.2	0	0	3.132				4.608		0		0	0	0			0	0		0	126.864		6.552	0	0	0				0	0	0		58440.4
Mozambique		Netweight (kg)	0			0			0	0	0			0			0	0							0		0	0	0			0	0		0				0	0	0				0	0	0		608.868
Oman		Netweight (kg)	0			0			0	0	0			0			0	0					1.656		0		0	0	0			0	0		0				0	0	0				0	0	0		17236.6
Namibia		Netweight (kg)	0			0			0	0	0			0			0	0							0		0	0	0		3.42	0	0		0				0	0	0				0	0	0		447.66
Nauru		Netweight (kg)	0			0			0	0	0			0	96.3		0	0							0		0	0	0			0	0		0				0	0	0				0	0	0
Nepal		Netweight (kg)	0			0			0	0	0			0			0	0							0		0	0	0			0	0		0				0	0	0				0	0	0		3016.33
Netherlands		Netweight (kg)	0			0			0	0	0			0		87128.8	0	0					9247.57		0		0	0	0			0	0		0	0.036		24.192	0	0	0			96.12	0	0	0		58831.6
Curacao		Netweight (kg)	0			0			0	0	0			0			0	0							0		0	0	0			0	0		0				0	0	0				0	0	0		2074.18
Aruba		Netweight (kg)	0			0			0	0	0			0			0	0							0		0	0	0			0	0		0				0	0	0				0	0	0		156.348
Saint Maarten		Netweight (kg)	0			0			0	0	0			0			0	0							0		0	0	0			0	0		0				0	0	0				0	0	0
Bonaire		Netweight (kg)	0			0			0	0	0			0			0	0							0		0	0	0			0	0		0				0	0	0				0	0	0
New Caledonia		Netweight (kg)	0			0			0	0	0			0	34.56		0	0					3.852		0		0	0	0			0	0		0				0	0	0				0	0	0		34.056
Vanatu		Netweight (kg)	0			0			0	0	0			0			0	0							0		0	0	0			0	0		0				0	0	0				0	0	0		73.908
New Zealand		Netweight (kg)	0			0			0	0	0			0	1984.61	415.332	0	0					5.04		0		0	0	0			0	0		0	0.108			0	0	0			11.664	0	0	0	10.44	15913.7
Nicaragua		Netweight (kg)	0			0			0	0	0			0			0	0							0		0	0	0			0	0		0	2393.64			0	0	0				0	0	0		2135.16
Niger		Netweight (kg)	0			0			0	0	0			0			0	0							0		0	0	0			0	0		0				0	0	0				0	0	0		34.488
Nigeria		Netweight (kg)	0			0			0	0	0			0			0	0							0		0	0	0			0	0		0				0	0	0				0	0	0		380084
Niue		Netweight (kg)	0			0			0	0	0			0			0	0							0		0	0	0			0	0		0				0	0	0				0	0	0
Norfolk Islands		Netweight (kg)	0			0			0	0	0			0			0	0							0		0	0	0			0	0		0				0	0	0				0	0	0
Norway		Netweight (kg)	0			0			0	0	0			0		32.832	0	0					198.612		0		0	0	0			0	0		0				0	0	0			40.032	0	0	0		3075.77
Northern Mariana Islands		Netweight (kg)	0			0			0	0	0			0			0	0							0		0	0	0			0	0		0				0	0	0				0	0	0
United States Minor Outlying Islands		Netweight (kg)	0			0			0	0	0			0			0	0							0		0	0	0			0	0		0				0	0	0				0	0	0
FS Micronesia		Netweight (kg)	0			0			0	0	0			0			0	0							0		0	0	0			0	0		0				0	0	0				0	0	0
Marshall Islands		Netweight (kg)	0			0			0	0	0			0			0	0							0		0	0	0			0	0		0	3.24			0	0	0				0	0	0		0.864
Palau		Netweight (kg)	0			0			0	0	0			0			0	0							0		0	0	0			0	0		0				0	0	0				0	0	0
Pakistan		Netweight (kg)	0			0			0	0	0			0	5.868	5812.42	0	0					958.248		0		0	0	0			0	0		0				0	0	0			30.852	0	0	0	5.364	103828
Panama		Netweight (kg)	0			0			0	0	0			0			0	0							0		0	0	0			0	0		0	3.456			0	0	0				0	0	0		17206.5
Papua New Guinea		Netweight (kg)	0			0			0	0	0			0	227.088		0	0							0		0	0	0			0	0		0				0	0	0				0	0	0		1436.4
Paraguay		Netweight (kg)	0			0			0	0	0			0		204.228	0	0							0		0	0	0			0	0		0	1660.57			0	0	0				0	0	0	3.312	622.152
Peru		Netweight (kg)	0			0			0	0	0	312.552		0		3251.52	0	0							0		0	0	0			0	0		0	0.072			0	0	0			0.144	0	0	0	443.808	15697.4
Philippines		Netweight (kg)	0			0			0	0	0			0	18.144	6135.23	0	0					0.72		0		0	0	0			0	0		0				0	0	0				0	0	0		73874.5
Pitcairn		Netweight (kg)	0			0			0	0	0			0			0	0							0		0	0	0			0	0		0				0	0	0				0	0	0
Poland	1.51962e+06	Netweight (kg)	0			0			0	0	0			0	6.12	111528	0	0					29085		0		0	0	0			0	0		0	0.216		19378.4	0	0	0			37.296	0	0	0		73135
Portugal		Netweight (kg)	0			0		0.036	0	0	0			0		311.04	0	0					3.204		0		0	0	0			0	0		0	0.288			0	0	0				0	0	0		13608.5
Guinea-Bissau		Netweight (kg)	0			0			0	0	0			0			0	0							0		0	0	0			0	0		0				0	0	0				0	0	0		4.392
Timor-Leste		Netweight (kg)	0			0			0	0	0			0			0	0							0		0	0	0			0	0		0				0	0	0				0	0	0
Qatar		Netweight (kg)	0			0			0	0	0			0			0	0					0.036		0		0	0	0			0	0		0	0.216			0	0	0				0	0	0		4939.7
Romania		Netweight (kg)	0			0			0	0	0			0		7120.84	0	0					161.64		0		0	0	0			0	0		0			1369.58	0	0	0			0.036	0	0	0		6416.24
Russian Federation	3.40399e+06	Netweight (kg)	0			0			0	0	0		782.856	0	7.92	2698.88	0	0				1874.45	84.888		0		0	0	0			0	0		0				0	0	0			0.18	0	0	0		87297.4
Rwanda		Netweight (kg)	0			0			0	0	0			0			0	0					1.368		0		0	0	0			0	0		0				0	0	0				0	0	0		3058.49
Saint Bartelemy		Netweight (kg)	0			0			0	0	0			0			0	0							0		0	0	0			0	0		0				0	0	0				0	0	0
Saint Helena		Netweight (kg)	0			0			0	0	0			0			0	0							0		0	0	0			0	0		0				0	0	0				0	0	0
Saint Kitts and Nevis		Netweight (kg)	0			0			0	0	0			0			0	0							0		0	0	0			0	0		0				0	0	0				0	0	0
Anguilla		Netweight (kg)	0			0			0	0	0			0			0	0							0		0	0	0			0	0		0				0	0	0				0	0	0
Saint Lucia		Netweight (kg)	0			0			0	0	0			0			0	0							0		0	0	0			0	0		0				0	0	0				0	0	0		96.084
Saint Pierre and Miquelon		Netweight (kg)	0			0			0	0	0			0			0	0							0		0	0	0			0	0		0				0	0	0				0	0	0
Saint Vincent and the Grenadines		Netweight (kg)	0			0			0	0	0			0			0	0							0		0	0	0			0	0		0				0	0	0			24.228	0	0	0		225.576
San Marino		Netweight (kg)	0			0			0	0	0			0			0	0							0		0	0	0			0	0		0				0	0	0				0	0	0
Sao Tome and Principe		Netweight (kg)	0			0			0	0	0			0			0	0							0		0	0	0			0	0		0				0	0	0				0	0	0
Saudi Arabia		Netweight (kg)	0			0			0	0	0			0			0	0					3.348		0		0	0	0			0	0		0				0	0	0				0	0	0		196706
Senegal		Netweight (kg)	0			0			0	0	0			0	0.108		0	0							0		0	0	0			0	0		0				0	0	0				0	0	0		9460.19
Serbia		Netweight (kg)	0			0			0	0	0			0		30.132	0	0							0		0	0	0	3.096		0	0		0			5693.58	0	0	0				0	0	0		3887.42
Seychelles		Netweight (kg)	0			0			0	0	0			0	0.108		0	0	131.22						0		0	0	0			0	0		0				0	0	0				0	0	0		28.512
Sierra Leone		Netweight (kg)	0			0			0	0	0			0			0	0							0		0	0	0			0	0		0				0	0	0				0	0	0
India	5.10599e+06	Netweight (kg)	0			0			0	0	0			0	16.632	498.78	0	0		0.72			6000.95		0		0	0	0			0	0		0	1140.26			0	0	0			23.22	0	0	0		1.68945e+06
Singapore		Netweight (kg)	0			0	217.8		0	0	0			0	24.228		0	0					1.656		0		0	0	0			0	0		0	0.324		0.72	0	0	0			8.064	0	0	0		49286.9
Slovakia		Netweight (kg)	0			0			0	0	0			0		1354.68	0	0					4.572		0		0	0	0			0	0		0				0	0	0				0	0	0		25185
Viet Nam		Netweight (kg)	0			0			0	0	0			0		40.644	0	0					210.132		0		0	0	0			0	0		0				0	0	0			50.04	0	0	0		290546
Slovenia		Netweight (kg)	0			0			0	0	0			0		17614.3	0	0					191.412		0		0	0	0	4.284		0	0		0				0	0	0			0.108	0	0	0		751.536
Somalia		Netweight (kg)	0			0			0	0	0			0			0	0							0		0	0	0			0	0		0				0	0	0				0	0	0		52.848
South Africa		Netweight (kg)	0			0			0	0	0			0	0.36	1585.84	0	0	65.232				23.328		0		0	0	0			0	0		0	0.144			0	0	0			0.036	0	0	0	10.296	28223
Zimbabwe		Netweight (kg)	0			0			0	0	0			0			0	0					2.484		0		0	0	0		0.72	0	0		0				0	0	0				0	0	0		2317.79
Spain		Netweight (kg)	0			0			0	0	0			0		11893.6	0	0					32654.7		0		0	0	0			0	0		0	804.204		21504.1	0	0	0			35.568	0	0	0	69.84	27437
South Sudan		Netweight (kg)	0			0			0	0	0			0			0	0							0		0	0	0			0	0		0				0	0	0				0	0	0
Sudan		Netweight (kg)	0			0			0	0	0			0			0	0							0		0	0	0			0	0		0			17.928	0	0	0				0	0	0		10345.9
Western Sahara		Netweight (kg)	0			0			0	0	0			0			0	0							0		0	0	0			0	0		0				0	0	0				0	0	0
Suriname		Netweight (kg)	0			0			0	0	0			0			0	0					3.708		0		0	0	0			0	0		0				0	0	0				0	0	0		798.192
Swaziland		Netweight (kg)	0			0			0	0	0			0			0	0							0		0	0	0			0	0		0				0	0	0				0	0	0		86.004
Sweden		Netweight (kg)	0			0			0	0	0	0.576		0		612	0	0					76.248		0		0	0	0			0	0		0			36	0	0	0			423.036	0	0	0		2873.74
Switzerland	1.15425e+06	Netweight (kg)	0			0			0	0	0			0		74900.6	0	0					52.38		0		0	0	0			0	0		0	0.036			0	0	0			15.264	0	0	0		18188.3
Syria		Netweight (kg)	0			0			0	0	0			0			0	0					985.68		0		0	0	0			0	0		0				0	0	0				0	0	0		4561.56
Tajikistan		Netweight (kg)	0			0			0	0	0			0			0	0							0		0	0	0			0	0		0				0	0	0				0	0	0		110.484
Thailand	1.12725e+06	Netweight (kg)	0			0			0	0	0			0	16.128	935.028	0	0					14.436		0		0	0	0			0	0		0				0	0	0	3.78		12.816	0	0	0		470795
Togo		Netweight (kg)	0			0			0	0	0			0		22.644	0	0					13.248		0		0	0	0			0	0		0				0	0	0				0	0	0		5650.7
Tokelau		Netweight (kg)	0			0			0	0	0			0			0	0							0		0	0	0			0	0		0				0	0	0				0	0	0
Tonga		Netweight (kg)	0			0			0	0	0			0	21.24		0	0							0		0	0	0			0	0		0				0	0	0				0	0	0		449.28
Trinidad and Tobago		Netweight (kg)	0			0			0	0	0			0			0	0							0		0	0	0			0	0		0	646.236			0	0	0			22.032	0	0	0		3160.98
United Arab Emirates		Netweight (kg)	0			0			0	0	0			0		20.412	0	0					2.844		0		0	0	0			0	0		0	2.16			0	0	0			664.704	0	0	0		226325
Tunisia		Netweight (kg)	0			0			0	0	0			0		1033.88	0	0							0		0	0	0			0	0		0			10.62	0	0	0			8.892	0	0	0		5120.32
Turkey	1.01898e+06	Netweight (kg)	0			0			0	0	0			0		18198.4	0	0	0.468				67.248		0		0	0	0			0	0		0			119.736	0	0	0			10.008	0	0	0		104061
Turkmenistan		Netweight (kg)	0			0			0	0	0			0			0	0							0		0	0	0			0	0		0				0	0	0				0	0	0		328.536
Turks and Caicos Islands		Netweight (kg)	0			0			0	0	0			0			0	0							0		0	0	0			0	0		0				0	0	0				0	0	0		0.18
Tuvalu		Netweight (kg)	0			0			0	0	0			0			0	0							0		0	0	0			0	0		0				0	0	0				0	0	0		1.404
Uganda		Netweight (kg)	0			0			0	0	0			0			0	0							0		0	0	0			0	0		0				0	0	0				0	0	0		936.54
Ukraine		Netweight (kg)	0			0			0	0	0			0			0	0					5301.36		0		0	0	0			0	0		0				0	0	0				0	0	0		17836.4
TFYR of Macedonia		Netweight (kg)	0			0			0	0	0			0		4.068	0	0					0.108		0		0	0	0	59.436		0	0		0			1737.76	0	0	0				0	0	0		8208.5
Egypt		Netweight (kg)	0			0			0	0	0			0			0	0					2015.46		0		0	0	0			0	0		0				0	0	0			79.236	0	0	0		61423.3
United Kingdom		Netweight (kg)	0			0			0	0	0			0	58.824	52025.3	0	0					20488.2		0	4.932	0	0	0			0	0		0	0.108		3500.78	0	0	0			587.268	0	0	0		213747
United Rep. of Tanzania		Netweight (kg)	0			0			0	0	0			0			0	0					0.216		0		0	0	0			0	0		0				0	0	0				0	0	0		13936.6
USA	1.32203e+06	Netweight (kg)	0			0			0	0	0			0	30.492	17021.4	0	0			22.5		1418		0	2.52	0	0	0			0	0		0	172.584			0	0	0			34480	0	0	0	54.468	444844
Burkina Faso		Netweight (kg)	0			0			0	0	0			0			0	0							0		0	0	0			0	0		0				0	0	0				0	0	0		535.428
Uruguay		Netweight (kg)	0			0			0	0	0	7.2		0			0	0							0		0	0	0			0	0		0	8.532			0	0	0				0	0	0	162.828	251.424
Uzbeskistan		Netweight (kg)	0			0			0	0	0			0		70.56	0	0					6.48		0		0	0	0			0	0		0			0.18	0	0	0				0	0	0		58973.9
Venezuela		Netweight (kg)	0			0			0	0	0			0			0	0							0		0	0	0			0	0		0				0	0	0				0	0	0		2140.42
Wallis and Futuna Islands		Netweight (kg)	0			0			0	0	0			0			0	0							0		0	0	0			0	0		0				0	0	0				0	0	0
Samoa		Netweight (kg)	0			0			0	0	0			0			0	0							0		0	0	0			0	0		0				0	0	0				0	0	0		506.52
Yemen		Netweight (kg)	0			0			0	0	0			0			0	0							0		0	0	0			0	0		0				0	0	0				0	0	0		40968.7
Zambia		Netweight (kg)	0			0			0	0	0			0			0	0							0		0	0	0			0	0		0				0	0	0				0	0	0		2381.44
total	6.07856e+07	Netweight (kg)	0	24.336	1016.35	0	217.8	0.036	0	0	0	371.124	60565.4	0	7071.84	1.43443e+06	0	0	200.052	4.5	22.5	1878.01	234221	0	0	7.452	0	0	0	429.84	4.14	0	0	29.016	0	8011.48	1.26	125487	0	0	0	513.36	13.428	58231.8	0	0	0	1080.58	8.49393e+06
References:
Grand View Research, 2021. Aluminum Foil Market Size, Share & Trends Analysis Report By End-use, By Application, By Region, And Segment Forecasts, 2021 - 2028. https://www.grandviewresearch.com/industry-analysis/aluminum-foil-market (accessed 15/11/2021).
IndexBox Platform, 2021. Croatia: Aluminium Foil Market Overview 2021. https://www.indexbox.io/store/croatia-aluminium-foil-market-analysis-forecast-size-trends-and-insights/ (accessed 15/11/2021).
Reports and Data, 2020. Aluminium Foil Market Size, Share & Analysis By Application, By End-Users and By Region, Segment Forecasts To 2027. https://www.reportsanddata.com/report-detail/aluminum-foil-market/research-methodology (accessed 15/11/2021).
Tsiropoulos, I., Tarvydas, D., Lebedeva, N., 2018. Li-ion batteries for mobility and stationary storage applications - Scenarios for costs and market growth, in J.R. Centre (ed.).
U.S. Department of Energy, 2020. Energy Storage Grand Challenge: Energy Storage Market Report.
[truncated: 189 more columns]

## Sheet: DI_Al_fo
	Afghanistan	Albania	Algeria	American Samoa	Andorra	Angola	Anguilla	Antartica	Antigua and Barbuda	Argentina	Armenia	Aruba	Australia	Austria	Azerbaijan	Bahamas	Bahrain	Bangladesh	Barbados	Belarus	Belgium	Belize	Benin	Bermuda	Bhutan	Bolivia (Plurinational State of)	Bonaire	Bosnia Herzegovina	Botswana	Bouvet Island	Br. Antarctic Terr.	Br. Indian Ocean Terr.	Br. Virgin Isds	Brazil	Brunei Darussalam	Bulgaria	Burkina Faso	Burundi	Cabo Verde	Cambodia	Cameroon	Canada	Cayman Isds	Central African Rep.	Chad	Chile	China	China, Hong Kong SAR	China, Macao SAR
Afghanistan	0	0	0	0	0	0	0	0	0	0	0	0	0	0	0	0	0	0	0	0	0	0	0	0	0	0	0	0	0	0	0	0	0	0	0	0	0	0	0	0	0	0	0	0	0	0	0.893385	0	0
Albania	0	0	0	0	0	0	0	0	0	0	0	0	0	0	0	0	0	0	0	0	0	0	0	0	0	0	0	0	0	0	0	0	0	0	0	0	0	0	0	0	0	0	0	0	0	0	0.611058	0	0
Antarctica	#DIV/0!	#DIV/0!	#DIV/0!	#DIV/0!	#DIV/0!	#DIV/0!	#DIV/0!	#DIV/0!	#DIV/0!	#DIV/0!	#DIV/0!	#DIV/0!	#DIV/0!	#DIV/0!	#DIV/0!	#DIV/0!	#DIV/0!	#DIV/0!	#DIV/0!	#DIV/0!	#DIV/0!	#DIV/0!	#DIV/0!	#DIV/0!	#DIV/0!	#DIV/0!	#DIV/0!	#DIV/0!	#DIV/0!	#DIV/0!	#DIV/0!	#DIV/0!	#DIV/0!	#DIV/0!	#DIV/0!	#DIV/0!	#DIV/0!	#DIV/0!	#DIV/0!	#DIV/0!	#DIV/0!	#DIV/0!	#DIV/0!	#DIV/0!	#DIV/0!	#DIV/0!	#DIV/0!	#DIV/0!	#DIV/0!
Algeria	0	0	0	0	0	0	0	0	0	0	0	0	0	0	0	0	0	0	0	0	0.00164503	0	0	0	0	0	0	0	0	0	0	0	0	0	0	0	0	0	0	0	0	0	0	0	0	0	0.265619	3.21637e-06	0
American Samoa	#DIV/0!	#DIV/0!	#DIV/0!	#DIV/0!	#DIV/0!	#DIV/0!	#DIV/0!	#DIV/0!	#DIV/0!	#DIV/0!	#DIV/0!	#DIV/0!	#DIV/0!	#DIV/0!	#DIV/0!	#DIV/0!	#DIV/0!	#DIV/0!	#DIV/0!	#DIV/0!	#DIV/0!	#DIV/0!	#DIV/0!	#DIV/0!	#DIV/0!	#DIV/0!	#DIV/0!	#DIV/0!	#DIV/0!	#DIV/0!	#DIV/0!	#DIV/0!	#DIV/0!	#DIV/0!	#DIV/0!	#DIV/0!	#DIV/0!	#DIV/0!	#DIV/0!	#DIV/0!	#DIV/0!	#DIV/0!	#DIV/0!	#DIV/0!	#DIV/0!	#DIV/0!	#DIV/0!	#DIV/0!	#DIV/0!
Andorra	0	0	0	0	0	0	0	0	0	0	0	0	0	0	0	0	0	0	0	0	0	0	0	0	0	0	0	0	0	0	0	0	0	0	0	0	0	0	0	0	0	0	0	0	0	0	0	0	0
Angola	0	0	0	0	0	0	0	0	0	0	0	0	0	0	0	0	0	0	0	0	0	0	0	0	0	0	0	0	0	0	0	0	0	1.17905e-05	0	0	0	0	0	0	0	0	0	0	0	0	0.321621	0	0
Antigua and Barbuda	0	0	0	0	0	0	0	0	0	0	0	0	0	0	0	0	0	0	0	0	0	0	0	0	0	0	0	0	0	0	0	0	0	0	0	0	0	0	0	0	0	0	0	0	0	0	0.999023	0	0
Azerbaijan	0	0	0	0	0	0	0	0	0	0	0	0	0	0	0	0	0	0	0	0	4.34654e-05	0	0	0	0	0	0	0	0	0	0	0	0	0	0	0	0	0	0	0	0	0	0	0	0	0	0.349036	0	0
Argentina	0	0	0	0	0	0	0	0	0	0	0	0	0	0.132018	0	0	0	0	0	0	0	0	0	0	0	0	0	0	0	0	0	0	0	0.0016997	0	0	0	0	0	0	0	6.52225e-06	0	0	0	6.52225e-06	0.049436	0	0
Australia	0	0	0	0	0	0	0	0	0	0	0	0	0	0.0514227	0	0	0	0	0	0	0.000110421	0	0	0	0	0	0	0	0	0	0	0	0	5.46639e-07	0	0	0	0	0	0	0	1.05683e-05	0	0	0	2.73319e-05	0.48398	0.00123887	0
Austria	0	0	0	0	0	0	0	0	0	0	0	0	0	0	0	0	0	0	0	0	0.00478145	0	0	0	0	0	0	0	0	0	0	0	0	0	0	1.05201e-06	0	0	0	0	0	9.2577e-08	0	0	0	0	0.000152601	1.38865e-05	0
Bahamas	0	0	0	0	0	0	0	0	0	0	0	0	0	0	0	0	0	0	0	0	0	0	0	0	0	0	0	0	0	0	0	0	0	0.00672743	0	0	0	0	0	0	0	0	0	0	0	0	0.507487	0	0
Bahrain	0	0	0	0	0	0	0	0	0	0	0	0	0	0	0	0	0	0	0	0	0	0	0	0	0	0	0	0	0	0	0	0	0	1.485e-05	0	0	0	0	0	0	0	0	0	0	0	0	0.459495	0	0
Bangladesh	0	0	0	0	0	0	0	0	0	0	0	0	0	0	0	0	0	0	0	0	0	0	0	0	0	0	0	0	0	0	0	0	0	0	0	0	0	0	0	0	0	0	0	0	0	0	0.290395	5.19073e-07	0
Armenia	0	0	0	0	0	0	0	0	0	0	0	0	0	0	0	0	0	0	0	0	0	0	0	0	0	0	0	0	0	0	0	0	0	0	0	0.0746076	0	0	0	0	0	0	0	0	0	0	0.127174	0	0
Barbados	0	0	0	0	0	0	0	0	0	0	0	0	0	0	0	0	0	0	0	0	0	0	0	0	0	0	0	0	0	0	0	0	0	6.98998e-06	0	0	0	0	0	0	0	0.134396	0	0	0	0	0.0182368	0	0
Belgium	0	0	0	0	0	0	0	0	0	0	0	0	0	0.126169	0	0	0	0	0	0	0	0	0	0	0	0	0	0	0	0	0	0	0	0	0	0	0	0	0	0	0	8.73507e-08	0	0	0	0	0.0673497	0	0
Bermuda	0	0	0	0	0	0	0	0	0	0	0	0	0	0	0	0	0	0	0	0	0	0	0	0	0	0	0	0	0	0	0	0	0	0.000301459	0	0	0	0	0	0	0	0.000331605	0	0	0	0	0.000633064	0	0
Bhutan	0	0	0	0	0	0	0	0	0	0	0	0	0	0	0	0	0	0	0	0	0	0	0	0	0	0	0	0	0	0	0	0	0	0	0	0	0	0	0	0	0	0	0	0	0	0	0	0	0
Bolivia	0	0	0	0	0	0	0	0	0	0	0	0	0	0	0	0	0	0	0	0	0	0	0	0	0	0	0	0	0	0	0	0	0	0.242801	0	0	0	0	0	0	0	0	0	0	0	0.0559844	0.107807	0	0
Bosnia Herzegovina	0	0	0	0	0	0	0	0	0	0	0	0	3.04555e-05	0.193228	0	0	0	0	0	0	0	0	0	0	0	0	0	0	0	0	0	0	0	0	0	0	0	0	0	0	0	0	0	0	0	0	0.215467	0	0
Botswana	0	0	0	0	0	0	0	0	0	0	0	0	0	0	0	0	0	0	0	0	0	0	0	0	0	0	0	0	0	0	0	0	0	0	0	0	0	0	0	0	0	0	0	0	0	0	0.0301909	9.31099e-05	0
Bouvet Island	#DIV/0!	#DIV/0!	#DIV/0!	#DIV/0!	#DIV/0!	#DIV/0!	#DIV/0!	#DIV/0!	#DIV/0!	#DIV/0!	#DIV/0!	#DIV/0!	#DIV/0!	#DIV/0!	#DIV/0!	#DIV/0!	#DIV/0!	#DIV/0!	#DIV/0!	#DIV/0!	#DIV/0!	#DIV/0!	#DIV/0!	#DIV/0!	#DIV/0!	#DIV/0!	#DIV/0!	#DIV/0!	#DIV/0!	#DIV/0!	#DIV/0!	#DIV/0!	#DIV/0!	#DIV/0!	#DIV/0!	#DIV/0!	#DIV/0!	#DIV/0!	#DIV/0!	#DIV/0!	#DIV/0!	#DIV/0!	#DIV/0!	#DIV/0!	#DIV/0!	#DIV/0!	#DIV/0!	#DIV/0!	#DIV/0!
Brazil	0	0	0	0	0	0	0	0	0	2.14405e-05	0	0	0	0.00225784	0	0	0	0	0	0	6.50873e-06	0	0	0	0	0	0	0	0	0	0	0	0	0	0	0	0	0	0	0	0	7.65733e-07	0	0	0	3.85164e-05	0.452199	0.184863	0
Br. Antarctica Ter.	#DIV/0!	#DIV/0!	#DIV/0!	#DIV/0!	#DIV/0!	#DIV/0!	#DIV/0!	#DIV/0!	#DIV/0!	#DIV/0!	#DIV/0!	#DIV/0!	#DIV/0!	#DIV/0!	#DIV/0!	#DIV/0!	#DIV/0!	#DIV/0!	#DIV/0!	#DIV/0!	#DIV/0!	#DIV/0!	#DIV/0!	#DIV/0!	#DIV/0!	#DIV/0!	#DIV/0!	#DIV/0!	#DIV/0!	#DIV/0!	#DIV/0!	#DIV/0!	#DIV/0!	#DIV/0!	#DIV/0!	#DIV/0!	#DIV/0!	#DIV/0!	#DIV/0!	#DIV/0!	#DIV/0!	#DIV/0!	#DIV/0!	#DIV/0!	#DIV/0!	#DIV/0!	#DIV/0!	#DIV/0!	#DIV/0!
Belize	0	0	0	0	0	0	0	0	0	0	0	0	0	0	0	0	0	0	0	0	0	0	0	0	0	0	0	0	0	0	0	0	0	1.2239e-05	0	0	0	0	0	0	0	0	0	0	0	0	0.907409	0.00695178	0
Br. Indian Ocean Terr.	#DIV/0!	#DIV/0!	#DIV/0!	#DIV/0!	#DIV/0!	#DIV/0!	#DIV/0!	#DIV/0!	#DIV/0!	#DIV/0!	#DIV/0!	#DIV/0!	#DIV/0!	#DIV/0!	#DIV/0!	#DIV/0!	#DIV/0!	#DIV/0!	#DIV/0!	#DIV/0!	#DIV/0!	#DIV/0!	#DIV/0!	#DIV/0!	#DIV/0!	#DIV/0!	#DIV/0!	#DIV/0!	#DIV/0!	#DIV/0!	#DIV/0!	#DIV/0!	#DIV/0!	#DIV/0!	#DIV/0!	#DIV/0!	#DIV/0!	#DIV/0!	#DIV/0!	#DIV/0!	#DIV/0!	#DIV/0!	#DIV/0!	#DIV/0!	#DIV/0!	#DIV/0!	#DIV/0!	#DIV/0!	#DIV/0!
Solomon Islands	0	0	0	0	0	0	0	0	0	0	0	0	0.212284	0	0	0	0	0	0	0	0	0	0	0	0	0	0	0	0	0	0	0	0	0	0	0	0	0	0	0	0	0	0	0	0	0	0.698972	0	0
British Vergin Islands	0	0	0	0	0	0	0	0	0	0	0	0	0	0	0	0	0	0	0	0	0	0	0	0	0	0	0	0	0	0	0	0	0	0	0	0	0	0	0	0	0	0	0	0	0	0	0	0	0
Brunei Darussalam	0	0	0	0	0	0	0	0	0	0	0	0	0.00133016	0	0	0	0	0	0	0	0	0	0	0	0	0	0	0	0	0	0	0	0	0	0	0	0	0	0	0	0	0	0	0	0	0	0.787818	0.000146171	0
Bulgaria	0	0	0	0	0	0	0	0	0	0	0	0	0	0.112565	0	0	0	0	0	0	0.000296001	0	0	0	0	0	0	0	0	0	0	0	0	0	0	0	0	0	0	0	0	0	0	0	0	0	0.14077	3.37323e-05	0
Myanmar	0	0	0	0	0	0	0	0	0	0	0	0	0	0	0	0	0	0	0	0	0	0	0	0	0	0	0	0	0	0	0	0	0	0	0	0	0	0	0	0	0	0	0	0	0	0	0.0431519	0	0
Burundi	0	0	0	0	0	0	0	0	0	0	0	0	0	0	0	0	0	0	0	0	0.184399	0	0	0	0	0	0	0	0	0	0	0	0	0	0	0	0	0	0	0	0	0	0	0	0	0	0.0580174	0	0
Belarus	0	0	0	0	0	0	0	0	0	0	0	0	7.96976e-05	0	0	0	0	0	0	0	0.000847495	0	0	0	0	0	0	0	0	0	0	0	0	0	0	0	0	0	0	0	0	0	0	0	0	0	0.0301444	0	0
Cambodia	0	0	0	0	0	0	0	0	0	0	0	0	0	0	0	0	0	0	0	0	0.000540705	0	0	0	0	0	0	0	0	0	0	0	0	0	0	0	0	0	0	0	0	0	0	0	0	0	0.758595	0.0330472	0
Cameroon	0	0	0	0	0	0	0	0	0	0	0	0	0	0	0	0	0	0	0	0	0	0	0	0	0	0	0	0	0	0	0	0	0	0	0	0	0	0	0	0	0	0	0	0	0	0	0.235839	0	0
Canada	0	0	0	0	0	0	0	0	0	0	0	0	0.000252801	3.18524e-05	0	0	0	0	0	0	5.76514e-07	0	0	0	0	0	0	0	0	0	0	0	0	7.49468e-05	0	0	0	0	0	0	0	0	0	0	0	0	0.558926	0.000718192	0
Cabo Verde	0	0	0	0	0	0	0	0	0	0	0	0	0	0	0	0	0	0	0	0	0.0141484	0	0	0	0	0	0	0	0	0	0	0	0	0	0	0	0	0	0	0	0	0	0	0	0	0	0.652636	0	0
Cayman Islands	0	0	0	0	0	0	0	0	0	0	0	0	0	0	0	0	0	0	0	0	0	0	0	0	0	0	0	0	0	0	0	0	0	0	0	0	0	0	0	0	0	0	0	0	0	0	0	0	0
Central African Rep.	0	0	0	0	0	0	0	0	0	0	0	0	0	0	0	0	0	0	0	0	0	0	0	0	0	0	0	0	0	0	0	0	0	0	0	0	0	0	0	0	0	0	0	0	0	0	0	0	0
Sri Lanka	0	0	0	0	0	0	0	0	0	0	0	0	0	0	0	0	0	0	0	0	0	0	0	0	0	0	0	0	0	0	0	0	0	0	0	0	0	0	0	0	0	0	0	0	0	0	0.286383	0.00490471	0
Chad	0	0	0	0	0	0	0	0	0	0	0	0	0	0	0	0	0	0	0	0	0	0	0	0	0	0	0	0	0	0	0	0	0	0	0	0	0	0	0	0	0	0	0	0	0	0	0	0	0
Chile	0	0	0	0	0	0	0	0	0	0	0	0	0	0.0703694	0	0	0	0	0	0	0	0	0	0	0	0	0	0	0	0	0	0	0	0.00128056	0	0	0	0	0	0	0	4.18289e-05	0	0	0	0	0.415807	0	0
China	0	0	0	0	0	0	0	0	0	0	0	0	6.34442e-06	6.50393e-05	0	0	0	0	0	0	1.63237e-06	0	0	0	0	0	0	0	0	0	0	0	0	1.84367e-06	0	0	0	0	0	0	0	1.2374e-06	0	0	0	0	0	2.06463e-06	0
Christmas Islands	0	0	0	0	0	0	0	0	0	0	0	0	0	0	0	0	0	0	0	0	0	0	0	0	0	0	0	0	0	0	0	0	0	0	0	0	0	0	0	0	0	0	0	0	0	0	0	0	0
Cocos Islands	#DIV/0!	#DIV/0!	#DIV/0!	#DIV/0!	#DIV/0!	#DIV/0!	#DIV/0!	#DIV/0!	#DIV/0!	#DIV/0!	#DIV/0!	#DIV/0!	#DIV/0!	#DIV/0!	#DIV/0!	#DIV/0!	#DIV/0!	#DIV/0!	#DIV/0!	#DIV/0!	#DIV/0!	#DIV/0!	#DIV/0!	#DIV/0!	#DIV/0!	#DIV/0!	#DIV/0!	#DIV/0!	#DIV/0!	#DIV/0!	#DIV/0!	#DIV/0!	#DIV/0!	#DIV/0!	#DIV/0!	#DIV/0!	#DIV/0!	#DIV/0!	#DIV/0!	#DIV/0!	#DIV/0!	#DIV/0!	#DIV/0!	#DIV/0!	#DIV/0!	#DIV/0!	#DIV/0!	#DIV/0!	#DIV/0!
Colombia	0	0	0	0	0	0	0	0	0	0	0	0	0	0.0969418	0	0	0	0	0	0	0	0	0	0	0	0	0	0	0	0	0	0	0	5.42578e-06	0	0	0	0	0	0	0	0.000362849	0	0	0	2.47551e-05	0.668186	0.00427348	0
Comoros	0	0	0	0	0	0	0	0	0	0	0	0	0	0	0	0	0	0	0	0	0	0	0	0	0	0	0	0	0	0	0	0	0	0	0	0	0	0	0	0	0	0	0	0	0	0	0.0466236	0	0
Mayotte	#DIV/0!	#DIV/0!	#DIV/0!	#DIV/0!	#DIV/0!	#DIV/0!	#DIV/0!	#DIV/0!	#DIV/0!	#DIV/0!	#DIV/0!	#DIV/0!	#DIV/0!	#DIV/0!	#DIV/0!	#DIV/0!	#DIV/0!	#DIV/0!	#DIV/0!	#DIV/0!	#DIV/0!	#DIV/0!	#DIV/0!	#DIV/0!	#DIV/0!	#DIV/0!	#DIV/0!	#DIV/0!	#DIV/0!	#DIV/0!	#DIV/0!	#DIV/0!	#DIV/0!	#DIV/0!	#DIV/0!	#DIV/0!	#DIV/0!	#DIV/0!	#DIV/0!	#DIV/0!	#DIV/0!	#DIV/0!	#DIV/0!	#DIV/0!	#DIV/0!	#DIV/0!	#DIV/0!	#DIV/0!	#DIV/0!
Congo	0	0	0	0	0	0	0	0	0	0	0	0	0	0	0	0	0	0	0	0	0.127823	0	0	0	0	0	0	0	0	0	0	0	0	0.000279021	0	0	0	0	0	0	0.00196367	0	0	0	0	0	0.0327876	0	0
Dem. Rep. of the Congo	0	0	0	0	0	0	0	0	0	0	0	0	0	0	0	0	0	0	0	0	0.00130768	0	0	0	0	0	0	0	0	0	0	0	0	0	0	0	0	0	0	0	0	0	0	0	0	0	0.0233701	0	0
Cook Islands	0	0	0	0	0	0	0	0	0	0	0	0	0	0	0	0	0	0	0	0	0	0	0	0	0	0	0	0	0	0	0	0	0	0	0	0	0	0	0	0	0	0	0	0	0	0	0.746977	0	0
Costa Rica	0	0	0	0	0	0	0	0	0	0	0	0	5.9612e-06	0.0347429	0	0	0	0	0	0	1.98707e-06	0	0	0	0	0	0	0	0	0	0	0	0	5.9612e-05	0	0	0	0	0	0	0	6.95473e-06	0	0	0	0	0.442256	0	0
Croatia	0	0	0	0	0	0	0	0	0	0	0	0	0	0.00239219	0	0	0	0	0	0	4.20038e-05	0	0	0	0	0	0	0.000144198	0	0	0	0	0	0	0	0	0	0	0	0	0	0	0	0	0	0	0.00148589	0	0
Cuba	0	0	0	0	0	0	0	0	0	0	0	0	0	0	0	0	0	0	0	0	0	0	0	0	0	0	0	0	0	0	0	0	0	0	0	0	0	0	0	0	0	0.016797	0	0	0	0	0.252362	0	0
Cyprus	0	0	0	0	0	0	0	0	0	0	0	0	0	0.0236313	0	0	0	0	0	0	0.00331584	0	0	0	0	0	0	0	0	0	0	0	0	2.38893e-06	0	0	0	0	0	0	0	0	0	0	0	0	0.02624	3.5834e-05	0
Czechia	0	0	0	0	0	0	0	0	0	0	0	0	0	0.202592	0	0	0	0	0	0	0.000591124	0	0	0	0	0	0	0	0	0	0	0	0	0	0	0	0	0	0	0	0	2.50808e-06	0	0	0	0	0.158868	7.83776e-07	0
Benin	0	0	0	0	0	0	0	0	0	0	0	0	0	0	0	0	0	0	0	0	2.52071e-05	0	0	0	0	0	0	0	0	0	0	0	0	0	0	0	0	0	0	0	0	0	0	0	0	0	0.173954	0	0
Denmark	0	0	0	0	0	0	0	0	0	0	0	0	0	0.237674	0	0	0	0	0	0	0.00105921	0	0	0	0	0	0	0	0	0	0	0	0	0	0	0	0	0	0	0	0	3.45129e-05	0	0	0	0	0.000703086	2.74882e-05	0
Dominica	0	0	0	0	0	0	0	0	0	0	0	0	0	0	0	0	0	0	0	0	0	0	0	0	0	0	0	0	0	0	0	0	0	0	0	0	0	0	0	0	0	0	0	0	0	0	0.837495	0	0
Dominican Rep.	0	0	0	0	0	0	0	0	0	0	0	0	0	0	0	0	0	0	0	0	0	0	0	0	0	0	0	0	0	0	0	0	0	0	0	0	0	0	0	0	0	0	0	0	0	0	0.598832	0	0
Ecuador	0	0	0	0	0	0	0	0	0	0.000488106	0	0	0	0.0214122	0	0	0	0	0	0	0	0	0	0	0	0	0	0	0	0	0	0	0	0	0	0	0	0	0	0	0	6.44668e-05	0	0	0	0.00597792	0.75724	0.00379433	0
El Salvador	0	0	0	0	0	0	0	0	0	0	0	0	0	0.00942636	0	0	0	0	0	0	0	0	0	0	0	0	0	0	0	0	0	0	0	0	0	0	0	0	0	0	0	0.000270824	0	0	0	0	0.795631	0	0
Equatorial Guinea	0	0	0	0	0	0	0	0	0	0	0	0	0	0	0	0	0	0	0	0	0	0	0	0	0	0	0	0	0	0	0	0	0	0.236407	0	0	0	0	0	0	0	0	0	0	0	0	0	0	0
Ethiopia	0	0	0	0	0	0	0	0	0	0	0	0	0	0	0	0	0	0	0	0	0	0	0	0	0	0	0	0	0	0	0	0	0	0	0	0	0	0	0	0	0	0	0	0	0	0	0.469545	0	0
Eritrea	#DIV/0!	#DIV/0!	#DIV/0!	#DIV/0!	#DIV/0!	#DIV/0!	#DIV/0!	#DIV/0!	#DIV/0!	#DIV/0!	#DIV/0!	#DIV/0!	#DIV/0!	#DIV/0!	#DIV/0!	#DIV/0!	#DIV/0!	#DIV/0!	#DIV/0!	#DIV/0!	#DIV/0!	#DIV/0!	#DIV/0!	#DIV/0!	#DIV/0!	#DIV/0!	#DIV/0!	#DIV/0!	#DIV/0!	#DIV/0!	#DIV/0!	#DIV/0!	#DIV/0!	#DIV/0!	#DIV/0!	#DIV/0!	#DIV/0!	#DIV/0!	#DIV/0!	#DIV/0!	#DIV/0!	#DIV/0!	#DIV/0!	#DIV/0!	#DIV/0!	#DIV/0!	#DIV/0!	#DIV/0!	#DIV/0!
Estonia	0	0	0	0	0	0	0	0	0	0	0	0	0	0	0	0	0	0	0	0	0.000243443	0	0	0	0	0	0	0	0	0	0	0	0	0	0	0	0	0	0	0	0	0	0	0	0	0	0.57107	0	0
Faeroe Islands	#DIV/0!	#DIV/0!	#DIV/0!	#DIV/0!	#DIV/0!	#DIV/0!	#DIV/0!	#DIV/0!	#DIV/0!	#DIV/0!	#DIV/0!	#DIV/0!	#DIV/0!	#DIV/0!	#DIV/0!	#DIV/0!	#DIV/0!	#DIV/0!	#DIV/0!	#DIV/0!	#DIV/0!	#DIV/0!	#DIV/0!	#DIV/0!	#DIV/0!	#DIV/0!	#DIV/0!	#DIV/0!	#DIV/0!	#DIV/0!	#DIV/0!	#DIV/0!	#DIV/0!	#DIV/0!	#DIV/0!	#DIV/0!	#DIV/0!	#DIV/0!	#DIV/0!	#DIV/0!	#DIV/0!	#DIV/0!	#DIV/0!	#DIV/0!	#DIV/0!	#DIV/0!	#DIV/0!	#DIV/0!	#DIV/0!
Falkland Islands	#DIV/0!	#DIV/0!	#DIV/0!	#DIV/0!	#DIV/0!	#DIV/0!	#DIV/0!	#DIV/0!	#DIV/0!	#DIV/0!	#DIV/0!	#DIV/0!	#DIV/0!	#DIV/0!	#DIV/0!	#DIV/0!	#DIV/0!	#DIV/0!	#DIV/0!	#DIV/0!	#DIV/0!	#DIV/0!	#DIV/0!	#DIV/0!	#DIV/0!	#DIV/0!	#DIV/0!	#DIV/0!	#DIV/0!	#DIV/0!	#DIV/0!	#DIV/0!	#DIV/0!	#DIV/0!	#DIV/0!	#DIV/0!	#DIV/0!	#DIV/0!	#DIV/0!	#DIV/0!	#DIV/0!	#DIV/0!	#DIV/0!	#DIV/0!	#DIV/0!	#DIV/0!	#DIV/0!	#DIV/0!	#DIV/0!
South Georgia and the South Sandwich Islands	#DIV/0!	#DIV/0!	#DIV/0!	#DIV/0!	#DIV/0!	#DIV/0!	#DIV/0!	#DIV/0!	#DIV/0!	#DIV/0!	#DIV/0!	#DIV/0!	#DIV/0!	#DIV/0!	#DIV/0!	#DIV/0!	#DIV/0!	#DIV/0!	#DIV/0!	#DIV/0!	#DIV/0!	#DIV/0!	#DIV/0!	#DIV/0!	#DIV/0!	#DIV/0!	#DIV/0!	#DIV/0!	#DIV/0!	#DIV/0!	#DIV/0!	#DIV/0!	#DIV/0!	#DIV/0!	#DIV/0!	#DIV/0!	#DIV/0!	#DIV/0!	#DIV/0!	#DIV/0!	#DIV/0!	#DIV/0!	#DIV/0!	#DIV/0!	#DIV/0!	#DIV/0!	#DIV/0!	#DIV/0!	#DIV/0!
Fiji	0	0	0	0	0	0	0	0	0	0	0	0	0.318393	0	0	0	0	0	0	0	0.001016	0	0	0	0	0	0	0	0	0	0	0	0	0	0	0	0	0	0	0	0	0	0	0	0	0	0.343184	0.0596175	0
Finland	0	0	0	0	0	0	0	0	0	0	0	0	0	0.00126779	0	0	0	0	0	0	0.00086425	0	0	0	0	0	0	0	0	0	0	0	0	0	0	0	0	0	0	0	0	0.00101222	0	0	0	0	0.155188	0	0
France	0	0	0	0	0	0	0	0	0	0	0.0276943	0	6.17053e-07	0.119021	0	0	0	0	0	0	0.0235075	0	0	0	0	0	0	0	0	0	0	0	0	2.26308e-05	0	0.0115256	0	0	0	0	0	9.53931e-06	0	0	0	0	0.0115697	0	0
French Polynesia	0	0	0	0	0	0	0	0	0	0	0	0	0	0	0	0	0	0	0	0	0.0019434	0	0	0	0	0	0	0	0	0	0	0	0	0	0	0	0	0	0	0	0	0	0	0	0	0	0.124742	0	0
Fr. South Antarctic Terr.	#DIV/0!	#DIV/0!	#DIV/0!	#DIV/0!	#DIV/0!	#DIV/0!	#DIV/0!	#DIV/0!	#DIV/0!	#DIV/0!	#DIV/0!	#DIV/0!	#DIV/0!	#DIV/0!	#DIV/0!	#DIV/0!	#DIV/0!	#DIV/0!	#DIV/0!	#DIV/0!	#DIV/0!	#DIV/0!	#DIV/0!	#DIV/0!	#DIV/0!	#DIV/0!	#DIV/0!	#DIV/0!	#DIV/0!	#DIV/0!	#DIV/0!	#DIV/0!	#DIV/0!	#DIV/0!	#DIV/0!	#DIV/0!	#DIV/0!	#DIV/0!	#DIV/0!	#DIV/0!	#DIV/0!	#DIV/0!	#DIV/0!	#DIV/0!	#DIV/0!	#DIV/0!	#DIV/0!	#DIV/0!	#DIV/0!
Djibouti	0	0	0	0	0	0	0	0	0	0	0	0	0	0	0	0	0	0	0	0	0	0	0	0	0	0	0	0	0	0	0	0	0	0	0	0	0	0	0	0	0	0	0	0	0	0	0.744976	0	0
Gabon	0	0	0	0	0	0	0	0	0	0	0	0	0	0	0	0	0	0	0	0	1.65495e-05	0	0	0	0	0	0	0	0	0	0	0	0	0	0	0	0	0	0	0	0	0	0	0	0	0	0.930023	0	0
Georgia	0	0	0	0	0	0	0	0	0	0	8.69043e-05	0	0	0	0	0	0	0	0	0	0	0	0	0	0	0	0	0	0	0	0	0	0	0	0	0.0355439	0	0	0	0	0	0	0	0	0	0	0.429015	0	0
Gambia	0	0	0	0	0	0	0	0	0	0	0	0	0	0	0	0	0	0	0	0	0	0	0	0	0	0	0	0	0	0	0	0	0	0	0	0	0	0	0	0	0	0	0	0	0	0	0.351089	0	0
State of Palestine	0	0	0	0	0	0	0	0	0	0	0	0	0	0	0	0	0	0	0	0	0	0	0	0	0	0	0	0	0	0	0	0	0	0	0	0	0	0	0	0	0	0	0	0	0	0	0.159907	0	0
Germany	0	0	0	0	0	0	0	0	0	3.1543e-06	0	0	0	0.0671533	0	0	0	2.26463e-07	0	4.20574e-07	0.00145304	0	0	0	0	0	0	0	0	0	0	0	0	7.21985e-06	0	0.00231455	0	0	0	0	0	1.1431e-06	0	0	0	0	0.0250904	2.5008e-05	0
Ghana	0	0	0	0	0	0	0	0	0	0	0	0	0	0	0	0	0	0	0	0	4.54671e-05	0	0	0	0	0	0	0	0	0	0	0.00152694	0	0	0	0	0	0	0	0	0	0	0	0	0	0	0.386675	0	0
Gibraltar	0	0	0	0	0	0	0	0	0	0	0	0	0	0	0	0	0	0	0	0	0	0	0	0	0	0	0	0	0	0	0	0	0	0	0	0	0	0	0	0	0	0	0	0	0	0	0	0	0
Kiribati	0	0	0	0	0	0	0	0	0	0	0	0	0.0565832	0	0	0	0	0	0	0	0	0	0	0	0	0	0	0	0	0	0	0	0	0	0	0	0	0	0	0	0	0	0	0	0	0	0.832209	0	0
Greece	0	2.70759e-05	0	0	0	0	0	0	0	0	0	0	0	0.0185032	0	0	0	0	0	0	5.12681e-06	0	0	0	0	0	0	0	0	0	0	0	0	1.48197e-06	0	4.54603e-05	0	0	0	0	0	0	0	0	0	0	0.0398254	0	0
Greenland	0	0	0	0	0	0	0	0	0	0	0	0	0	0	0	0	0	0	0	0	0	0	0	0	0	0	0	0	0	0	0	0	0	0	0	0	0	0	0	0	0	0	0	0	0	0	0	0	0
Grenada	0	0	0	0	0	0	0	0	0	0	0	0	0	0	0	0	0	0	0	0	0	0	0	0	0	0	0	0	0	0	0	0	0	0	0	0	0	0	0	0	0	0.295558	0	0	0	0	0.704442	0	0
Guam	#DIV/0!	#DIV/0!	#DIV/0!	#DIV/0!	#DIV/0!	#DIV/0!	#DIV/0!	#DIV/0!	#DIV/0!	#DIV/0!	#DIV/0!	#DIV/0!	#DIV/0!	#DIV/0!	#DIV/0!	#DIV/0!	#DIV/0!	#DIV/0!	#DIV/0!	#DIV/0!	#DIV/0!	#DIV/0!	#DIV/0!	#DIV/0!	#DIV/0!	#DIV/0!	#DIV/0!	#DIV/0!	#DIV/0!	#DIV/0!	#DIV/0!	#DIV/0!	#DIV/0!	#DIV/0!	#DIV/0!	#DIV/0!	#DIV/0!	#DIV/0!	#DIV/0!	#DIV/0!	#DIV/0!	#DIV/0!	#DIV/0!	#DIV/0!	#DIV/0!	#DIV/0!	#DIV/0!	#DIV/0!	#DIV/0!
Guatemala	0	0	0	0	0	0	0	0	0	0	0	0	0	0.000883761	0	0	0	0	0	0	1.64212e-05	0	0	0	0	0	0	0	0	0	0	0	0	0	0	0	0	0	0	0	0	0.00196159	0	0	0	0	0.396292	0.00189143	0
Guinea	0	0	0	0	0	0	0	0	0	0	0	0	0	0	0	0	0	0	0	0	0	0	0	0	0	0	0	0	0	0	0	0	0	0	0	0	0	0	0	0	0	0	0	0	0	0	0.49683	0	0
Guyana	0	0	0	0	0	0	0	0	0	0	0	0	0	0	0	0	0	0	0	0	0	0	0	0	0	0	0	0	0	0	0	0	0	0	0	0	0	0	0	0	0	0.076206	0	0	0	0	0.577928	0	0
Haiti	0	0	0	0	0	0	0	0	0	0	0	0	0	0	0	0	0	0	0	0	0	0	0	0	0	0	0	0	0	0	0	0	0	0	0	0	0	0	0	0	0	0	0	0	0	0	0.93603	0	0
Heard Islands and Mc Donald Islands	#DIV/0!	#DIV/0!	#DIV/0!	#DIV/0!	#DIV/0!	#DIV/0!	#DIV/0!	#DIV/0!	#DIV/0!	#DIV/0!	#DIV/0!	#DIV/0!	#DIV/0!	#DIV/0!	#DIV/0!	#DIV/0!	#DIV/0!	#DIV/0!	#DIV/0!	#DIV/0!	#DIV/0!	#DIV/0!	#DIV/0!	#DIV/0!	#DIV/0!	#DIV/0!	#DIV/0!	#DIV/0!	#DIV/0!	#DIV/0!	#DIV/0!	#DIV/0!	#DIV/0!	#DIV/0!	#DIV/0!	#DIV/0!	#DIV/0!	#DIV/0!	#DIV/0!	#DIV/0!	#DIV/0!	#DIV/0!	#DIV/0!	#DIV/0!	#DIV/0!	#DIV/0!	#DIV/0!	#DIV/0!	#DIV/0!
Holy Sea	#DIV/0!	#DIV/0!	#DIV/0!	#DIV/0!	#DIV/0!	#DIV/0!	#DIV/0!	#DIV/0!	#DIV/0!	#DIV/0!	#DIV/0!	#DIV/0!	#DIV/0!	#DIV/0!	#DIV/0!	#DIV/0!	#DIV/0!	#DIV/0!	#DIV/0!	#DIV/0!	#DIV/0!	#DIV/0!	#DIV/0!	#DIV/0!	#DIV/0!	#DIV/0!	#DIV/0!	#DIV/0!	#DIV/0!	#DIV/0!	#DIV/0!	#DIV/0!	#DIV/0!	#DIV/0!	#DIV/0!	#DIV/0!	#DIV/0!	#DIV/0!	#DIV/0!	#DIV/0!	#DIV/0!	#DIV/0!	#DIV/0!	#DIV/0!	#DIV/0!	#DIV/0!	#DIV/0!	#DIV/0!	#DIV/0!
Honduras	0	0	0	0	0	0	0	0	0	0	0	0	0	0.00992015	0	0	0	0	0	0	0	0	0	0	0	0	0	0	0	0	0	0	0	0	0	0	0	0	0	0	0	0	0	0	0	0	0.765747	0	0
China, Hong Kong SAR	0	0	0	0	0	0	0	0	0	0	0	0	0.000559709	0	0	0	0	0	0	0	0.000103053	0	0	0	0	0	0	0	0	0	0	0	0	3.02865e-05	0	0	0	0	0	0.00543189	0	0.00125787	0	0	0	0	0.560772	0	0
Hungary	0	0	0	0	0	0	0	0	0	0	0	0	0	0.129085	0	0	0	0	0	0	0.0107001	0	0	0	0	0	0	0	0	0	0	0	0	3.13525e-05	0	0	0	0	0	0	0	0.000174981	0	0	0	0	0.0840956	5.67734e-05	0
Iceland	0	0	0	0	0	0	0	0	0	0	0	0	0	0	0	0	0	0	0	0	0	0	0	0	0	0	0	0	0	0	0	0	0	0	0	0	0	0	0	0	0	1.12288e-06	0	0	0	0	0.00143616	0	0
Indonesia	0	0	0	0	0	0	0	0	0	0	0	0	0.00530864	0.000407059	0	0	0	0	0	0	0.000134471	0	0	0	0	0	0	0	0	0	0	0	0	0	0	1.07121e-05	0	0	0	3.93156e-05	0	0.0490047	0	0	0	0	0.610878	0.020381	0
Iran	0	0	0	0	0	0	0	0	0	0	0	0	0	0	0	0	0	0	0	0	0	0	0	0	0	0	0	0	0	0	0	0	0	0	0	0	0	0	0	0	0	0	0	0	0	0	0.906283	0	0
Iraq	0	0	0	0	0	0	0	0	0	0	0	0	0	0	0	0	0	0	0	0	0	0	0	0	0	0	0	0	0	0	0	0	0	0	0	0	0	0	0	0	0	0	0	0	0	0	0.706386	0	0
Ireland	0	0	2.5722e-05	0	0	0	0	0	0	1.08303e-05	0	0	0	0.0492244	0	0	0	0	0	0	0.000555054	0	0	0	0	0	0	0	0	0	0	0	0	2.36913e-05	0	0	0	0	0	0	0	0.000481272	0	0	0	0	0.00487093	0	0
Israel	0	0	0	0	0	0	0	0	0	0	0	0	0	0.0341385	0	0	0	0	0	0	0.0039408	0	0	0	0	0	0	0	0	0	0	0	0	1.67182e-07	0	0	0	0	0	0	0	0.000108334	0	0	0	0	0.652655	0.0407572	0
Italy	0	0	0	0	0	0	0	0	0	0	0	0	1.27765e-05	0.0176075	0	0	0	0	0	0	0.0101613	0	0	0	0	0	0	0	0	0	0	0	0	4.86433e-05	0	0.00818541	0	0	0	0	0	6.01177e-05	0	0	0	0	0.0142651	0	0
Cote dIvoire	0	0	0	0	0	0	0	0	0	0	0	0	0	0	0	0	0	0	0	0	0.00529235	0	0	0	0	0	0	0	0	0	0	0	0	0	0	0	0	0	0	0	0	0	0	0	0	0	0.527245	0	0
Jamaica	0	0	0	0	0	0	0	0	0	0	0	0	0	0	0	0	0	0	0	0	0	0	0	0	0	0	0	0	0	0	0	0	0	0	0	0	0	0	0	0	0	0.0402188	0	0	0	0	0.650495	0.0496603	0
Japan	0	0	0	0	0	0	0	0	0	0	0	0	0.00015389	2.49906e-06	0	0	0	0	0	0	9.37147e-08	0	0	0	0	0	0	0	0	0	0	0	0	7.39305e-07	0	0	0	0	0	0	0	2.09296e-06	0	0	0	0	0.170698	0.0012632	0
Kazakhstan	0	0	0	0	0	0	0	0	0	0	0	0	0	0	0	0	0	0	0	5.66213e-05	0.000328404	0	0	0	0	0	0	0	0	0	0	0	0	0	0	0	0	0	0	0	0	0	0	0	0	0	0.215482	0	0
Jordan	0	0	0	0	0	0	0	0	0	0	0	0	0	0	0	0	0	0	0	0	1.8083e-07	0	0	0	0	0	0	0	0	0	0	0	0	0	0	0	0	0	0	0	0	0	0	0	0	0	0.854306	0	0
Kenya	0	0	0	0	0	0	0	0	0	0	0	0	0	0	0	0	0	0	0	0	0	0	0	0	0	0	0	0	0	0	0	0	0	0	0	0	0	0	0	0	0	0	0	0	0	0	0.642732	0	0
Dem. Peoples Rep. of Korea	#DIV/0!	#DIV/0!	#DIV/0!	#DIV/0!	#DIV/0!	#DIV/0!	#DIV/0!	#DIV/0!	#DIV/0!	#DIV/0!	#DIV/0!	#DIV/0!	#DIV/0!	#DIV/0!	#DIV/0!	#DIV/0!	#DIV/0!	#DIV/0!	#DIV/0!	#DIV/0!	#DIV/0!	#DIV/0!	#DIV/0!	#DIV/0!	#DIV/0!	#DIV/0!	#DIV/0!	#DIV/0!	#DIV/0!	#DIV/0!	#DIV/0!	#DIV/0!	#DIV/0!	#DIV/0!	#DIV/0!	#DIV/0!	#DIV/0!	#DIV/0!	#DIV/0!	#DIV/0!	#DIV/0!	#DIV/0!	#DIV/0!	#DIV/0!	#DIV/0!	#DIV/0!	#DIV/0!	#DIV/0!	#DIV/0!
Rep. of Korea	0	0	0	0	0	0	0	0	0	0	0	0	6.91865e-07	5.66071e-07	0	0	0	1.32083e-06	0	0	1.20343e-05	0	0	0	0	0	0	0	0	0	0	0	0	1.15101e-05	0	0	0	0	0	0	0	2.97711e-06	0	0	0	0	0.118611	1.20762e-05	0
Kuwait	0	0	0	0	0	0	0	0	0	0	0	0	1.32189e-05	0	0	0	0	0	0	0	0.000114344	0	0	0	0	0	0	0	0	0	0	0	0	0	0	0	0	0	0	0	0	0	0	0	0	0	0.316303	0	0
Kyrgyzstanan	0	0	0	0	0	0	0	0	0	0	0	0	0	0	0	0	0	0	0	0	0.00602223	0	0	0	0	0	0	0	0	0	0	0	0	0	0	0.16974	0	0	0	0	0	0	0	0	0	0	0.0243372	0	0
Lao Peoples Dem. Rep.	0	0	0	0	0	0	0	0	0	0	0	0	0	0	0	0	0	0	0	0	0	0	0	0	0	0	0	0	0	0	0	0	0	0	0	0	0	0	0	0	0	0	0	0	0	0	0.0613707	0	0
Lebanon	0	0	0	0	0	0	0	0	0	0	0	0	0	0	0	0	0	0	0	0	0.00241031	0	0	0	0	0	0	0	0	0	0	0	0	0	0	0	0	0	0	0	0	0	0	0	0	0	0.397395	0	0
Lesotho	0	0	0	0	0	0	0	0	0	0	0	0	0	0	0	0	0	0	0	0	0	0	0	0	0	0	0	0	0	0	0	0	0	0	0	0	0	0	0	0	0	0	0	0	0	0	0	0	0
Latvia	0	0	0	0	0	0	0	0	0	0	0	0	0	0.276804	0	0	0	0	0	0	0.00171977	0	0	0	0	0	0	0	0	0	0	0	0	0	0	0	0	0	0	0	0	0	0	0	0	0	0.0157514	0	0
Liberia	0	0	0	0	0	0	0	0	0	0	0	0	0	0	0	0	0	0	0	0	0	0	0	0	0	0	0	0	0	0	0	0	0	0.00274278	0	0	0	0	0	0	0	0.000715507	0	0	0	0	0.388759	0	0
Libya	0	0	0	0	0	0	0	0	0	0	0	0	0	0	0	0	0	0	0	0	0	0	0	0	0	0	0	0	0	0	0	0	0	0	0	0.000114354	0	0	0	0	0	0	0	0	0	0	0.822896	0	0
Lithuania	0	0	0	0	0	0	0	0	0	0	0	0	0	0.02797	0	0	0	0	0	4.01974e-06	0.00625136	0	0	0	0	0	0	0	0	0	0	0	0	0	0	1.60789e-05	0	0	0	0	0	0	0	0	0	0	0.0392326	0	0
Luxembourg	0	0	0	0	0	0	0	0	0	0	0	0	0	0.0248215	0	0	0	0	0	0	0.0546924	0	0	0	0	0	0	0	0	0	0	0	0	0	0	0	0	0	0	0	0	0	0	0	0	0	0.0125957	0	0
China, Macao SAR	0	0	0	0	0	0	0	0	0	0	0	0	0	0	0	0	0	0	0	0	0	0	0	0	0	0	0	0	0	0	0	0	0	0	0	0	0	0	0	0	0	0	0	0	0	0	0.427759	0.0782842	0
Madagascar	0	0	0	0	0	0	0	0	0	0	0	0	0	0.000148157	0	0	0	0	0	0	0.0055707	0	0	0	0	0	0	0	0	0	0	0	0	0	0	0	0	0	0	0	0	0	0	0	0	0	0.134675	0.117666	0
Malawi	0	0	0	0	0	0	0	0	0	0	0	0	0	0	0	0	0	0	0	0	0	0	0	0	0	0	0	0	0	0	0	0	0	0	0	0	0	0	0	0	0	0	0	0	0	0	0.257741	0	0
Malaysia	0	0	0	0	0	0	0	0	0	0	0	0	0.000113163	0.000372488	0	0	0	0	0	0	0	0	0	0	0	0	0	0	0	0	0	0	0	0	5.75766e-07	0	0	0	0	0	0	3.4546e-07	0	0	0	0	0.171577	3.31312e-05	0
Maldives	0	0	0	0	0	0	0	0	0	0	0	0	0	0	0	0	0	0	0	0	0	0	0	0	0	0	0	0	0	0	0	0	0	0	0	0	0	0	0	0	0	0	0	0	0	0	0.00806675	0	0
Mali	0	0	0	0	0	0	0	0	0	0	0	0	0	0	0	0	0	0	0	0	0.0302725	0	0	0	0	0	0	0	0	0	0	0	0	0	0	0	0	0	0	0	0	0	0	0	0	0	0	0	0
Malta	0	0	0	0	0	0	0	0	0	0	0	0	0	0	0	0	0	0	0	0	0	0	0	0	0	0	0	0	0	0	0	0	0	0.000938988	0	0	0	0	0	0	0	0.00103725	0	0	0	0	0.103758	0	0
Mauritania	0	0	0	0	0	0	0	0	0	0	0	0	0	0	0	0	0	0	0	0	0	0	0	0	0	0	0	0	0	0	0	0	0	0	0	0	0	0	0	0	0	0	0	0	0	0	0.83296	0	0
Mauritius	0	0	0	0	0	0	0	0	0	0	0	0	0	0	0	0	0	0	0	0	0.00399585	0	0	0	0	0	0	0	0	0	0	0	0	0	0	0	0	0	0	0	0	0	0	0	0	0	0.21932	9.74598e-05	0
Mexico	0	0	0	0	0	0	0	0	0	0	0	0	0	0	0	0	0	0	0	0	8.96688e-05	0	0	0	0	0	0	0	0	0	0	0	0	0.000339501	0	0	0	0	0	0	0	0.00558422	0	0	0	0	0.493714	0	0
Mongolia	0	0	0	0	0	0	0	0	0	0	0	0	0	0	0	0	0	0	0	0	0	0	0	0	0	0	0	0	0	0	0	0	0	0	0	0	0	0	0	0	0	0	0	0	0	0	0.8368	0	0
Rep. of Moldova	0	0	0	0	0	0	0	0	0	0	0	0	0	0	0	0	0	0	0	0	0	0	0	0	0	0	0	0	0	0	0	0	0	0	0	0	0	0	0	0	0	0	0	0	0	0	0.361212	0	0
Montenegro	0	0	0	0	0	0	0	0	0	0	0	0	0	0	0	0	0	0	0	0	0	0	0	0	0	0	0	0.185446	0	0	0	0	0	0	0	0	0	0	0	0	0	0	0	0	0	0	0	0	0
Monserrat	#DIV/0!	#DIV/0!	#DIV/0!	#DIV/0!	#DIV/0!	#DIV/0!	#DIV/0!	#DIV/0!	#DIV/0!	#DIV/0!	#DIV/0!	#DIV/0!	#DIV/0!	#DIV/0!	#DIV/0!	#DIV/0!	#DIV/0!	#DIV/0!	#DIV/0!	#DIV/0!	#DIV/0!	#DIV/0!	#DIV/0!	#DIV/0!	#DIV/0!	#DIV/0!	#DIV/0!	#DIV/0!	#DIV/0!	#DIV/0!	#DIV/0!	#DIV/0!	#DIV/0!	#DIV/0!	#DIV/0!	#DIV/0!	#DIV/0!	#DIV/0!	#DIV/0!	#DIV/0!	#DIV/0!	#DIV/0!	#DIV/0!	#DIV/0!	#DIV/0!	#DIV/0!	#DIV/0!	#DIV/0!	#DIV/0!
Morocco	0	0	0.00696849	0	0	0	0	0	0	0	0	0	0	0.101111	0	0	2.15031e-05	0	0	0	3.16368e-05	0	0	0	0	0	0	0	0	0	0	0	0	0.000871	0	4.49835e-05	0	0	0	0	0	0	0	0	0	0	0.40123	0	0
Mozambique	0	0	0	0	0	0	0	0	0	0	0	0	0	0	0	0	0	0	0	0	0	0	0	0	0	0	0	0	0	0	0	0	0	0	0	0	0	0	0	0	0	0	0	0	0	0	0.227127	0	0
Oman	0	0	0	0	0	0	0	0	0	0	0	0	0	0	0	0	0	0	0	0	4.21702e-05	0	0	0	0	0	0	0	0	0	0	0	0	0	0	0	0	0	0	0	0	0	0	0	0	0	0.438932	0	0
Namibia	0	0	0	0	0	0	0	0	0	0	0	0	0	0	0	0	0	0	0	0	0	0	0	0	0	0	0	0	0.00104599	0	0	0	0	0	0	0	0	0	0	0	0	0	0	0	0	0	0.136915	0.279456	0
Nauru	0	0	0	0	0	0	0	0	0	0	0	0	0.908319	0	0	0	0	0	0	0	0	0	0	0	0	0	0	0	0	0	0	0	0	0	0	0	0	0	0	0	0	0	0	0	0	0	0	0	0
Nepal	0	0	0	0	0	0	0	0	0	0	0	0	0	0	0	0	0	0	0	0	0	0	0	0	0	0	0	0	0	0	0	0	0	0	0	0	0	0	0	0	0	0	0	0	0	0	0.14571	0	0
Netherlands	0	0	0	0	0	0	0	0	0	0	0	0	0	0.301571	0	0	0	0	0	0	0.0320077	0	0	0	0	0	0	0	0	0	0	0	0	1.24603e-07	0	8.37335e-05	0	0	0	0	0	0.000332691	0	0	0	0	0.203628	1.65722e-05	0
Curacao	0	0	0	0	0	0	0	0	0	0	0	0	0	0	0	0	0	0	0	0	0	0	0	0	0	0	0	0	0	0	0	0	0	0	0	0	0	0	0	0	0	0	0	0	0	0	0.923852	0	0
Aruba	0	0	0	0	0	0	0	0	0	0	0	0	0	0	0	0	0	0	0	0	0	0	0	0	0	0	0	0	0	0	0	0	0	0	0	0	0	0	0	0	0	0	0	0	0	0	0.315855	0	0
Saint Maarten	0	0	0	0	0	0	0	0	0	0	0	0	0	0	0	0	0	0	0	0	0	0	0	0	0	0	0	0	0	0	0	0	0	0	0	0	0	0	0	0	0	0	0	0	0	0	0	0	0
Bonaire	#DIV/0!	#DIV/0!	#DIV/0!	#DIV/0!	#DIV/0!	#DIV/0!	#DIV/0!	#DIV/0!	#DIV/0!	#DIV/0!	#DIV/0!	#DIV/0!	#DIV/0!	#DIV/0!	#DIV/0!	#DIV/0!	#DIV/0!	#DIV/0!	#DIV/0!	#DIV/0!	#DIV/0!	#DIV/0!	#DIV/0!	#DIV/0!	#DIV/0!	#DIV/0!	#DIV/0!	#DIV/0!	#DIV/0!	#DIV/0!	#DIV/0!	#DIV/0!	#DIV/0!	#DIV/0!	#DIV/0!	#DIV/0!	#DIV/0!	#DIV/0!	#DIV/0!	#DIV/0!	#DIV/0!	#DIV/0!	#DIV/0!	#DIV/0!	#DIV/0!	#DIV/0!	#DIV/0!	#DIV/0!	#DIV/0!
New Caledonia	0	0	0	0	0	0	0	0	0	0	0	0	0.226469	0	0	0	0	0	0	0	0.0252418	0	0	0	0	0	0	0	0	0	0	0	0	0	0	0	0	0	0	0	0	0	0	0	0	0	0.223166	0	0
Vanatu	0	0	0	0	0	0	0	0	0	0	0	0	0	0	0	0	0	0	0	0	0	0	0	0	0	0	0	0	0	0	0	0	0	0	0	0	0	0	0	0	0	0	0	0	0	0	0.55788	0	0
New Zealand	0	0	0	0	0	0	0	0	0	0	0	0	0.092794	0.0194196	0	0	0	0	0	0	0.000235655	0	0	0	0	0	0	0	0	0	0	0	0	5.04974e-06	0	0	0	0	0	0	0	0.000545372	0	0	0	0.000488142	0.744074	0	0
Nicaragua	0	0	0	0	0	0	0	0	0	0	0	0	0	0	0	0	0	0	0	0	0	0	0	0	0	0	0	0	0	0	0	0	0	0.422094	0	0	0	0	0	0	0	0	0	0	0	0	0.376514	0	0
Niger	0	0	0	0	0	0	0	0	0	0	0	0	0	0	0	0	0	0	0	0	0	0	0	0	0	0	0	0	0	0	0	0	0	0	0	0	0	0	0	0	0	0	0	0	0	0	0.454459	0	0
Nigeria	0	0	0	0	0	0	0	0	0	0	0	0	0	0	0	0	0	0	0	0	0	0	0	0	0	0	0	0	0	0	0	0	0	0	0	0	0	0	0	0	0	0	0	0	0	0	0.902476	0	0
Niue	0	0	0	0	0	0	0	0	0	0	0	0	0	0	0	0	0	0	0	0	0	0	0	0	0	0	0	0	0	0	0	0	0	0	0	0	0	0	0	0	0	0	0	0	0	0	0	0	0
Norfolk Islands	0	0	0	0	0	0	0	0	0	0	0	0	0	0	0	0	0	0	0	0	0	0	0	0	0	0	0	0	0	0	0	0	0	0	0	0	0	0	0	0	0	0	0	0	0	0	0	0	0
Norway	0	0	0	0	0	0	0	0	0	0	0	0	0	0.000933975	0	0	0	0	0	0	0.00564993	0	0	0	0	0	0	0	0	0	0	0	0	0	0	0	0	0	0	0	0	0.00113879	0	0	0	0	0.0874966	5.12047e-06	0
Northern Mariana Islands	#DIV/0!	#DIV/0!	#DIV/0!	#DIV/0!	#DIV/0!	#DIV/0!	#DIV/0!	#DIV/0!	#DIV/0!	#DIV/0!	#DIV/0!	#DIV/0!	#DIV/0!	#DIV/0!	#DIV/0!	#DIV/0!	#DIV/0!	#DIV/0!	#DIV/0!	#DIV/0!	#DIV/0!	#DIV/0!	#DIV/0!	#DIV/0!	#DIV/0!	#DIV/0!	#DIV/0!	#DIV/0!	#DIV/0!	#DIV/0!	#DIV/0!	#DIV/0!	#DIV/0!	#DIV/0!	#DIV/0!	#DIV/0!	#DIV/0!	#DIV/0!	#DIV/0!	#DIV/0!	#DIV/0!	#DIV/0!	#DIV/0!	#DIV/0!	#DIV/0!	#DIV/0!	#DIV/0!	#DIV/0!	#DIV/0!
United States Minor Outlying Islands	#DIV/0!	#DIV/0!	#DIV/0!	#DIV/0!	#DIV/0!	#DIV/0!	#DIV/0!	#DIV/0!	#DIV/0!	#DIV/0!	#DIV/0!	#DIV/0!	#DIV/0!	#DIV/0!	#DIV/0!	#DIV/0!	#DIV/0!	#DIV/0!	#DIV/0!	#DIV/0!	#DIV/0!	#DIV/0!	#DIV/0!	#DIV/0!	#DIV/0!	#DIV/0!	#DIV/0!	#DIV/0!	#DIV/0!	#DIV/0!	#DIV/0!	#DIV/0!	#DIV/0!	#DIV/0!	#DIV/0!	#DIV/0!	#DIV/0!	#DIV/0!	#DIV/0!	#DIV/0!	#DIV/0!	#DIV/0!	#DIV/0!	#DIV/0!	#DIV/0!	#DIV/0!	#DIV/0!	#DIV/0!	#DIV/0!
FS Micronesia	0	0	0	0	0	0	0	0	0	0	0	0	0	0	0	0	0	0	0	0	0	0	0	0	0	0	0	0	0	0	0	0	0	0	0	0	0	0	0	0	0	0	0	0	0	0	0	0	0
Marshall Islands	0	0	0	0	0	0	0	0	0	0	0	0	0	0	0	0	0	0	0	0	0	0	0	0	0	0	0	0	0	0	0	0	0	0.789474	0	0	0	0	0	0	0	0	0	0	0	0	0.210526	0	0
Palau	0	0	0	0	0	0	0	0	0	0	0	0	0	0	0	0	0	0	0	0	0	0	0	0	0	0	0	0	0	0	0	0	0	0	0	0	0	0	0	0	0	0	0	0	0	0	0	0	0
Pakistan	0	0	0	0	0	0	0	0	0	0	0	0	4.32342e-05	0.0428247	0	0	0	0	0	0	0.00706018	0	0	0	0	0	0	0	0	0	0	0	0	0	0	0	0	0	0	0	0	0.000227311	0	0	0	3.95209e-05	0.764981	2.65241e-07	0
Panama	0	0	0	0	0	0	0	0	0	0	0	0	0	0	0	0	0	0	0	0	0	0	0	0	0	0	0	0	0	0	0	0	0	0.000168195	0	0	0	0	0	0	0	0	0	0	0	0	0.837399	0	0
Papua New Guinea	0	0	0	0	0	0	0	0	0	0	0	0	0.136154	0	0	0	0	0	0	0	0	0	0	0	0	0	0	0	0	0	0	0	0	0	0	0	0	0	0	0	0	0	0	0	0	0	0.861213	0	0
Paraguay	0	0	0	0	0	0	0	0	0	0	0	0	0	0.0321127	0	0	0	0	0	0	0	0	0	0	0	0	0	0	0	0	0	0	0	0.261108	0	0	0	0	0	0	0	0	0	0	0	0.000520777	0.0978269	0	0
Peru	0	0	0	0	0	0	0	0	0	0.0125235	0	0	0	0.130283	0	0	0	0	0	0	0	0	0	0	0	0	0	0	0	0	0	0	0	2.88492e-06	0	0	0	0	0	0	0	5.76985e-06	0	0	0	0.0177827	0.628971	0.0106093	0
Philippines	0	0	0	0	0	0	0	0	0	0	0	0	0.000168254	0.0568936	0	0	0	0	0	0	6.67675e-06	0	0	0	0	0	0	0	0	0	0	0	0	0	0	0	0	0	0	0	0	0	0	0	0	0	0.685058	0.00103456	2.33686e-06
Pitcairn	#DIV/0!	#DIV/0!	#DIV/0!	#DIV/0!	#DIV/0!	#DIV/0!	#DIV/0!	#DIV/0!	#DIV/0!	#DIV/0!	#DIV/0!	#DIV/0!	#DIV/0!	#DIV/0!	#DIV/0!	#DIV/0!	#DIV/0!	#DIV/0!	#DIV/0!	#DIV/0!	#DIV/0!	#DIV/0!	#DIV/0!	#DIV/0!	#DIV/0!	#DIV/0!	#DIV/0!	#DIV/0!	#DIV/0!	#DIV/0!	#DIV/0!	#DIV/0!	#DIV/0!	#DIV/0!	#DIV/0!	#DIV/0!	#DIV/0!	#DIV/0!	#DIV/0!	#DIV/0!	#DIV/0!	#DIV/0!	#DIV/0!	#DIV/0!	#DIV/0!	#DIV/0!	#DIV/0!	#DIV/0!	#DIV/0!
Poland	0	0	0	0	0	0	0	0	0	0	0	0	2.64089e-06	0.0481262	0	0	0	0	0	0	0.0125507	0	0	0	0	0	0	0	0	0	0	0	0	9.32077e-08	0	0.00836213	0	0	0	0	0	1.60939e-05	0	0	0	0	0.031559	1.70881e-07	0
Portugal	0	0	0	0	0	5.91793e-07	0	0	0	0	0	0	0	0.00511309	0	0	0	0	0	0	5.26696e-05	0	0	0	0	0	0	0	0	0	0	0	0	4.73434e-06	0	0	0	0	0	0	0	0	0	0	0	0	0.223705	0	0
Guinea-Bissau	0	0	0	0	0	0	0	0	0	0	0	0	0	0	0	0	0	0	0	0	0	0	0	0	0	0	0	0	0	0	0	0	0	0	0	0	0	0	0	0	0	0	0	0	0	0	0.595122	0	0
Timor-Leste	0	0	0	0	0	0	0	0	0	0	0	0	0	0	0	0	0	0	0	0	0	0	0	0	0	0	0	0	0	0	0	0	0	0	0	0	0	0	0	0	0	0	0	0	0	0	0	0	0
Qatar	0	0	0	0	0	0	0	0	0	0	0	0	0	0	0	0	0	0	0	0	1.73498e-06	0	0	0	0	0	0	0	0	0	0	0	0	1.04099e-05	0	0	0	0	0	0	0	0	0	0	0	0	0.238064	0	0
Romania	0	0	0	0	0	0	0	0	0	0	0	0	0	0.1427	0	0	0	0	0	0	0.00323924	0	0	0	0	0	0	0	0	0	0	0	0	0	0	0.0274463	0	0	0	0	0	7.21435e-07	0	0	0	0	0.128581	1.01001e-05	0
Russian Federation	0	0	0	0	0	0	0	0	0	0	0.000221163	0	2.23746e-06	0.000762455	0	0	0	0	0	0.000529546	2.39815e-05	0	0	0	0	0	0	0	0	0	0	0	0	0	0	0	0	0	0	0	0	5.08513e-08	0	0	0	0	0.0246622	1.30078e-05	0
Rwanda	0	0	0	0	0	0	0	0	0	0	0	0	0	0	0	0	0	0	0	0	0.000172056	0	0	0	0	0	0	0	0	0	0	0	0	0	0	0	0	0	0	0	0	0	0	0	0	0	0.384673	0	0
Saint Bartelemy	#DIV/0!	#DIV/0!	#DIV/0!	#DIV/0!	#DIV/0!	#DIV/0!	#DIV/0!	#DIV/0!	#DIV/0!	#DIV/0!	#DIV/0!	#DIV/0!	#DIV/0!	#DIV/0!	#DIV/0!	#DIV/0!	#DIV/0!	#DIV/0!	#DIV/0!	#DIV/0!	#DIV/0!	#DIV/0!	#DIV/0!	#DIV/0!	#DIV/0!	#DIV/0!	#DIV/0!	#DIV/0!	#DIV/0!	#DIV/0!	#DIV/0!	#DIV/0!	#DIV/0!	#DIV/0!	#DIV/0!	#DIV/0!	#DIV/0!	#DIV/0!	#DIV/0!	#DIV/0!	#DIV/0!	#DIV/0!	#DIV/0!	#DIV/0!	#DIV/0!	#DIV/0!	#DIV/0!	#DIV/0!	#DIV/0!
Saint Helena	0	0	0	0	0	0	0	0	0	0	0	0	0	0	0	0	0	0	0	0	0	0	0	0	0	0	0	0	0	0	0	0	0	0	0	0	0	0	0	0	0	0	0	0	0	0	0	0	0
Saint Kitts and Nevis	#DIV/0!	#DIV/0!	#DIV/0!	#DIV/0!	#DIV/0!	#DIV/0!	#DIV/0!	#DIV/0!	#DIV/0!	#DIV/0!	#DIV/0!	#DIV/0!	#DIV/0!	#DIV/0!	#DIV/0!	#DIV/0!	#DIV/0!	#DIV/0!	#DIV/0!	#DIV/0!	#DIV/0!	#DIV/0!	#DIV/0!	#DIV/0!	#DIV/0!	#DIV/0!	#DIV/0!	#DIV/0!	#DIV/0!	#DIV/0!	#DIV/0!	#DIV/0!	#DIV/0!	#DIV/0!	#DIV/0!	#DIV/0!	#DIV/0!	#DIV/0!	#DIV/0!	#DIV/0!	#DIV/0!	#DIV/0!	#DIV/0!	#DIV/0!	#DIV/0!	#DIV/0!	#DIV/0!	#DIV/0!	#DIV/0!
Anguilla	#DIV/0!	#DIV/0!	#DIV/0!	#DIV/0!	#DIV/0!	#DIV/0!	#DIV/0!	#DIV/0!	#DIV/0!	#DIV/0!	#DIV/0!	#DIV/0!	#DIV/0!	#DIV/0!	#DIV/0!	#DIV/0!	#DIV/0!	#DIV/0!	#DIV/0!	#DIV/0!	#DIV/0!	#DIV/0!	#DIV/0!	#DIV/0!	#DIV/0!	#DIV/0!	#DIV/0!	#DIV/0!	#DIV/0!	#DIV/0!	#DIV/0!	#DIV/0!	#DIV/0!	#DIV/0!	#DIV/0!	#DIV/0!	#DIV/0!	#DIV/0!	#DIV/0!	#DIV/0!	#DIV/0!	#DIV/0!	#DIV/0!	#DIV/0!	#DIV/0!	#DIV/0!	#DIV/0!	#DIV/0!	#DIV/0!
Saint Lucia	0	0	0	0	0	0	0	0	0	0	0	0	0	0	0	0	0	0	0	0	0	0	0	0	0	0	0	0	0	0	0	0	0	0	0	0	0	0	0	0	0	0	0	0	0	0	0.125535	0	0
Saint Pierre and Miquelon	0	0	0	0	0	0	0	0	0	0	0	0	0	0	0	0	0	0	0	0	0	0	0	0	0	0	0	0	0	0	0	0	0	0	0	0	0	0	0	0	0	0	0	0	0	0	0	0	0
Saint Vincent and the Grenadines	0	0	0	0	0	0	0	0	0	0	0	0	0	0	0	0	0	0	0	0	0	0	0	0	0	0	0	0	0	0	0	0	0	0	0	0	0	0	0	0	0	0.0789258	0	0	0	0	0.734842	0	0
San Marino	#DIV/0!	#DIV/0!	#DIV/0!	#DIV/0!	#DIV/0!	#DIV/0!	#DIV/0!	#DIV/0!	#DIV/0!	#DIV/0!	#DIV/0!	#DIV/0!	#DIV/0!	#DIV/0!	#DIV/0!	#DIV/0!	#DIV/0!	#DIV/0!	#DIV/0!	#DIV/0!	#DIV/0!	#DIV/0!	#DIV/0!	#DIV/0!	#DIV/0!	#DIV/0!	#DIV/0!	#DIV/0!	#DIV/0!	#DIV/0!	#DIV/0!	#DIV/0!	#DIV/0!	#DIV/0!	#DIV/0!	#DIV/0!	#DIV/0!	#DIV/0!	#DIV/0!	#DIV/0!	#DIV/0!	#DIV/0!	#DIV/0!	#DIV/0!	#DIV/0!	#DIV/0!	#DIV/0!	#DIV/0!	#DIV/0!
Sao Tome and Principe	0	0	0	0	0	0	0	0	0	0	0	0	0	0	0	0	0	0	0	0	0	0	0	0	0	0	0	0	0	0	0	0	0	0	0	0	0	0	0	0	0	0	0	0	0	0	0	0	0
Saudi Arabia	0	0	0	0	0	0	0	0	0	0	0	0	0	0	0	0	0	0	0	0	9.78984e-06	0	0	0	0	0	0	0	0	0	0	0	0	0	0	0	0	0	0	0	0	0	0	0	0	0	0.575187	0	0
Senegal	0	0	0	0	0	0	0	0	0	0	0	0	7.42001e-06	0	0	0	0	0	0	0	0	0	0	0	0	0	0	0	0	0	0	0	0	0	0	0	0	0	0	0	0	0	0	0	0	0	0.649951	0	0
Serbia	0	0	0	0	0	0	0	0	0	0	0	0	0	0.000794866	0	0	0	0	0	0	0	0	0	0	0	0	0	8.16708e-05	0	0	0	0	0	0	0	0.150194	0	0	0	0	0	0	0	0	0	0	0.102548	0	0
Seychelles	0	0	0	0	0	0	0	0	0	0	0	0	0.000116632	0	0	0	0.141707	0	0	0	0	0	0	0	0	0	0	0	0	0	0	0	0	0	0	0	0	0	0	0	0	0	0	0	0	0	0.0307908	0	0
Sierra Leone	0	0	0	0	0	0	0	0	0	0	0	0	0	0	0	0	0	0	0	0	0	0	0	0	0	0	0	0	0	0	0	0	0	0	0	0	0	0	0	0	0	0	0	0	0	0	0	0	0
India	0	0	0	0	0	0	0	0	0	0	0	0	2.24041e-06	6.71881e-05	0	0	0	9.69874e-08	0	0	0.000808356	0	0	0	0	0	0	0	0	0	0	0	0	0.000153599	0	0	0	0	0	0	0	3.12785e-06	0	0	0	0	0.227577	0.00014165	0
Singapore	0	0	0	0	0.00259818	0	0	0	0	0	0	0	0.00028902	0	0	0	0	0	0	0	1.97547e-05	0	0	0	0	0	0	0	0	0	0	0	0	3.86505e-06	0	8.58901e-06	0	0	0	0	0	9.61969e-05	0	0	0	0	0.587952	8.58901e-06	0
Slovakia	0	0	0	0	0	0	0	0	0	0	0	0	0	0.0186841	0	0	0	0	0	0	6.30581e-05	0	0	0	0	0	0	0	0	0	0	0	0	0	0	0	0	0	0	0	0	0	0	0	0	0	0.347357	0	0
Viet Nam	0	0	0	0	0	0	0	0	0	0	0	0	0	0.00012193	0	0	0	0	0	0	0.000630386	0	0	0	0	0	0	0	0	0	0	0	0	0	0	0	0	0	0	0	0	0.000150118	0	0	0	0	0.871626	7.09549e-05	0
Slovenia	0	0	0	0	0	0	0	0	0	0	0	0	0	0.38168	0	0	0	0	0	0	0.00414766	0	0	0	0	0	0	9.28289e-05	0	0	0	0	0	0	0	0	0	0	0	0	0	2.34023e-06	0	0	0	0	0.0162848	0	0
Somalia	0	0	0	0	0	0	0	0	0	0	0	0	0	0	0	0	0	0	0	0	0	0	0	0	0	0	0	0	0	0	0	0	0	0	0	0	0	0	0	0	0	0	0	0	0	0	0.387131	0	0
South Africa	0	0	0	0	0	0	0	0	0	0	0	0	7.34232e-06	0.0323436	0	0	0.00133043	0	0	0	0.000475782	0	0	0	0	0	0	0	0	0	0	0	0	2.93693e-06	0	0	0	0	0	0	0	7.34232e-07	0	0	0	0.00020999	0.575616	0	0
Zimbabwe	0	0	0	0	0	0	0	0	0	0	0	0	0	0	0	0	0	0	0	0	0.000323889	0	0	0	0	0	0	0	9.38808e-05	0	0	0	0	0	0	0	0	0	0	0	0	0	0	0	0	0	0.302217	0.0307084	0
Spain	0	0	0	0	0	0	0	0	0	0	0	0	0	0.0266682	0	0	0	0	0	0	0.0732192	0	0	0	0	0	0	0	0	0	0	0	0	0.0018032	0	0.048217	0	0	0	0	0	7.97514e-05	0	0	0	0.000156597	0.0615198	0	0
South Sudan	0	0	0	0	0	0	0	0	0	0	0	0	0	0	0	0	0	0	0	0	0	0	0	0	0	0	0	0	0	0	0	0	0	0	0	0	0	0	0	0	0	0	0	0	0	0	0	0	0
Sudan	0	0	0	0	0	0	0	0	0	0	0	0	0	0	0	0	0	0	0	0	0	0	0	0	0	0	0	0	0	0	0	0	0	0	0	0.00093587	0	0	0	0	0	0	0	0	0	0	0.54007	0	0
Western Sahara	#DIV/0!	#DIV/0!	#DIV/0!	#DIV/0!	#DIV/0!	#DIV/0!	#DIV/0!	#DIV/0!	#DIV/0!	#DIV/0!	#DIV/0!	#DIV/0!	#DIV/0!	#DIV/0!	#DIV/0!	#DIV/0!	#DIV/0!	#DIV/0!	#DIV/0!	#DIV/0!	#DIV/0!	#DIV/0!	#DIV/0!	#DIV/0!	#DIV/0!	#DIV/0!	#DIV/0!	#DIV/0!	#DIV/0!	#DIV/0!	#DIV/0!	#DIV/0!	#DIV/0!	#DIV/0!	#DIV/0!	#DIV/0!	#DIV/0!	#DIV/0!	#DIV/0!	#DIV/0!	#DIV/0!	#DIV/0!	#DIV/0!	#DIV/0!	#DIV/0!	#DIV/0!	#DIV/0!	#DIV/0!	#DIV/0!
Suriname	0	0	0	0	0	0	0	0	0	0	0	0	0	0	0	0	0	0	0	0	0.00297662	0	0	0	0	0	0	0	0	0	0	0	0	0	0	0	0	0	0	0	0	0	0	0	0	0	0.640754	0	0
Swaziland	0	0	0	0	0	0	0	0	0	0	0	0	0	0	0	0	0	0	0	0	0	0	0	0	0	0	0	0	0	0	0	0	0	0	0	0	0	0	0	0	0	0	0	0	0	0	0.0902327	0	0
Sweden	0	0	0	0	0	0	0	0	0	5.36358e-06	0	0	0	0.0056988	0	0	0	0	0	0	0.000710004	0	0	0	0	0	0	0	0	0	0	0	0	0	0	0.000335224	0	0	0	0	0	0.00393921	0	0	0	0	0.0267596	5.36358e-06	0
Switzerland	0	0	0	0	0	0	0	0	0	0	0	0	0	0.0495612	0	0	0	0	0	0	3.46595e-05	0	0	0	0	0	0	0	0	0	0	0	0	2.3821e-08	0	0	0	0	0	0	0	1.01001e-05	0	0	0	0	0.0120351	2.31063e-06	0
Syria	0	0	0	0	0	0	0	0	0	0	0	0	0	0	0	0	0	0	0	0	0.1265	0	0	0	0	0	0	0	0	0	0	0	0	0	0	0	0	0	0	0	0	0	0	0	0	0	0.585422	0	0
Tajikistan	0	0	0	0	0	0	0	0	0	0	0	0	0	0	0	0	0	0	0	0	0	0	0	0	0	0	0	0	0	0	0	0	0	0	0	0	0	0	0	0	0	0	0	0	0	0	0.390508	0	0
Thailand	0	0	0	0	0	0	0	0	0	0	0	0	8.33523e-06	0.000483239	0	0	0	0	0	0	7.46078e-06	0	0	0	0	0	0	0	0	0	0	0	0	0	0	0	0	0	0	1.95357e-06	0	6.62353e-06	0	0	0	0	0.243315	6.69796e-07	0
Togo	0	0	0	0	0	0	0	0	0	0	0	0	0	0.00389081	0	0	0	0	0	0	0.00227634	0	0	0	0	0	0	0	0	0	0	0	0	0	0	0	0	0	0	0	0	0	0	0	0	0	0.970933	0	0
Tokelau	#DIV/0!	#DIV/0!	#DIV/0!	#DIV/0!	#DIV/0!	#DIV/0!	#DIV/0!	#DIV/0!	#DIV/0!	#DIV/0!	#DIV/0!	#DIV/0!	#DIV/0!	#DIV/0!	#DIV/0!	#DIV/0!	#DIV/0!	#DIV/0!	#DIV/0!	#DIV/0!	#DIV/0!	#DIV/0!	#DIV/0!	#DIV/0!	#DIV/0!	#DIV/0!	#DIV/0!	#DIV/0!	#DIV/0!	#DIV/0!	#DIV/0!	#DIV/0!	#DIV/0!	#DIV/0!	#DIV/0!	#DIV/0!	#DIV/0!	#DIV/0!	#DIV/0!	#DIV/0!	#DIV/0!	#DIV/0!	#DIV/0!	#DIV/0!	#DIV/0!	#DIV/0!	#DIV/0!	#DIV/0!	#DIV/0!
Tonga	0	0	0	0	0	0	0	0	0	0	0	0	0.0451415	0	0	0	0	0	0	0	0	0	0	0	0	0	0	0	0	0	0	0	0	0	0	0	0	0	0	0	0	0	0	0	0	0	0.954858	0	0
Trinidad and Tobago	0	0	0	0	0	0	0	0	0	0	0	0	0	0	0	0	0	0	0	0	0	0	0	0	0	0	0	0	0	0	0	0	0	0.0786046	0	0	0	0	0	0	0	0.00267985	0	0	0	0	0.384484	0	0
United Arab Emirates	0	0	0	0	0	0	0	0	0	0	0	0	0	7.21758e-05	0	0	0	0	0	0	1.00562e-05	0	0	0	0	0	0	0	0	0	0	0	0	7.63765e-06	0	0	0	0	0	0	0	0.00235036	0	0	0	0	0.800274	0	0
Tunisia	0	0	0	0	0	0	0	0	0	0	0	0	0	0.0268311	0	0	0	0	0	0	0	0	0	0	0	0	0	0	0	0	0	0	0	0	0	0.000275607	0	0	0	0	0	0.000230763	0	0	0	0	0.132881	0	0
Turkey	0	0	0	0	0	0	0	0	0	0	0	0	0	0.0133958	0	0	3.44494e-07	0	0	0	4.95011e-05	0	0	0	0	0	0	0	0	0	0	0	0	0	0	8.81374e-05	0	0	0	0	0	7.36686e-06	0	0	0	0	0.0765988	0	0
Turkmenistan	0	0	0	0	0	0	0	0	0	0	0	0	0	0	0	0	0	0	0	0	0	0	0	0	0	0	0	0	0	0	0	0	0	0	0	0	0	0	0	0	0	0	0	0	0	0	0.119905	0	0
Turks and Caicos Islands	0	0	0	0	0	0	0	0	0	0	0	0	0	0	0	0	0	0	0	0	0	0	0	0	0	0	0	0	0	0	0	0	0	0	0	0	0	0	0	0	0	0	0	0	0	0	0.0033761	0	0
Tuvalu	0	0	0	0	0	0	0	0	0	0	0	0	0	0	0	0	0	0	0	0	0	0	0	0	0	0	0	0	0	0	0	0	0	0	0	0	0	0	0	0	0	0	0	0	0	0	0.0214876	0	0
Uganda	0	0	0	0	0	0	0	0	0	0	0	0	0	0	0	0	0	0	0	0	0	0	0	0	0	0	0	0	0	0	0	0	0	0	0	0	0	0	0	0	0	0	0	0	0	0	0.103937	0	0
Ukraine	0	0	0	0	0	0	0	0	0	0	0	0	0	0	0	0	0	0	0	0	0.102889	0	0	0	0	0	0	0	0	0	0	0	0	0	0	0	0	0	0	0	0	0	0	0	0	0	0.346169	0	0
TFYR of Macedonia	0	0	0	0	0	0	0	0	0	0	0	0	0	0.000218956	0	0	0	0	0	0	5.81298e-06	0	0	0	0	0	0	0.00319908	0	0	0	0	0	0	0	0.0935329	0	0	0	0	0	0	0	0	0	0	0.441814	0	0
Egypt	0	0	0	0	0	0	0	0	0	0	0	0	0	0	0	0	0	0	0	0	0.012871	0	0	0	0	0	0	0	0	0	0	0	0	0	0	0	0	0	0	0	0	0.000506013	0	0	0	0	0.392259	0	0
United Kingdom	0	0	0	0	0	0	0	0	0	0	0	0	6.88939e-05	0.0609314	0	0	0	0	0	0	0.0239955	0	0	5.7763e-06	0	0	0	0	0	0	0	0	0	1.26488e-07	0	0.00410007	0	0	0	0	0	0.000687801	0	0	0	0	0.250338	5.19867e-05	0
United Rep. of Tanzania	0	0	0	0	0	0	0	0	0	0	0	0	0	0	0	0	0	0	0	0	7.2266e-06	0	0	0	0	0	0	0	0	0	0	0	0	0	0	0	0	0	0	0	0	0	0	0	0	0	0.466269	0	0
USA	0	0	0	0	0	0	0	0	0	0	0	0	1.43732e-05	0.00802351	0	0	0	0	1.0606e-05	0	0.000668415	0	0	1.18787e-06	0	0	0	0	0	0	0	0	0	8.13522e-05	0	0	0	0	0	0	0	0.0162531	0	0	0	2.5675e-05	0.209689	2.54544e-06	0
Burkina Faso	0	0	0	0	0	0	0	0	0	0	0	0	0	0	0	0	0	0	0	0	0	0	0	0	0	0	0	0	0	0	0	0	0	0	0	0	0	0	0	0	0	0	0	0	0	0	0.498893	0	0
Uruguay	0	0	0	0	0	0	0	0	0	0.00616675	0	0	0	0	0	0	0	0	0	0	0	0	0	0	0	0	0	0	0	0	0	0	0	0.0073076	0	0	0	0	0	0	0	0	0	0	0	0.139461	0.215343	0	0
Uzbeskistan	0	0	0	0	0	0	0	0	0	0	0	0	0	0.00116786	0	0	0	0	0	0	0.000107253	0	0	0	0	0	0	0	0	0	0	0	0	0	0	2.97924e-06	0	0	0	0	0	0	0	0	0	0	0.976096	0	0
Venezuela	0	0	0	0	0	0	0	0	0	0	0	0	0	0	0	0	0	0	0	0	0	0	0	0	0	0	0	0	0	0	0	0	0	0	0	0	0	0	0	0	0	0	0	0	0	0	0.893336	0	0
Wallis and Futuna Islands	0	0	0	0	0	0	0	0	0	0	0	0	0	0	0	0	0	0	0	0	0	0	0	0	0	0	0	0	0	0	0	0	0	0	0	0	0	0	0	0	0	0	0	0	0	0	0	0	0
Samoa	0	0	0	0	0	0	0	0	0	0	0	0	0	0	0	0	0	0	0	0	0	0	0	0	0	0	0	0	0	0	0	0	0	0	0	0	0	0	0	0	0	0	0	0	0	0	0.999929	0	0
Yemen	0	0	0	0	0	0	0	0	0	0	0	0	0	0	0	0	0	0	0	0	0	0	0	0	0	0	0	0	0	0	0	0	0	0	0	0	0	0	0	0	0	0	0	0	0	0	0.760029	0	0
Zambia	0	0	0	0	0	0	0	0	0	0	0	0	0	0	0	0	0	0	0	0	0	0	0	0	0	0	0	0	0	0	0	0	0	0	0	0	0	0	0	0	0	0	0	0	0	0	0.228302	0	0
[truncated: 186 more columns]

## Sheet: HHI_Al_fo
Herfindahl-Hirschman Index (HHI) Calculation
country	Squares of the production shares per country
Austria	0.00453779
China	0.1764
Croatia	0.000197365
France	0.000193142
Germany	0.00760949
Greece	0.000181778
India	0.007056
Italy	0.00320769
Japan	0.00117113
Malaysia	0.000779599
Poland	0.000624987
Rep. of Korea	0.000583232
Russia	0.003136
Switzerland	0.000360576
Thailand	0.000343907
Turkey	0.000281017
USA	0.000473024
Sum (HHI score)	0.207137
number of production countries	17
Normalized HHI score	0.012946

## Sheet: PVI_Al_fo
PVI (physical vulnerability indicator)
Term	Value	unit	source
global production of Al foil used in EVs:	6.07856e+07	kg	see tab "Data (DI_Al_fo)"
global production of Al foil used in EVs in Co and Al content:	#REF!	kg
global in-use stock of Al foil used in EVs:	2.06163e+08	kg
global in-use stock of Al foil used in EVs in Co and Al content:	#REF!	kg
Co content of Al foil	0	weight%	Excel sheet "Inventory flows_Swiss_EV_xlsx" tab "Flows_Co_Al_content"
Al content of Al foil	#REF!	weight%	Excel sheet "Inventory flows_Swiss_EV_xlsx" tab "Flows_Co_Al_content"
Development of production amount adapted from (Virta Global 2021)
year	Production development in %	Production amount in Netweight (kg)
2010		832042
2011	2	1.66408e+06
2012	2	3.32817e+06
2013	1.67	5.55804e+06
2014	1.55	8.61496e+06
2015	1.69	1.45593e+07
2016	1.46	2.12566e+07
2017	1.59	3.37979e+07
2018	1.65	5.57666e+07
2019	1.09	6.07856e+07
References
Virta Global, 2021. The global electric vehicle market overview in 2021: statistics & forecasts. https://www.virta.global/global-electric-vehicle-market (accessed 25/08/2021).

[truncated: 9 more sheets: Data(EVI_Al_fo), EVI_Al_fo, Data(DI_Al_wi), DI_Al_wi, HHI_Al_wi, PVI_Al_wi, Data(EVI_Al_wi), EVI_Al_wi, EVI_rev_Alun]
