# Supplementary material for: Assessing Short-Term Supply Disruption Impacts within Life Cycle Sustainability Assessment—A Case Study of Electric Vehicles
Source: Environ Sci Technol. 2023 Nov 13;57(48):19678–89. doi: 10.1021/acs.est.3c05957 (PMC10702435; doi:10.1021/acs.est.3c05957)
Supplement: Supplementary file 10 — es3c05957_si_010.xlsx [file es3c05957_si_010.xlsx]

## Sheet: Data(DI_Al_un)
Al unwrought
Term	value	unit	source	comment
Market share of Al unwrought used in vehicles	0.28		(Sauvage 2019), (Khoday 2019), (Woodford 2021)	Based on the literature, it is estimated that the market share of Al unwroughts used in the transport sector (excluding the market share of 5% for Al hydroxide, flourides, chlorides, sulphates and artificial corundum) is between 35 and 40% and it is assumed that the ratio between Al unwroughts used in vehicles and Al unwroughts used in all transport means is between 70 and 80%.
Percentage of EV sales in the overall car market	0.026		(IEA 2020)	The source states that 2.6% of the global car sales are EVs.
Processing of Al unwrought in year 2019 (reported in (USGS 2021))
Country	Production amount (pure Aluminium in Netweight (kg))	unit	Production shares
Argentina	427000000	kg	0.00678607
Australia	1570000000	kg	0.0249511
Azerbaijan	36000000	kg	0.000572128
Bahrain	1365000000	kg	0.0216932
Bosnia and Herzegovina	69000000	kg	0.00109658
Brazil	650000000	kg	0.0103301
Cameroon	63000000	kg	0.00100122
Canada	2854000000	kg	0.045357
China	35044000000	kg	0.556935
Egypt	300000000	kg	0.00476773
France	430000000	kg	0.00683375
Germany	540000000	kg	0.00858192
Ghana	42000000	kg	0.000667482
Greece	182000000	kg	0.00289242
Iceland	844000000	kg	0.0134132
India	3640000000	kg	0.0578485
Indonesia	250000000	kg	0.00397311
Iran	290000000	kg	0.00460881
Kazakhstan	278000000	kg	0.0044181
Malaysia	760000000	kg	0.0120783
Montenegro	60000000	kg	0.000953546
Mozambique	565000000	kg	0.00897923
Netherlands	100000000	kg	0.00158924
New Zealand	351000000	kg	0.00557825
Norway	1300000000	kg	0.0206602
Oman	391000000	kg	0.00621394
Qatar	627000000	kg	0.00996456
Romania	280000000	kg	0.00444988
Russia	3637000000	kg	0.0578008
Saudi Arabia	790000000	kg	0.012555
Slovakia	175000000	kg	0.00278118
Slovenia	68000000	kg	0.00108069
South Africa	717000000	kg	0.0113949
Spain	220000000	kg	0.00349634
Sweden	120000000	kg	0.00190709
Tajikistan	101000000	kg	0.00160514
Turkey	80000000	kg	0.0012714
United Arab Emirates	2570000000	kg	0.0408436
United Kingdom	39000000	kg	0.000619805
USA	1090000000	kg	0.0173228
Venezuela	8000000	kg	0.00012714
Total	62923000000
Term	value	unit	source
Al content of Al unwroughts	0.997	weight%	(Liu and Muller 2013)
Global production amount of Al unwrought	6.31123e+10	kg
			Trade data in unit: Netweight (kg)
Manufacturing of Al unwrought for electric vehicles			Exporter	Exporter	Exporter	Exporter	Exporter	Exporter	Exporter	Exporter	Exporter	Exporter	Exporter	Exporter	Exporter	Exporter	Exporter	Exporter	Exporter	Exporter	Exporter	Exporter	Exporter	Exporter	Exporter	Exporter	Exporter	Exporter	Exporter	Exporter	Exporter	Exporter	Exporter	Exporter	Exporter	Exporter	Exporter	Exporter	Exporter	Exporter	Exporter	Exporter	Exporter	Exporter	Exporter	Exporter	Exporter	Exporter	Exporter
Importer	Production amount	Unit	Afghanistan	Albania	Algeria	American Samoa	Andorra	Angola	Anguilla	Antartica	Antigua and Barbuda	Argentina	Armenia	Aruba	Australia	Austria	Azerbaijan	Bahamas	Bahrain	Bangladesh	Barbados	Belarus	Belgium	Belize	Benin	Bermuda	Bhutan	Bolivia (Plurinational State of)	Bonaire	Bosnia Herzegovina	Botswana	Bouvet Island	Br. Antarctic Terr.	Br. Indian Ocean Terr.	Br. Virgin Isds	Brazil	Brunei Darussalam	Bulgaria	Burkina Faso	Burundi	Cabo Verde	Cambodia	Cameroon	Canada	Cayman Isds	Central African Rep.	Chad	Chile	China
Afghanistan		Netweight (kg)	0	0	0	0	0	0	0	0	0	0	0	0	0	0	0	0	0	0	0	0	0	0	0	0	0	0	0	0	0	0	0	0	0	0	0	0	0	0	0	0	0	0	0	0	0	0	0
Albania		Netweight (kg)	0	0	0	0	0	0	0	0	0	0	0	0	0	0	0	0	0	0	0	0	0	0	0	0	0	0	0	105.56	0	0	0	0	0	0	0	778.276	0	0	0	0	0	0	0	0	0	0	0
Antarctica		Netweight (kg)	0	0	0	0	0	0	0	0	0	0	0	0	0	0	0	0	0	0	0	0	0	0	0	0	0	0	0	0	0	0	0	0	0	0	0	0	0	0	0	0	0	0	0	0	0	0	0
Algeria		Netweight (kg)	0	0	0	0	0	0	0	0	0	0	0	0	0	0	0	0	0	0	0	0	692.364	0	0	0	0	0	0	0	0	0	0	0	0	0	0	0	0	0	0	0	0	0	0	0	0	0	0.13832
American Samoa		Netweight (kg)	0	0	0	0	0	0	0	0	0	0	0	0	0	0	0	0	0	0	0	0	0	0	0	0	0	0	0	0	0	0	0	0	0	0	0	0	0	0	0	0	0	0	0	0	0	0	0
Andorra		Netweight (kg)	0	0	0	0	0	0	0	0	0	0	0	0	0	0	0	0	0	0	0	0	0	0	0	0	0	0	0	0	0	0	0	0	0	0	0	0	0	0	0	0	0	0	0	0	0	0	0
Angola		Netweight (kg)	0	0	0	0	0	0	0	0	0	0	0	0	0	0	0	0	0	0	0	0	0	0	0	0	0	0	0	0	0	0	0	0	0	0	0	0	0	0	0	0	0	0	0	0	0	0	0
Antigua and Barbuda		Netweight (kg)	0	0	0	0	0	0	0	0	0	0	0	0	0	0	0	0	0	0	0	0	0	0	0	0	0	0	0	0	0	0	0	0	0	0	0	0	0	0	0	0	0	0	0	0	0	0	0
Azerbaijan	262869	Netweight (kg)	0	0	0	0	0	0	0	0	0	0	0	0	0	0	0	0	0	0	0	0	0	0	0	0	0	0	0	0	0	0	0	0	0	0	0	0	0	0	0	0	0	0	0	0	0	0	0
Argentina	3.11791e+06	Netweight (kg)	0	0	0	0	0	0	0	0	0	0	0	0	0	0	0	0	0	0	0	0	0	0	0	0	0	0	0	0	0	0	0	0	0	413.293	0	0	0	0	0	0	0	0	0	0	0	0	87.36
Australia	1.1464e+07	Netweight (kg)	0	0	0	0	0	0	0	0	0	0	0	0	0	7.40376	0	0	82773.6	0	0	0	10.7162	0	0	0	0	0	0	0	0	0	0	0	0	1071.43	0	0	0	0	0	0	0	68.9198	0	0	0	0	53017.6
Austria		Netweight (kg)	0	0	0	0	0	0	0	0	0	0	0	0	0	0	0	0	91627	0	0	0	431.704	0	0	0	0	0	0	53184.3	0	0	0	0	0	4692.4	0	0	0	0	0	0	7206.34	102481	0	0	0	0	1.40504
Bahamas		Netweight (kg)	0	0	0	0	0	0	0	0	0	0	0	0	0	0	0	0	0	0	0	0	0	0	0	0	0	0	0	0	0	0	0	0	0	0	0	0	0	0	0	0	0	0	0	0	0	0	0
Bahrain	9.9671e+06	Netweight (kg)	0	0	0	0	0	0	0	0	0	0	0	0	32224.6	0	0	0	0	0	0	0	0.04368	0	0	0	0	0	0	0	0	0	0	0	0	0	0	0	0	0	0	0	0	0	0	0	0	0	1990.44
Bangladesh		Netweight (kg)	0	0	0	0	0	0	0	0	0	0	0	0	0	0	0	0	0	0	0	0	0	0	0	0	0	0	0	0	0	0	0	0	0	0	0	0	0	0	0	0	0	0	0	0	0	0	2973.95
Armenia		Netweight (kg)	0	0	0	0	0	0	0	0	0	0	0	0	0	0	0	0	0	0	0	0	0	0	0	0	0	0	0	0	0	0	0	0	0	0	0	0	0	0	0	0	0	0	0	0	0	0	0
Barbados		Netweight (kg)	0	0	0	0	0	0	0	0	0	0	0	0	0	0	0	0	0	0	0	0	0	0	0	0	0	0	0	0	0	0	0	0	0	0	0	0	0	0	0	0	0	0	0	0	0	0	1736.76
Belgium		Netweight (kg)	0	179.437	0	0	0	0	0	0	0	45544	0	0	0	52658.4	0	0	8014.64	0	0	0	0	0	0	0	0	0	0	0	0	0	0	0	0	7947.79	0	0	0	0	0	0	0	0	0	0	0	0	10170.6
Bermuda		Netweight (kg)	0	0	0	0	0	0	0	0	0	0	0	0	0	0	0	0	0	0	0	0	0	0	0	0	0	0	0	0	0	0	0	0	0	0	0	0	0	0	0	0	0	0	0	0	0	0	0
Bhutan		Netweight (kg)	0	0	0	0	0	0	0	0	0	0	0	0	0	0	0	0	0	0	0	0	0	0	0	0	0	0	0	0	0	0	0	0	0	0	0	0	0	0	0	0	0	0	0	0	0	0	0
Bolivia		Netweight (kg)	0	0	0	0	0	0	0	0	0	0	0	0	0	0	0	0	0	0	0	0	0	0	0	0	0	0	0	0	0	0	0	0	0	0	0	0	0	0	0	0	0	0	0	0	0	5.58376	0
Bosnia Herzegovina	503831	Netweight (kg)	0	1587.89	0	0	0	0	0	0	0	0	0	0	0	0	0	0	0	0	0	0	0	0	0	0	0	0	0	0	0	0	0	0	0	0	0	0	0	0	0	0	4.49176	0	0	0	0	0	1086.1
Botswana		Netweight (kg)	0	0	0	0	0	0	0	0	0	0	0	0	0	0	0	0	0	0	0	0	0	0	0	0	0	0	0	0	0	0	0	0	0	0	0	0	0	0	0	0	0	0	0	0	0	0	120.775
Bouvet Island		Netweight (kg)	0	0	0	0	0	0	0	0	0	0	0	0	0	0	0	0	0	0	0	0	0	0	0	0	0	0	0	0	0	0	0	0	0	0	0	0	0	0	0	0	0	0	0	0	0	0	0
Brazil	4.74624e+06	Netweight (kg)	0	0	0	0	0	0	0	0	0	472621	0	0	41785.2	0	0	0	1449.32	0	0	0	0	0	0	0	0	0	0	0	0	0	0	0	0	0	0	0	0	0	0	0	0	67691.5	0	0	0	0	121302
Br. Antarctica Ter.		Netweight (kg)	0	0	0	0	0	0	0	0	0	0	0	0	0	0	0	0	0	0	0	0	0	0	0	0	0	0	0	0	0	0	0	0	0	0	0	0	0	0	0	0	0	0	0	0	0	0	0
Belize		Netweight (kg)	0	0	0	0	0	0	0	0	0	0	0	0	0	0	0	0	0	0	0	0	0	0	0	0	0	0	0	0	0	0	0	0	0	0	0	0	0	0	0	0	0	0	0	0	0	0	0
Br. Indian Ocean Terr.		Netweight (kg)	0	0	0	0	0	0	0	0	0	0	0	0	0	0	0	0	0	0	0	0	0	0	0	0	0	0	0	0	0	0	0	0	0	0	0	0	0	0	0	0	0	0	0	0	0	0	0
Solomon Islands		Netweight (kg)	0	0	0	0	0	0	0	0	0	0	0	0	0	0	0	0	0	0	0	0	0	0	0	0	0	0	0	0	0	0	0	0	0	0	0	0	0	0	0	0	0	0	0	0	0	0	0
British Vergin Islands		Netweight (kg)	0	0	0	0	0	0	0	0	0	0	0	0	0	0	0	0	0	0	0	0	0	0	0	0	0	0	0	0	0	0	0	0	0	0	0	0	0	0	0	0	0	0	0	0	0	0	0
Brunei Darussalam		Netweight (kg)	0	0	0	0	0	0	0	0	0	0	0	0	0	0	0	0	0	0	0	0	0	0	0	0	0	0	0	0	0	0	0	0	0	0	0	0	0	0	0	0	0	0	0	0	0	0	29.4403
Bulgaria		Netweight (kg)	0	861.53	0	0	0	0	0	0	0	0	0	0	0	644.629	0	0	12263.5	0	0	0	12.4561	0	0	0	0	0	0	9861.55	0	0	0	0	0	0	0	0	0	0	0	0	0	0	0	0	0	0	0
Myanmar		Netweight (kg)	0	0	0	0	0	0	0	0	0	0	0	0	0	0	0	0	0	0	0	0	0	0	0	0	0	0	0	0	0	0	0	0	0	0	0	0	0	0	0	0	0	0	0	0	0	0	36.5747
Burundi		Netweight (kg)	0	0	0	0	0	0	0	0	0	0	0	0	0	0	0	0	0	0	0	0	0	0	0	0	0	0	0	0	0	0	0	0	0	0	0	0	0	0	0	0	0	0	0	0	0	0	0
Belarus		Netweight (kg)	0	0	0	0	0	0	0	0	0	0	0	0	0	0	0	0	0	0	0	0	3.64	0	0	0	0	0	0	0	0	0	0	0	0	0	0	0	0	0	0	0	0	0	0	0	0	0	0
Cambodia		Netweight (kg)	0	0	0	0	0	0	0	0	0	0	0	0	0	0	0	0	0	0	0	0	0	0	0	0	0	0	0	0	0	0	0	0	0	0	0	0	0	0	0	0	0	0	0	0	0	0	112.811
Cameroon	460020	Netweight (kg)	0	0	0	0	0	0	0	0	0	0	0	0	0	0	0	0	0	0	0	0	0	0	0	0	0	0	0	0	0	0	0	0	0	0	0	0	0	0	0	0	0	0	0	0	0	0	48.1208
Canada	2.08396e+07	Netweight (kg)	0	0	0	0	0	0	0	0	0	0	0	0	13516.6	3.98216	2715.81	0	35666.9	0	0	0	1104.51	0	0	0	0	0	0	0	0	0	0	0	0	20202	0	0	0	0	0	0	0	0	0	0	0	0	3349.27
Cabo Verde		Netweight (kg)	0	0	0	0	0	0	0	0	0	0	0	0	0	0	0	0	0	0	0	0	0	0	0	0	0	0	0	0	0	0	0	0	0	0	0	0	0	0	0	0	0	0	0	0	0	0	1.52152
Cayman Islands		Netweight (kg)	0	0	0	0	0	0	0	0	0	0	0	0	0	0	0	0	0	0	0	0	0	0	0	0	0	0	0	0	0	0	0	0	0	0	0	0	0	0	0	0	0	60.4822	0	0	0	0	0
Central African Rep.		Netweight (kg)	0	0	0	0	0	0	0	0	0	0	0	0	0	0	0	0	0	0	0	0	0	0	0	0	0	0	0	0	0	0	0	0	0	0	0	0	0	0	0	0	0	0	0	0	0	0	0
Sri Lanka		Netweight (kg)	0	0	0	0	0	0	0	0	0	0	0	0	0	0	0	0	0	0	0	0	0.23296	0	0	0	0	0	0	0	0	0	0	0	0	0	0	0	0	0	0	0	0	0	0	0	0	0	0
Chad		Netweight (kg)	0	0	0	0	0	0	0	0	0	0	0	0	0	0	0	0	0	0	0	0	0.08008	0	0	0	0	0	0	0	0	0	0	0	0	0	0	0	0	0	0	0	0	0	0	0	0	0	0
Chile		Netweight (kg)	0	0	0	0	0	0	0	0	0	0	0	0	0	0.08008	0	0	0	0	0	0	0	0	0	0	0	0	0	0	0	0	0	0	0	1.82	0	0	0	0	0	0	0	0	0	0	0	0	27.3728
China	2.55888e+08	Netweight (kg)	0	0	0	0	0	359.923	0	0	0	5.3144	0	0	75767.9	1.8564	0	0	14518.2	145.6	0	0	745.785	0	0	0	0	0	0	0	0	0	0	0	726.26	0	0	0	0	0	0	174.72	185.349	4496.69	0	0	0	723.239	0
Christmas Islands		Netweight (kg)	0	0	0	0	0	0	0	0	0	0	0	0	0	0	0	0	0	0	0	0	0	0	0	0	0	0	0	0	0	0	0	0	0	0	0	0	0	0	0	0	0	0	0	0	0	0	0
Cocos Islands		Netweight (kg)	0	0	0	0	0	0	0	0	0	0	0	0	2.0384	0	0	0	0	0	0	0	0	0	0	0	0	0	0	0	0	0	0	0	0	0	0	0	0	0	0	0	0	0	0	0	0	0	0
Colombia		Netweight (kg)	0	0	0	0	0	0	0	0	0	18946	0	0	0	0	0	0	0	0	0	0	0	0	0	0	0	0	0	0	0	0	0	0	0	3759.02	0	0	0	0	0	0	0	0	0	0	0	0.96824	496.962
Comoros		Netweight (kg)	0	0	0	0	0	0	0	0	0	0	0	0	0	0	0	0	0	0	0	0	0	0	0	0	0	0	0	0	0	0	0	0	0	0	0	0	0	0	0	0	0	0	0	0	0	0	203.527
Mayotte		Netweight (kg)	0	0	0	0	0	0	0	0	0	0	0	0	0	0	0	0	0	0	0	0	0	0	0	0	0	0	0	0	0	0	0	0	0	0	0	0	0	0	0	0	0	0	0	0	0	0	0
Congo		Netweight (kg)	0	0	0	0	0	0	0	0	0	0	0	0	0	0	0	0	0	0	0	0	0	0	0	0	0	0	0	0	0	0	0	0	0	0.02184	0	0	0	0	0	0	0	0	0	0	0	0	70.7762
Dem. Rep. of the Congo		Netweight (kg)	0	0	0	0	0	0	0	0	0	0	0	0	0	0	0	0	0	0	0	0	0	0	0	0	0	0	0	0	0	0	0	0	0	0	0	0	0	0	0	0	0	0	0	0	0	0	0
Cook Islands		Netweight (kg)	0	0	0	0	0	0	0	0	0	0	0	0	0	0	0	0	0	0	0	0	0	0	0	0	0	0	0	0	0	0	0	0	0	0	0	0	0	0	0	0	0	0	0	0	0	0	0
Costa Rica		Netweight (kg)	0	0	0	0	0	0	0	0	0	0	0	0	0	0	0	0	0	0	0	0	0	0	0	0	0	0	0	0	0	0	0	0	0	0	0	0	0	0	0	0	0	0	0	0	0	0	713.331
Croatia		Netweight (kg)	0	0	0	0	0	0	0	0	0	0	0	0	0	38.2127	0	0	0	0	0	0	0.26936	0	0	0	0	0	0	99910.3	0	0	0	0	0	0	0	0	0	0	0	0	0	0	0	0	0	0	0
Cuba		Netweight (kg)	0	0	0	0	0	0	0	0	0	0	0	0	0	0	0	0	0	0	0	0	0	0	0	0	0	0	0	0	0	0	0	0	0	0	0	0	0	0	0	0	0	0	0	0	0	0	0
Cyprus		Netweight (kg)	0	0	0	0	0	0	0	0	0	0	0	0	0	0	0	0	0	0	0	320.32	0	0	0	0	0	0	0	0	0	0	0	0	0	0	0	0	0	0	0	0	0	0.53872	0	0	0	0	0.0728
Czechia		Netweight (kg)	0	0	0	0	0	0	0	0	0	0	0	0	0	69780.5	0	0	21347.4	0	0	0	19306.8	0	0	0	0	0	0	1575.28	0	0	0	0	0	0	0	349.44	0	0	0	0	180.726	111542	0	0	0	0	277.848
Benin		Netweight (kg)	0	0	0	0	0	0	0	0	0	0	0	0	0	0	0	0	0	0	0	0	0	0	0	0	0	0	0	0	0	0	0	0	0	0	0	0	0	0	0	0	0	0	0	0	0	0	0
Denmark		Netweight (kg)	0	0	0	0	0	0	0	0	0	0	0	0	0	40.1055	0	0	0	0	0	0	41.0665	0	0	0	0	0	0	0	0	0	0	0	0	0	0	0	0	0	0	0	0	0	0	0	0	0	2.94112
Dominica		Netweight (kg)	0	0	0	0	0	0	0	0	0	0	0	0	0	0	0	0	0	0	0	0	0	0	0	0	0	0	0	0	0	0	0	0	0	0	0	0	0	0	0	0	0	0	0	0	0	0	0
Dominican Rep.		Netweight (kg)	0	0	0	0	0	0	0	0	0	0	0	0	0	0	0	0	0	0	0	0	0	0	0	0	0	0	0	0	0	0	0	0	0	0.05824	0	0	0	0	0	0	0	0	0	0	0	0	0
Ecuador		Netweight (kg)	0	0	0	0	0	0	0	0	0	0	0	0	0	0	0	0	0	0	0	0	19.656	0	0	0	0	0	0	0	0	0	0	0	0	0	0	0	0	0	0	0	0	0	0	0	0	0	44.9904
El Salvador		Netweight (kg)	0	0	0	0	0	0	0	0	0	0	0	0	10388.3	0	0	0	0	0	0	0	0	0	0	0	0	0	0	0	0	0	0	0	0	0	0	0	0	0	0	0	0	0	0	0	0	0	0
Equatorial Guinea		Netweight (kg)	0	0	0	0	0	0	0	0	0	0	0	0	0	0	0	0	0	0	0	0	0	0	0	0	0	0	0	0	0	0	0	0	0	0	0	0	0	0	0	0	0	0	0	0	0	0	0
Ethiopia		Netweight (kg)	0	0	0	0	0	0	0	0	0	0	0	0	0	0	0	0	0	0	0	0	0	0	0	0	0	0	0	0	0	0	0	0	0	0	0	0	0	0	0	0	0	0	0	0	0	0	0
Eritrea		Netweight (kg)	0	0	0	0	0	0	0	0	0	0	0	0	0	0	0	0	0	0	0	0	0	0	0	0	0	0	0	0	0	0	0	0	0	0	0	0	0	0	0	0	0	0	0	0	0	0	0
Estonia		Netweight (kg)	0	0	0	0	0	0	0	0	0	0	0	0	0	0	0	0	0	0	0	0	0	0	0	0	0	0	0	0	0	0	0	0	0	0	0	0	0	0	0	0	0	0	0	0	0	0	0.50232
Faeroe Islands		Netweight (kg)	0	0	0	0	0	0	0	0	0	0	0	0	0	0	0	0	0	0	0	0	0	0	0	0	0	0	0	0	0	0	0	0	0	0	0	0	0	0	0	0	0	0	0	0	0	0	0
Falkland Islands		Netweight (kg)	0	0	0	0	0	0	0	0	0	0	0	0	0	0	0	0	0	0	0	0	0	0	0	0	0	0	0	0	0	0	0	0	0	0	0	0	0	0	0	0	0	0	0	0	0	0	0
South Georgia and the South Sandwich Islands		Netweight (kg)	0	0	0	0	0	0	0	0	0	0	0	0	0	0	0	0	0	0	0	0	0	0	0	0	0	0	0	0	0	0	0	0	0	0	0	0	0	0	0	0	0	0	0	0	0	0	0
Fiji		Netweight (kg)	0	0	0	0	0	0	0	0	0	0	0	0	0	0	0	0	0	0	0	0	0	0	0	0	0	0	0	0	0	0	0	0	0	0	0	0	0	0	0	0	0	0	0	0	0	0	70.2302
Finland		Netweight (kg)	0	0	0	0	0	0	0	0	0	0	0	0	0	2308.67	0	0	0	0	0	0	24.6646	0	0	0	0	0	0	0	0	0	0	0	0	0	0	0	0	0	0	0	0	0.40768	0	0	0	0	2.06024
France	3.13982e+06	Netweight (kg)	0	0	0	0	0	0	0	0	0	0	0	0	0	24064.8	0	0	28689.2	0	0	0	82202.9	0	0	0	0	0	0	329.806	0	0	0	0	0	0	0	4.97952	0	0	0.05824	0	111231	54189.2	0	0	0	0	10964.1
French Polynesia		Netweight (kg)	0	0	0	0	0	0	0	0	0	0	0	0	0	0	0	0	0	0	0	0	0	0	0	0	0	0	0	0	0	0	0	0	0	0	0	0	0	0	0	0	0	0	0	0	0	0	0
Fr. South Antarctic Terr.		Netweight (kg)	0	0	0	0	0	0	0	0	0	0	0	0	0	0	0	0	0	0	0	0	0	0	0	0	0	0	0	0	0	0	0	0	0	0	0	0	0	0	0	0	0	0	0	0	0	0	0
Djibouti		Netweight (kg)	0	0	0	0	0	0	0	0	0	0	0	0	0	0	0	0	0	0	0	0	0	0	0	0	0	0	0	0	0	0	0	0	0	0	0	0	0	0	0	0	0	0	0	0	0	0	0
Gabon		Netweight (kg)	0	0	0	0	0	0	0	0	0	0	0	0	0	0	0	0	0	0	0	0	0	0	0	0	0	0	0	0	0	0	0	0	0	0	0	0	0	0	0	0	0	0	0	0	0	0	0
Georgia		Netweight (kg)	0	0	0	0	0	0	0	0	0	0	0	0	0	0	160.16	0	0	0	0	0	0	0	0	0	0	0	0	0	0	0	0	0	0	0	0	0	0	0	0	0	0	0	0	0	0	0	0
Gambia		Netweight (kg)	0	0	0	0	0	0	0	0	0	0	0	0	0	0	0	0	0	0	0	0	0	0	0	0	0	0	0	0	0	0	0	0	0	0	0	0	0	0	0	0	0	0	0	0	0	0	0
State of Palestine		Netweight (kg)	0	0	0	0	0	0	0	0	0	0	0	0	0	0	0	0	0	0	0	0	0	0	0	0	0	0	0	0	0	0	0	0	0	0	0	0	0	0	0	0	0	0	0	0	0	0	0
Germany	3.94303e+06	Netweight (kg)	0	0	0	0	0	0	0	0	0	189.95	0	0	0	901207	0	0	215876	0	0	0	127398	0	0	0	0	0	0	7.99344	0	0	0	0	0	13653.3	0	310.376	0	0	0	0	16221.1	184910	0	0	0	0	2302.68
Ghana	306680	Netweight (kg)	0	0	0	0	0	0	0	0	0	0	0	0	0	0	0	0	0	0	0	0	0	0	0	0	0	0	0	0	0	0	0	0	0	0	0	0	0	0	0	0	0	0	0	0	0	0	1285.47
Gibraltar		Netweight (kg)	0	0	0	0	0	0	0	0	0	0	0	0	0	0	0	0	0	0	0	0	0	0	0	0	0	0	0	0	0	0	0	0	0	0	0	0	0	0	0	0	0	0	0	0	0	0	0
Kiribati		Netweight (kg)	0	0	0	0	0	0	0	0	0	0	0	0	0	0	0	0	0	0	0	0	0	0	0	0	0	0	0	0	0	0	0	0	0	0	0	0	0	0	0	0	0	0	0	0	0	0	0
Greece	1.32895e+06	Netweight (kg)	0	1696.17	0	0	0	0	0	0	0	0	0	0	0	838.146	131771	0	1712.06	0	0	0	0	0	0	0	0	0	0	500.056	0	0	0	0	0	0	0	18427.1	0	0	0	0	0	0	0	0	0	0	339.255
Greenland		Netweight (kg)	0	0	0	0	0	0	0	0	0	0	0	0	0	0	0	0	0	0	0	0	0	0	0	0	0	0	0	0	0	0	0	0	0	0	0	0	0	0	0	0	0	0	0	0	0	0	0
Grenada		Netweight (kg)	0	0	0	0	0	0	0	0	0	0	0	0	0	0	0	0	0	0	0	0	0	0	0	0	0	0	0	0	0	0	0	0	0	0	0	0	0	0	0	0	0	0	0	0	0	0	0
Guam		Netweight (kg)	0	0	0	0	0	0	0	0	0	0	0	0	0	0	0	0	0	0	0	0	0	0	0	0	0	0	0	0	0	0	0	0	0	0	0	0	0	0	0	0	0	0	0	0	0	0	0
Guatemala		Netweight (kg)	0	0	0	0	0	0	0	0	0	0	0	0	0	0	0	0	0	0	0	0	0	0	0	0	0	0	0	0	0	0	0	0	0	0	0	0	0	0	0	0	0	0	0	0	0	0	0
Guinea		Netweight (kg)	0	0	0	0	0	0	0	0	0	0	0	0	0	0	0	0	0	0	0	0	0	0	0	0	0	0	0	0	0	0	0	0	0	0	0	0	0	0	0	0	0	0	0	0	0	0	0
Guyana		Netweight (kg)	0	0	0	0	0	0	0	0	0	0	0	0	0	0	0	0	0	0	0	0	0	0	0	0	0	0	0	0	0	0	0	0	0	0	0	0	0	0	0	0	0	0	0	0	0	0	72.8
Haiti		Netweight (kg)	0	0	0	0	0	0	0	0	0	0	0	0	0	0	0	0	0	0	0	0	0	0	0	0	0	0	0	0	0	0	0	0	0	0	0	0	0	0	0	0	0	0	0	0	0	0	0
Heard Islands and Mc Donald Islands		Netweight (kg)	0	0	0	0	0	0	0	0	0	0	0	0	0	0	0	0	0	0	0	0	0	0	0	0	0	0	0	0	0	0	0	0	0	0	0	0	0	0	0	0	0	0	0	0	0	0	0
Holy Sea		Netweight (kg)	0	0	0	0	0	0	0	0	0	0	0	0	0	0	0	0	0	0	0	0	0	0	0	0	0	0	0	0	0	0	0	0	0	0	0	0	0	0	0	0	0	0	0	0	0	0	0
Honduras		Netweight (kg)	0	0	0	0	0	0	0	0	0	0	0	0	0	0	0	0	0	0	0	0	0	0	0	0	0	0	0	0	0	0	0	0	0	351.813	0	0	0	0	0	0	0	0	0	0	0	0	1819.91
China, Hong Kong SAR		Netweight (kg)	0	0	0	0	0	0	0	0	0	0	0	0	5451.56	0	0	0	305.84	0	0	0	0	0	0	0	0	0	0	0	0	0	0	0	0	0	0	0	0	0	0	0	0	499.969	0	0	0	0	91294.8
Hungary		Netweight (kg)	0	355.788	0	0	0	0	0	0	0	0	0	0	0	64659.7	0	0	4407.45	0	0	0	14802.3	0	0	0	0	0	0	27023.7	0	0	0	0	0	0	0	838.19	0	0	0	0	0	0	0	0	0	0	225.083
Iceland	6.16281e+06	Netweight (kg)	0	0	0	0	0	0	0	0	0	0	0	0	0	0	0	0	0	0	0	0	103.907	0	0	0	0	0	0	0	0	0	0	0	0	0	0	0	0	0	0	0	0	30703.2	0	0	0	0	0
Indonesia	1.82548e+06	Netweight (kg)	0	366.985	0	0	0	9388.94	0	0	0	0	0	0	243086	0	0	0	57428.8	0	0	0	25.2034	0	0	0	0	0	0	0	0	0	0	0	0	89.3474	0	0	0	0	0	0	6477.77	0	0	0	0	0	108055
Iran	2.11755e+06	Netweight (kg)	0	0	0	0	0	0	0	0	0	0	4923.02	0	0	0	698.88	0	0	0	0	0	0	0	0	0	0	0	0	0	0	0	0	0	0	0	0	0	0	0	0	0	0	0	0	0	0	0	385.84
Iraq		Netweight (kg)	0	0	0	0	0	0	0	0	0	0	0	0	0	0	0	0	0	0	0	0	0	0	0	0	0	0	0	0	0	0	0	0	0	0	0	0	0	0	0	0	0	0	0	0	0	0	0
Ireland		Netweight (kg)	0	0	0	0	0	0	0	0	0	0	0	0	0	0	0	0	0	0	0	0	0	0	0	0	0	0	0	0	0	0	0	0	0	0	0	0	0	0	0	0	0	0	0	0	0	0	898.796
Israel		Netweight (kg)	0	0	0	0	0	0	0	0	0	877.568	0	0	4086.59	0	0	0	0	0	0	0	506.011	0	0	0	0	0	0	0	0	0	0	0	0	0	0	0	0	0	0	0	0	1900.94	0	0	0	0	1060.27
Italy		Netweight (kg)	0	57840.5	10920	0	0	0	0	0	0	10812.8	0	0	6456.79	72317.2	0	0	321454	0	0	0	3399.37	0	0	0	0	0	0	53757	0	0	0	0	0	7.21448	0	24935.7	0	0	0	0	121105	52465.2	0	0	0	0	9719.86
Cote dIvoire		Netweight (kg)	0	0	0	0	0	0	0	0	0	0	0	0	0	0	0	0	0	0	0	0	0	0	0	0	0	0	0	0	0	0	0	0	0	0	0	0	0	0	0	0	0	0	0	0	0	0	8.72872
Jamaica		Netweight (kg)	0	0	0	0	0	0	0	0	0	0	0	0	0	0	0	0	0	0	0	0	0	0	0	0	0	0	0	0	0	0	0	0	0	0	0	0	0	0	0	0	0	1.25216	0	0	0	0	37.492
Japan		Netweight (kg)	0	0	0	0	0	14737.3	0	0	0	239702	2392.04	0	3.36466e+06	0	31405.7	0	118839	0	0	0	3598.62	0	0	0	0	0	0	0	0	0	0	0	0	652380	0	0	0	0	0	0	9319.2	258802	0	0	0	802.008	2.52695e+06
Kazakhstan	2.02993e+06	Netweight (kg)	0	0	0	0	0	0	0	0	0	0	0	0	0	145.6	0	0	0	0	0	0	0	0	0	0	0	0	0	0	0	0	0	0	0	0	0	0	0	0	0	0	0	0.66976	0	0	0	0	109.2
Jordan		Netweight (kg)	0	0	0	0	0	0	0	0	0	0	0	0	0	0	0	0	11978.7	0	0	0	0	0	0	0	0	0	0	0	0	0	0	0	0	0	0	0	0	0	0	0	0	0	0	0	0	0	0
Kenya		Netweight (kg)	0	0	0	0	0	0	0	0	0	0	0	0	51192.4	0	0	0	0	0	0	0	0.02912	0	0	0	0	0	0	0	0	0	0	0	0	0	0	0	0	0	0	0	0	0	0	0	0	0	1623.08
Dem. Peoples Rep. of Korea		Netweight (kg)	0	0	0	0	0	0	0	0	0	0	0	0	0	0	0	0	0	0	0	0	0	0	0	0	0	0	0	0	0	0	0	0	0	0	0	0	0	0	0	0	0	0	0	0	0	0	0
Rep. of Korea		Netweight (kg)	0	0	0	0	0	546.146	0	0	0	8163.14	0	0	2.31964e+06	361.328	0	0	409699	0	0	0	0	0	0	0	0	0	0	0	0	0	0	0	0	74.4962	0	0	0	0	0	0	0	278364	0	0	0	173.286	119218
Kuwait		Netweight (kg)	0	0	0	0	0	0	0	0	0	0	0	0	0	0	0	0	69763.1	0	0	0	0	0	0	0	0	0	0	0	0	0	0	0	0	0	0	1.8928	0	0	0	0	0	0	0	0	0	0	630.332
Kyrgyzstanan		Netweight (kg)	0	0	0	0	0	0	0	0	0	0	0	0	0	0	0	0	0	0	0	0	0	0	0	0	0	0	0	0	0	0	0	0	0	0	0	0	0	0	0	0	0	0	0	0	0	0	0
Lao Peoples Dem. Rep.		Netweight (kg)	0	0	0	0	0	0	0	0	0	0	0	0	0	0	0	0	0	0	0	0	0	0	0	0	0	0	0	0	0	0	0	0	0	0	0	0	0	0	0	0	0	0	0	0	0	0	916.552
Lebanon		Netweight (kg)	0	0	0	0	0	0	0	0	0	0	0	0	0	0	0	0	0	0	0	0	0	0	0	0	0	0	0	0	0	0	0	0	0	0	0	0	0	0	0	0	0	0	0	0	0	0	0
Lesotho		Netweight (kg)	0	0	0	0	0	0	0	0	0	0	0	0	0	0	0	0	0	0	0	0	0	0	0	0	0	0	0	0	0	0	0	0	0	0	0	0	0	0	0	0	0	0	0	0	0	0	0
Latvia		Netweight (kg)	0	0	0	0	0	0	0	0	0	0	0	0	0	2.4752	0	0	0	0	0	15853.9	0	0	0	0	0	0	0	0	0	0	0	0	0	0	0	0	0	0	0	0	0	0	0	0	0	0	0
Liberia		Netweight (kg)	0	0	0	0	0	0	0	0	0	0	0	0	0	0	0	0	0	0	0	0	0	0	0	0	0	0	0	0	0	0	0	0	0	0	0	0	0	0	0	0	0	0	0	0	0	0	0.56056
Libya		Netweight (kg)	0	0	0	0	0	0	0	0	0	0	0	0	0	0	0	0	0	0	0	0	0	0	0	0	0	0	0	0	0	0	0	0	0	0	0	0	0	0	0	0	0	0	0	0	0	0	0
Lithuania		Netweight (kg)	0	0	0	0	0	0	0	0	0	0	0	0	0	0.01456	0	0	0	0	0	18374.1	0	0	0	0	0	0	0	0	0	0	0	0	0	0	0	0	0	0	0	0	0	0	0	0	0	0	0
Luxembourg		Netweight (kg)	0	0	0	0	0	0	0	0	0	2134.5	0	708.926	0	341.854	0	0	0	0	0	0	519.049	0	0	0	0	0	0	0	0	0	0	0	0	0	0	0	0	0	0	0	6185.35	6377.13	0	0	0	0	0
China, Macao SAR		Netweight (kg)	0	0	0	0	0	0	0	0	0	0	0	0	0	0	0	0	0	0	0	0	0	0	0	0	0	0	0	0	0	0	0	0	0	0	0	0	0	0	0	0	0	0	0	0	0	0	0
Madagascar		Netweight (kg)	0	0	0	0	0	0	0	0	0	0	0	0	0	0	0	0	0	0	0	0	0	0	0	0	0	0	0	0	0	0	0	0	0	0	0	0	0	0	0	0	0	0	0	0	0	0	217.162
Malawi		Netweight (kg)	0	0	0	0	0	0	0	0	0	0	0	0	0	0	0	0	0	0	0	0	0	0	0	0	0	0	0	0	0	0	0	0	0	0	0	0	0	0	0	0	0	0	0	0	0	0	0
Malaysia	5.54945e+06	Netweight (kg)	0	0	0	0	0	3317.11	0	0	0	0	0	0	189905	3855.5	0	0	529218	0	0	0	2766.12	0	0	0	0	0	0	0	0	0	0	0	0	0	0	0	0	0	0	0	0	7.07616	0	0	0	0	290951
Maldives		Netweight (kg)	0	0	0	0	0	0	0	0	0	0	0	0	0	0	0	0	0	0	0	0	0	0	0	0	0	0	0	0	0	0	0	0	0	0	0	0	0	0	0	0	0	0	0	0	0	0	0
Mali		Netweight (kg)	0	0	0	0	0	0	0	0	0	0	0	0	0	0	0	0	0	0	0	0	0	0	0	0	0	0	0	0	0	0	0	0	0	0	0	0	0	0	0	0	0	0	0	0	0	0	0
Malta		Netweight (kg)	0	0	0	0	0	0	0	0	0	0	0	0	0	0	0	0	0	0	0	0	0	0	0	0	0	0	0	0	0	0	0	0	0	0	0	0	0	0	0	0	0	0	0	0	0	0	0
Mauritania		Netweight (kg)	0	0	0	0	0	0	0	0	0	0	0	0	0	0	0	0	0	0	0	0	0	0	0	0	0	0	0	0	0	0	0	0	0	0	0	0	0	0	0	0	0	0	0	0	0	0	0
Mauritius		Netweight (kg)	0	0	0	0	0	0	0	0	0	0	0	0	0	0	0	0	0	0	0	0	0	0	0	0	0	0	0	0	0	0	0	0	0	0	0	0	0	0	0	0	0	0	0	0	0	0	19.5177
Mexico		Netweight (kg)	0	0	0	0	0	0	0	0	0	0	0	0	0	0	0	0	0	0	0	0	1666.63	0	0	0	0	0	0	0	0	0	0	0	0	234757	0	0	0	0	0	0	0	1.37621e+06	0	0	0	0	36369.2
Mongolia		Netweight (kg)	0	0	0	0	0	0	0	0	0	0	0	0	0	0	0	0	0	0	0	0	0	0	0	0	0	0	0	0	0	0	0	0	0	0	0	0	0	0	0	0	0	0	0	0	0	0	0
Rep. of Moldova		Netweight (kg)	0	0	0	0	0	0	0	0	0	0	0	0	0	0	0	0	0	0	0	0	0	0	0	0	0	0	0	0	0	0	0	0	0	0	0	0	0	0	0	0	0	0	0	0	0	0	0
Montenegro	438114	Netweight (kg)	0	0	0	0	0	0	0	0	0	0	0	0	0	0	0	0	0	0	0	0	0	0	0	0	0	0	0	0	0	0	0	0	0	0	0	0	0	0	0	0	0	0	0	0	0	0	0
Monserrat		Netweight (kg)	0	0	0	0	0	0	0	0	0	0	0	0	0	0	0	0	0	0	0	0	0	0	0	0	0	0	0	0	0	0	0	0	0	0	0	0	0	0	0	0	0	0	0	0	0	0	0
Morocco		Netweight (kg)	0	0	0	0	0	0	0	0	0	0	0	0	1507.91	0	0	0	117817	0	0	0	0.04368	0	0	0	0	0	0	0	0	0	0	0	0	0	0	0	0	0	0	0	0	0	0	0	0	0	4447.2
Mozambique	4.12558e+06	Netweight (kg)	0	0	0	0	0	0	0	0	0	0	0	0	0	0	0	0	0	0	0	0	0	0	0	0	0	0	0	0	0	0	0	0	0	0	0	0	0	0	0	0	0	0	0	0	0	0	1063.52
Oman	2.85505e+06	Netweight (kg)	0	0	0	0	0	0	0	0	0	0	0	0	0	0	0	0	0	0	0	0	0	0	0	0	0	0	0	0	0	0	0	0	0	170.934	0	0	0	0	0	0	0	0	0	0	0	0	189.28
Namibia		Netweight (kg)	0	0	0	0	0	0	0	0	0	0	0	0	0	0	0	0	0	0	0	0	0	0	0	0	0	0	0	0	0	0	0	0	0	0	0	0	0	0	0	0	0	0	0	0	0	0	36.4146
Nauru		Netweight (kg)	0	0	0	0	0	0	0	0	0	0	0	0	0	0	0	0	0	0	0	0	0	0	0	0	0	0	0	0	0	0	0	0	0	0	0	0	0	0	0	0	0	0	0	0	0	0	0
Nepal		Netweight (kg)	0	0	0	0	0	0	0	0	0	0	0	0	0	0	0	0	0	0	0	0	0	0	0	0	0	0	0	0	0	0	0	0	0	0	0	0	0	0	0	0	0	0	0	0	0	0	0
Netherlands	730191	Netweight (kg)	0	0	0	0	0	0	0	0	0	0	0	0	0	10066.7	0	0	85213.9	0	0	0	144813	0	0	0	0	0	0	10.3158	0	0	0	0	0	14631.6	0	61.647	0	0	0	0	6283.76	1.14052e+06	0	0	0	0	4500.58
Curacao		Netweight (kg)	0	0	0	0	0	0	0	0	0	0	0	0	0	0	0	0	0	0	0	0	0	0	0	0	0	0	0	0	0	0	0	0	0	0	0	0	0	0	0	0	0	0	0	0	0	0	0
Aruba		Netweight (kg)	0	0	0	0	0	0	0	0	0	0	0	0	0	0	0	0	0	0	0	0	0	0	0	0	0	0	0	0	0	0	0	0	0	0	0	0	0	0	0	0	0	0	0	0	0	0	0
Saint Maarten		Netweight (kg)	0	0	0	0	0	0	0	0	0	0	0	0	0	0	0	0	0	0	0	0	0	0	0	0	0	0	0	0	0	0	0	0	0	0	0	0	0	0	0	0	0	0	0	0	0	0	0
Bonaire		Netweight (kg)	0	0	0	0	0	0	0	0	0	0	0	0	0	0	0	0	0	0	0	0	0	0	0	0	0	0	0	0	0	0	0	0	0	0	0	0	0	0	0	0	0	0	0	0	0	0	0
New Caledonia		Netweight (kg)	0	0	0	0	0	0	0	0	0	0	0	0	0	0	0	0	0	0	0	0	0	0	0	0	0	0	0	0	0	0	0	0	0	0	0	0	0	0	0	0	0	0	0	0	0	0	0
Vanatu		Netweight (kg)	0	0	0	0	0	0	0	0	0	0	0	0	1.35408	0	0	0	0	0	0	0	0	0	0	0	0	0	0	0	0	0	0	0	0	0	0	0	0	0	0	0	0	0	0	0	0	0	0
New Zealand	2.56297e+06	Netweight (kg)	0	0	0	0	0	0	0	0	0	0	0	0	12289.9	0.48048	0	0	0	0	0	0	0	0	0	0	0	0	0	0	0	0	0	0	0	436.778	0	0	0	0	0	0	0	176.606	0	0	0	0	42.7918
Nicaragua		Netweight (kg)	0	0	0	0	0	0	0	0	0	0	0	0	0	0	0	0	0	0	0	0	0	0	0	0	0	0	0	0	0	0	0	0	0	0	0	0	0	0	0	0	0	0	0	0	0	0	0
Niger		Netweight (kg)	0	0	0	0	0	0	0	0	0	0	0	0	0	0	0	0	0	0	0	0	0	0	0	0	0	0	0	0	0	0	0	0	0	0	0	0	0	0	0	0	0	0	0	0	0	0	0.17472
Nigeria		Netweight (kg)	0	0	0	0	0	0	0	0	0	0	0	0	0	0	0	0	0	0	0	0	0	0	0	0	0	0	0	0	0	0	0	0	0	0	0	0	0	0	0	0	0	0	0	0	0	0	0
Niue		Netweight (kg)	0	0	0	0	0	0	0	0	0	0	0	0	0	0	0	0	0	0	0	0	0	0	0	0	0	0	0	0	0	0	0	0	0	0	0	0	0	0	0	0	0	0	0	0	0	0	0
Norfolk Islands		Netweight (kg)	0	0	0	0	0	0	0	0	0	0	0	0	0	0	0	0	0	0	0	0	0	0	0	0	0	0	0	0	0	0	0	0	0	0	0	0	0	0	0	0	0	0	0	0	0	0	0
Norway	9.49248e+06	Netweight (kg)	0	0	0	0	0	0	0	0	0	0	0	0	0.01456	1418.25	0	0	12578.6	0	0	0	29.5932	0	0	0	0	0	0	0	0	0	0	0	0	0.08008	0	0	0	0	0	0	0	0.73528	0	0	0	0	15639.8
Northern Mariana Islands		Netweight (kg)	0	0	0	0	0	0	0	0	0	0	0	0	0	0	0	0	0	0	0	0	0	0	0	0	0	0	0	0	0	0	0	0	0	0	0	0	0	0	0	0	0	0	0	0	0	0	0
United States Minor Outlying Islands		Netweight (kg)	0	0	0	0	0	0	0	0	0	0	0	0	0	0	0	0	0	0	0	0	0	0	0	0	0	0	0	0	0	0	0	0	0	0	0	0	0	0	0	0	0	0	0	0	0	0	0
FS Micronesia		Netweight (kg)	0	0	0	0	0	0	0	0	0	0	0	0	0	0	0	0	0	0	0	0	0	0	0	0	0	0	0	0	0	0	0	0	0	0	0	0	0	0	0	0	0	0	0	0	0	0	0
Marshall Islands		Netweight (kg)	0	0	0	0	0	0	0	0	0	0	0	0	0	0	0	0	0	0	0	0	0	0	0	0	0	0	0	0	0	0	0	0	0	0.02912	0	0	0	0	0	0	0	0	0	0	0	0	0.30576
Palau		Netweight (kg)	0	0	0	0	0	0	0	0	0	0	0	0	0	0	0	0	0	0	0	0	0	0	0	0	0	0	0	0	0	0	0	0	0	0	0	0	0	0	0	0	0	0	0	0	0	0	0
Pakistan		Netweight (kg)	127.691	0	0	0	0	0	0	0	0	0	2184	0	0	0	0	0	16953	0	0	0	0	0	0	0	0	0	0	0	0	0	0	0	0	0	0	0	0	0	0	0	0	0	0	0	0	0	4403.16
Panama		Netweight (kg)	0	0	0	0	0	0	0	0	0	0	0	0	0	0	0	0	0	0	0	0	0	0	0	0	0	0	0	0	0	0	0	0	0	0	0	0	0	0	0	0	0	0	0	0	0	0	0.4368
Papua New Guinea		Netweight (kg)	0	0	0	0	0	0	0	0	0	0	0	0	0	0	0	0	0	0	0	0	0	0	0	0	0	0	0	0	0	0	0	0	0	0	0	0	0	0	0	0	0	0	0	0	0	0	0
Paraguay		Netweight (kg)	0	0	0	0	0	0	0	0	0	0	0	0	0	0	0	0	5081.06	0	0	0	0	0	0	0	0	0	0	0	0	0	0	0	0	3811.25	0	0	0	0	0	0	0	0	0	0	0	0.70616	2983.9
Peru		Netweight (kg)	0	0	0	0	0	0	0	0	0	3562.21	0	0	0	0	0	0	0	0	0	0	0	0	0	0	0	0	0	0	0	0	0	0	0	0.01456	0	0	0	0	0	0	0	171.975	0	0	0	0	12.4706
Philippines		Netweight (kg)	0	0	0	0	0	0	0	0	0	0	0	0	1396.51	0	0	0	7868.47	0	0	0	0	0	0	0	0	0	0	0	0	0	0	0	0	0	0	0	0	0	0	0	0	5068.3	0	0	0	0	38328.5
Pitcairn		Netweight (kg)	0	0	0	0	0	0	0	0	0	0	0	0	0	0	0	0	0	0	0	0	0	0	0	0	0	0	0	0	0	0	0	0	0	0	0	0	0	0	0	0	0	0	0	0	0	0	0
Poland		Netweight (kg)	0	0	0	0	0	0	0	0	0	0	0	0	0	38222.2	314.591	0	164778	0	0	148.563	27032.2	0	0	0	0	0	0	0	0	0	0	0	0	1082.63	0	137.956	0	0	0	0	0	3804.16	0	0	0	0	262.56
Portugal		Netweight (kg)	0	0	0	0	0	0	0	0	0	0	0	0	0	0	0	0	0	0	0	0	2048.93	0	0	0	0	0	0	0	0	0	0	0	0	0	0	0	0	0	119.297	0	0	0	0	0	0	0	0
Guinea-Bissau		Netweight (kg)	0	0	0	0	0	0	0	0	0	0	0	0	0	0	0	0	0	0	0	0	0	0	0	0	0	0	0	0	0	0	0	0	0	0	0	0	0	0	0	0	0	0	0	0	0	0	0
Timor-Leste		Netweight (kg)	0	0	0	0	0	0	0	0	0	0	0	0	0	0	0	0	0	0	0	0	0	0	0	0	0	0	0	0	0	0	0	0	0	0	0	0	0	0	0	0	0	0	0	0	0	0	0
Qatar	4.57829e+06	Netweight (kg)	0	0	0	0	0	0	0	0	0	0	0	0	0	0	0	0	0	0	0	0	0	0	0	0	0	0	0	0	0	0	0	0	0	0	0	0	0	0	0	0	0	0	0	0	0	0	0
Romania	2.04453e+06	Netweight (kg)	0	0	0	0	0	0	0	0	0	0	0	0	0	4190.77	0	0	0	0	0	0	570.694	0	0	0	0	0	0	10573.5	0	0	0	0	0	0	0	31396.4	0	0	0	0	0	0	0	0	0	0	0
Russian Federation	2.6557e+07	Netweight (kg)	0	0	0	0	0	0	0	0	0	0	12.689	0	0	0	0	0	0	0	0	2658.84	22.7573	0	0	0	0	0	0	0	0	0	0	0	0	0	0	0	0	0	0	0	0	27.2636	0	0	0	0	8099.91
Rwanda		Netweight (kg)	0	0	0	0	0	0	0	0	0	0	0	0	0	0	0	0	0	0	0	0	0	0	0	0	0	0	0	0	0	0	0	0	0	0	0	0	0	0	0	0	0	0	0	0	0	0	4.004
Saint Bartelemy		Netweight (kg)	0	0	0	0	0	0	0	0	0	0	0	0	0	0	0	0	0	0	0	0	0	0	0	0	0	0	0	0	0	0	0	0	0	0	0	0	0	0	0	0	0	0	0	0	0	0	0
Saint Helena		Netweight (kg)	0	0	0	0	0	0	0	0	0	0	0	0	0	0	0	0	0	0	0	0	0	0	0	0	0	0	0	0	0	0	0	0	0	0	0	0	0	0	0	0	0	0	0	0	0	0	0
Saint Kitts and Nevis		Netweight (kg)	0	0	0	0	0	0	0	0	0	0	0	0	0	0	0	0	0	0	0	0	0	0	0	0	0	0	0	0	0	0	0	0	0	0	0	0	0	0	0	0	0	0	0	0	0	0	0
Anguilla		Netweight (kg)	0	0	0	0	0	0	0	0	0	0	0	0	0	0	0	0	0	0	0	0	0	0	0	0	0	0	0	0	0	0	0	0	0	0	0	0	0	0	0	0	0	0	0	0	0	0	0
Saint Lucia		Netweight (kg)	0	0	0	0	0	0	0	0	0	0	0	0	0	0	0	0	0	0	0	0	0	0	0	0	0	0	0	0	0	0	0	0	0	0	0	0	0	0	0	0	0	0	0	0	0	0	0
Saint Pierre and Miquelon		Netweight (kg)	0	0	0	0	0	0	0	0	0	0	0	0	0	0	0	0	0	0	0	0	0	0	0	0	0	0	0	0	0	0	0	0	0	0	0	0	0	0	0	0	0	0	0	0	0	0	0
Saint Vincent and the Grenadines		Netweight (kg)	0	0	0	0	0	0	0	0	0	0	0	0	0	0	0	0	0	0	0	0	0	0	0	0	0	0	0	0	0	0	0	0	0	0	0	0	0	0	0	0	0	0	0	0	0	0	0
San Marino		Netweight (kg)	0	0	0	0	0	0	0	0	0	0	0	0	0	0	0	0	0	0	0	0	0	0	0	0	0	0	0	0	0	0	0	0	0	0	0	0	0	0	0	0	0	0	0	0	0	0	0
Sao Tome and Principe		Netweight (kg)	0	0	0	0	0	0	0	0	0	0	0	0	0	0	0	0	0	0	0	0	0	0	0	0	0	0	0	0	0	0	0	0	0	0	0	0	0	0	0	0	0	0	0	0	0	0	0
Saudi Arabia	5.76851e+06	Netweight (kg)	0	0	0	0	0	0	0	0	0	0	0	0	0	0	0	0	0	0	0	0	0	0	0	0	0	0	0	0	0	0	0	0	0	0	0	0	0	0	0	0	0	0	0	0	0	0	116.48
Senegal		Netweight (kg)	0	0	0	0	0	0	0	0	0	0	0	0	0	0	0	0	0	0	0	0	0	0	0	0	0	0	0	0	0	0	0	0	0	0	0	0	0	0	0	0	0	0	0	0	0	0	0
Serbia		Netweight (kg)	0	0	0	0	0	0	0	0	0	0	0	0	0	0	0	0	79904.1	0	0	0	0	0	0	0	0	0	0	8156.64	0	0	0	0	0	0	0	560.56	0	0	0	0	0	0	0	0	0	0	18101.6
Seychelles		Netweight (kg)	0	0	0	0	0	0	0	0	0	0	0	0	0	0	0	0	0	0	0	0	0	0	0	0	0	0	0	0	0	0	0	0	0	0	0	0	0	0	0	0	0	0	0	0	0	0	59.4849
Sierra Leone		Netweight (kg)	0	0	0	0	0	0	0	0	0	0	0	0	0	0	0	0	0	0	0	0	0	0	0	0	0	0	0	0	0	0	0	0	0	0	0	0	0	0	0	0	0	0	0	0	0	0	0
India	2.65789e+07	Netweight (kg)	0	0	0	0	0	1142.96	0	0	0	0	0	0	109914	0	0	0	161607	0	0	0	535.116	0	0	0	0	0	0	0	0	0	0	0	0	1066.57	0	0	0	0	0	0	1145.73	2470.87	0	0	0	0	8956.29
Singapore		Netweight (kg)	0	0	0	0	0	0	0	0	0	0	2030.17	0	81161	0	0	0	44015.3	0	0	0	3.822	0	0	0	0	0	0	0	0	0	0	0	0	0.4004	0.364	0	0	0	0	0	0	4.17144	0	0	0	0	1574.11
Slovakia	1.27783e+06	Netweight (kg)	0	885.19	0	0	0	0	0	0	0	0	0	0	0	36478	0	0	6266.38	0	0	0	5611.21	0	0	0	0	0	0	10453.7	0	0	0	0	0	0	0	1695.4	0	0	0	0	0	0	0	0	0	0	463.124
Viet Nam		Netweight (kg)	0	0	0	0	0	0	0	0	0	0	0	0	639517	4619.51	0	0	0	0	0	0	0	0	0	0	0	0	0	0	0	0	0	0	0	0	0	0	0	0	0	0	0	169.144	0	0	0	0	315848
Slovenia	496530	Netweight (kg)	0	0	0	0	0	0	0	0	0	0	0	0	0.49504	20199.1	0	0	4308.77	0	0	0	0	0	0	0	0	0	0	5166.48	0	0	0	0	0	0	0	0	0	0	0	0	5616.28	358.438	0	0	0	0	138.837
Somalia		Netweight (kg)	0	0	0	0	0	0	0	0	0	0	0	0	0	0	0	0	0	0	0	0	0	0	0	0	0	0	0	0	0	0	0	0	0	0	0	0	0	0	0	0	0	0	0	0	0	0	0
South Africa	5.23547e+06	Netweight (kg)	0	0	0	0	0	0	0	0	0	0	0	0	16391.5	0	0	0	161560	0	0	0	0	0	0	0	0	0	0	0	0	0	0	0	0	189.28	0	0	0	0	0	0	0	0	0	0	0	0	454.374
Zimbabwe		Netweight (kg)	0	0	0	0	0	0	0	0	0	0	0	0	0	0	0	0	0	0	0	0	0	0	0	0	0	0	0	0	0.364	0	0	0	0	0	0	0	0	0	0	0	0	0	0	0	0	0	0
Spain	1.60642e+06	Netweight (kg)	0	0	0	0	0	0	0	0	0	13355.9	0	0	2240.19	77.4519	0	0	492369	0	0	0	18025.6	0	0	0	0	0	0	16597	0	0	0	0	0	909.221	0	156.92	0	0	0	0	37060.1	8080.25	0	0	0	0	4806.21
South Sudan		Netweight (kg)	0	0	0	0	0	0	0	0	0	0	0	0	0	0	0	0	0	0	0	0	0	0	0	0	0	0	0	0	0	0	0	0	0	0	0	0	0	0	0	0	0	0	0	0	0	0	0
Sudan		Netweight (kg)	0	0	0	0	0	0	0	0	0	0	0	0	0	0	0	0	0	0	0	0	0	0	0	0	0	0	0	0	0	0	0	0	0	0	0	0	0	0	0	0	0	0	0	0	0	0	0
Western Sahara		Netweight (kg)	0	0	0	0	0	0	0	0	0	0	0	0	0	0	0	0	0	0	0	0	0	0	0	0	0	0	0	0	0	0	0	0	0	0	0	0	0	0	0	0	0	0	0	0	0	0	0
Suriname		Netweight (kg)	0	0	0	0	0	0	0	0	0	0	0	0	0	0	0	0	0	0	0	0	0	0	0	0	0	0	0	0	0	0	0	0	0	0	0	0	0	0	0	0	0	0	0	0	0	0	0
Swaziland		Netweight (kg)	0	0	0	0	0	0	0	0	0	0	0	0	0	0	0	0	0	0	0	0	0	0	0	0	0	0	0	0	0	0	0	0	0	0	0	0	0	0	0	0	0	0	0	0	0	0	0
Sweden	876229	Netweight (kg)	0	0	0	0	0	0	0	0	0	0.34944	0	0	7.28	10293.2	0	0	0	0	0	0	62.011	0	0	0	0	0	0	0	0	0	0	0	0	0	0	0	0	0	0	0	0	19.4667	0	0	0	0	42.8574
Switzerland		Netweight (kg)	0	0	0	0	0	0	0	0	0	0	3629.66	0	0	25780.6	0	0	289332	0	0	0	1888.41	0	0	0	0	0	0	0	0	0	0	0	0	0	0	0	0	0	0	0	0	716.134	0	0	0	0	93.0093
Syria		Netweight (kg)	0	0	0	0	0	0	0	0	0	0	0	0	0	0	0	0	0	0	0	0	0	0	0	0	0	0	0	0	0	0	0	0	0	0	0	0	0	0	0	0	0	0	0	0	0	0	0
Tajikistan	737492	Netweight (kg)	0	0	0	0	0	0	0	0	0	0	0	0	0	0	0	0	0	0	0	0	0	0	0	0	0	0	0	0	0	0	0	0	0	0	0	0	0	0	0	0	0	0	0	0	0	0	0
Thailand		Netweight (kg)	3649.99	0	0	0	0	14744	0	0	0	0	0	0	776250	79.4758	0	0	222225	0	0	1486.37	0	0	0	0	0	0	0	0	0	0	0	0	0	1804.39	0	0	0	0	0	5859.51	2251.2	0	0	0	0	0	167245
Togo		Netweight (kg)	0	0	0	0	0	0	0	0	0	0	0	0	0	0	0	0	0	0	0	0	0	0	0	0	0	0	0	0	0	0	0	0	0	0	0	0	0	0	0	0	0	0	0	0	0	0	0
Tokelau		Netweight (kg)	0	0	0	0	0	0	0	0	0	0	0	0	0	0	0	0	0	0	0	0	0	0	0	0	0	0	0	0	0	0	0	0	0	0	0	0	0	0	0	0	0	0	0	0	0	0	0
Tonga		Netweight (kg)	0	0	0	0	0	0	0	0	0	0	0	0	0	0	0	0	0	0	0	0	0	0	0	0	0	0	0	0	0	0	0	0	0	0	0	0	0	0	0	0	0	0	0	0	0	0	0
Trinidad and Tobago		Netweight (kg)	0	0	0	0	0	0	0	0	0	0	0	0	0	0	0	0	0	0	0	0	0	0	0	0	0	0	0	0	0	0	0	0	0	0	0	0	0	0	0	0	0	0	0	0	0	0	0
United Arab Emirates	1.87659e+07	Netweight (kg)	1302.58	0	0	0	0	1693.62	0	0	0	0	0	0	0	0	524.16	0	182.218	0	0	0	146.03	0	0	0	0	0	0	0	0	0	0	0	0	59.7178	0	0	0	0	0	0	0	0	0	0	0	0	18009.4
Tunisia		Netweight (kg)	0	0	0	0	0	0	0	0	0	0	0	0	0	0	0	0	276.152	0	0	0	0.16744	0	0	0	0	0	0	0	0	0	0	0	0	0	0	0	0	0	0	0	0	0	0	0	0	0	0
Turkey	584152	Netweight (kg)	0	15361.1	0	0	0	3995.49	0	0	0	0	0	0	1786.85	21.84	159735	0	603578	0	0	0	68.9707	0	0	0	0	0	0	0	0	0	0	0	0	0	0	349.549	0	0	0	0	0	29466	0	0	0	0	1967.26
Turkmenistan		Netweight (kg)	0	0	0	0	0	0	0	0	0	0	0	0	0	0	0	0	0	0	0	0	0	0	0	0	0	0	0	0	0	0	0	0	0	0	0	0	0	0	0	0	0	0	0	0	0	0	0
Turks and Caicos Islands		Netweight (kg)	0	0	0	0	0	0	0	0	0	0	0	0	0	0	0	0	0	0	0	0	0	0	0	0	0	0	0	0	0	0	0	0	0	0	0	0	0	0	0	0	0	10.9855	0	0	0	0	0
Tuvalu		Netweight (kg)	0	0	0	0	0	0	0	0	0	0	0	0	0	0	0	0	0	0	0	0	0	0	0	0	0	0	0	0	0	0	0	0	0	0	0	0	0	0	0	0	0	0	0	0	0	0	0
Uganda		Netweight (kg)	0	0	0	0	0	0	0	0	0	0	0	0	0	0	0	0	0	0	0	0	0	0	0	0	0	0	0	0	0	0	0	0	0	0	0	0	0	0	0	0	0	0	0	0	0	0	0
Ukraine		Netweight (kg)	0	0	0	0	0	0	0	0	0	0	0	0	0	0	4850.8	0	0	0	0	160.16	328.838	0	0	0	0	0	0	0	0	0	0	0	0	0	0	0	0	0	0	0	0	0	0	0	0	0	6.95968
TFYR of Macedonia		Netweight (kg)	0	3891.32	0	0	0	0	0	0	0	0	0	0	0	0	0	0	0	0	0	0	0	0	0	0	0	0	0	7.00336	0	0	0	0	0	0	0	0	0	0	0	0	0	0	0	0	0	0	0.02184
Egypt	2.19057e+06	Netweight (kg)	0	0	0	0	0	0	0	0	0	0	0	0	1327.87	0	396.978	0	0	0	0	0	0	0	0	0	0	0	0	0	0	0	0	0	0	0	0	0	0	0	0	0	0	0	0	0	0	0	0
United Kingdom	284774	Netweight (kg)	0	0	0	0	0	0	0	0	0	0	0	0	0	922.078	1539.72	0	713.673	0	0	0	3128.18	0	0	0	0	0	0	0	0	0	0	0	0	145.6	0	0	0	0	0	0	0	30938.1	0	0	0	0	2503.81
United Rep. of Tanzania		Netweight (kg)	0	0	0	0	0	0	0	0	0	0	0	0	13577.3	0	0	0	0	0	0	0	0	0	0	0	0	0	0	0	0	0	0	0	0	0	0	0	0	0	0	0	0	0	0	0	0	0	148.272
USA	7.95908e+06	Netweight (kg)	0	0	0	0	0	0	0	0	0	1.24265e+06	1013.16	0	1.92713e+06	5.70752	0	0	1.05141e+06	0	0	0	2293.89	0	0	0	0	0	0	0	0	0	0	0	0	12283.7	0	0	0	0	0	0	0	1.52522e+07	0	0	0	0	109286
Burkina Faso		Netweight (kg)	0	0	0	0	0	0	0	0	0	0	0	0	0	0	0	0	0	0	0	0	0	0	0	0	0	0	0	0	0	0	0	0	0	0	0	0	0	0	0	0	0	0	0	0	0	0	369.533
Uruguay		Netweight (kg)	0	0	0	0	0	0	0	0	0	0	0	0	0	0	0	0	0	0	0	0	0	0	0	0	0	0	0	0	0	0	0	0	0	21914.2	0	0	0	0	0	0	0	0	0	0	0	0	0
Uzbeskistan		Netweight (kg)	0	0	0	0	0	0	0	0	0	0	0	0	0	0	764.4	0	0	0	0	0	0	0	0	0	0	0	0	0	0	0	0	0	0	0	0	0	0	0	0	0	0	0	0	0	0	0	141.45
Venezuela	58415.2	Netweight (kg)	0	0	0	0	0	0	0	0	0	0	0	0	0	0	0	0	0	0	0	0	0	0	0	0	0	0	0	0	0	0	0	0	0	0	0	0	0	0	0	0	0	0	0	0	0	0	0
Wallis and Futuna Islands		Netweight (kg)	0	0	0	0	0	0	0	0	0	0	0	0	0	0	0	0	0	0	0	0	0	0	0	0	0	0	0	0	0	0	0	0	0	0	0	0	0	0	0	0	0	0	0	0	0	0	0
Samoa		Netweight (kg)	0	0	0	0	0	0	0	0	0	0	0	0	0	0	0	0	0	0	0	0	0	0	0	0	0	0	0	0	0	0	0	0	0	0	0	0	0	0	0	0	0	0	0	0	0	0	0
Yemen		Netweight (kg)	0	0	0	0	0	0	0	0	0	0	0	0	0	0	0	0	0	0	0	0	0	0	0	0	0	0	0	0	0	0	0	0	0	0	0	0	0	0	0	0	0	0	0	0	0	0	2077.46
Zambia		Netweight (kg)	0	0	0	0	0	0	0	0	0	0	0	0	0	0	0	0	0	0	0	0	0	0	0	0	0	0	0	0	0	0	0	0	0	0	0	0	0	0	0	0	0	0	0	0	0	0	221.669
total	4.59458e+08	Netweight (kg)
References:
IEA, 2020. Global EV Outlook 2020, in I.E. Agency (ed.), (Paris).
Khoday, T., 2019. Aluminium - Base Metals. https://fyers.in/school-of-stocks/chapter/commodities/aluminium.html (accessed 10/11/2021).
Liu, G., Muller, D.B., 2013. Mapping the global journey of anthropogenic aluminum: a trade-linked multilevel material flow analysis. Environ Sci Technol. 47 (20), 11873-81. https://doi.org/10.1021/es4024404.
Sauvage, J., 2019. Measuring distortions in international markets - The aluminium value chain, in OECD (ed.).
USGS, 2021. Aluminium [advanced release] - 2019 Minerals Yearbook (U.S. Geological Survey, 2020).
Woodford, C., 2021. Aluminium. https://www.explainthatstuff.com/aluminum.html (accessed 22/11/2021).
[truncated: 189 more columns]

## Sheet: DI_Al_un
	Afghanistan	Albania	Algeria	American Samoa	Andorra	Angola	Anguilla	Antartica	Antigua and Barbuda	Argentina	Armenia	Aruba	Australia	Austria	Azerbaijan	Bahamas	Bahrain	Bangladesh	Barbados	Belarus	Belgium	Belize	Benin	Bermuda	Bhutan	Bolivia (Plurinational State of)	Bonaire	Bosnia Herzegovina	Botswana	Bouvet Island	Br. Antarctic Terr.	Br. Indian Ocean Terr.	Br. Virgin Isds	Brazil	Brunei Darussalam	Bulgaria	Burkina Faso	Burundi	Cabo Verde	Cambodia	Cameroon	Canada	Cayman Isds	Central African Rep.	Chad	Chile	China	China, Hong Kong SAR	China, Macao SAR
Afghanistan	#DIV/0!	#DIV/0!	#DIV/0!	#DIV/0!	#DIV/0!	#DIV/0!	#DIV/0!	#DIV/0!	#DIV/0!	#DIV/0!	#DIV/0!	#DIV/0!	#DIV/0!	#DIV/0!	#DIV/0!	#DIV/0!	#DIV/0!	#DIV/0!	#DIV/0!	#DIV/0!	#DIV/0!	#DIV/0!	#DIV/0!	#DIV/0!	#DIV/0!	#DIV/0!	#DIV/0!	#DIV/0!	#DIV/0!	#DIV/0!	#DIV/0!	#DIV/0!	#DIV/0!	#DIV/0!	#DIV/0!	#DIV/0!	#DIV/0!	#DIV/0!	#DIV/0!	#DIV/0!	#DIV/0!	#DIV/0!	#DIV/0!	#DIV/0!	#DIV/0!	#DIV/0!	#DIV/0!	#DIV/0!	#DIV/0!
Albania	0	0	0	0	0	0	0	0	0	0	0	0	0	0	0	0	0	0	0	0	0	0	0	0	0	0	0	0.00217772	0	0	0	0	0	0	0	0.016056	0	0	0	0	0	0	0	0	0	0	0	0	0
Antarctica	#DIV/0!	#DIV/0!	#DIV/0!	#DIV/0!	#DIV/0!	#DIV/0!	#DIV/0!	#DIV/0!	#DIV/0!	#DIV/0!	#DIV/0!	#DIV/0!	#DIV/0!	#DIV/0!	#DIV/0!	#DIV/0!	#DIV/0!	#DIV/0!	#DIV/0!	#DIV/0!	#DIV/0!	#DIV/0!	#DIV/0!	#DIV/0!	#DIV/0!	#DIV/0!	#DIV/0!	#DIV/0!	#DIV/0!	#DIV/0!	#DIV/0!	#DIV/0!	#DIV/0!	#DIV/0!	#DIV/0!	#DIV/0!	#DIV/0!	#DIV/0!	#DIV/0!	#DIV/0!	#DIV/0!	#DIV/0!	#DIV/0!	#DIV/0!	#DIV/0!	#DIV/0!	#DIV/0!	#DIV/0!	#DIV/0!
Algeria	0	0	0	0	0	0	0	0	0	0	0	0	0	0	0	0	0	0	0	0	0.00491193	0	0	0	0	0	0	0	0	0	0	0	0	0	0	0	0	0	0	0	0	0	0	0	0	0	9.81301e-07	0	0
American Samoa	#DIV/0!	#DIV/0!	#DIV/0!	#DIV/0!	#DIV/0!	#DIV/0!	#DIV/0!	#DIV/0!	#DIV/0!	#DIV/0!	#DIV/0!	#DIV/0!	#DIV/0!	#DIV/0!	#DIV/0!	#DIV/0!	#DIV/0!	#DIV/0!	#DIV/0!	#DIV/0!	#DIV/0!	#DIV/0!	#DIV/0!	#DIV/0!	#DIV/0!	#DIV/0!	#DIV/0!	#DIV/0!	#DIV/0!	#DIV/0!	#DIV/0!	#DIV/0!	#DIV/0!	#DIV/0!	#DIV/0!	#DIV/0!	#DIV/0!	#DIV/0!	#DIV/0!	#DIV/0!	#DIV/0!	#DIV/0!	#DIV/0!	#DIV/0!	#DIV/0!	#DIV/0!	#DIV/0!	#DIV/0!	#DIV/0!
Andorra	#DIV/0!	#DIV/0!	#DIV/0!	#DIV/0!	#DIV/0!	#DIV/0!	#DIV/0!	#DIV/0!	#DIV/0!	#DIV/0!	#DIV/0!	#DIV/0!	#DIV/0!	#DIV/0!	#DIV/0!	#DIV/0!	#DIV/0!	#DIV/0!	#DIV/0!	#DIV/0!	#DIV/0!	#DIV/0!	#DIV/0!	#DIV/0!	#DIV/0!	#DIV/0!	#DIV/0!	#DIV/0!	#DIV/0!	#DIV/0!	#DIV/0!	#DIV/0!	#DIV/0!	#DIV/0!	#DIV/0!	#DIV/0!	#DIV/0!	#DIV/0!	#DIV/0!	#DIV/0!	#DIV/0!	#DIV/0!	#DIV/0!	#DIV/0!	#DIV/0!	#DIV/0!	#DIV/0!	#DIV/0!	#DIV/0!
Angola	0	0	0	0	0	0	0	0	0	0	0	0	0	0	0	0	0	0	0	0	0	0	0	0	0	0	0	0	0	0	0	0	0	0	0	0	0	0	0	0	0	0	0	0	0	0	0	0	0
Antigua and Barbuda	#DIV/0!	#DIV/0!	#DIV/0!	#DIV/0!	#DIV/0!	#DIV/0!	#DIV/0!	#DIV/0!	#DIV/0!	#DIV/0!	#DIV/0!	#DIV/0!	#DIV/0!	#DIV/0!	#DIV/0!	#DIV/0!	#DIV/0!	#DIV/0!	#DIV/0!	#DIV/0!	#DIV/0!	#DIV/0!	#DIV/0!	#DIV/0!	#DIV/0!	#DIV/0!	#DIV/0!	#DIV/0!	#DIV/0!	#DIV/0!	#DIV/0!	#DIV/0!	#DIV/0!	#DIV/0!	#DIV/0!	#DIV/0!	#DIV/0!	#DIV/0!	#DIV/0!	#DIV/0!	#DIV/0!	#DIV/0!	#DIV/0!	#DIV/0!	#DIV/0!	#DIV/0!	#DIV/0!	#DIV/0!	#DIV/0!
Azerbaijan	0	0	0	0	0	0	0	0	0	0	0	0	0	0	0	0	0	0	0	0	0	0	0	0	0	0	0	0	0	0	0	0	0	0	0	0	0	0	0	0	0	0	0	0	0	0	0	0	0
Argentina	0	0	0	0	0	0	0	0	0	0	0	0	0	0	0	0	0	0	0	0	0	0	0	0	0	0	0	0	0	0	0	0	0	0.000131664	0	0	0	0	0	0	0	0	0	0	0	0	2.78304e-05	0	0
Australia	0	0	0	0	0	0	0	0	0	0	0	0	0	6.22145e-07	0	0	0.00695554	0	0	0	9.00488e-07	0	0	0	0	0	0	0	0	0	0	0	0	9.00329e-05	0	0	0	0	0	0	0	5.79139e-06	0	0	0	0	0.00445512	9.78792e-08	0
Austria	0	0	0	0	0	0	0	0	0	0	0	0	0	0	0	0	0.027372	0	0	0	0.000128964	0	0	0	0	0	0	0.0158879	0	0	0	0	0	0.00140177	0	0	0	0	0	0	0.00215277	0.0306143	0	0	0	0	4.19732e-07	0	0
Bahamas	0	0	0	0	0	0	0	0	0	0	0	0	0	0	0	0	0	0	0	0	0	0	0	0	0	0	0	0	0	0	0	0	0	0	0	0	0	0	0	0	0	0	0	0	0	0	0	0	0
Bahrain	0	0	0	0	0	0	0	0	0	0	0	0	0.00314171	0	0	0	0	0	0	0	4.25855e-09	0	0	0	0	0	0	0	0	0	0	0	0	0	0	0	0	0	0	0	0	0	0	0	0	0	0.000194057	0	0
Bangladesh	0	0	0	0	0	0	0	0	0	0	0	0	0	0	0	0	0	0	0	0	0	0	0	0	0	0	0	0	0	0	0	0	0	0	0	0	0	0	0	0	0	0	0	0	0	0	0.00554997	0	0
Armenia	0	0	0	0	0	0	0	0	0	0	0	0	0	0	0	0	0	0	0	0	0	0	0	0	0	0	0	0	0	0	0	0	0	0	0	0	0	0	0	0	0	0	0	0	0	0	0	0	0
Barbados	0	0	0	0	0	0	0	0	0	0	0	0	0	0	0	0	0	0	0	0	0	0	0	0	0	0	0	0	0	0	0	0	0	0	0	0	0	0	0	0	0	0	0	0	0	0	0.94768	0	0
Belgium	0	7.25791e-05	0	0	0	0	0	0	0	0.0184217	0	0	0	0.0212993	0	0	0.00324177	0	0	0	0	0	0	0	0	0	0	0	0	0	0	0	0	0.00321473	0	0	0	0	0	0	0	0	0	0	0	0	0.00411381	0	0
Bermuda	#DIV/0!	#DIV/0!	#DIV/0!	#DIV/0!	#DIV/0!	#DIV/0!	#DIV/0!	#DIV/0!	#DIV/0!	#DIV/0!	#DIV/0!	#DIV/0!	#DIV/0!	#DIV/0!	#DIV/0!	#DIV/0!	#DIV/0!	#DIV/0!	#DIV/0!	#DIV/0!	#DIV/0!	#DIV/0!	#DIV/0!	#DIV/0!	#DIV/0!	#DIV/0!	#DIV/0!	#DIV/0!	#DIV/0!	#DIV/0!	#DIV/0!	#DIV/0!	#DIV/0!	#DIV/0!	#DIV/0!	#DIV/0!	#DIV/0!	#DIV/0!	#DIV/0!	#DIV/0!	#DIV/0!	#DIV/0!	#DIV/0!	#DIV/0!	#DIV/0!	#DIV/0!	#DIV/0!	#DIV/0!	#DIV/0!
Bhutan	0	0	0	0	0	0	0	0	0	0	0	0	0	0	0	0	0	0	0	0	0	0	0	0	0	0	0	0	0	0	0	0	0	0	0	0	0	0	0	0	0	0	0	0	0	0	0	0	0
Bolivia	0	0	0	0	0	0	0	0	0	0	0	0	0	0	0	0	0	0	0	0	0	0	0	0	0	0	0	0	0	0	0	0	0	0	0	0	0	0	0	0	0	0	0	0	0	0.834603	0	0	0
Bosnia Herzegovina	0	0.00177818	0	0	0	0	0	0	0	0	0	0	0	0	0	0	0	0	0	0	0	0	0	0	0	0	0	0	0	0	0	0	0	0	0	0	0	0	0	0	5.03004e-06	0	0	0	0	0	0.00121625	0	0
Botswana	0	0	0	0	0	0	0	0	0	0	0	0	0	0	0	0	0	0	0	0	0	0	0	0	0	0	0	0	0	0	0	0	0	0	0	0	0	0	0	0	0	0	0	0	0	0	0.537676	0.00259277	0
Bouvet Island	#DIV/0!	#DIV/0!	#DIV/0!	#DIV/0!	#DIV/0!	#DIV/0!	#DIV/0!	#DIV/0!	#DIV/0!	#DIV/0!	#DIV/0!	#DIV/0!	#DIV/0!	#DIV/0!	#DIV/0!	#DIV/0!	#DIV/0!	#DIV/0!	#DIV/0!	#DIV/0!	#DIV/0!	#DIV/0!	#DIV/0!	#DIV/0!	#DIV/0!	#DIV/0!	#DIV/0!	#DIV/0!	#DIV/0!	#DIV/0!	#DIV/0!	#DIV/0!	#DIV/0!	#DIV/0!	#DIV/0!	#DIV/0!	#DIV/0!	#DIV/0!	#DIV/0!	#DIV/0!	#DIV/0!	#DIV/0!	#DIV/0!	#DIV/0!	#DIV/0!	#DIV/0!	#DIV/0!	#DIV/0!	#DIV/0!
Brazil	0	0	0	0	0	0	0	0	0	0.0671237	0	0	0.00593452	0	0	0	0.00020584	0	0	0	0	0	0	0	0	0	0	0	0	0	0	0	0	0	0	0	0	0	0	0	0	0.00961385	0	0	0	0	0.0172279	0	0
Br. Antarctica Ter.	#DIV/0!	#DIV/0!	#DIV/0!	#DIV/0!	#DIV/0!	#DIV/0!	#DIV/0!	#DIV/0!	#DIV/0!	#DIV/0!	#DIV/0!	#DIV/0!	#DIV/0!	#DIV/0!	#DIV/0!	#DIV/0!	#DIV/0!	#DIV/0!	#DIV/0!	#DIV/0!	#DIV/0!	#DIV/0!	#DIV/0!	#DIV/0!	#DIV/0!	#DIV/0!	#DIV/0!	#DIV/0!	#DIV/0!	#DIV/0!	#DIV/0!	#DIV/0!	#DIV/0!	#DIV/0!	#DIV/0!	#DIV/0!	#DIV/0!	#DIV/0!	#DIV/0!	#DIV/0!	#DIV/0!	#DIV/0!	#DIV/0!	#DIV/0!	#DIV/0!	#DIV/0!	#DIV/0!	#DIV/0!	#DIV/0!
Belize	0	0	0	0	0	0	0	0	0	0	0	0	0	0	0	0	0	0	0	0	0	0	0	0	0	0	0	0	0	0	0	0	0	0	0	0	0	0	0	0	0	0	0	0	0	0	0	0	0
Br. Indian Ocean Terr.	#DIV/0!	#DIV/0!	#DIV/0!	#DIV/0!	#DIV/0!	#DIV/0!	#DIV/0!	#DIV/0!	#DIV/0!	#DIV/0!	#DIV/0!	#DIV/0!	#DIV/0!	#DIV/0!	#DIV/0!	#DIV/0!	#DIV/0!	#DIV/0!	#DIV/0!	#DIV/0!	#DIV/0!	#DIV/0!	#DIV/0!	#DIV/0!	#DIV/0!	#DIV/0!	#DIV/0!	#DIV/0!	#DIV/0!	#DIV/0!	#DIV/0!	#DIV/0!	#DIV/0!	#DIV/0!	#DIV/0!	#DIV/0!	#DIV/0!	#DIV/0!	#DIV/0!	#DIV/0!	#DIV/0!	#DIV/0!	#DIV/0!	#DIV/0!	#DIV/0!	#DIV/0!	#DIV/0!	#DIV/0!	#DIV/0!
Solomon Islands	#DIV/0!	#DIV/0!	#DIV/0!	#DIV/0!	#DIV/0!	#DIV/0!	#DIV/0!	#DIV/0!	#DIV/0!	#DIV/0!	#DIV/0!	#DIV/0!	#DIV/0!	#DIV/0!	#DIV/0!	#DIV/0!	#DIV/0!	#DIV/0!	#DIV/0!	#DIV/0!	#DIV/0!	#DIV/0!	#DIV/0!	#DIV/0!	#DIV/0!	#DIV/0!	#DIV/0!	#DIV/0!	#DIV/0!	#DIV/0!	#DIV/0!	#DIV/0!	#DIV/0!	#DIV/0!	#DIV/0!	#DIV/0!	#DIV/0!	#DIV/0!	#DIV/0!	#DIV/0!	#DIV/0!	#DIV/0!	#DIV/0!	#DIV/0!	#DIV/0!	#DIV/0!	#DIV/0!	#DIV/0!	#DIV/0!
British Vergin Islands	0	0	0	0	0	0	0	0	0	0	0	0	0	0	0	0	0	0	0	0	0	0	0	0	0	0	0	0	0	0	0	0	0	0	0	0	0	0	0	0	0	0	0	0	0	0	0	0	0
Brunei Darussalam	0	0	0	0	0	0	0	0	0	0	0	0	0	0	0	0	0	0	0	0	0	0	0	0	0	0	0	0	0	0	0	0	0	0	0	0	0	0	0	0	0	0	0	0	0	0	0.831073	0	0
Bulgaria	0	0.000877832	0	0	0	0	0	0	0	0	0	0	0	0.000656827	0	0	0.0124956	0	0	0	1.26918e-05	0	0	0	0	0	0	0.0100481	0	0	0	0	0	0	0	0	0	0	0	0	0	0	0	0	0	0	0	0	0
Myanmar	0	0	0	0	0	0	0	0	0	0	0	0	0	0	0	0	0	0	0	0	0	0	0	0	0	0	0	0	0	0	0	0	0	0	0	0	0	0	0	0	0	0	0	0	0	0	0.0157959	0	0
Burundi	0	0	0	0	0	0	0	0	0	0	0	0	0	0	0	0	0	0	0	0	0	0	0	0	0	0	0	0	0	0	0	0	0	0	0	0	0	0	0	0	0	0	0	0	0	0	0	0	0
Belarus	0	0	0	0	0	0	0	0	0	0	0	0	0	0	0	0	0	0	0	0	1.47975e-05	0	0	0	0	0	0	0	0	0	0	0	0	0	0	0	0	0	0	0	0	0	0	0	0	0	0	0	0
Cambodia	0	0	0	0	0	0	0	0	0	0	0	0	0	0	0	0	0	0	0	0	0	0	0	0	0	0	0	0	0	0	0	0	0	0	0	0	0	0	0	0	0	0	0	0	0	0	0.00183037	0	0
Cameroon	0	0	0	0	0	0	0	0	0	0	0	0	0	0	0	0	0	0	0	0	0	0	0	0	0	0	0	0	0	0	0	0	0	0	0	0	0	0	0	0	0	0	0	0	0	0	0.000104595	0	0
Canada	0	0	0	0	0	0	0	0	0	0	0	0	0.000608223	1.7919e-07	0.000122207	0	0.00160494	0	0	0	4.97008e-05	0	0	0	0	0	0	0	0	0	0	0	0	0.000909055	0	0	0	0	0	0	0	0	0	0	0	0	0.000150711	5.66725e-08	0
Cabo Verde	0	0	0	0	0	0	0	0	0	0	0	0	0	0	0	0	0	0	0	0	0	0	0	0	0	0	0	0	0	0	0	0	0	0	0	0	0	0	0	0	0	0	0	0	0	0	0.344316	0	0
Cayman Islands	0	0	0	0	0	0	0	0	0	0	0	0	0	0	0	0	0	0	0	0	0	0	0	0	0	0	0	0	0	0	0	0	0	0	0	0	0	0	0	0	0	0.34849	0	0	0	0	0	0	0
Central African Rep.	#DIV/0!	#DIV/0!	#DIV/0!	#DIV/0!	#DIV/0!	#DIV/0!	#DIV/0!	#DIV/0!	#DIV/0!	#DIV/0!	#DIV/0!	#DIV/0!	#DIV/0!	#DIV/0!	#DIV/0!	#DIV/0!	#DIV/0!	#DIV/0!	#DIV/0!	#DIV/0!	#DIV/0!	#DIV/0!	#DIV/0!	#DIV/0!	#DIV/0!	#DIV/0!	#DIV/0!	#DIV/0!	#DIV/0!	#DIV/0!	#DIV/0!	#DIV/0!	#DIV/0!	#DIV/0!	#DIV/0!	#DIV/0!	#DIV/0!	#DIV/0!	#DIV/0!	#DIV/0!	#DIV/0!	#DIV/0!	#DIV/0!	#DIV/0!	#DIV/0!	#DIV/0!	#DIV/0!	#DIV/0!	#DIV/0!
Sri Lanka	0	0	0	0	0	0	0	0	0	0	0	0	0	0	0	0	0	0	0	0	3.43608e-06	0	0	0	0	0	0	0	0	0	0	0	0	0	0	0	0	0	0	0	0	0	0	0	0	0	0	0	0
Chad	0	0	0	0	0	0	0	0	0	0	0	0	0	0	0	0	0	0	0	0	1	0	0	0	0	0	0	0	0	0	0	0	0	0	0	0	0	0	0	0	0	0	0	0	0	0	0	0	0
Chile	0	0	0	0	0	0	0	0	0	0	0	0	0	0.000412758	0	0	0	0	0	0	0	0	0	0	0	0	0	0	0	0	0	0	0	0.00938086	0	0	0	0	0	0	0	0	0	0	0	0	0.141088	0	0
China	0	0	0	0	0	1.39554e-06	0	0	0	2.06056e-08	0	0	0.000293777	7.19786e-09	0	0	5.62918e-05	5.64538e-07	0	0	2.89165e-06	0	0	0	0	0	0	0	0	0	0	0	2.81594e-06	0	0	0	0	0	0	6.77446e-07	7.18657e-07	1.74351e-05	0	0	0	2.80423e-06	0	6.28144e-06	0
Christmas Islands	#DIV/0!	#DIV/0!	#DIV/0!	#DIV/0!	#DIV/0!	#DIV/0!	#DIV/0!	#DIV/0!	#DIV/0!	#DIV/0!	#DIV/0!	#DIV/0!	#DIV/0!	#DIV/0!	#DIV/0!	#DIV/0!	#DIV/0!	#DIV/0!	#DIV/0!	#DIV/0!	#DIV/0!	#DIV/0!	#DIV/0!	#DIV/0!	#DIV/0!	#DIV/0!	#DIV/0!	#DIV/0!	#DIV/0!	#DIV/0!	#DIV/0!	#DIV/0!	#DIV/0!	#DIV/0!	#DIV/0!	#DIV/0!	#DIV/0!	#DIV/0!	#DIV/0!	#DIV/0!	#DIV/0!	#DIV/0!	#DIV/0!	#DIV/0!	#DIV/0!	#DIV/0!	#DIV/0!	#DIV/0!	#DIV/0!
Cocos Islands	0	0	0	0	0	0	0	0	0	0	0	0	1	0	0	0	0	0	0	0	0	0	0	0	0	0	0	0	0	0	0	0	0	0	0	0	0	0	0	0	0	0	0	0	0	0	0	0	0
Colombia	0	0	0	0	0	0	0	0	0	0.0933868	0	0	0	0	0	0	0	0	0	0	0	0	0	0	0	0	0	0	0	0	0	0	0	0.0185286	0	0	0	0	0	0	0	0	0	0	0	4.77255e-06	0.00244958	0.00155065	0
Comoros	0	0	0	0	0	0	0	0	0	0	0	0	0	0	0	0	0	0	0	0	0	0	0	0	0	0	0	0	0	0	0	0	0	0	0	0	0	0	0	0	0	0	0	0	0	0	0.742156	0	0
Mayotte	#DIV/0!	#DIV/0!	#DIV/0!	#DIV/0!	#DIV/0!	#DIV/0!	#DIV/0!	#DIV/0!	#DIV/0!	#DIV/0!	#DIV/0!	#DIV/0!	#DIV/0!	#DIV/0!	#DIV/0!	#DIV/0!	#DIV/0!	#DIV/0!	#DIV/0!	#DIV/0!	#DIV/0!	#DIV/0!	#DIV/0!	#DIV/0!	#DIV/0!	#DIV/0!	#DIV/0!	#DIV/0!	#DIV/0!	#DIV/0!	#DIV/0!	#DIV/0!	#DIV/0!	#DIV/0!	#DIV/0!	#DIV/0!	#DIV/0!	#DIV/0!	#DIV/0!	#DIV/0!	#DIV/0!	#DIV/0!	#DIV/0!	#DIV/0!	#DIV/0!	#DIV/0!	#DIV/0!	#DIV/0!	#DIV/0!
Congo	0	0	0	0	0	0	0	0	0	0	0	0	0	0	0	0	0	0	0	0	0	0	0	0	0	0	0	0	0	0	0	0	0	2.71606e-05	0	0	0	0	0	0	0	0	0	0	0	0	0.0880185	0	0
Dem. Rep. of the Congo	0	0	0	0	0	0	0	0	0	0	0	0	0	0	0	0	0	0	0	0	0	0	0	0	0	0	0	0	0	0	0	0	0	0	0	0	0	0	0	0	0	0	0	0	0	0	0	0	0
Cook Islands	0	0	0	0	0	0	0	0	0	0	0	0	0	0	0	0	0	0	0	0	0	0	0	0	0	0	0	0	0	0	0	0	0	0	0	0	0	0	0	0	0	0	0	0	0	0	0	0	0
Costa Rica	0	0	0	0	0	0	0	0	0	0	0	0	0	0	0	0	0	0	0	0	0	0	0	0	0	0	0	0	0	0	0	0	0	0	0	0	0	0	0	0	0	0	0	0	0	0	0.00670781	0	0
Croatia	0	0	0	0	0	0	0	0	0	0	0	0	0	3.34063e-05	0	0	0	0	0	0	2.3548e-07	0	0	0	0	0	0	0.0873436	0	0	0	0	0	0	0	0	0	0	0	0	0	0	0	0	0	0	0	0	0
Cuba	0	0	0	0	0	0	0	0	0	0	0	0	0	0	0	0	0	0	0	0	0	0	0	0	0	0	0	0	0	0	0	0	0	0	0	0	0	0	0	0	0	0	0	0	0	0	0	0	0
Cyprus	0	0	0	0	0	0	0	0	0	0	0	0	0	0	0	0	0	0	0	0.00145806	0	0	0	0	0	0	0	0	0	0	0	0	0	0	0	0	0	0	0	0	0	2.45219e-06	0	0	0	0	3.31377e-07	0	0
Czechia	0	0	0	0	0	0	0	0	0	0	0	0	0	0.0323845	0	0	0.00990713	0	0	0	0.00896009	0	0	0	0	0	0	0.00073107	0	0	0	0	0	0	0	0.000162172	0	0	0	0	8.38732e-05	0.0517654	0	0	0	0	0.000128947	0	0
Benin	0	0	0	0	0	0	0	0	0	0	0	0	0	0	0	0	0	0	0	0	0	0	0	0	0	0	0	0	0	0	0	0	0	0	0	0	0	0	0	0	0	0	0	0	0	0	0	0	0
Denmark	0	0	0	0	0	0	0	0	0	0	0	0	0	7.43741e-05	0	0	0	0	0	0	7.61562e-05	0	0	0	0	0	0	0	0	0	0	0	0	0	0	0	0	0	0	0	0	0	0	0	0	0	5.45419e-06	0	0
Dominica	#DIV/0!	#DIV/0!	#DIV/0!	#DIV/0!	#DIV/0!	#DIV/0!	#DIV/0!	#DIV/0!	#DIV/0!	#DIV/0!	#DIV/0!	#DIV/0!	#DIV/0!	#DIV/0!	#DIV/0!	#DIV/0!	#DIV/0!	#DIV/0!	#DIV/0!	#DIV/0!	#DIV/0!	#DIV/0!	#DIV/0!	#DIV/0!	#DIV/0!	#DIV/0!	#DIV/0!	#DIV/0!	#DIV/0!	#DIV/0!	#DIV/0!	#DIV/0!	#DIV/0!	#DIV/0!	#DIV/0!	#DIV/0!	#DIV/0!	#DIV/0!	#DIV/0!	#DIV/0!	#DIV/0!	#DIV/0!	#DIV/0!	#DIV/0!	#DIV/0!	#DIV/0!	#DIV/0!	#DIV/0!	#DIV/0!
Dominican Rep.	0	0	0	0	0	0	0	0	0	0	0	0	0	0	0	0	0	0	0	0	0	0	0	0	0	0	0	0	0	0	0	0	0	2.60503e-06	0	0	0	0	0	0	0	0	0	0	0	0	0	0	0
Ecuador	0	0	0	0	0	0	0	0	0	0	0	0	0	0	0	0	0	0	0	0	0.000449121	0	0	0	0	0	0	0	0	0	0	0	0	0	0	0	0	0	0	0	0	0	0	0	0	0	0.00102799	0	0
El Salvador	0	0	0	0	0	0	0	0	0	0	0	0	0.264014	0	0	0	0	0	0	0	0	0	0	0	0	0	0	0	0	0	0	0	0	0	0	0	0	0	0	0	0	0	0	0	0	0	0	0	0
Equatorial Guinea	0	0	0	0	0	0	0	0	0	0	0	0	0	0	0	0	0	0	0	0	0	0	0	0	0	0	0	0	0	0	0	0	0	0	0	0	0	0	0	0	0	0	0	0	0	0	0	0	0
Ethiopia	0	0	0	0	0	0	0	0	0	0	0	0	0	0	0	0	0	0	0	0	0	0	0	0	0	0	0	0	0	0	0	0	0	0	0	0	0	0	0	0	0	0	0	0	0	0	0	0	0
Eritrea	#DIV/0!	#DIV/0!	#DIV/0!	#DIV/0!	#DIV/0!	#DIV/0!	#DIV/0!	#DIV/0!	#DIV/0!	#DIV/0!	#DIV/0!	#DIV/0!	#DIV/0!	#DIV/0!	#DIV/0!	#DIV/0!	#DIV/0!	#DIV/0!	#DIV/0!	#DIV/0!	#DIV/0!	#DIV/0!	#DIV/0!	#DIV/0!	#DIV/0!	#DIV/0!	#DIV/0!	#DIV/0!	#DIV/0!	#DIV/0!	#DIV/0!	#DIV/0!	#DIV/0!	#DIV/0!	#DIV/0!	#DIV/0!	#DIV/0!	#DIV/0!	#DIV/0!	#DIV/0!	#DIV/0!	#DIV/0!	#DIV/0!	#DIV/0!	#DIV/0!	#DIV/0!	#DIV/0!	#DIV/0!	#DIV/0!
Estonia	0	0	0	0	0	0	0	0	0	0	0	0	0	0	0	0	0	0	0	0	0	0	0	0	0	0	0	0	0	0	0	0	0	0	0	0	0	0	0	0	0	0	0	0	0	0	1.61734e-05	0	0
Faeroe Islands	#DIV/0!	#DIV/0!	#DIV/0!	#DIV/0!	#DIV/0!	#DIV/0!	#DIV/0!	#DIV/0!	#DIV/0!	#DIV/0!	#DIV/0!	#DIV/0!	#DIV/0!	#DIV/0!	#DIV/0!	#DIV/0!	#DIV/0!	#DIV/0!	#DIV/0!	#DIV/0!	#DIV/0!	#DIV/0!	#DIV/0!	#DIV/0!	#DIV/0!	#DIV/0!	#DIV/0!	#DIV/0!	#DIV/0!	#DIV/0!	#DIV/0!	#DIV/0!	#DIV/0!	#DIV/0!	#DIV/0!	#DIV/0!	#DIV/0!	#DIV/0!	#DIV/0!	#DIV/0!	#DIV/0!	#DIV/0!	#DIV/0!	#DIV/0!	#DIV/0!	#DIV/0!	#DIV/0!	#DIV/0!	#DIV/0!
Falkland Islands	#DIV/0!	#DIV/0!	#DIV/0!	#DIV/0!	#DIV/0!	#DIV/0!	#DIV/0!	#DIV/0!	#DIV/0!	#DIV/0!	#DIV/0!	#DIV/0!	#DIV/0!	#DIV/0!	#DIV/0!	#DIV/0!	#DIV/0!	#DIV/0!	#DIV/0!	#DIV/0!	#DIV/0!	#DIV/0!	#DIV/0!	#DIV/0!	#DIV/0!	#DIV/0!	#DIV/0!	#DIV/0!	#DIV/0!	#DIV/0!	#DIV/0!	#DIV/0!	#DIV/0!	#DIV/0!	#DIV/0!	#DIV/0!	#DIV/0!	#DIV/0!	#DIV/0!	#DIV/0!	#DIV/0!	#DIV/0!	#DIV/0!	#DIV/0!	#DIV/0!	#DIV/0!	#DIV/0!	#DIV/0!	#DIV/0!
South Georgia and the South Sandwich Islands	#DIV/0!	#DIV/0!	#DIV/0!	#DIV/0!	#DIV/0!	#DIV/0!	#DIV/0!	#DIV/0!	#DIV/0!	#DIV/0!	#DIV/0!	#DIV/0!	#DIV/0!	#DIV/0!	#DIV/0!	#DIV/0!	#DIV/0!	#DIV/0!	#DIV/0!	#DIV/0!	#DIV/0!	#DIV/0!	#DIV/0!	#DIV/0!	#DIV/0!	#DIV/0!	#DIV/0!	#DIV/0!	#DIV/0!	#DIV/0!	#DIV/0!	#DIV/0!	#DIV/0!	#DIV/0!	#DIV/0!	#DIV/0!	#DIV/0!	#DIV/0!	#DIV/0!	#DIV/0!	#DIV/0!	#DIV/0!	#DIV/0!	#DIV/0!	#DIV/0!	#DIV/0!	#DIV/0!	#DIV/0!	#DIV/0!
Fiji	0	0	0	0	0	0	0	0	0	0	0	0	0	0	0	0	0	0	0	0	0	0	0	0	0	0	0	0	0	0	0	0	0	0	0	0	0	0	0	0	0	0	0	0	0	0	0.474287	0.50295	0
Finland	0	0	0	0	0	0	0	0	0	0	0	0	0	0.00718028	0	0	0	0	0	0	7.67104e-05	0	0	0	0	0	0	0	0	0	0	0	0	0	0	0	0	0	0	0	0	1.26794e-06	0	0	0	0	6.40762e-06	1.94719e-06	0
France	0	0	0	0	0	0	0	0	0	0	0	0	0	0.00347397	0	0	0.00414155	0	0	0	0.0118667	0	0	0	0	0	0	4.76105e-05	0	0	0	0	0	0	0	7.18839e-07	0	0	8.40747e-09	0	0.0160572	0.0078227	0	0	0	0	0.00158276	8.51256e-08	0
French Polynesia	#DIV/0!	#DIV/0!	#DIV/0!	#DIV/0!	#DIV/0!	#DIV/0!	#DIV/0!	#DIV/0!	#DIV/0!	#DIV/0!	#DIV/0!	#DIV/0!	#DIV/0!	#DIV/0!	#DIV/0!	#DIV/0!	#DIV/0!	#DIV/0!	#DIV/0!	#DIV/0!	#DIV/0!	#DIV/0!	#DIV/0!	#DIV/0!	#DIV/0!	#DIV/0!	#DIV/0!	#DIV/0!	#DIV/0!	#DIV/0!	#DIV/0!	#DIV/0!	#DIV/0!	#DIV/0!	#DIV/0!	#DIV/0!	#DIV/0!	#DIV/0!	#DIV/0!	#DIV/0!	#DIV/0!	#DIV/0!	#DIV/0!	#DIV/0!	#DIV/0!	#DIV/0!	#DIV/0!	#DIV/0!	#DIV/0!
Fr. South Antarctic Terr.	#DIV/0!	#DIV/0!	#DIV/0!	#DIV/0!	#DIV/0!	#DIV/0!	#DIV/0!	#DIV/0!	#DIV/0!	#DIV/0!	#DIV/0!	#DIV/0!	#DIV/0!	#DIV/0!	#DIV/0!	#DIV/0!	#DIV/0!	#DIV/0!	#DIV/0!	#DIV/0!	#DIV/0!	#DIV/0!	#DIV/0!	#DIV/0!	#DIV/0!	#DIV/0!	#DIV/0!	#DIV/0!	#DIV/0!	#DIV/0!	#DIV/0!	#DIV/0!	#DIV/0!	#DIV/0!	#DIV/0!	#DIV/0!	#DIV/0!	#DIV/0!	#DIV/0!	#DIV/0!	#DIV/0!	#DIV/0!	#DIV/0!	#DIV/0!	#DIV/0!	#DIV/0!	#DIV/0!	#DIV/0!	#DIV/0!
Djibouti	0	0	0	0	0	0	0	0	0	0	0	0	0	0	0	0	0	0	0	0	0	0	0	0	0	0	0	0	0	0	0	0	0	0	0	0	0	0	0	0	0	0	0	0	0	0	0	0	0
Gabon	0	0	0	0	0	0	0	0	0	0	0	0	0	0	0	0	0	0	0	0	0	0	0	0	0	0	0	0	0	0	0	0	0	0	0	0	0	0	0	0	0	0	0	0	0	0	0	0	0
Georgia	0	0	0	0	0	0	0	0	0	0	0	0	0	0	0.967331	0	0	0	0	0	0	0	0	0	0	0	0	0	0	0	0	0	0	0	0	0	0	0	0	0	0	0	0	0	0	0	0	0	0
Gambia	#DIV/0!	#DIV/0!	#DIV/0!	#DIV/0!	#DIV/0!	#DIV/0!	#DIV/0!	#DIV/0!	#DIV/0!	#DIV/0!	#DIV/0!	#DIV/0!	#DIV/0!	#DIV/0!	#DIV/0!	#DIV/0!	#DIV/0!	#DIV/0!	#DIV/0!	#DIV/0!	#DIV/0!	#DIV/0!	#DIV/0!	#DIV/0!	#DIV/0!	#DIV/0!	#DIV/0!	#DIV/0!	#DIV/0!	#DIV/0!	#DIV/0!	#DIV/0!	#DIV/0!	#DIV/0!	#DIV/0!	#DIV/0!	#DIV/0!	#DIV/0!	#DIV/0!	#DIV/0!	#DIV/0!	#DIV/0!	#DIV/0!	#DIV/0!	#DIV/0!	#DIV/0!	#DIV/0!	#DIV/0!	#DIV/0!
State of Palestine	0	0	0	0	0	0	0	0	0	0	0	0	0	0	0	0	0	0	0	0	0	0	0	0	0	0	0	0	0	0	0	0	0	0	0	0	0	0	0	0	0	0	0	0	0	0	0	0	0
Germany	0	0	0	0	0	0	0	0	0	9.31155e-06	0	0	0	0.0441782	0	0	0.0105825	0	0	0	0.0062452	0	0	0	0	0	0	3.91847e-07	0	0	0	0	0	0.000669299	0	1.5215e-05	0	0	0	0	0.000795178	0.00906448	0	0	0	0	0.00011288	1.01566e-06	0.000825449
Ghana	0	0	0	0	0	0	0	0	0	0	0	0	0	0	0	0	0	0	0	0	0	0	0	0	0	0	0	0	0	0	0	0	0	0	0	0	0	0	0	0	0	0	0	0	0	0	0.00408199	0	0
Gibraltar	0	0	0	0	0	0	0	0	0	0	0	0	0	0	0	0	0	0	0	0	0	0	0	0	0	0	0	0	0	0	0	0	0	0	0	0	0	0	0	0	0	0	0	0	0	0	0	0	0
Kiribati	#DIV/0!	#DIV/0!	#DIV/0!	#DIV/0!	#DIV/0!	#DIV/0!	#DIV/0!	#DIV/0!	#DIV/0!	#DIV/0!	#DIV/0!	#DIV/0!	#DIV/0!	#DIV/0!	#DIV/0!	#DIV/0!	#DIV/0!	#DIV/0!	#DIV/0!	#DIV/0!	#DIV/0!	#DIV/0!	#DIV/0!	#DIV/0!	#DIV/0!	#DIV/0!	#DIV/0!	#DIV/0!	#DIV/0!	#DIV/0!	#DIV/0!	#DIV/0!	#DIV/0!	#DIV/0!	#DIV/0!	#DIV/0!	#DIV/0!	#DIV/0!	#DIV/0!	#DIV/0!	#DIV/0!	#DIV/0!	#DIV/0!	#DIV/0!	#DIV/0!	#DIV/0!	#DIV/0!	#DIV/0!	#DIV/0!
Greece	0	0.000595821	0	0	0	0	0	0	0	0	0	0	0	0.000294419	0.0462877	0	0.000601401	0	0	0	0	0	0	0	0	0	0	0.000175656	0	0	0	0	0	0	0	0.00647295	0	0	0	0	0	0	0	0	0	0	0.000119171	0	0
Greenland	#DIV/0!	#DIV/0!	#DIV/0!	#DIV/0!	#DIV/0!	#DIV/0!	#DIV/0!	#DIV/0!	#DIV/0!	#DIV/0!	#DIV/0!	#DIV/0!	#DIV/0!	#DIV/0!	#DIV/0!	#DIV/0!	#DIV/0!	#DIV/0!	#DIV/0!	#DIV/0!	#DIV/0!	#DIV/0!	#DIV/0!	#DIV/0!	#DIV/0!	#DIV/0!	#DIV/0!	#DIV/0!	#DIV/0!	#DIV/0!	#DIV/0!	#DIV/0!	#DIV/0!	#DIV/0!	#DIV/0!	#DIV/0!	#DIV/0!	#DIV/0!	#DIV/0!	#DIV/0!	#DIV/0!	#DIV/0!	#DIV/0!	#DIV/0!	#DIV/0!	#DIV/0!	#DIV/0!	#DIV/0!	#DIV/0!
Grenada	0	0	0	0	0	0	0	0	0	0	0	0	0	0	0	0	0	0	0	0	0	0	0	0	0	0	0	0	0	0	0	0	0	0	0	0	0	0	0	0	0	0	0	0	0	0	0	0	0
Guam	#DIV/0!	#DIV/0!	#DIV/0!	#DIV/0!	#DIV/0!	#DIV/0!	#DIV/0!	#DIV/0!	#DIV/0!	#DIV/0!	#DIV/0!	#DIV/0!	#DIV/0!	#DIV/0!	#DIV/0!	#DIV/0!	#DIV/0!	#DIV/0!	#DIV/0!	#DIV/0!	#DIV/0!	#DIV/0!	#DIV/0!	#DIV/0!	#DIV/0!	#DIV/0!	#DIV/0!	#DIV/0!	#DIV/0!	#DIV/0!	#DIV/0!	#DIV/0!	#DIV/0!	#DIV/0!	#DIV/0!	#DIV/0!	#DIV/0!	#DIV/0!	#DIV/0!	#DIV/0!	#DIV/0!	#DIV/0!	#DIV/0!	#DIV/0!	#DIV/0!	#DIV/0!	#DIV/0!	#DIV/0!	#DIV/0!
Guatemala	0	0	0	0	0	0	0	0	0	0	0	0	0	0	0	0	0	0	0	0	0	0	0	0	0	0	0	0	0	0	0	0	0	0	0	0	0	0	0	0	0	0	0	0	0	0	0	0	0
Guinea	0	0	0	0	0	0	0	0	0	0	0	0	0	0	0	0	0	0	0	0	0	0	0	0	0	0	0	0	0	0	0	0	0	0	0	0	0	0	0	0	0	0	0	0	0	0	0	0	0
Guyana	0	0	0	0	0	0	0	0	0	0	0	0	0	0	0	0	0	0	0	0	0	0	0	0	0	0	0	0	0	0	0	0	0	0	0	0	0	0	0	0	0	0	0	0	0	0	1	0	0
Haiti	#DIV/0!	#DIV/0!	#DIV/0!	#DIV/0!	#DIV/0!	#DIV/0!	#DIV/0!	#DIV/0!	#DIV/0!	#DIV/0!	#DIV/0!	#DIV/0!	#DIV/0!	#DIV/0!	#DIV/0!	#DIV/0!	#DIV/0!	#DIV/0!	#DIV/0!	#DIV/0!	#DIV/0!	#DIV/0!	#DIV/0!	#DIV/0!	#DIV/0!	#DIV/0!	#DIV/0!	#DIV/0!	#DIV/0!	#DIV/0!	#DIV/0!	#DIV/0!	#DIV/0!	#DIV/0!	#DIV/0!	#DIV/0!	#DIV/0!	#DIV/0!	#DIV/0!	#DIV/0!	#DIV/0!	#DIV/0!	#DIV/0!	#DIV/0!	#DIV/0!	#DIV/0!	#DIV/0!	#DIV/0!	#DIV/0!
Heard Islands and Mc Donald Islands	#DIV/0!	#DIV/0!	#DIV/0!	#DIV/0!	#DIV/0!	#DIV/0!	#DIV/0!	#DIV/0!	#DIV/0!	#DIV/0!	#DIV/0!	#DIV/0!	#DIV/0!	#DIV/0!	#DIV/0!	#DIV/0!	#DIV/0!	#DIV/0!	#DIV/0!	#DIV/0!	#DIV/0!	#DIV/0!	#DIV/0!	#DIV/0!	#DIV/0!	#DIV/0!	#DIV/0!	#DIV/0!	#DIV/0!	#DIV/0!	#DIV/0!	#DIV/0!	#DIV/0!	#DIV/0!	#DIV/0!	#DIV/0!	#DIV/0!	#DIV/0!	#DIV/0!	#DIV/0!	#DIV/0!	#DIV/0!	#DIV/0!	#DIV/0!	#DIV/0!	#DIV/0!	#DIV/0!	#DIV/0!	#DIV/0!
Holy Sea	#DIV/0!	#DIV/0!	#DIV/0!	#DIV/0!	#DIV/0!	#DIV/0!	#DIV/0!	#DIV/0!	#DIV/0!	#DIV/0!	#DIV/0!	#DIV/0!	#DIV/0!	#DIV/0!	#DIV/0!	#DIV/0!	#DIV/0!	#DIV/0!	#DIV/0!	#DIV/0!	#DIV/0!	#DIV/0!	#DIV/0!	#DIV/0!	#DIV/0!	#DIV/0!	#DIV/0!	#DIV/0!	#DIV/0!	#DIV/0!	#DIV/0!	#DIV/0!	#DIV/0!	#DIV/0!	#DIV/0!	#DIV/0!	#DIV/0!	#DIV/0!	#DIV/0!	#DIV/0!	#DIV/0!	#DIV/0!	#DIV/0!	#DIV/0!	#DIV/0!	#DIV/0!	#DIV/0!	#DIV/0!	#DIV/0!
Honduras	0	0	0	0	0	0	0	0	0	0	0	0	0	0	0	0	0	0	0	0	0	0	0	0	0	0	0	0	0	0	0	0	0	0.0112107	0	0	0	0	0	0	0	0	0	0	0	0	0.0579921	0	0
China, Hong Kong SAR	0	0	0	0	0	0	0	0	0	0	0	0	0.0183272	0	0	0	0.00102818	0	0	0	0	0	0	0	0	0	0	0	0	0	0	0	0	0	0	0	0	0	0	0	0	0.00168081	0	0	0	0	0.306917	0	0
Hungary	0	0.000180867	0	0	0	0	0	0	0	0	0	0	0	0.0328701	0	0	0.00224055	0	0	0	0.00752486	0	0	0	0	0	0	0.0137377	0	0	0	0	0	0	0	0.000426099	0	0	0	0	0	0	0	0	0	0	0.000114422	0	0
Iceland	0	0	0	0	0	0	0	0	0	0	0	0	0	0	0	0	0	0	0	0	1.64666e-05	0	0	0	0	0	0	0	0	0	0	0	0	0	0	0	0	0	0	0	0	0.00486566	0	0	0	0	0	0	0
Indonesia	0	9.86952e-05	0	0	0	0.00252502	0	0	0	0	0	0	0.0653744	0	0	0	0.0154446	0	0	0	6.77808e-06	0	0	0	0	0	0	0	0	0	0	0	0	2.40287e-05	0	0	0	0	0	0	0.0017421	0	0	0	0	0	0.0290599	0.00947289	0
Iran	0	0	0	0	0	0	0	0	0	0	0.00231804	0	0	0	0.000329073	0	0	0	0	0	0	0	0	0	0	0	0	0	0	0	0	0	0	0	0	0	0	0	0	0	0	0	0	0	0	0	0.000181676	0	0
Iraq	0	0	0	0	0	0	0	0	0	0	0	0	0	0	0	0	0	0	0	0	0	0	0	0	0	0	0	0	0	0	0	0	0	0	0	0	0	0	0	0	0	0	0	0	0	0	0	0	0
Ireland	0	0	0	0	0	0	0	0	0	0	0	0	0	0	0	0	0	0	0	0	0	0	0	0	0	0	0	0	0	0	0	0	0	0	0	0	0	0	0	0	0	0	0	0	0	0	0.0269665	0	0
Israel	0	0	0	0	0	0	0	0	0	0.00226281	0	0	0.0105373	0	0	0	0	0	0	0	0.00130475	0	0	0	0	0	0	0	0	0	0	0	0	0	0	0	0	0	0	0	0	0.00490157	0	0	0	0	0.00273391	0	0
Italy	0	0.00620748	0.00117194	0	0	0	0	0	0	0.00116044	0	0	0.000692947	0.00776113	0	0	0.0344986	0	0	0	0.000364823	0	0	0	0	0	0	0.00576923	0	0	0	0	0	7.74262e-07	0	0.00267611	0	0	0	0	0.0129971	0.0056306	0	0	0	0	0.00104314	0	0
Cote dIvoire	0	0	0	0	0	0	0	0	0	0	0	0	0	0	0	0	0	0	0	0	0	0	0	0	0	0	0	0	0	0	0	0	0	0	0	0	0	0	0	0	0	0	0	0	0	0	0.372592	0	0
Jamaica	0	0	0	0	0	0	0	0	0	0	0	0	0	0	0	0	0	0	0	0	0	0	0	0	0	0	0	0	0	0	0	0	0	0	0	0	0	0	0	0	0	0.00125108	0	0	0	0	0.0374597	0	0
Japan	0	0	0	0	0	0.000806915	0	0	0	0.0131244	0.000130972	0	0.184226	0	0.00171956	0	0.00650683	0	0	0	0.000197036	0	0	0	0	0	0	0	0	0	0	0	0	0.0357198	0	0	0	0	0	0	0.000510255	0.0141702	0	0	0	4.39124e-05	0.138359	0	0
Kazakhstan	0	0	0	0	0	0	0	0	0	0	0	0	0	6.22269e-05	0	0	0	0	0	0	0	0	0	0	0	0	0	0	0	0	0	0	0	0	0	0	0	0	0	0	0	2.86244e-07	0	0	0	0	4.66702e-05	0	0
Jordan	0	0	0	0	0	0	0	0	0	0	0	0	0	0	0	0	0.155214	0	0	0	0	0	0	0	0	0	0	0	0	0	0	0	0	0	0	0	0	0	0	0	0	0	0	0	0	0	0	0	0
Kenya	0	0	0	0	0	0	0	0	0	0	0	0	0.510635	0	0	0	0	0	0	0	2.90467e-07	0	0	0	0	0	0	0	0	0	0	0	0	0	0	0	0	0	0	0	0	0	0	0	0	0	0.0161899	0	0
Dem. Peoples Rep. of Korea	#DIV/0!	#DIV/0!	#DIV/0!	#DIV/0!	#DIV/0!	#DIV/0!	#DIV/0!	#DIV/0!	#DIV/0!	#DIV/0!	#DIV/0!	#DIV/0!	#DIV/0!	#DIV/0!	#DIV/0!	#DIV/0!	#DIV/0!	#DIV/0!	#DIV/0!	#DIV/0!	#DIV/0!	#DIV/0!	#DIV/0!	#DIV/0!	#DIV/0!	#DIV/0!	#DIV/0!	#DIV/0!	#DIV/0!	#DIV/0!	#DIV/0!	#DIV/0!	#DIV/0!	#DIV/0!	#DIV/0!	#DIV/0!	#DIV/0!	#DIV/0!	#DIV/0!	#DIV/0!	#DIV/0!	#DIV/0!	#DIV/0!	#DIV/0!	#DIV/0!	#DIV/0!	#DIV/0!	#DIV/0!	#DIV/0!
Rep. of Korea	0	0	0	0	0	4.93655e-05	0	0	0	0.000737857	0	0	0.20967	3.266e-05	0	0	0.0370322	0	0	0	0	0	0	0	0	0	0	0	0	0	0	0	0	6.73363e-06	0	0	0	0	0	0	0	0.025161	0	0	0	1.56631e-05	0.010776	3.95806e-06	0
Kuwait	0	0	0	0	0	0	0	0	0	0	0	0	0	0	0	0	0.820537	0	0	0	0	0	0	0	0	0	0	0	0	0	0	0	0	0	0	2.22627e-05	0	0	0	0	0	0	0	0	0	0	0.00741381	0	0
Kyrgyzstanan	0	0	0	0	0	0	0	0	0	0	0	0	0	0	0	0	0	0	0	0	0	0	0	0	0	0	0	0	0	0	0	0	0	0	0	0	0	0	0	0	0	0	0	0	0	0	0	0	0
Lao Peoples Dem. Rep.	0	0	0	0	0	0	0	0	0	0	0	0	0	0	0	0	0	0	0	0	0	0	0	0	0	0	0	0	0	0	0	0	0	0	0	0	0	0	0	0	0	0	0	0	0	0	0.961487	0	0
Lebanon	0	0	0	0	0	0	0	0	0	0	0	0	0	0	0	0	0	0	0	0	0	0	0	0	0	0	0	0	0	0	0	0	0	0	0	0	0	0	0	0	0	0	0	0	0	0	0	0	0
Lesotho	0	0	0	0	0	0	0	0	0	0	0	0	0	0	0	0	0	0	0	0	0	0	0	0	0	0	0	0	0	0	0	0	0	0	0	0	0	0	0	0	0	0	0	0	0	0	0	0	0
Latvia	0	0	0	0	0	0	0	0	0	0	0	0	0	0.000108246	0	0	0	0	0	0.693325	0	0	0	0	0	0	0	0	0	0	0	0	0	0	0	0	0	0	0	0	0	0	0	0	0	0	0	0	0
Liberia	0	0	0	0	0	0	0	0	0	0	0	0	0	0	0	0	0	0	0	0	0	0	0	0	0	0	0	0	0	0	0	0	0	0	0	0	0	0	0	0	0	0	0	0	0	0	0.105915	0	0
Libya	0	0	0	0	0	0	0	0	0	0	0	0	0	0	0	0	0	0	0	0	0	0	0	0	0	0	0	0	0	0	0	0	0	0	0	0	0	0	0	0	0	0	0	0	0	0	0	0	0
Lithuania	0	0	0	0	0	0	0	0	0	0	0	0	0	5.82846e-07	0	0	0	0	0	0.735529	0	0	0	0	0	0	0	0	0	0	0	0	0	0	0	0	0	0	0	0	0	0	0	0	0	0	0	0	0
Luxembourg	0	0	0	0	0	0	0	0	0	0.00551071	0	0.00183026	0	0.000882578	0	0	0	0	0	0	0.00134005	0	0	0	0	0	0	0	0	0	0	0	0	0	0	0	0	0	0	0	0.0159689	0.0164641	0	0	0	0	0	0	0
China, Macao SAR	0	0	0	0	0	0	0	0	0	0	0	0	0	0	0	0	0	0	0	0	0	0	0	0	0	0	0	0	0	0	0	0	0	0	0	0	0	0	0	0	0	0	0	0	0	0	0	0	0
Madagascar	0	0	0	0	0	0	0	0	0	0	0	0	0	0	0	0	0	0	0	0	0	0	0	0	0	0	0	0	0	0	0	0	0	0	0	0	0	0	0	0	0	0	0	0	0	0	0.0481192	0	0
Malawi	0	0	0	0	0	0	0	0	0	0	0	0	0	0	0	0	0	0	0	0	0	0	0	0	0	0	0	0	0	0	0	0	0	0	0	0	0	0	0	0	0	0	0	0	0	0	0	0	0
Malaysia	0	0	0	0	0	0.000274409	0	0	0	0	0	0	0.01571	0.000318948	0	0	0.0437797	0	0	0	0.000228828	0	0	0	0	0	0	0	0	0	0	0	0	0	0	0	0	0	0	0	0	5.85378e-07	0	0	0	0	0.024069	9.0318e-06	0
Maldives	0	0	0	0	0	0	0	0	0	0	0	0	0	0	0	0	0	0	0	0	0	0	0	0	0	0	0	0	0	0	0	0	0	0	0	0	0	0	0	0	0	0	0	0	0	0	0	0	0
Mali	0	0	0	0	0	0	0	0	0	0	0	0	0	0	0	0	0	0	0	0	0	0	0	0	0	0	0	0	0	0	0	0	0	0	0	0	0	0	0	0	0	0	0	0	0	0	0	0	0
Malta	0	0	0	0	0	0	0	0	0	0	0	0	0	0	0	0	0	0	0	0	0	0	0	0	0	0	0	0	0	0	0	0	0	0	0	0	0	0	0	0	0	0	0	0	0	0	0	0	0
Mauritania	#DIV/0!	#DIV/0!	#DIV/0!	#DIV/0!	#DIV/0!	#DIV/0!	#DIV/0!	#DIV/0!	#DIV/0!	#DIV/0!	#DIV/0!	#DIV/0!	#DIV/0!	#DIV/0!	#DIV/0!	#DIV/0!	#DIV/0!	#DIV/0!	#DIV/0!	#DIV/0!	#DIV/0!	#DIV/0!	#DIV/0!	#DIV/0!	#DIV/0!	#DIV/0!	#DIV/0!	#DIV/0!	#DIV/0!	#DIV/0!	#DIV/0!	#DIV/0!	#DIV/0!	#DIV/0!	#DIV/0!	#DIV/0!	#DIV/0!	#DIV/0!	#DIV/0!	#DIV/0!	#DIV/0!	#DIV/0!	#DIV/0!	#DIV/0!	#DIV/0!	#DIV/0!	#DIV/0!	#DIV/0!	#DIV/0!
Mauritius	0	0	0	0	0	0	0	0	0	0	0	0	0	0	0	0	0	0	0	0	0	0	0	0	0	0	0	0	0	0	0	0	0	0	0	0	0	0	0	0	0	0	0	0	0	0	0.00350383	0	0
Mexico	0	0	0	0	0	0	0	0	0	0	0	0	0	0	0	0	0	0	0	0	0.000321545	0	0	0	0	0	0	0	0	0	0	0	0	0.0452918	0	0	0	0	0	0	0	0.265513	0	0	0	0	0.00701674	0	0
Mongolia	#DIV/0!	#DIV/0!	#DIV/0!	#DIV/0!	#DIV/0!	#DIV/0!	#DIV/0!	#DIV/0!	#DIV/0!	#DIV/0!	#DIV/0!	#DIV/0!	#DIV/0!	#DIV/0!	#DIV/0!	#DIV/0!	#DIV/0!	#DIV/0!	#DIV/0!	#DIV/0!	#DIV/0!	#DIV/0!	#DIV/0!	#DIV/0!	#DIV/0!	#DIV/0!	#DIV/0!	#DIV/0!	#DIV/0!	#DIV/0!	#DIV/0!	#DIV/0!	#DIV/0!	#DIV/0!	#DIV/0!	#DIV/0!	#DIV/0!	#DIV/0!	#DIV/0!	#DIV/0!	#DIV/0!	#DIV/0!	#DIV/0!	#DIV/0!	#DIV/0!	#DIV/0!	#DIV/0!	#DIV/0!	#DIV/0!
Rep. of Moldova	0	0	0	0	0	0	0	0	0	0	0	0	0	0	0	0	0	0	0	0	0	0	0	0	0	0	0	0	0	0	0	0	0	0	0	0	0	0	0	0	0	0	0	0	0	0	0	0	0
Montenegro	0	0	0	0	0	0	0	0	0	0	0	0	0	0	0	0	0	0	0	0	0	0	0	0	0	0	0	0	0	0	0	0	0	0	0	0	0	0	0	0	0	0	0	0	0	0	0	0	0
Monserrat	#DIV/0!	#DIV/0!	#DIV/0!	#DIV/0!	#DIV/0!	#DIV/0!	#DIV/0!	#DIV/0!	#DIV/0!	#DIV/0!	#DIV/0!	#DIV/0!	#DIV/0!	#DIV/0!	#DIV/0!	#DIV/0!	#DIV/0!	#DIV/0!	#DIV/0!	#DIV/0!	#DIV/0!	#DIV/0!	#DIV/0!	#DIV/0!	#DIV/0!	#DIV/0!	#DIV/0!	#DIV/0!	#DIV/0!	#DIV/0!	#DIV/0!	#DIV/0!	#DIV/0!	#DIV/0!	#DIV/0!	#DIV/0!	#DIV/0!	#DIV/0!	#DIV/0!	#DIV/0!	#DIV/0!	#DIV/0!	#DIV/0!	#DIV/0!	#DIV/0!	#DIV/0!	#DIV/0!	#DIV/0!	#DIV/0!
Morocco	0	0	0	0	0	0	0	0	0	0	0	0	0.00302794	0	0	0	0.236582	0	0	0	8.77113e-08	0	0	0	0	0	0	0	0	0	0	0	0	0	0	0	0	0	0	0	0	0	0	0	0	0	0.00893017	0	0
Mozambique	0	0	0	0	0	0	0	0	0	0	0	0	0	0	0	0	0	0	0	0	0	0	0	0	0	0	0	0	0	0	0	0	0	0	0	0	0	0	0	0	0	0	0	0	0	0	0.000257719	0	0
Oman	0	0	0	0	0	0	0	0	0	0	0	0	0	0	0	0	0	0	0	0	0	0	0	0	0	0	0	0	0	0	0	0	0	5.5161e-05	0	0	0	0	0	0	0	0	0	0	0	0	6.10812e-05	0	0
Namibia	0	0	0	0	0	0	0	0	0	0	0	0	0	0	0	0	0	0	0	0	0	0	0	0	0	0	0	0	0	0	0	0	0	0	0	0	0	0	0	0	0	0	0	0	0	0	0.870367	0	0
Nauru	#DIV/0!	#DIV/0!	#DIV/0!	#DIV/0!	#DIV/0!	#DIV/0!	#DIV/0!	#DIV/0!	#DIV/0!	#DIV/0!	#DIV/0!	#DIV/0!	#DIV/0!	#DIV/0!	#DIV/0!	#DIV/0!	#DIV/0!	#DIV/0!	#DIV/0!	#DIV/0!	#DIV/0!	#DIV/0!	#DIV/0!	#DIV/0!	#DIV/0!	#DIV/0!	#DIV/0!	#DIV/0!	#DIV/0!	#DIV/0!	#DIV/0!	#DIV/0!	#DIV/0!	#DIV/0!	#DIV/0!	#DIV/0!	#DIV/0!	#DIV/0!	#DIV/0!	#DIV/0!	#DIV/0!	#DIV/0!	#DIV/0!	#DIV/0!	#DIV/0!	#DIV/0!	#DIV/0!	#DIV/0!	#DIV/0!
Nepal	0	0	0	0	0	0	0	0	0	0	0	0	0	0	0	0	0	0	0	0	0	0	0	0	0	0	0	0	0	0	0	0	0	0	0	0	0	0	0	0	0	0	0	0	0	0	0	0	0
Netherlands	0	0	0	0	0	0	0	0	0	0	0	0	0	0.000896431	0	0	0.00758826	0	0	0	0.0128955	0	0	0	0	0	0	9.18614e-07	0	0	0	0	0	0.00130293	0	5.48964e-06	0	0	0	0	0.000559566	0.101563	0	0	0	0	0.000400774	4.40183e-07	0
Curacao	0	0	0	0	0	0	0	0	0	0	0	0	0	0	0	0	0	0	0	0	0	0	0	0	0	0	0	0	0	0	0	0	0	0	0	0	0	0	0	0	0	0	0	0	0	0	0	0	0
Aruba	0	0	0	0	0	0	0	0	0	0	0	0	0	0	0	0	0	0	0	0	0	0	0	0	0	0	0	0	0	0	0	0	0	0	0	0	0	0	0	0	0	0	0	0	0	0	0	0	0
Saint Maarten	0	0	0	0	0	0	0	0	0	0	0	0	0	0	0	0	0	0	0	0	0	0	0	0	0	0	0	0	0	0	0	0	0	0	0	0	0	0	0	0	0	0	0	0	0	0	0	0	0
Bonaire	#DIV/0!	#DIV/0!	#DIV/0!	#DIV/0!	#DIV/0!	#DIV/0!	#DIV/0!	#DIV/0!	#DIV/0!	#DIV/0!	#DIV/0!	#DIV/0!	#DIV/0!	#DIV/0!	#DIV/0!	#DIV/0!	#DIV/0!	#DIV/0!	#DIV/0!	#DIV/0!	#DIV/0!	#DIV/0!	#DIV/0!	#DIV/0!	#DIV/0!	#DIV/0!	#DIV/0!	#DIV/0!	#DIV/0!	#DIV/0!	#DIV/0!	#DIV/0!	#DIV/0!	#DIV/0!	#DIV/0!	#DIV/0!	#DIV/0!	#DIV/0!	#DIV/0!	#DIV/0!	#DIV/0!	#DIV/0!	#DIV/0!	#DIV/0!	#DIV/0!	#DIV/0!	#DIV/0!	#DIV/0!	#DIV/0!
New Caledonia	0	0	0	0	0	0	0	0	0	0	0	0	0	0	0	0	0	0	0	0	0	0	0	0	0	0	0	0	0	0	0	0	0	0	0	0	0	0	0	0	0	0	0	0	0	0	0	0	0
Vanatu	0	0	0	0	0	0	0	0	0	0	0	0	0.75	0	0	0	0	0	0	0	0	0	0	0	0	0	0	0	0	0	0	0	0	0	0	0	0	0	0	0	0	0	0	0	0	0	0	0	0
New Zealand	0	0	0	0	0	0	0	0	0	0	0	0	0.00473542	1.85133e-07	0	0	0	0	0	0	0	0	0	0	0	0	0	0	0	0	0	0	0	0.000168294	0	0	0	0	0	0	0	6.80476e-05	0	0	0	0	1.64881e-05	0	0
Nicaragua	#DIV/0!	#DIV/0!	#DIV/0!	#DIV/0!	#DIV/0!	#DIV/0!	#DIV/0!	#DIV/0!	#DIV/0!	#DIV/0!	#DIV/0!	#DIV/0!	#DIV/0!	#DIV/0!	#DIV/0!	#DIV/0!	#DIV/0!	#DIV/0!	#DIV/0!	#DIV/0!	#DIV/0!	#DIV/0!	#DIV/0!	#DIV/0!	#DIV/0!	#DIV/0!	#DIV/0!	#DIV/0!	#DIV/0!	#DIV/0!	#DIV/0!	#DIV/0!	#DIV/0!	#DIV/0!	#DIV/0!	#DIV/0!	#DIV/0!	#DIV/0!	#DIV/0!	#DIV/0!	#DIV/0!	#DIV/0!	#DIV/0!	#DIV/0!	#DIV/0!	#DIV/0!	#DIV/0!	#DIV/0!	#DIV/0!
Niger	0	0	0	0	0	0	0	0	0	0	0	0	0	0	0	0	0	0	0	0	0	0	0	0	0	0	0	0	0	0	0	0	0	0	0	0	0	0	0	0	0	0	0	0	0	0	1	0	0
Nigeria	0	0	0	0	0	0	0	0	0	0	0	0	0	0	0	0	0	0	0	0	0	0	0	0	0	0	0	0	0	0	0	0	0	0	0	0	0	0	0	0	0	0	0	0	0	0	0	0	0
Niue	#DIV/0!	#DIV/0!	#DIV/0!	#DIV/0!	#DIV/0!	#DIV/0!	#DIV/0!	#DIV/0!	#DIV/0!	#DIV/0!	#DIV/0!	#DIV/0!	#DIV/0!	#DIV/0!	#DIV/0!	#DIV/0!	#DIV/0!	#DIV/0!	#DIV/0!	#DIV/0!	#DIV/0!	#DIV/0!	#DIV/0!	#DIV/0!	#DIV/0!	#DIV/0!	#DIV/0!	#DIV/0!	#DIV/0!	#DIV/0!	#DIV/0!	#DIV/0!	#DIV/0!	#DIV/0!	#DIV/0!	#DIV/0!	#DIV/0!	#DIV/0!	#DIV/0!	#DIV/0!	#DIV/0!	#DIV/0!	#DIV/0!	#DIV/0!	#DIV/0!	#DIV/0!	#DIV/0!	#DIV/0!	#DIV/0!
Norfolk Islands	#DIV/0!	#DIV/0!	#DIV/0!	#DIV/0!	#DIV/0!	#DIV/0!	#DIV/0!	#DIV/0!	#DIV/0!	#DIV/0!	#DIV/0!	#DIV/0!	#DIV/0!	#DIV/0!	#DIV/0!	#DIV/0!	#DIV/0!	#DIV/0!	#DIV/0!	#DIV/0!	#DIV/0!	#DIV/0!	#DIV/0!	#DIV/0!	#DIV/0!	#DIV/0!	#DIV/0!	#DIV/0!	#DIV/0!	#DIV/0!	#DIV/0!	#DIV/0!	#DIV/0!	#DIV/0!	#DIV/0!	#DIV/0!	#DIV/0!	#DIV/0!	#DIV/0!	#DIV/0!	#DIV/0!	#DIV/0!	#DIV/0!	#DIV/0!	#DIV/0!	#DIV/0!	#DIV/0!	#DIV/0!	#DIV/0!
Norway	0	0	0	0	0	0	0	0	0	0	0	0	1.34311e-09	0.000130828	0	0	0.00116034	0	0	0	2.72987e-06	0	0	0	0	0	0	0	0	0	0	0	0	7.38711e-09	0	0	0	0	0	0	0	6.78271e-08	0	0	0	0	0.00144272	4.97871e-05	0
Northern Mariana Islands	#DIV/0!	#DIV/0!	#DIV/0!	#DIV/0!	#DIV/0!	#DIV/0!	#DIV/0!	#DIV/0!	#DIV/0!	#DIV/0!	#DIV/0!	#DIV/0!	#DIV/0!	#DIV/0!	#DIV/0!	#DIV/0!	#DIV/0!	#DIV/0!	#DIV/0!	#DIV/0!	#DIV/0!	#DIV/0!	#DIV/0!	#DIV/0!	#DIV/0!	#DIV/0!	#DIV/0!	#DIV/0!	#DIV/0!	#DIV/0!	#DIV/0!	#DIV/0!	#DIV/0!	#DIV/0!	#DIV/0!	#DIV/0!	#DIV/0!	#DIV/0!	#DIV/0!	#DIV/0!	#DIV/0!	#DIV/0!	#DIV/0!	#DIV/0!	#DIV/0!	#DIV/0!	#DIV/0!	#DIV/0!	#DIV/0!
United States Minor Outlying Islands	#DIV/0!	#DIV/0!	#DIV/0!	#DIV/0!	#DIV/0!	#DIV/0!	#DIV/0!	#DIV/0!	#DIV/0!	#DIV/0!	#DIV/0!	#DIV/0!	#DIV/0!	#DIV/0!	#DIV/0!	#DIV/0!	#DIV/0!	#DIV/0!	#DIV/0!	#DIV/0!	#DIV/0!	#DIV/0!	#DIV/0!	#DIV/0!	#DIV/0!	#DIV/0!	#DIV/0!	#DIV/0!	#DIV/0!	#DIV/0!	#DIV/0!	#DIV/0!	#DIV/0!	#DIV/0!	#DIV/0!	#DIV/0!	#DIV/0!	#DIV/0!	#DIV/0!	#DIV/0!	#DIV/0!	#DIV/0!	#DIV/0!	#DIV/0!	#DIV/0!	#DIV/0!	#DIV/0!	#DIV/0!	#DIV/0!
FS Micronesia	#DIV/0!	#DIV/0!	#DIV/0!	#DIV/0!	#DIV/0!	#DIV/0!	#DIV/0!	#DIV/0!	#DIV/0!	#DIV/0!	#DIV/0!	#DIV/0!	#DIV/0!	#DIV/0!	#DIV/0!	#DIV/0!	#DIV/0!	#DIV/0!	#DIV/0!	#DIV/0!	#DIV/0!	#DIV/0!	#DIV/0!	#DIV/0!	#DIV/0!	#DIV/0!	#DIV/0!	#DIV/0!	#DIV/0!	#DIV/0!	#DIV/0!	#DIV/0!	#DIV/0!	#DIV/0!	#DIV/0!	#DIV/0!	#DIV/0!	#DIV/0!	#DIV/0!	#DIV/0!	#DIV/0!	#DIV/0!	#DIV/0!	#DIV/0!	#DIV/0!	#DIV/0!	#DIV/0!	#DIV/0!	#DIV/0!
Marshall Islands	0	0	0	0	0	0	0	0	0	0	0	0	0	0	0	0	0	0	0	0	0	0	0	0	0	0	0	0	0	0	0	0	0	0.00732601	0	0	0	0	0	0	0	0	0	0	0	0	0.0769231	0	0
Palau	#DIV/0!	#DIV/0!	#DIV/0!	#DIV/0!	#DIV/0!	#DIV/0!	#DIV/0!	#DIV/0!	#DIV/0!	#DIV/0!	#DIV/0!	#DIV/0!	#DIV/0!	#DIV/0!	#DIV/0!	#DIV/0!	#DIV/0!	#DIV/0!	#DIV/0!	#DIV/0!	#DIV/0!	#DIV/0!	#DIV/0!	#DIV/0!	#DIV/0!	#DIV/0!	#DIV/0!	#DIV/0!	#DIV/0!	#DIV/0!	#DIV/0!	#DIV/0!	#DIV/0!	#DIV/0!	#DIV/0!	#DIV/0!	#DIV/0!	#DIV/0!	#DIV/0!	#DIV/0!	#DIV/0!	#DIV/0!	#DIV/0!	#DIV/0!	#DIV/0!	#DIV/0!	#DIV/0!	#DIV/0!	#DIV/0!
Pakistan	0.000727636	0	0	0	0	0	0	0	0	0	0.0124453	0	0	0	0	0	0.0966049	0	0	0	0	0	0	0	0	0	0	0	0	0	0	0	0	0	0	0	0	0	0	0	0	0	0	0	0	0	0.0250909	0	0
Panama	0	0	0	0	0	0	0	0	0	0	0	0	0	0	0	0	0	0	0	0	0	0	0	0	0	0	0	0	0	0	0	0	0	0	0	0	0	0	0	0	0	0	0	0	0	0	0.000744177	0	0
Papua New Guinea	0	0	0	0	0	0	0	0	0	0	0	0	0	0	0	0	0	0	0	0	0	0	0	0	0	0	0	0	0	0	0	0	0	0	0	0	0	0	0	0	0	0	0	0	0	0	0	0	0
Paraguay	0	0	0	0	0	0	0	0	0	0	0	0	0	0	0	0	0.269614	0	0	0	0	0	0	0	0	0	0	0	0	0	0	0	0	0.202235	0	0	0	0	0	0	0	0	0	0	0	3.74707e-05	0.158334	0	0
Peru	0	0	0	0	0	0	0	0	0	0.4933	0	0	0	0	0	0	0	0	0	0	0	0	0	0	0	0	0	0	0	0	0	0	0	2.01629e-06	0	0	0	0	0	0	0	0.0238154	0	0	0	0	0.00172695	0	0
Philippines	0	0	0	0	0	0	0	0	0	0	0	0	0.00590708	0	0	0	0.0332828	0	0	0	0	0	0	0	0	0	0	0	0	0	0	0	0	0	0	0	0	0	0	0	0	0.0214384	0	0	0	0	0.162125	0.000628775	0
Pitcairn	#DIV/0!	#DIV/0!	#DIV/0!	#DIV/0!	#DIV/0!	#DIV/0!	#DIV/0!	#DIV/0!	#DIV/0!	#DIV/0!	#DIV/0!	#DIV/0!	#DIV/0!	#DIV/0!	#DIV/0!	#DIV/0!	#DIV/0!	#DIV/0!	#DIV/0!	#DIV/0!	#DIV/0!	#DIV/0!	#DIV/0!	#DIV/0!	#DIV/0!	#DIV/0!	#DIV/0!	#DIV/0!	#DIV/0!	#DIV/0!	#DIV/0!	#DIV/0!	#DIV/0!	#DIV/0!	#DIV/0!	#DIV/0!	#DIV/0!	#DIV/0!	#DIV/0!	#DIV/0!	#DIV/0!	#DIV/0!	#DIV/0!	#DIV/0!	#DIV/0!	#DIV/0!	#DIV/0!	#DIV/0!	#DIV/0!
Poland	0	0	0	0	0	0	0	0	0	0	0	0	0	0.00859538	7.07449e-05	0	0.0370551	0	0	3.34087e-05	0.00607897	0	0	0	0	0	0	0	0	0	0	0	0	0.000243461	0	3.10234e-05	0	0	0	0	0	0.000855476	0	0	0	0	5.90444e-05	0	0
Portugal	0	0	0	0	0	0	0	0	0	0	0	0	0	0	0	0	0	0	0	0	0.0014941	0	0	0	0	0	0	0	0	0	0	0	0	0	0	0	0	0	8.69927e-05	0	0	0	0	0	0	0	0	4.6716e-07	0
Guinea-Bissau	0	0	0	0	0	0	0	0	0	0	0	0	0	0	0	0	0	0	0	0	0	0	0	0	0	0	0	0	0	0	0	0	0	0	0	0	0	0	0	0	0	0	0	0	0	0	0	0	0
Timor-Leste	0	0	0	0	0	0	0	0	0	0	0	0	0	0	0	0	0	0	0	0	0	0	0	0	0	0	0	0	0	0	0	0	0	0	0	0	0	0	0	0	0	0	0	0	0	0	0	0	0
Qatar	0	0	0	0	0	0	0	0	0	0	0	0	0	0	0	0	0	0	0	0	0	0	0	0	0	0	0	0	0	0	0	0	0	0	0	0	0	0	0	0	0	0	0	0	0	0	0	0	0
Romania	0	0	0	0	0	0	0	0	0	0	0	0	0	0.0015728	0	0	0	0	0	0	0.000214181	0	0	0	0	0	0	0.00396824	0	0	0	0	0	0	0	0.0117831	0	0	0	0	0	0	0	0	0	0	0	0	0
Russian Federation	0	0	0	0	0	0	0	0	0	0	4.76895e-07	0	0	0	0	0	0	0	0	9.99276e-05	8.55291e-07	0	0	0	0	0	0	0	0	0	0	0	0	0	0	0	0	0	0	0	0	1.02465e-06	0	0	0	0	0.00030442	0	0
Rwanda	0	0	0	0	0	0	0	0	0	0	0	0	0	0	0	0	0	0	0	0	0	0	0	0	0	0	0	0	0	0	0	0	0	0	0	0	0	0	0	0	0	0	0	0	0	0	0.115328	0	0
Saint Bartelemy	#DIV/0!	#DIV/0!	#DIV/0!	#DIV/0!	#DIV/0!	#DIV/0!	#DIV/0!	#DIV/0!	#DIV/0!	#DIV/0!	#DIV/0!	#DIV/0!	#DIV/0!	#DIV/0!	#DIV/0!	#DIV/0!	#DIV/0!	#DIV/0!	#DIV/0!	#DIV/0!	#DIV/0!	#DIV/0!	#DIV/0!	#DIV/0!	#DIV/0!	#DIV/0!	#DIV/0!	#DIV/0!	#DIV/0!	#DIV/0!	#DIV/0!	#DIV/0!	#DIV/0!	#DIV/0!	#DIV/0!	#DIV/0!	#DIV/0!	#DIV/0!	#DIV/0!	#DIV/0!	#DIV/0!	#DIV/0!	#DIV/0!	#DIV/0!	#DIV/0!	#DIV/0!	#DIV/0!	#DIV/0!	#DIV/0!
Saint Helena	#DIV/0!	#DIV/0!	#DIV/0!	#DIV/0!	#DIV/0!	#DIV/0!	#DIV/0!	#DIV/0!	#DIV/0!	#DIV/0!	#DIV/0!	#DIV/0!	#DIV/0!	#DIV/0!	#DIV/0!	#DIV/0!	#DIV/0!	#DIV/0!	#DIV/0!	#DIV/0!	#DIV/0!	#DIV/0!	#DIV/0!	#DIV/0!	#DIV/0!	#DIV/0!	#DIV/0!	#DIV/0!	#DIV/0!	#DIV/0!	#DIV/0!	#DIV/0!	#DIV/0!	#DIV/0!	#DIV/0!	#DIV/0!	#DIV/0!	#DIV/0!	#DIV/0!	#DIV/0!	#DIV/0!	#DIV/0!	#DIV/0!	#DIV/0!	#DIV/0!	#DIV/0!	#DIV/0!	#DIV/0!	#DIV/0!
Saint Kitts and Nevis	0	0	0	0	0	0	0	0	0	0	0	0	0	0	0	0	0	0	0	0	0	0	0	0	0	0	0	0	0	0	0	0	0	0	0	0	0	0	0	0	0	0	0	0	0	0	0	0	0
Anguilla	0	0	0	0	0	0	0	0	0	0	0	0	0	0	0	0	0	0	0	0	0	0	0	0	0	0	0	0	0	0	0	0	0	0	0	0	0	0	0	0	0	0	0	0	0	0	0	0	0
Saint Lucia	#DIV/0!	#DIV/0!	#DIV/0!	#DIV/0!	#DIV/0!	#DIV/0!	#DIV/0!	#DIV/0!	#DIV/0!	#DIV/0!	#DIV/0!	#DIV/0!	#DIV/0!	#DIV/0!	#DIV/0!	#DIV/0!	#DIV/0!	#DIV/0!	#DIV/0!	#DIV/0!	#DIV/0!	#DIV/0!	#DIV/0!	#DIV/0!	#DIV/0!	#DIV/0!	#DIV/0!	#DIV/0!	#DIV/0!	#DIV/0!	#DIV/0!	#DIV/0!	#DIV/0!	#DIV/0!	#DIV/0!	#DIV/0!	#DIV/0!	#DIV/0!	#DIV/0!	#DIV/0!	#DIV/0!	#DIV/0!	#DIV/0!	#DIV/0!	#DIV/0!	#DIV/0!	#DIV/0!	#DIV/0!	#DIV/0!
Saint Pierre and Miquelon	#DIV/0!	#DIV/0!	#DIV/0!	#DIV/0!	#DIV/0!	#DIV/0!	#DIV/0!	#DIV/0!	#DIV/0!	#DIV/0!	#DIV/0!	#DIV/0!	#DIV/0!	#DIV/0!	#DIV/0!	#DIV/0!	#DIV/0!	#DIV/0!	#DIV/0!	#DIV/0!	#DIV/0!	#DIV/0!	#DIV/0!	#DIV/0!	#DIV/0!	#DIV/0!	#DIV/0!	#DIV/0!	#DIV/0!	#DIV/0!	#DIV/0!	#DIV/0!	#DIV/0!	#DIV/0!	#DIV/0!	#DIV/0!	#DIV/0!	#DIV/0!	#DIV/0!	#DIV/0!	#DIV/0!	#DIV/0!	#DIV/0!	#DIV/0!	#DIV/0!	#DIV/0!	#DIV/0!	#DIV/0!	#DIV/0!
Saint Vincent and the Grenadines	#DIV/0!	#DIV/0!	#DIV/0!	#DIV/0!	#DIV/0!	#DIV/0!	#DIV/0!	#DIV/0!	#DIV/0!	#DIV/0!	#DIV/0!	#DIV/0!	#DIV/0!	#DIV/0!	#DIV/0!	#DIV/0!	#DIV/0!	#DIV/0!	#DIV/0!	#DIV/0!	#DIV/0!	#DIV/0!	#DIV/0!	#DIV/0!	#DIV/0!	#DIV/0!	#DIV/0!	#DIV/0!	#DIV/0!	#DIV/0!	#DIV/0!	#DIV/0!	#DIV/0!	#DIV/0!	#DIV/0!	#DIV/0!	#DIV/0!	#DIV/0!	#DIV/0!	#DIV/0!	#DIV/0!	#DIV/0!	#DIV/0!	#DIV/0!	#DIV/0!	#DIV/0!	#DIV/0!	#DIV/0!	#DIV/0!
San Marino	0	0	0	0	0	0	0	0	0	0	0	0	0	0	0	0	0	0	0	0	0	0	0	0	0	0	0	0	0	0	0	0	0	0	0	0	0	0	0	0	0	0	0	0	0	0	0	0	0
Sao Tome and Principe	#DIV/0!	#DIV/0!	#DIV/0!	#DIV/0!	#DIV/0!	#DIV/0!	#DIV/0!	#DIV/0!	#DIV/0!	#DIV/0!	#DIV/0!	#DIV/0!	#DIV/0!	#DIV/0!	#DIV/0!	#DIV/0!	#DIV/0!	#DIV/0!	#DIV/0!	#DIV/0!	#DIV/0!	#DIV/0!	#DIV/0!	#DIV/0!	#DIV/0!	#DIV/0!	#DIV/0!	#DIV/0!	#DIV/0!	#DIV/0!	#DIV/0!	#DIV/0!	#DIV/0!	#DIV/0!	#DIV/0!	#DIV/0!	#DIV/0!	#DIV/0!	#DIV/0!	#DIV/0!	#DIV/0!	#DIV/0!	#DIV/0!	#DIV/0!	#DIV/0!	#DIV/0!	#DIV/0!	#DIV/0!	#DIV/0!
Saudi Arabia	0	0	0	0	0	0	0	0	0	0	0	0	0	0	0	0	0	0	0	0	0	0	0	0	0	0	0	0	0	0	0	0	0	0	0	0	0	0	0	0	0	0	0	0	0	0	1.97152e-05	0	0
Senegal	0	0	0	0	0	0	0	0	0	0	0	0	0	0	0	0	0	0	0	0	0	0	0	0	0	0	0	0	0	0	0	0	0	0	0	0	0	0	0	0	0	0	0	0	0	0	0	0	0
Serbia	0	0	0	0	0	0	0	0	0	0	0	0	0	0	0	0	0.160832	0	0	0	0	0	0	0	0	0	0	0.0164178	0	0	0	0	0	0	0	0.0011283	0	0	0	0	0	0	0	0	0	0	0.0364352	0	0
Seychelles	0	0	0	0	0	0	0	0	0	0	0	0	0	0	0	0	0	0	0	0	0	0	0	0	0	0	0	0	0	0	0	0	0	0	0	0	0	0	0	0	0	0	0	0	0	0	0.859924	0	0
Sierra Leone	0	0	0	0	0	0	0	0	0	0	0	0	0	0	0	0	0	0	0	0	0	0	0	0	0	0	0	0	0	0	0	0	0	0	0	0	0	0	0	0	0	0	0	0	0	0	0	0	0
India	0	0	0	0	0	3.9969e-05	0	0	0	0	0	0	0.00384367	0	0	0	0.00565134	0	0	0	1.87129e-05	0	0	0	0	0	0	0	0	0	0	0	0	3.72977e-05	0	0	0	0	0	0	4.00657e-05	8.64055e-05	0	0	0	0	0.000313199	0.0012079	0
Singapore	0	0	0	0	0	0	0	0	0	0	0.00153971	0	0.0615534	0	0	0	0.0333817	0	0	0	2.89865e-06	0	0	0	0	0	0	0	0	0	0	0	0	3.03668e-07	2.76062e-07	0	0	0	0	0	0	3.16367e-06	0	0	0	0	0.00119382	0.000213175	0
Slovakia	0	0.000462034	0	0	0	0	0	0	0	0	0	0	0	0.01904	0	0	0.0032708	0	0	0	0.00292882	0	0	0	0	0	0	0.00545643	0	0	0	0	0	0	0	0.000884928	0	0	0	0	0	0	0	0	0	0	0.000241732	0	0
Viet Nam	0	0	0	0	0	0	0	0	0	0	0	0	0.193569	0.00139823	0	0	0	0	0	0	0	0	0	0	0	0	0	0	0	0	0	0	0	0	0	0	0	0	0	0	0	5.11964e-05	0	0	0	0	0.0956008	3.6997e-05	0
Slovenia	0	0	0	0	0	0	0	0	0	0	0	0	3.08652e-07	0.0125939	0	0	0.00268647	0	0	0	0	0	0	0	0	0	0	0.00322124	0	0	0	0	0	0	0	0	0	0	0	0	0.00350169	0.000223482	0	0	0	0	8.65632e-05	0	0
Somalia	#DIV/0!	#DIV/0!	#DIV/0!	#DIV/0!	#DIV/0!	#DIV/0!	#DIV/0!	#DIV/0!	#DIV/0!	#DIV/0!	#DIV/0!	#DIV/0!	#DIV/0!	#DIV/0!	#DIV/0!	#DIV/0!	#DIV/0!	#DIV/0!	#DIV/0!	#DIV/0!	#DIV/0!	#DIV/0!	#DIV/0!	#DIV/0!	#DIV/0!	#DIV/0!	#DIV/0!	#DIV/0!	#DIV/0!	#DIV/0!	#DIV/0!	#DIV/0!	#DIV/0!	#DIV/0!	#DIV/0!	#DIV/0!	#DIV/0!	#DIV/0!	#DIV/0!	#DIV/0!	#DIV/0!	#DIV/0!	#DIV/0!	#DIV/0!	#DIV/0!	#DIV/0!	#DIV/0!	#DIV/0!	#DIV/0!
South Africa	0	0	0	0	0	0	0	0	0	0	0	0	0.00294791	0	0	0	0.0290556	0	0	0	0	0	0	0	0	0	0	0	0	0	0	0	0	3.40409e-05	0	0	0	0	0	0	0	0	0	0	0	0	8.17165e-05	0	0
Zimbabwe	0	0	0	0	0	0	0	0	0	0	0	0	0	0	0	0	0	0	0	0	0	0	0	0	0	0	0	0	0.000409189	0	0	0	0	0	0	0	0	0	0	0	0	0	0	0	0	0	0	0	0
Spain	0	0	0	0	0	0	0	0	0	0.00186328	0	0	0.00031253	1.08053e-05	0	0	0.0686904	0	0	0	0.00251475	0	0	0	0	0	0	0.00231545	0	0	0	0	0	0.000126845	0	2.1892e-05	0	0	0	0	0.00517025	0.00112728	0	0	0	0	0.000670515	3.46595e-05	0
South Sudan	#DIV/0!	#DIV/0!	#DIV/0!	#DIV/0!	#DIV/0!	#DIV/0!	#DIV/0!	#DIV/0!	#DIV/0!	#DIV/0!	#DIV/0!	#DIV/0!	#DIV/0!	#DIV/0!	#DIV/0!	#DIV/0!	#DIV/0!	#DIV/0!	#DIV/0!	#DIV/0!	#DIV/0!	#DIV/0!	#DIV/0!	#DIV/0!	#DIV/0!	#DIV/0!	#DIV/0!	#DIV/0!	#DIV/0!	#DIV/0!	#DIV/0!	#DIV/0!	#DIV/0!	#DIV/0!	#DIV/0!	#DIV/0!	#DIV/0!	#DIV/0!	#DIV/0!	#DIV/0!	#DIV/0!	#DIV/0!	#DIV/0!	#DIV/0!	#DIV/0!	#DIV/0!	#DIV/0!	#DIV/0!	#DIV/0!
Sudan	0	0	0	0	0	0	0	0	0	0	0	0	0	0	0	0	0	0	0	0	0	0	0	0	0	0	0	0	0	0	0	0	0	0	0	0	0	0	0	0	0	0	0	0	0	0	0	0	0
Western Sahara	#DIV/0!	#DIV/0!	#DIV/0!	#DIV/0!	#DIV/0!	#DIV/0!	#DIV/0!	#DIV/0!	#DIV/0!	#DIV/0!	#DIV/0!	#DIV/0!	#DIV/0!	#DIV/0!	#DIV/0!	#DIV/0!	#DIV/0!	#DIV/0!	#DIV/0!	#DIV/0!	#DIV/0!	#DIV/0!	#DIV/0!	#DIV/0!	#DIV/0!	#DIV/0!	#DIV/0!	#DIV/0!	#DIV/0!	#DIV/0!	#DIV/0!	#DIV/0!	#DIV/0!	#DIV/0!	#DIV/0!	#DIV/0!	#DIV/0!	#DIV/0!	#DIV/0!	#DIV/0!	#DIV/0!	#DIV/0!	#DIV/0!	#DIV/0!	#DIV/0!	#DIV/0!	#DIV/0!	#DIV/0!	#DIV/0!
Suriname	0	0	0	0	0	0	0	0	0	0	0	0	0	0	0	0	0	0	0	0	0	0	0	0	0	0	0	0	0	0	0	0	0	0	0	0	0	0	0	0	0	0	0	0	0	0	0	0	0
Swaziland	0	0	0	0	0	0	0	0	0	0	0	0	0	0	0	0	0	0	0	0	0	0	0	0	0	0	0	0	0	0	0	0	0	0	0	0	0	0	0	0	0	0	0	0	0	0	0	0	0
Sweden	0	0	0	0	0	0	0	0	0	1.67828e-07	0	0	3.49641e-06	0.00494357	0	0	0	0	0	0	2.97825e-05	0	0	0	0	0	0	0	0	0	0	0	0	0	0	0	0	0	0	0	0	9.34941e-06	0	0	0	0	2.05834e-05	1.5157e-05	0
Switzerland	0	0	0	0	0	0	0	0	0	0	0.00161941	0	0	0.0115023	0	0	0.129088	0	0	0	0.000842532	0	0	0	0	0	0	0	0	0	0	0	0	0	0	0	0	0	0	0	0	0.00031951	0	0	0	0	4.1497e-05	0	0
Syria	0	0	0	0	0	0	0	0	0	0	0	0	0	0	0	0	0	0	0	0	0	0	0	0	0	0	0	0	0	0	0	0	0	0	0	0	0	0	0	0	0	0	0	0	0	0	0	0	0
Tajikistan	0	0	0	0	0	0	0	0	0	0	0	0	0	0	0	0	0	0	0	0	0	0	0	0	0	0	0	0	0	0	0	0	0	0	0	0	0	0	0	0	0	0	0	0	0	0	0	0	0
Thailand	0.000814325	0	0	0	0	0.00328944	0	0	0	0	0	0	0.173184	1.77313e-05	0	0	0.0495792	0	0	0.000331615	0	0	0	0	0	0	0	0	0	0	0	0	0	0.000402566	0	0	0	0	0	0.00130728	0.000502251	0	0	0	0	0	0.037313	3.24839e-09	0
Togo	0	0	0	0	0	0	0	0	0	0	0	0	0	0	0	0	0	0	0	0	0	0	0	0	0	0	0	0	0	0	0	0	0	0	0	0	0	0	0	0	0	0	0	0	0	0	0	0	0
Tokelau	#DIV/0!	#DIV/0!	#DIV/0!	#DIV/0!	#DIV/0!	#DIV/0!	#DIV/0!	#DIV/0!	#DIV/0!	#DIV/0!	#DIV/0!	#DIV/0!	#DIV/0!	#DIV/0!	#DIV/0!	#DIV/0!	#DIV/0!	#DIV/0!	#DIV/0!	#DIV/0!	#DIV/0!	#DIV/0!	#DIV/0!	#DIV/0!	#DIV/0!	#DIV/0!	#DIV/0!	#DIV/0!	#DIV/0!	#DIV/0!	#DIV/0!	#DIV/0!	#DIV/0!	#DIV/0!	#DIV/0!	#DIV/0!	#DIV/0!	#DIV/0!	#DIV/0!	#DIV/0!	#DIV/0!	#DIV/0!	#DIV/0!	#DIV/0!	#DIV/0!	#DIV/0!	#DIV/0!	#DIV/0!	#DIV/0!
Tonga	#DIV/0!	#DIV/0!	#DIV/0!	#DIV/0!	#DIV/0!	#DIV/0!	#DIV/0!	#DIV/0!	#DIV/0!	#DIV/0!	#DIV/0!	#DIV/0!	#DIV/0!	#DIV/0!	#DIV/0!	#DIV/0!	#DIV/0!	#DIV/0!	#DIV/0!	#DIV/0!	#DIV/0!	#DIV/0!	#DIV/0!	#DIV/0!	#DIV/0!	#DIV/0!	#DIV/0!	#DIV/0!	#DIV/0!	#DIV/0!	#DIV/0!	#DIV/0!	#DIV/0!	#DIV/0!	#DIV/0!	#DIV/0!	#DIV/0!	#DIV/0!	#DIV/0!	#DIV/0!	#DIV/0!	#DIV/0!	#DIV/0!	#DIV/0!	#DIV/0!	#DIV/0!	#DIV/0!	#DIV/0!	#DIV/0!
Trinidad and Tobago	0	0	0	0	0	0	0	0	0	0	0	0	0	0	0	0	0	0	0	0	0	0	0	0	0	0	0	0	0	0	0	0	0	0	0	0	0	0	0	0	0	0	0	0	0	0	0	0	0
United Arab Emirates	6.88374e-05	0	0	0	0	8.95025e-05	0	0	0	0	0	0	0	0	2.77002e-05	0	9.62967e-06	0	0	0	7.7172e-06	0	0	0	0	0	0	0	0	0	0	0	0	3.1559e-06	0	0	0	0	0	0	0	0	0	0	0	0	0.000951738	0	0
Tunisia	0	0	0	0	0	0	0	0	0	0	0	0	0	0	0	0	0.00190546	0	0	0	1.15534e-06	0	0	0	0	0	0	0	0	0	0	0	0	0	0	0	0	0	0	0	0	0	0	0	0	0	0	0	0
Turkey	0	0.00182773	0	0	0	0.000475401	0	0	0	0	0	0	0.000212607	2.59862e-06	0.019006	0	0.0718164	0	0	0	8.20644e-06	0	0	0	0	0	0	0	0	0	0	0	0	0	0	4.15909e-05	0	0	0	0	0	0.003506	0	0	0	0	0.000234073	2.04858e-05	0
Turkmenistan	0	0	0	0	0	0	0	0	0	0	0	0	0	0	0	0	0	0	0	0	0	0	0	0	0	0	0	0	0	0	0	0	0	0	0	0	0	0	0	0	0	0	0	0	0	0	0	0	0
Turks and Caicos Islands	0	0	0	0	0	0	0	0	0	0	0	0	0	0	0	0	0	0	0	0	0	0	0	0	0	0	0	0	0	0	0	0	0	0	0	0	0	0	0	0	0	1	0	0	0	0	0	0	0
Tuvalu	#DIV/0!	#DIV/0!	#DIV/0!	#DIV/0!	#DIV/0!	#DIV/0!	#DIV/0!	#DIV/0!	#DIV/0!	#DIV/0!	#DIV/0!	#DIV/0!	#DIV/0!	#DIV/0!	#DIV/0!	#DIV/0!	#DIV/0!	#DIV/0!	#DIV/0!	#DIV/0!	#DIV/0!	#DIV/0!	#DIV/0!	#DIV/0!	#DIV/0!	#DIV/0!	#DIV/0!	#DIV/0!	#DIV/0!	#DIV/0!	#DIV/0!	#DIV/0!	#DIV/0!	#DIV/0!	#DIV/0!	#DIV/0!	#DIV/0!	#DIV/0!	#DIV/0!	#DIV/0!	#DIV/0!	#DIV/0!	#DIV/0!	#DIV/0!	#DIV/0!	#DIV/0!	#DIV/0!	#DIV/0!	#DIV/0!
Uganda	0	0	0	0	0	0	0	0	0	0	0	0	0	0	0	0	0	0	0	0	0	0	0	0	0	0	0	0	0	0	0	0	0	0	0	0	0	0	0	0	0	0	0	0	0	0	0	0	0
Ukraine	0	0	0	0	0	0	0	0	0	0	0	0	0	0	0.046127	0	0	0	0	0.00152298	0.00312696	0	0	0	0	0	0	0	0	0	0	0	0	0	0	0	0	0	0	0	0	0	0	0	0	0	6.61806e-05	0	0
TFYR of Macedonia	0	0.0997563	0	0	0	0	0	0	0	0	0	0	0	0	0	0	0	0	0	0	0	0	0	0	0	0	0	0.000179535	0	0	0	0	0	0	0	0	0	0	0	0	0	0	0	0	0	0	5.59881e-07	0	0
Egypt	0	0	0	0	0	0	0	0	0	0	0	0	0.000538933	0	0.000161119	0	0	0	0	0	0	0	0	0	0	0	0	0	0	0	0	0	0	0	0	0	0	0	0	0	0	0	0	0	0	0	0	0	0
United Kingdom	0	0	0	0	0	0	0	0	0	0	0	0	0	0.000475401	0.000793842	0	0.000367952	0	0	0	0.00161281	0	0	0	0	0	0	0	0	0	0	0	0	7.50678e-05	0	0	0	0	0	0	0	0.0159509	0	0	0	0	0.0012909	5.81775e-07	0
United Rep. of Tanzania	0	0	0	0	0	0	0	0	0	0	0	0	0.362888	0	0	0	0	0	0	0	0	0	0	0	0	0	0	0	0	0	0	0	0	0	0	0	0	0	0	0	0	0	0	0	0	0	0.00396295	0	0
USA	0	0	0	0	0	0	0	0	0	0.0336119	2.74045e-05	0	0.0521261	1.5438e-07	0	0	0.0284391	0	0	0	6.20465e-05	0	0	0	0	0	0	0	0	0	0	0	0	0.000332256	0	0	0	0	0	0	0	0.412551	0	0	0	0	0.00295603	3.80044e-08	0
Burkina Faso	0	0	0	0	0	0	0	0	0	0	0	0	0	0	0	0	0	0	0	0	0	0	0	0	0	0	0	0	0	0	0	0	0	0	0	0	0	0	0	0	0	0	0	0	0	0	0.675989	0	0
Uruguay	0	0	0	0	0	0	0	0	0	0	0	0	0	0	0	0	0	0	0	0	0	0	0	0	0	0	0	0	0	0	0	0	0	0.80321	0	0	0	0	0	0	0	0	0	0	0	0	0	0	0
Uzbeskistan	0	0	0	0	0	0	0	0	0	0	0	0	0	0	0.00721337	0	0	0	0	0	0	0	0	0	0	0	0	0	0	0	0	0	0	0	0	0	0	0	0	0	0	0	0	0	0	0	0.00133482	0	0
Venezuela	0	0	0	0	0	0	0	0	0	0	0	0	0	0	0	0	0	0	0	0	0	0	0	0	0	0	0	0	0	0	0	0	0	0	0	0	0	0	0	0	0	0	0	0	0	0	0	0	0
Wallis and Futuna Islands	#DIV/0!	#DIV/0!	#DIV/0!	#DIV/0!	#DIV/0!	#DIV/0!	#DIV/0!	#DIV/0!	#DIV/0!	#DIV/0!	#DIV/0!	#DIV/0!	#DIV/0!	#DIV/0!	#DIV/0!	#DIV/0!	#DIV/0!	#DIV/0!	#DIV/0!	#DIV/0!	#DIV/0!	#DIV/0!	#DIV/0!	#DIV/0!	#DIV/0!	#DIV/0!	#DIV/0!	#DIV/0!	#DIV/0!	#DIV/0!	#DIV/0!	#DIV/0!	#DIV/0!	#DIV/0!	#DIV/0!	#DIV/0!	#DIV/0!	#DIV/0!	#DIV/0!	#DIV/0!	#DIV/0!	#DIV/0!	#DIV/0!	#DIV/0!	#DIV/0!	#DIV/0!	#DIV/0!	#DIV/0!	#DIV/0!
Samoa	0	0	0	0	0	0	0	0	0	0	0	0	0	0	0	0	0	0	0	0	0	0	0	0	0	0	0	0	0	0	0	0	0	0	0	0	0	0	0	0	0	0	0	0	0	0	0	0	0
Yemen	0	0	0	0	0	0	0	0	0	0	0	0	0	0	0	0	0	0	0	0	0	0	0	0	0	0	0	0	0	0	0	0	0	0	0	0	0	0	0	0	0	0	0	0	0	0	0.849994	0	0
Zambia	0	0	0	0	0	0	0	0	0	0	0	0	0	0	0	0	0	0	0	0	0	0	0	0	0	0	0	0	0	0	0	0	0	0	0	0	0	0	0	0	0	0	0	0	0	0	0.831508	0	0
[truncated: 186 more columns]

## Sheet: HHI_Al_un
Herfindahl-Hirschman Index (HHI) Calculation
Country	Squares of the production shares per country
Argentina	4.60508e-05
Australia	0.000622559
Azerbaijan	3.2733e-07
Bahrain	0.000470594
Bosnia and Herzegovina	1.20248e-06
Brazil	0.000106711
Cameroon	1.00245e-06
Canada	0.00205726
China	0.310176
Egypt	2.27313e-05
France	4.67001e-05
Germany	7.36493e-05
Ghana	4.45533e-07
Greece	8.36612e-06
Iceland	0.000179914
India	0.00334645
Indonesia	1.57856e-05
Iran	2.12411e-05
Kazakhstan	1.95196e-05
Malaysia	0.000145884
Montenegro	9.09251e-07
Mozambique	8.06265e-05
Netherlands	2.5257e-06
New Zealand	3.11168e-05
Norway	0.000426843
Oman	3.86131e-05
Qatar	9.92925e-05
Romania	1.98015e-05
Russia	0.00334093
Saudi Arabia	0.000157629
Slovakia	7.73495e-06
Slovenia	1.16788e-06
South Africa	0.000129843
Spain	1.22244e-05
Sweden	3.637e-06
Tajikistan	2.57646e-06
Turkey	1.61645e-06
United Arab Emirates	0.0016682
United Kingdom	3.84158e-07
USA	0.000300078
Venezuela	1.61645e-08
Sum (HHI score)	0.323688
number of production countries	41
Normalized HHI score	0.00809221

## Sheet: PVI_Al_un
PVI (physical vulnerability indicator)
Term	Value	unit	source
global production of Al unwrought used in EVs:	4.59458e+08	kg	see tab "Data (DI_Al_un)"
global production of Al unwrought used in EVs in Al content:	#REF!	kg
global in-use stock of Al unwrought used in EVs:	1.55832e+09	kg
global in-use stock of Al unwrought used in EVs in Al content:	#REF!	kg
Co content of Al unwrought	0	weight%	Excel sheet "Inventory flows_Swiss_EV_xlsx" tab "Flows_Co_Al_content"
Al content of Al unwrought	#REF!	weight%	Excel sheet "Inventory flows_Swiss_EV_xlsx" tab "Flows_Co_Al_content"
Development of production amount adapted from (Virta Global 2021)
year	Production development in %	Production amount in Netweight (kg)
2010		6.28913e+06
2011	2	1.25783e+07
2012	2	2.51565e+07
2013	1.67	4.20114e+07
2014	1.55	6.51176e+07
2015	1.69	1.10049e+08
2016	1.46	1.60671e+08
2017	1.59	2.55467e+08
2018	1.65	4.21521e+08
2019	1.09	4.59458e+08
References
Virta Global, 2021. The global electric vehicle market overview in 2021: statistics & forecasts. https://www.virta.global/global-electric-vehicle-market (accessed 25/08/2021).

## Sheet: Data(EVI_Al_un)
source: Supply chain model of Swiss EV		Processing of Al unwrought	Processing of Al unwrought	Processing of Al unwrought	Processing of Al unwrought	Processing of Al unwrought	Processing of Al unwrought	Processing of Al unwrought	Processing of Al unwrought	Processing of Al unwrought	Processing of Al unwrought	Processing of Al unwrought	Processing of Al unwrought	Processing of Al unwrought	Processing of Al unwrought	Processing of Al unwrought	Processing of Al unwrought	Processing of Al unwrought	Processing of Al unwrought	Processing of Al unwrought	Processing of Al unwrought	Processing of Al unwrought	Processing of Al unwrought	Processing of Al unwrought	Processing of Al unwrought	Processing of Al unwrought	Processing of Al unwrought	Processing of Al unwrought	Processing of Al unwrought	Processing of Al unwrought	Processing of Al unwrought	Processing of Al unwrought	Processing of Al unwrought	Processing of Al unwrought	Processing of Al unwrought	Processing of Al unwrought	Processing of Al unwrought	Processing of Al unwrought	Processing of Al unwrought	Processing of Al unwrought	Processing of Al unwrought
Excel sheet: "Inventory flows_Swiss_EV.xlsx" tab. "Al_SC_temp_rel"		Argentina	Australia	Azerbaijan	Bahrain	Bosnia Herzegovina	Brazil	Cameroon	Canada	China	Egypt	France	Germany	Ghana	Greece	Iceland	India	Indonesia	Iran	Kazakhstan	Malaysia	Montenegro	Mozambique	Netherlands	New Zealand	Norway	Oman	Qatar	Romania	Russian Federation	Saudi Arabia	Slovakia	Slovenia	South Africa	Spain	Sweden	Tajikistan	Turkey	USA	United Arab Emirates	United Kingdom
Importer	unit
Armenia	Netweight (kg)	0	0	0	0	0	0	0	0	0	0	0	0	0	0	0	0	0	0	0	0	0	0	0	0	0	0	0	0	139.022	0	0	0	0	0	0	0	0	0	0	0
Austria	Netweight (kg)	0	0	0	1028.76	597.138	0	0	1150.62	0	0	1032.89	7178.37	0	0	2349.89	0	0	0	0	0	0	0	3864.1	0	5997.47	0	0	0	3051.88	0	886.411	790.622	857.821	0	0	0	0	0	1365.03	0
Bahrain	Netweight (kg)	0	0	0	0	0	0	0	0	0	0	0	0	0	0	0	630.024	0	0	0	0	0	0	0	0	0	0	0	0	0	0	0	0	0	0	0	0	0	0	0	0
Belgium	Netweight (kg)	1417.5	0	0	0	0	0	0	0	0	0	5532.52	12659.5	0	0	1389.68	0	0	0	0	0	0	6673.02	28482.9	0	5147.82	0	0	0	3635.47	0	0	0	0	1474.44	1453.33	0	0	0	3811.45	0
Brazil	Netweight (kg)	897.276	0	0	0	0	0	0	0	230.294	0	0	0	0	0	0	782.761	0	0	0	0	0	0	0	0	0	143.751	0	0	994.666	139.52	0	0	538.741	168.56	0	0	0	0	0	0
Bulgaria	Netweight (kg)	0	0	0	0	0	0	0	0	0	0	0	0	0	15.4777	0	3.09892	0	0	0	0	0	0	0	0	0	0	0	8.7058	45.9425	0	2.30666	0	4.62507	0	0	0	10.439	0	6.6631	0
Canada	Netweight (kg)	0	0	0	0	0	0	0	0	0	0	0	0	0	0	0	0	0	0	0	0	0	0	0	0	0	0	0	0	0	0	0	0	0	0	0	0	0	2031.43	0	0
China	Netweight (kg)	0	0	0	0	0	0	0	0	0	0	0	0	0	0	0	0	0	0	0	0	0	0	0	0	0	0	0	0	0	0	0	0	0	0	0	0	0	0	0	0
Croatia	Netweight (kg)	0	0	0	0	33.3634	0	0	0	0	0	24.8274	0	0	0	0	0	0	0	0	0	0	0	0	0	23.8693	0	0	0	82.8493	0	0	162.784	0	0	0	0	0	0	0	0
Czechia	Netweight (kg)	0	0	0	0	0	0	0	152.739	0	0	43.6472	264.522	0	0	246.168	0	0	0	0	0	0	149.606	129.513	0	186.213	0	0	0	316.949	0	272.205	0	0	0	54.4106	0	0	0	299.314	0
Denmark	Netweight (kg)	0	0	0	0	0	0	0	0	0	0	0	0	0	0	0	0	0	0	0	0	0	0	1477.66	0	6506.65	0	0	0	0	0	0	0	0	0	583.265	0	0	0	0	0
Egypt	Netweight (kg)	0	0	0	0	0	0	0	0	0	0	0	0	0	0	0	0	0	0	0	0	0	0	0	0	0	0	0	0	0	0	0	0	0	0	0	0	0	0	64.3176	0
France	Netweight (kg)	0	0	0	0	0	0	5255.91	0	0	0	0	9418.59	0	0	9595.02	0	0	0	0	0	0	0	7607.12	0	25794.4	0	0	0	19399.6	4223.41	0	0	0	10511.5	0	0	0	0	23319.7	0
Germany	Netweight (kg)	0	0	0	8176.39	0	0	0	0	0	0	43131.6	0	0	0	45850.2	0	0	0	0	0	0	19295.4	101178	0	70587.2	0	0	0	38074.6	0	0	0	13388.6	9101.91	0	0	0	0	68023.6	49409.9
Greece	Netweight (kg)	0	0	911.71	0	0	0	0	0	0	0	0	0	0	0	0	394.646	0	0	4257.9	0	0	2113.79	0	0	0	0	0	0	4445.43	0	0	0	0	0	0	0	0	0	1154.74	0
Honduras	Netweight (kg)	0	0	0	0	0	10.911	0	0	56.4419	0	0	0	0	0	0	888.215	0	0	0	0	0	0	0	0	0	0	0	0	0	0	0	0	0	0	0	0	10.293	0	0	0
Hungary	Netweight (kg)	0	0	0	0	202.634	0	0	0	0	0	282.008	281.909	0	0	0	0	0	0	0	0	1626.67	0	3344.82	0	271.956	0	0	2513.79	497.512	0	742.164	414.062	0	0	389.499	0	0	0	0	0
India	Netweight (kg)	0	0	0	0	0	0	0	0	0	0	0	0	0	0	0	0	0	0	0	429.726	0	0	0	0	0	0	0	0	0	0	0	0	0	0	0	0	0	0	0	0
Indonesia	Netweight (kg)	0	1342.84	0	317.244	0	0	0	0	596.911	0	0	0	0	0	0	0	0	0	0	1515.93	0	0	0	447.688	0	0	609.282	0	668.16	286.526	0	0	397.85	0	0	0	0	0	2091.83	0
Italy	Netweight (kg)	0	0	0	1853.63	0	0	698.338	0	0	3030.76	613.386	803.421	1338.57	4522.43	0	2385.48	0	0	1338.28	666.91	0	6960.79	2906.06	0	2438.26	0	0	0	9983.41	1029.57	0	1606.79	0	1374.52	1006.69	0	578.886	0	4196.42	0
Japan	Netweight (kg)	2034.3	28555.1	0	0	0	5536.61	0	2196.4	21445.7	0	0	0	0	0	0	6317.69	0	0	0	5173.1	0	0	0	11813.1	0	0	2823.46	0	23419.7	7956.34	0	0	5019.22	0	0	0	0	0	20463.8	0
Lithuania	Netweight (kg)	0	0	0	0	0	0	0	0	0	0	0	574.93	0	0	0	0	0	0	0	0	0	0	0	0	0	0	0	0	0	0	0	0	0	0	1387.82	0	0	0	0	0
Malaysia	Netweight (kg)	0	3.71137	0	10.3426	0	0	0	0	5.68613	0	0	0	0	0	0	81.4514	0	0	0	0	0	0	0	0	0	3.77275	0	0	0	3.66009	0	0	0	0	0	0	0	0	7.12837	0
Mexico	Netweight (kg)	0	0	0	0	0	1084.7	0	6358.83	0	0	0	0	0	0	0	2127.07	0	0	0	1406.92	0	0	0	0	0	0	0	0	407.469	0	0	0	0	0	0	0	0	10594.7	0	0
Morocco	Netweight (kg)	0	0	0	25.9639	0	0	0	0	0	0	0	0	0	0	0	0	0	0	0	0	0	0	0	0	0	0	0	0	17.7912	0	0	0	0	0	0	0	0	0	53.4043	0
Netherlands	Netweight (kg)	0	0	0	0	0	0	0	414.803	0	0	76.7628	65.6958	0	0	990.121	0	0	0	0	0	0	110.969	0	0	687.523	0	0	0	914.511	0	0	0	138.999	60.5106	0	0	0	0	0	0
Norway	Netweight (kg)	0	0	0	0	0	0	0	0	0	0	0	0	0	0	0	0	0	0	0	0	0	0	0	0	0	0	0	0	3390.88	0	0	0	0	0	0	0	0	0	0	0
Oman	Netweight (kg)	0	0	0	0	0	0	0	0	0	0	0	0	0	0	0	1186.87	0	0	0	0	0	0	0	0	0	0	0	0	0	0	0	0	0	0	0	0	0	0	1464.36	0
Philippines	Netweight (kg)	0	0	0	63.9457	0	0	0	41.1892	311.489	0	0	0	0	0	0	0	244.837	0	0	462.117	0	0	0	0	0	0	77.0776	0	69.0365	0	0	0	0	0	0	0	0	0	457.084	0
Poland	Netweight (kg)	0	0	0	331.434	0	0	0	0	0	0	0	831.292	0	0	636.815	175.861	0	0	0	0	0	427.837	301.207	0	2218.61	0	0	0	1548.11	0	375.056	100.93	0	0	548.983	0	0	0	691.962	0
Rep. of Korea	Netweight (kg)	0	108953	0	19243.5	0	0	0	13074.7	5599.68	0	0	6992.03	0	0	0	143183	0	0	0	53468.7	0	0	0	24263.2	0	0	31079.1	0	51270.1	11109.5	0	0	0	0	0	0	0	0	32470.8	0
Romania	Netweight (kg)	0	0	0	0	0	0	0	0	0	0	0	239.402	0	0	0	0	0	0	0	0	0	0	718.505	0	0	0	0	0	0	0	680.841	0	0	0	0	0	0	0	0	0
Russian Federation	Netweight (kg)	0	0	0	0	0	0	0	0	0	0	0	0	0	0	0	0	0	0	0	0	0	0	0	0	0	0	0	0	0	0	0	0	0	0	0	0	0	0	0	0
Saudi Arabia	Netweight (kg)	0	0	0	0	0	0	0	0	0	0	0	0	0	0	0	0	0	0	0	0	0	0	0	0	0	0	0	0	0	0	0	0	0	0	0	0	0	0	684.277	0
Serbia	Netweight (kg)	0	0	0	437.435	44.6535	0	0	0	99.0973	0	42.9386	45.3097	0	348.192	0	60.0984	0	0	0	0	241.246	0	0	0	0	0	0	69.6227	1055.36	0	59.0606	0	0	0	0	0	53.3609	0	0	0
Slovakia	Netweight (kg)	0	0	0	0	0	0	0	0	0	0	0	47.3223	0	0	0	0	0	0	0	0	0	0	0	0	0	0	0	39.8273	0	0	0	0	0	0	0	0	0	0	146.971	0
Slovenia	Netweight (kg)	0	0	0	0	0	0	0	0	0	12.4226	10.8035	27.9873	0	0	0	49.3333	0	0	46.4459	0	12.8516	124.004	0	0	41.6447	0	0	27.424	59.0659	0	12.2042	0	0	0	0	0	0	0	0	0
South Africa	Netweight (kg)	0	0	0	834.335	0	0	0	0	0	0	0	0	0	0	0	0	0	0	0	0	0	0	0	0	0	0	0	0	0	0	0	0	0	0	0	0	0	0	381.105	0
Spain	Netweight (kg)	0	0	0	2721.76	0	0	0	0	0	0	561.383	0	0	0	3389.2	1933.73	0	0	0	1559.33	0	3642.18	551.234	0	6601.08	0	0	0	1205.31	0	0	0	0	0	0	0	543.39	0	1816.05	2804.91
Sweden	Netweight (kg)	0	0	0	0	0	0	0	0	0	0	0	115.525	0	0	0	0	0	0	0	0	0	0	0	0	4074.15	0	0	0	636.257	0	0	0	0	352.638	0	0	0	0	0	0
Switzerland	Netweight (kg)	0	0	0	4382.77	0	0	0	0	0	0	0	10641.8	0	0	0	801.732	0	0	462.861	0	0	0	0	0	2877.15	0	0	478.09	1753.99	3360.03	0	0	516.836	0	0	0	0	0	3481.08	3788.95
TFYR of Macedonia	Netweight (kg)	0	0	0	0	0	0	0	0	0	0	0	0	0	197.941	0	0	0	0	0	0	0	0	0	0	0	0	0	76.4635	0	0	228.514	137.813	0	0	0	0	130.253	0	0	0
Thailand	Netweight (kg)	0	1624.61	0	465.094	0	0	0	0	350.027	0	0	0	0	0	0	716.96	266.904	0	0	927.589	0	0	0	0	0	137.448	572.676	0	271.145	831.38	0	0	1037.35	0	0	0	0	0	1664.21	0
Turkey	Netweight (kg)	0	0	444.004	1677.72	0	0	0	0	0	0	0	0	0	0	0	822.093	0	833.195	2357.06	899.404	0	0	0	0	0	523.371	2139.66	0	10310.8	0	0	0	0	0	0	1151.39	0	0	1710.98	0
Ukraine	Netweight (kg)	0	0	81.2389	0	0	0	0	0	0	0	0	0	0	0	0	0	0	0	0	0	0	0	0	0	0	0	0	0	803.712	0	0	0	0	0	0	0	114.668	0	0	0
USA	Netweight (kg)	20780.3	32226.5	0	17582.2	0	0	0	255057	0	0	0	0	0	0	0	20632.3	0	0	0	0	0	0	0	0	0	0	19433.8	0	25181.9	0	0	0	12525.3	0	0	0	0	0	68059.2	0
United Arab Emirates	Netweight (kg)	0	0	0	0	0	0	0	0	0	0	0	0	0	0	0	0	0	0	0	0	0	0	0	0	0	0	0	0	0	0	0	0	0	0	0	0	0	0	0	0
United Kingdom	Netweight (kg)	0	0	0	0	0	0	0	14.4376	0	0	16.0287	18.3661	0	0	177.198	48.7019	0	0	0	0	0	16.9253	86.676	0	16.4912	0	0	0	82.3181	0	0	0	73.0317	25.0442	9.50071	0	0	0	149.815	0
Viet Nam	Netweight (kg)	0	448.56	0	0	0	0	0	0	221.537	0	0	0	0	0	0	60.2445	89.3237	0	0	871.852	0	0	0	0	0	0	43.4812	0	35.0335	0	0	0	23.3697	0	0	0	0	0	60.6814	0
source: BACI 2019
Global supply chain		Processing of Al unwrought	Processing of Al unwrought	Processing of Al unwrought	Processing of Al unwrought	Processing of Al unwrought	Processing of Al unwrought	Processing of Al unwrought	Processing of Al unwrought	Processing of Al unwrought	Processing of Al unwrought	Processing of Al unwrought	Processing of Al unwrought	Processing of Al unwrought	Processing of Al unwrought	Processing of Al unwrought	Processing of Al unwrought	Processing of Al unwrought	Processing of Al unwrought	Processing of Al unwrought	Processing of Al unwrought	Processing of Al unwrought	Processing of Al unwrought	Processing of Al unwrought	Processing of Al unwrought	Processing of Al unwrought	Processing of Al unwrought	Processing of Al unwrought	Processing of Al unwrought	Processing of Al unwrought	Processing of Al unwrought	Processing of Al unwrought	Processing of Al unwrought	Processing of Al unwrought	Processing of Al unwrought	Processing of Al unwrought	Processing of Al unwrought	Processing of Al unwrought	Processing of Al unwrought	Processing of Al unwrought	Processing of Al unwrought
Importer	Unit	Argentina	Australia	Azerbaijan	Bahrain	Bosnia Herzegovina	Brazil	Cameroon	Canada	China	Egypt	France	Germany	Ghana	Greece	Iceland	India	Indonesia	Iran	Kazakhstan	Malaysia	Montenegro	Mozambique	Netherlands	New Zealand	Norway	Oman	Qatar	Romania	Russian Federation	Saudi Arabia	Slovakia	Slovenia	South Africa	Spain	Sweden	Tajikistan	Turkey	USA	United Arab Emirates	United Kingdom
Armenia	Netweight (kg)	0	0	0	0	0	0	0	0	0	0	0	0	0	0	0	0	0	0	0	0	0	0	0	0	0	0	0	0	245167	0	0	0	0	0	0	0	0	0	0	0
Austria	Netweight (kg)	0	0	0	91627	53184.3	4692.4	7206.34	102481	1.40504	903.222	91994.7	639344	3675.58	16807.1	209294	28560.9	0	0	252.223	0	5.08144	31316.9	344158	23572.4	534167	1249.47	16120.5	7462.85	271817	1766.38	78948.5	70417.1	76402.1	6127.84	24610.7	0	103.849	17.2172	121577	17848.2
Bahrain	Netweight (kg)	0	32224.6	0	0	0	0	0	0	1990.44	0	0	6.916	0	0	0	176173	0	0	0	37349.8	0	0	6077.51	2620.4	0	0	0	0	0	0	0	0	0	1684.34	0	0	0	45.6383	31259.7	474.845
Belgium	Netweight (kg)	45544	0	0	8014.64	0	7947.79	0	0	10170.6	752.279	177759	406748	903.069	80.99	44650.1	364.728	0	0	0	1914.81	0	214403	915150	0	165399	3774.19	0	277.455	116807	1087.4	0	0	7449.81	47373.4	46695.4	0	3292.89	7940.84	122461	6861.36
Brazil	Netweight (kg)	472621	41785.2	0	1449.32	0	0	0	67691.5	121302	0	0.26936	17.9306	0	0	0	412303	0	0	42.8792	11274.1	0	0	3010.25	1446.11	0	75717.9	31926.2	0	523919	73489.4	0	0	283770	88785.3	0	0	0	1385.06	31500.2	4.2952
Bulgaria	Netweight (kg)	0	0	0	12263.5	9861.55	0	0	0	0	0	905.712	1459.79	0	146101	0	29252.3	0	0	0	2891.47	722.394	0	37.2518	0	1590.82	0	0	82178.5	433675	0	21773.8	4828.42	43658.3	17.5739	0	0	98539.1	0	62896.4	87.6439
Canada	Netweight (kg)	0	13516.6	2715.81	35666.9	0	20202	0	0	3349.27	0	2053.52	7261.79	0	11.415	194967	34256.5	4737.64	0	0	793.207	0	0	4134.76	601.146	0	0	34421.3	0	4323.31	106611	0	0	1.12112	6859.71	0.37128	0	63339.5	806201	11807.5	68.7523
China	Netweight (kg)	5.3144	75767.9	0	14518.2	0	0	185.349	4496.69	0	541.887	382.95	12963.4	2696.26	0	0	109299	21625.7	14676.6	1220.01	637115	0	0	356.836	52433.2	1409.01	89856.8	0	0	229820	31788.5	0	4.38256	33297.7	6032.12	581.031	0	6482.75	16523.4	101218	3909.82
Croatia	Netweight (kg)	0	0	0	0	99910.3	0	0	0	0	0	74348.2	11238.2	0	0	0	8088.17	0	0	0	0	0	0	1627.58	0	71479.2	0	0	0	248101	0	4465.48	487473	0	342.786	0	0	7.2436	0	25601.7	0
Czechia	Netweight (kg)	0	0	0	21347.4	1575.28	0	180.726	111542	277.848	0	31874.4	193174	7045.11	281.19	179771	0	0	0	0	18099.5	0	109254	94580.3	0	135987	0	15651.6	13037.6	231460	0	198784	2305.2	3358.69	6650.19	39734.7	0	357.492	2138.74	218581	2959.47
Denmark	Netweight (kg)	0	0	0	0	0	0	0	0	2.94112	0	50.5378	1205.3	0	8.13176	3567.04	5.824	0	0	0	0	0	0	90686.9	0	399327	0	0	0	0	0	7.88424	0	3673.62	53.4134	35796.3	0	0.61152	80.5969	0	3320.67
Egypt	Netweight (kg)	0	1327.87	396.978	0	0	0	0	0	0	0	0	23.165	0	0	0	393.746	0	0	0	8655.03	0	0	2600.86	0	0	0	0	0	1412.13	0	0	0	0	0	0	0	0	0	30897.7	28.3629
France	Netweight (kg)	0	0	0	28689.2	329.806	0	111231	54189.2	10964.1	0	0	199326	1796.37	223.219	203060	28124.1	0	0	3315.52	1.092	0	23657.3	160990	40559.2	545890	15919.8	0	188.77	410555	89380.4	4338.95	9797.83	32658.7	222455	8203.46	0	3.7856	52458.5	493517	64554.2
Germany	Netweight (kg)	189.95	0	0	215876	7.99344	13653.3	16221.1	184910	2302.68	58127	1.13877e+06	0	16979.5	129520	1.21055e+06	6011.36	0	0	1626.58	7224.46	0	509442	2.67132e+06	20005	1.86367e+06	74423.8	19670	57286.6	1.00526e+06	699.513	54985.8	138054	353489	240312	186378	0	3875.9	18419.4	1.79598e+06	1.30454e+06
Greece	Netweight (kg)	0	0	131771	1712.06	500.056	0	0	0	339.255	14544.2	1468.99	6582.2	1280.2	0	0	57039	0	0	615403	0	7214.64	305511	21694.5	0	0	0	10090.6	11030.6	642507	0	0	0	3651.67	359.603	0	0	31506	2074.76	166896	8982.3
Honduras	Netweight (kg)	0	0	0	0	0	351.813	0	0	1819.91	0	0	0	0	0	0	28639.5	0	0	0	0	0	0	0	0	0	0	0	0	0	0	0	0	0	0	0	0	331.888	238.82	0	0
Hungary	Netweight (kg)	0	0	0	4407.45	27023.7	0	0	0	225.083	3805.72	37609.2	37596	0	581.424	0	0	0	0	11249	0	216936	0	446073	0	36268.7	0	0	335245	66349.3	0	98976.7	55220.2	0	4303.69	51944.5	0	489.514	272.323	525.048	1722.54
India	Netweight (kg)	0	109914	0	161607	0	1066.57	1145.73	2470.87	8956.29	152.88	193.473	10485.8	5681	0	0	0	365.725	0	0	635718	0	393.12	4680.49	0	11.415	97194.3	187778	0	62923.9	14570.5	0	0	23990.8	8.50304	0	0	182	6040.63	165133	1630.41
Indonesia	Netweight (kg)	0	243086	0	57428.8	0	89.3474	6477.77	0	108055	0	16.7294	10.9855	4713.58	0	0	34323.8	0	0	0	274419	0	0	176.664	81042.2	0	19311.4	110295	0	120953	51868.2	0	0	72020.3	28795.1	0	0	0	3465.71	378672	954.561
Italy	Netweight (kg)	10812.8	6456.79	0	321454	53757	7.21448	121105	52465.2	9719.86	525592	106373	139329	232133	784275	360.593	413687	742.043	0	232083	115655	1702.31	1.20713e+06	503966	121.168	422841	3739.21	0	63070.2	1.73131e+06	178547	82949.7	278648	23502.6	238368	174579	23393.5	100390	8340.84	727740	25412.4
Japan	Netweight (kg)	239702	3.36466e+06	31405.7	118839	0	652380	9319.2	258802	2.52695e+06	0	316.811	12873	10723.7	0	0	744415	112282	0	10537.1	609548	0	0	1502.52	1.39195e+06	6873.28	54527.3	332689	0	2.75955e+06	937498	0	0	591417	146545	2.59896	0	8513.87	14163.5	2.41125e+06	1557.06
Lithuania	Netweight (kg)	0	0	0	0	0	0	0	0	0	0	0	547.398	0	0.1456	0	0	0	0	0	0.69888	0	0	59.4339	0	0.52416	0	0	0	0	0	132.94	0	0	12.74	1321.36	0	0	0.40768	0	0.00728
Malaysia	Netweight (kg)	0	189905	0	529218	0	0	0	7.07616	290951	0	4556.44	181.388	0	0	0	4.16775e+06	53650.3	0	8.71416	0	0	0	5411.39	25956.9	0	193046	40192.7	0	65663	187282	0	0	40759.7	13917.9	0	0	0	41494.9	364749	11344.3
Mexico	Netweight (kg)	0	0	0	0	0	234757	0	1.37621e+06	36369.2	0	357.921	43.1704	0	0	0	460352	0	0	0	304492	0	0	1885.99	0	0	0	0	0	88186.5	0	0.01456	0	0.45136	8318.26	0	0	0	2.29296e+06	27883.1	0
Morocco	Netweight (kg)	0	1507.91	0	117817	0	0	0	0	4447.2	0	296.507	0	0	0	0	0	0	0	0	0	0	0	0	0	0	0	4784.63	0	80731.7	542.6	0	0	0	19708	69.9681	0	23638.4	0	242335	0
Netherlands	Netweight (kg)	0	0	0	85213.9	10.3158	14631.6	6283.76	1.14052e+06	4500.58	25950.8	211063	180634	99071.2	868.591	2.72238e+06	104766	0	0	0	80322.9	0	305114	0	50423.5	1.89038e+06	44600.5	3129.23	341.592	2.51449e+06	60391	3268.15	3415.8	382183	166377	49094.7	0	1157.26	1138.56	104756	12067.8
Norway	Netweight (kg)	0	0.01456	0	12578.6	0	0.08008	0	0.73528	15639.8	0	528.907	10550.6	0	1.02648	26422.8	0	0	0	0	0	0	0	19560.7	14387.3	0	0	0.15288	0	1.0973e+06	4370.53	783.707	0	47098.7	50050.4	2589.25	0	0.01456	767.967	0	3552.94
Oman	Netweight (kg)	0	0	0	0	0	170.934	0	0	189.28	0	0.15288	9.03448	0	0	0	100085	0	0	0	0	0	0	181.665	0	0	0	0	0	0	0	0	0	0	145.258	0	0	173.817	0	123486	0
Philippines	Netweight (kg)	0	1396.51	0	7868.47	0	0	0	5068.3	38328.5	0	0.27664	0	0	0	0	145.6	30127.1	0	0	56863.1	0	0	15.4336	356.844	0	0	9484.35	0	8494.89	0	0	0	0	0	0	0	0	71.7444	56243.9	54.6437
Poland	Netweight (kg)	0	0	314.591	164778	0	1082.63	0	3804.16	262.56	14544.6	9945.27	413290	0	2.48976	316603	87432.3	0	0	0	24020.8	0	212706	149750	0	1.10302e+06	209.657	0	21753.9	769669	4057.84	186465	50178.7	7520.33	18196.3	272936	0	12508	200.884	344020	31677
Rep. of Korea	Netweight (kg)	8163.14	2.31964e+06	0	409699	0	74.4962	0	278364	119218	0	74.7729	148862	0	0.0728	0	3.04841e+06	4063	0	23.5362	1.13836e+06	0	0	103715	516569	0	89428.9	661681	0	1.09155e+06	236523	0	0	17883.6	279.035	4.368	0	6488.94	17805.3	691311	280.316
Romania	Netweight (kg)	0	0	0	0	10573.5	0	0	0	0	0	7211.55	36595.1	0	12.8274	0	0	0	0	0	0	0	0	109831	3727.51	5876.55	11799	0	0	0	0	104074	782.622	0	11665.6	5463.62	0	12328.2	34.2524	8027.44	1475.76
Russian Federation	Netweight (kg)	0	0	0	0	0	0	0	27.2636	8099.91	0	65.52	174.756	0	0	0	7.22176	0	0	224939	0	0	0	2055.17	14533.7	0	0	0	0	0	0	0	0	0	1322.03	0	0	0	195.686	0	0
Saudi Arabia	Netweight (kg)	0	0	0	0	0	0	0	0	116.48	0	0.29848	0	0	0	0	30351.5	0	0	0	2098.12	0	0	0	0	0	0	0	0	0	0	0	0	0	660.078	0	0	13.235	53.5153	106275	0
Serbia	Netweight (kg)	0	0	0	79904.1	8156.64	0	0	0	18101.6	328.699	7843.38	8276.51	0	63602.6	0	10977.9	0	0	724.637	0	44067.3	0	192.17	0	0	0	0	12717.7	192778	0	10788.3	1315.44	0	8.9908	2.32232	7.36008	9747.18	0	0	18.1782
Slovakia	Netweight (kg)	0	0	0	6266.38	10453.7	0	0	0	463.124	170.257	1272.3	25798.8	0	167.666	4596.82	0.01456	0	0	0	4662.7	0	1784.14	14519.3	0	8569.99	0	0	21712.8	6278.25	0	0	6002.68	0	9169.28	6691.36	0	10349.3	0	80124.8	790.033
Slovenia	Netweight (kg)	0	0.49504	0	4308.77	5166.48	0	5616.28	358.438	138.837	21038.6	18296.7	47398.8	1755.16	0	6929.63	83550	0	0	78660	0	21765.3	210011	5377.87	0	70528.9	0	0	46444.9	100033	6846.23	20668.9	0	890.824	141.698	9.50768	9.23104	5146.53	3.81472	14707	334.327
South Africa	Netweight (kg)	0	16391.5	0	161560	0	189.28	0	0	454.374	0	1.82	151.504	0	0	0	16644	0	0	0	12645.1	0	0	865.789	0	0	0	34545.6	0	0	698.392	0	0	0	1059.66	0	0	0	43.0539	73796.6	95.9795
Spain	Netweight (kg)	13355.9	2240.19	0	492369	16597	909.221	37060.1	8080.25	4806.21	42553.5	101555	51620.9	30579.1	21.0028	613110	349814	0	0	0	282084	0	658873	99718.7	0	1.19414e+06	10811.2	14005.6	1114.22	218041	54395.3	5494.6	0	5958.31	0	23874.5	0	98299.8	637.568	328524	507411
Sweden	Netweight (kg)	0.34944	7.28	0	0	0	0	0	19.4667	42.8574	0	1954.38	21856.2	0	0	4216.44	9593.55	0	0	0	0	0	0	20510.8	0	770791	0	0	0	120374	0	12491.4	6903.97	2188.42	66715.7	0	0	1.7472	74.205	338.782	3141.08
Switzerland	Netweight (kg)	0	0	0	289332	0	0	0	716.134	93.0093	0	5866.22	702526	0	0	8423.75	52927	0	0	30556.2	2208.89	0	0	3034.21	0	189938	536.245	0	31561.5	115791	221815	26.4846	0	34119.4	3218.49	313.834	0	2892.02	22.0147	229806	250130
TFYR of Macedonia	Netweight (kg)	0	0	0	0	7.00336	0	0	0	0.02184	0	0	353.036	0	1702.62	0	0	0	0	0	349.36	0	0	0	0	0	0	0	657.712	346.666	0	1965.59	1185.42	0	11.284	0	0	1120.39	0	0	0
Thailand	Netweight (kg)	0	776250	0	222225	0	1804.39	2251.2	0	167245	0	25.3635	3187.74	1471.66	0	0	342568	127528	0	0	443208	0	0	453.821	1523.2	0	65673.8	273628	0	129555	397239	0	0	495650	334.218	0	0	0	8642.73	795171	5.73664
Turkey	Netweight (kg)	0	1786.85	159735	603578	0	0	0	29466	1967.26	12411	150.281	12259.2	1025.72	7741.71	0	295757	0.02912	299751	847980	323571	2336.34	0	4409.31	0	6303.8	188289	769767	7860.6	3.70941e+06	35939.4	679.988	844.342	73722.5	1748.37	71.0091	414227	0	5577.88	615546	2200.83
Ukraine	Netweight (kg)	0	0	4850.8	0	0	0	0	0	6.95968	0	0	147.915	0	0	0	0	0	0	1022.57	0	0	0	50.6906	0	0	0	0	0	47989.9	0	171.619	0	0	0	0	0	6846.85	0	0	0
USA	Netweight (kg)	1.24265e+06	1.92713e+06	0	1.05141e+06	0	12283.7	0	1.52522e+07	109286	0	39321.8	4236.6	0	0	15244	1.2338e+06	211.28	0	409.806	38346.3	0	0	6319.64	103143	74886.2	35786.1	1.16213e+06	0	1.50586e+06	140951	0	0	749006	8134.43	21.9492	0	1419.72	0	4.0699e+06	2503.04
United Arab Emirates	Netweight (kg)	0	0	524.16	182.218	0	59.7178	0	0	18009.4	0	0.24752	245.744	0	0	0	713.87	0	0	0	1035.61	0	0	314.38	0	0	129204	0	0	2.4752	354.551	0	0	0	109.149	14.5818	0	257.151	202.34	0	17.9816
United Kingdom	Netweight (kg)	0	0	1539.72	713.673	0	145.6	0	30938.1	2503.81	452.488	34347.6	39356.4	0	2921.85	379715	104363	0	0	0	8288.71	0	36269	185737	17268.6	35338.8	360.833	0	0	176398	0	0	0	156499	53666.9	20358.9	0	4775.89	5927.28	321037	0
Viet Nam	Netweight (kg)	0	639517	0	0	0	0	0	169.144	315848	0	42.4278	56.289	0	0	0	85891.2	127350	0	0	1.24301e+06	0	0	270.27	2132.61	0	0	61991.6	0	49947.7	32622	0	0	33318.4	6851.12	0	0	0	1622.08	86514.1	0
source: BACI 2019
Global supply chain		Processing of Al unwrought	Processing of Al unwrought	Processing of Al unwrought	Processing of Al unwrought	Processing of Al unwrought	Processing of Al unwrought	Processing of Al unwrought	Processing of Al unwrought	Processing of Al unwrought	Processing of Al unwrought	Processing of Al unwrought	Processing of Al unwrought	Processing of Al unwrought	Processing of Al unwrought	Processing of Al unwrought	Processing of Al unwrought	Processing of Al unwrought	Processing of Al unwrought	Processing of Al unwrought	Processing of Al unwrought	Processing of Al unwrought	Processing of Al unwrought	Processing of Al unwrought	Processing of Al unwrought	Processing of Al unwrought	Processing of Al unwrought	Processing of Al unwrought	Processing of Al unwrought	Processing of Al unwrought	Processing of Al unwrought	Processing of Al unwrought	Processing of Al unwrought	Processing of Al unwrought	Processing of Al unwrought	Processing of Al unwrought	Processing of Al unwrought	Processing of Al unwrought	Processing of Al unwrought	Processing of Al unwrought	Processing of Al unwrought
Importer	Unit	Argentina	Australia	Azerbaijan	Bahrain	Bosnia Herzegovina	Brazil	Cameroon	Canada	China	Egypt	France	Germany	Ghana	Greece	Iceland	India	Indonesia	Iran	Kazakhstan	Malaysia	Montenegro	Mozambique	Netherlands	New Zealand	Norway	Oman	Qatar	Romania	Russian Federation	Saudi Arabia	Slovakia	Slovenia	South Africa	Spain	Sweden	Tajikistan	Turkey	USA	United Arab Emirates	United Kingdom
Armenia	Trade Value ($)	0	0	0	0	0	0	0	0	0	0	0	0	0	0	0	0	0	0	0	0	0	0	0	0	0	0	0	0	419889	0	0	0	0	0	0	0	0	0	0	0
Austria	Trade Value ($)	0	0	0	181428	132614	8305.49	13231	193126	109.579	2067.98	67859.9	1.48343e+06	8433.78	36768.8	325251	52274.1	0	0	2630.38	0	9.92992	68168.4	703112	48529.6	1.18851e+06	2333.98	34704.5	16441.6	543896	3263.43	265760	117471	170175	55443.7	44256.7	0	107.336	736.758	250033	61177.7
Bahrain	Trade Value ($)	0	53239.4	0	0	0	0	0	0	6197.49	0	0	30.3139	0	0	0	327927	0	0	0	76642.9	0	0	21447.1	4250.81	0	0	0	0	0	0	0	0	0	5226.6	0	0	0	209.708	29956	2333.63
Belgium	Trade Value ($)	88705.5	0	0	15769	0	15176	0	0	13964.4	1344.89	278859	858429	1327.9	261.403	99584.7	752.927	0	0	0	2275.32	0	408424	1.87611e+06	0	355207	7413.17	0	1352.92	92191.3	2017.08	0	0	14905.9	66087.6	65721.6	0	5073.88	18997.1	260106	20878.8
Brazil	Trade Value ($)	959556	98665.2	0	2905.38	0	0	0	145042	226036	0	2.366	1274.15	0	0	0	749445	0	0	1345.07	21203.5	0	0	5709.78	3166.56	0	144125	65438.1	0	56093.9	143386	0	1.0192	354760	130353	0	0	0	13852.6	62678.3	47.4219
Bulgaria	Trade Value ($)	0	0	0	25461.9	21531.6	0	0	0	0	0	2123.7	2351.46	0	298516	0	63805.2	0	0	0	5738.7	1312.7	0	66.8158	0	2867.33	0	0	164614	459757	0	47916	10323	91578.8	406.493	0	0	214405	0	129734	256.365
Canada	Trade Value ($)	0	32765.7	4911.42	79575.2	0	35668.8	0	0	7933.01	0	1807.25	13793.8	0	52.7436	416069	53610.6	7259.85	0	0	1513.48	0	0	17696.2	1615.52	0	0	82227.1	0	5783.22	249538	0	0	1.98744	7442.9	0.7644	0	130818	1.73189e+06	28581.4	614.723
China	Trade Value ($)	2.02384	138767	0	25804.6	0	0	90.6433	23296	0	729.929	16479.1	33223.5	4382.84	0	0	203011	36118.5	24861	36392	1.0809e+06	0	0	7006.69	102361	3615.35	166126	0	0	425030	60729.9	0	21.8837	59563.5	16879.1	352.731	0	7000.75	34491.5	197782	7710.81
Croatia	Trade Value ($)	0	0	0	0	232434	0	0	0	0	0	153120	19701.6	0	0	0	15314.8	0	0	0	0	0	0	3617.59	0	151889	0	0	0	605869	0	6925.02	973004	0	826.287	0	0	16.9333	0	45985.7	0
Czechia	Trade Value ($)	0	0	0	44492.4	3199.68	0	343.74	216387	575.659	0	64489.7	442264	13741.1	555.209	275473	0	0	0	0	36691.4	0	211679	237568	0	286666	0	31906.1	33912.9	446214	0	407555	4935.52	7121.32	19695.1	68029.6	0	521.867	1609.3	458366	2763.68
Denmark	Trade Value ($)	0	0	0	0	0	0	0	0	142.63	0	96.8386	2579.84	0	23.7546	7467.85	30.6124	0	0	0	0	0	0	138763	0	910932	0	0	0	0	0	36.9897	0	6438	194.041	69068.9	0	10.2284	466.015	0	7035.84
Egypt	Trade Value ($)	0	2843.99	767.29	0	0	0	0	0	0	0	0	628.519	0	0	0	890.926	0	0	0	16267.7	0	0	8671.16	0	0	0	0	0	2587.52	0	0	0	0	0	0	0	0	0	57926.6	196.895
France	Trade Value ($)	0	0	0	61069.4	3277.66	0	219707	101341	16927.1	0	0	404942	3784.46	291.579	731013	57867.6	0	0	7729.23	3.17408	0	44984.6	402796	91565.6	1.29679e+06	30001.8	0	532.226	684167	167317	10190.8	24627.1	65448.8	566966	72874.9	0	11.4587	197906	1.01036e+06	69348.4
Germany	Trade Value ($)	429.818	0	0	451719	16.9624	26000.8	31408.1	38327.2	6280.28	120593	2.22275e+06	0	34989.6	131958	2.25775e+06	5629.81	0	0	31363.3	8959.82	0	977744	5.94444e+06	41229.6	4.38185e+06	136221	41996.1	159783	565626	1312.42	85119.2	312129	41110.6	246167	396069	0	10105.1	41752.9	3.66115e+06	2.74414e+06
Greece	Trade Value ($)	0	0	258971	3354.22	1028.1	0	0	0	981.533	30711.2	3081.59	50359.9	2189.03	0	0	135796	0	0	876438	0	14367.8	586513	50073.8	0	0	0	20865.5	24274	1.04464e+06	0	0	0	6270.67	665.8	0	0	60886.5	3420.01	344090	24039.5
Honduras	Trade Value ($)	0	0	0	0	0	771.884	0	0	4095.79	0	0	0	0	0	0	57672.7	0	0	0	0	0	0	0	0	0	0	0	0	0	0	0	0	0	0	0	0	781.595	1226.69	0	0
Hungary	Trade Value ($)	0	0	0	8591.85	51706.3	0	0	0	505.166	7225.98	78932	73492.2	0	984.635	0	0	0	0	20586.7	0	434565	0	834466	0	80065.7	0	0	797218	121407	0	270513	118612	0	13684.1	83438.6	0	1080.57	1031.54	998.772	3999.32
India	Trade Value ($)	0	205988	0	332752	0	5362.88	1711.53	5810.9	31321.9	229.626	467.624	26588.2	8843.98	0	0	0	761.786	0	0	1.24592e+06	0	635.347	12281.5	0	192.148	184336	378009	0	112670	24610.5	0	0	41223.8	41.9401	0	0	216.165	11956.1	326964	3716.15
Indonesia	Trade Value ($)	0	479611	0	111770	0	620.358	9007.01	0	161555	0	518.314	249.049	6651.22	0	0	73257.2	0	0	0	509698	0	0	644.113	165379	0	35742	218851	0	171879	87494.1	0	0	123408	33078.2	0	0	0	7484.5	726584	856.441
Italy	Trade Value ($)	24159.8	12032.7	0	665150	303537	14.7857	228073	59106.4	23230.5	1.00139e+06	202266	308560	422300	1.70252e+06	835.78	808879	1514.11	0	380678	222678	3501.36	2.21528e+06	1.08143e+06	267.176	914059	6109.53	0	124394	2.07569e+06	338754	195687	586163	46973.6	440995	351643	43322.1	223721	11909.1	1.46918e+06	47689.4
Japan	Trade Value ($)	454158	6.35236e+06	44744.3	225178	0	1.18267e+06	12736.6	334833	4.06456e+06	0	2522.43	82961.7	14172.4	0	0	1.20693e+06	189820	0	3569.46	1.19274e+06	0	0	9253.01	2.71875e+06	28500.1	100032	661762	0	3.71862e+06	1.72563e+06	0	0	1.09971e+06	226867	5.3872	0	10372.8	43220.5	4.76469e+06	7644.39
Lithuania	Trade Value ($)	0	0	0	0	0	0	0	0	0	0	0	3801.02	0	0.93184	0	0	0	0	0	16.4892	0	0	106.121	0	9.37664	0	0	0	0	0	182.182	0	0	10.0464	1811.59	0	0	24.5263	0	0.34944
Malaysia	Trade Value ($)	0	374590	0	1.00501e+06	0	0	0	13.8684	566176	0	10381.7	416.962	0	0	0	8.23401e+06	98188.7	0	325.54	0	0	0	11169	63669.9	0	359222	79674.1	0	104002	354023	0	0	88495.2	14230.9	0	0	0	46994.2	746281	19941.5
Mexico	Trade Value ($)	0	0	0	0	0	410606	0	1.99758e+06	68708.4	0	1360.45	380.446	0	0	0	929507	0	0	0	611974	0	0	6069.28	0	0	0	0	0	170579	0	0.0364	0	0.63336	15084.7	0	0	0	5.12751e+06	51668	0
Morocco	Trade Value ($)	0	3112.88	0	247373	0	0	0	0	13085.7	0	1942.68	0	0	0	0	0	0	0	0	0	0	0	0	0	0	0	9860.63	0	90226.1	1156.22	0	0	0	45632.3	56.3618	0	50807.4	0	527226	0
Netherlands	Trade Value ($)	0	0	0	158895	138.284	27286.5	12464.6	2.74429e+06	27463.5	52365	307970	398771	187609	6256.4	6.21532e+06	282129	0	0	0	191671	0	572299	0	190025	4.1973e+06	80272.7	6364.92	1315.47	5.11225e+06	111134	7411.97	6466.02	1.79529e+06	173310	76291.9	0	2382.53	3525.09	371258	25656
Norway	Trade Value ($)	0	0.86632	0	25578.5	0	1.29584	0	3.39248	36264.5	0	1215.38	10492.7	0	39.2756	49561	0	0	0	0	0	0	0	50532.4	71859.1	0	0	4.04768	0	1.07105e+06	8281.54	1323.29	0	92873.8	85626.8	5758.33	0	0.8736	2578.7	0	5559.35
Oman	Trade Value ($)	0	0	0	0	0	561.04	0	0	564.084	0	16.6275	74.125	0	0	0	200783	0	0	0	0	0	0	721.761	0	0	0	0	0	0	0	0	0	0	499.648	0	0	334.254	0	253650	0
Philippines	Trade Value ($)	0	3142.32	0	13622	0	0	0	8743.6	49447.6	0	3.64728	0	0	0	0	299.674	58651.3	0	0	133863	0	0	62.6371	765.856	0	0	19008.7	0	16158.1	0	0	0	0	3978.53	0	0	0	655.076	106829	375.066
Poland	Trade Value ($)	0	0	595.074	331081	0	2325.49	0	7606.94	645.008	31257.6	21660.8	497695	0	16.8896	680250	167125	0	0	0	25473.3	0	404346	671651	0	1.89375e+06	405.387	0	37430.3	1.2005e+06	9030.54	512311	120746	15310.3	107041	860961	0	4065.58	2613.8	703726	28219.7
Rep. of Korea	Trade Value ($)	15086.7	4.40004e+06	0	802202	0	326.683	0	429467	269442	0	3357.06	63119.3	0	3.61088	0	5.77663e+06	9896.86	0	860.918	2.27836e+06	0	0	231338	992705	0	161447	1.29709e+06	0	1.97244e+06	438943	0	0	14105.8	961.091	147.638	0	8253.95	28942.3	1.36034e+06	2317.56
Romania	Trade Value ($)	0	0	0	0	23336.8	0	0	0	0	0	21745	85060.4	0	159.454	0	0	0	0	0	0	0	0	216599	9041.07	13356.2	26426.6	0	0	0	0	228650	1528.89	0	21049.8	11203.1	0	29068.9	744.256	17453.9	5735.99
Russian Federation	Trade Value ($)	0	0	0	0	0	0	0	56.0997	27597.9	0	198.147	2458.19	0	0	0	22.0438	0	0	412877	0	0	0	5371.61	34452.9	0	0	0	0	0	0	0	0	0	2306.37	0	0	0	6735.91	0	15.8922
Saudi Arabia	Trade Value ($)	0	0	0	0	0	0	0	0	414.48	0	49.3948	0	0	0	0	56408.2	0	0	0	4333.78	0	0	0	0	0	0	0	0	0	0	0	0	0	1822.52	0	0	48.0698	564.484	197683	0
Serbia	Trade Value ($)	0	0	0	159262	19771.4	0	0	0	35642.8	789.137	19094.4	6274.82	0	129149	0	21865.2	0	0	1810.78	0	86907.4	0	603.221	0	0	0	0	27810.2	379046	0	24907.5	2959.25	0	26.8414	14.0577	262.983	23448.5	0	0	121.445
Slovakia	Trade Value ($)	0	0	0	13444.8	26523.2	0	0	0	682.886	343.696	2993.55	18973	0	251.036	19739.8	2.67176	0	0	0	6371.49	0	3632.6	34888.2	0	5518.6	0	0	40117.8	9299.38	0	0	14341.1	0	18111.3	13542.1	0	22801.5	0	170271	5271.29
Slovenia	Trade Value ($)	0	2.09664	0	8113.54	11360.9	0	11216.1	716.243	496.154	41205.1	38770.8	121604	3292.73	0	13527.5	158316	0	0	149798	0	43264.1	403751	20398.3	0	149802	0	0	105488	195213	13877.3	31824.5	0	1733.48	484.164	66.2043	307.034	10011.6	27.715	31065.8	769.787
South Africa	Trade Value ($)	0	47747.7	0	338639	0	761.641	0	0	3412.72	0	12.8929	614.476	0	0	0	32322	0	0	0	23323.5	0	0	2446.92	0	0	0	70694.9	0	0	1477.03	0	0	0	3121.61	0	0	0	377.06	153812	465.956
Spain	Trade Value ($)	25369.6	4353.51	0	975996	38245.4	5501.12	69865.1	11460	10189.7	89805.7	346008	102967	59313.4	77.4665	1.33515e+06	655666	0	0	0	585627	0	1.24547e+06	228314	0	2.32784e+06	19698.9	29558.4	2369.33	336079	108685	8949.68	0	11804.1	0	235798	0	211485	8072.65	682961	576690
Sweden	Trade Value ($)	0.73528	172.048	0	0	0	0	0	86.6466	847.079	0	2612.84	44414.3	0	0	9692.34	24899.3	0	0	0	0	0	0	51008.8	0	1.44958e+06	0	0	0	268605	0	27259	27268.3	4092.63	102840	0	0	3.74192	142.462	667.278	5921.07
Switzerland	Trade Value ($)	0	0	0	550888	0	0	0	1433.68	572.754	0	13657.2	1.50954e+06	0	0	18846.5	107873	0	0	69799.1	4553.09	0	0	22434.7	0	366718	1264.18	0	74358.7	4.77258e+06	430411	225.527	0	208366	6129.12	768.622	0	4977.26	201.838	447851	555047
TFYR of Macedonia	Trade Value ($)	0	0	0	0	81.536	0	0	0	0.04368	0	0	667.663	0	3044.43	0	0	0	0	0	667.445	0	0	0	0	0	0	0	1375.31	697.242	0	3169.57	1945.69	0	70.1282	0	0	1954.15	0	0	0
Thailand	Trade Value ($)	0	1.52859e+06	0	429673	0	3137.3	3272.79	0	341010	0	79.483	16217.7	2027.84	0	0	699445	238443	0	0	949461	0	0	1788.11	3215.94	0	125372	553329	0	189199	757596	0	0	939723	599.042	0	0	0	14883.4	1.60906e+06	269.884
Turkey	Trade Value ($)	0	3427.21	291922	1.11466e+06	0	0	0	13301.7	6060.25	18580.5	174.851	23065.8	1043.42	12302.9	0	595857	1.07744	559386	1.21707e+06	559608	5259.01	0	11284.9	0	4917.13	327628	1.55017e+06	15934.7	3.75847e+06	66748.6	1131.84	1567.46	134799	3209.67	133.508	738591	0	7604.19	1.26997e+06	11650.6
Ukraine	Trade Value ($)	0	0	9505.65	0	0	0	0	0	313.288	0	0	368.717	0	0	0	0	0	0	1856.98	0	0	0	126.068	0	0	0	0	0	94116.6	0	413.628	0	0	0	0	0	14161.9	0	0	0
USA	Trade Value ($)	2.82572e+06	3.80974e+06	0	2.24779e+06	0	9170.54	0	3.31508e+07	253622	0	286081	33444	0	0	32764.3	2.48812e+06	681.393	0	537.803	86261.3	0	0	27353.7	240172	128583	74453.8	2.91936e+06	24.6646	2.65213e+06	336398	0	0	1.56589e+06	54128.8	45.4199	0	2961.16	0	9.50041e+06	10787.2
United Arab Emirates	Trade Value ($)	0	0	838.656	328.539	0	637.83	0	0	46466.2	0	28.887	4616.84	0	0	0	4319.71	0	0	0	2169.67	0	0	962.489	0	0	233356	0	0	32.2431	851.047	0	0	0	704.653	279.428	0	30.8308	559.861	0	405.467
United Kingdom	Trade Value ($)	0	0	2129.52	1703.98	0	559.264	0	85628.5	5746.75	1161.84	54080.3	84273	0	5372.21	731983	211728	0	0	0	17318.1	0	70663.4	378289	31766.6	107400	755.817	0	0	250200	0	0	0	356874	105262	44002.5	0	11205.6	23177.2	657434	0
Viet Nam	Trade Value ($)	0	1.2411e+06	0	0	0	0	0	211.964	479759	0	96.6711	114.624	0	0	0	164392	242441	0	0	2.51299e+06	0	0	611.484	4152.64	0	0	128022	0	99008.8	62444.1	0	0	50377.9	11473.5	0	0	0	1129.09	179990	0
Calculation of market price of Al unwrought used in EVs in $/kg used to determine the cost of domestic production:
source: BACI 2019
term	value	unit	source
Global trade amount of Al unwrought	1.79838e+08	kg	BACI 2019
Global trade value of Al unwrought	3.57034e+08	$	BACI 2019
Global average market price of Al unwrought	1.98531	$/kg

## Sheet: EVI_Al_un
Importer	Unit	Argentina	Australia	Azerbaijan	Bahrain	Bosnia Herzegovina	Brazil	Cameroon	Canada	China	Egypt	France	Germany	Ghana	Greece	Iceland	India	Indonesia	Iran	Kazakhstan	Malaysia	Montenegro	Mozambique	Netherlands	New Zealand	Norway	Oman	Qatar	Romania	Russian Federation	Saudi Arabia	Slovakia	Slovenia	South Africa	Spain	Sweden	Tajikistan	Turkey	USA	United Arab Emirates	United Kingdom	total trade	domestic production	total production
Armenia	Trade Value ($)																													238.098												238.098	0	238.098
Austria	Trade Value ($)				2037.02	1488.96	0	0	2168.36	0	0	761.911	16655.5	0	0	3651.82	0			0		0	0	7894.34	0	13344.3	0	0	0	6106.71	0	2983.88	1318.93	1910.67	0	0		0	0	2807.3	0	63129.7	0	63129.7
Bahrain	Trade Value ($)		0							0			0				1172.73				0			0	0										0				0	0	0	1172.73	70764.4	71937.2
Belgium	Trade Value ($)	2760.84			0		0			0	0	8679.13	26717.5	0	0	3099.44	0				0		12711.7	58391.6		11055.3	0		0	2869.33	0			0	2056.89	2045.5		0	0	8095.46	0	138483	0	138483
Brazil	Trade Value ($)	1821.73	0		0				0	429.132		0	0				1422.83			0	0			0	0		273.623	0		106.495	272.221			673.517	247.477				0	0	0	5247.02	17889.5	23136.5
Bulgaria	Trade Value ($)				0	0						0	0		31.6241		6.75938				0	0		0		0			17.4389	48.7056		5.07612	0	9.70166	0			22.7136		13.7438	0	155.763	0	155.763
Canada	Trade Value ($)		0	0	0		0			0		0	0		0	0	0	0			0			0	0			0		0	0			0	0	0		0	4363.95	0	0	4363.95	104250	108614
China	Trade Value ($)	0	0		0			0	0		0	0	0	0			0	0	0	0	0			0	0	0	0			0	0		0	0	0	0		0	0	0	0	0	1.58685e+06	1.58685e+06
Croatia	Trade Value ($)					77.6174						51.1318	0				0							0		50.7208				202.32		0	324.919		0			0		0		706.709	0	706.709
Czechia	Trade Value ($)				0	0		0	296.309	0		88.3088	605.614	0	0	377.218					0		289.862	325.313		392.545		0	0	611.022		558.085	0	0	0	93.1562		0	0	627.662	0	4265.1	0	4265.1
Denmark	Trade Value ($)									0		0	0		0	0	0							2261.02		14842.8						0		0	0	1125.41		0	0		0	18229.2	0	18229.2
Egypt	Trade Value ($)		0	0									0				0				0			0						0										120.582	0	120.582	1082.17	1202.75
France	Trade Value ($)				0	0		10381.6	0	0			19134.3	0	0	34541.9	0			0	0		0	19032.9	0	61275.8	0		0	32328.3	7906.08	0	0	0	26790.3	0		0	0	47741.5	0	259133	214172	473305
Germany	Trade Value ($)	0			17109.1	0	0	0	0	0	0	84187.5		0	0	85513.4	0			0	0		37032.5	225148	0	165965	0	0	0	21423.3	0	0	0	1557.08	9323.68	0		0	0	138668	103936	889863	241390	1.13125e+06
Greece	Trade Value ($)			1791.79	0	0				0	0	0	0	0			939.557			6063.98		0	4058.01	0				0	0	7227.72				0	0			0	0	2380.72	0	22461.8	25045.6	47507.4
Honduras	Trade Value ($)						23.9389			127.025							1788.64																					24.2401	0			1963.84	0	1963.84
Hungary	Trade Value ($)				0	387.713				0	0	591.862	551.072		0					0		3258.53		6257.14		600.362			5977.84	910.357		2028.41	889.397		0	625.654		0	0	0	0	22078.3	0	22078.3
India	Trade Value ($)		0		0		0	0	0	0	0	0	0	0				0			842.201		0	0		0	0	0		0	0			0	0			0	0	0	0	842.201	35669.1	36511.3
Indonesia	Trade Value ($)		2649.43		617.43		0	0		892.45		0	0	0			0				2815.64			0	913.575		0	1208.96		949.481	483.329			681.721	0				0	4013.74	0	15225.8	18004.8	33230.6
Italy	Trade Value ($)	0	0		3835.51	0	0	1315.16	0	0	5774.41	1166.34	1779.27	2435.14	9817.4	0	4664.3	0		2195.13	1284.04	0	12774.2	6235.94	0	5270.81	0		0	11969.2	1953.38	0	3380.04	0	2542.95	2027.71	0	1290.06	0	8471.88	0	90182.8	0	90182.8
Japan	Trade Value ($)	3854.34	53911	0	0		10037.1	0	2841.66	34495.1		0	0	0			10242.9	0		0	10122.6			0	23073.5	0	0	5616.23		31559.1	14645.1			9333.01	0	0		0	0	40436.8	0	250168	0	250168
Lithuania	Trade Value ($)												3992.19		0						0			0		0						0			0	1902.71			0		0	5894.9	0	5894.9
Malaysia	Trade Value ($)		7.32071		19.6411				0	11.0649		0	0				160.919	0		0				0	0		7.02036	0		0	6.91875			0	0				0	14.5847	0	227.47	209.052	436.522
Mexico	Trade Value ($)						1897.22		9229.89	0		0	0				4294.82				2827.65			0						788.168		0		0	0				23691.9	0		42729.6	0	42729.6
Morocco	Trade Value ($)		0		54.5145					0		0																0		19.8835	0				0	0		0		116.187		190.585	0	190.585
Netherlands	Trade Value ($)				0	0	0	0	998.089	0	0	112.008	145.031	0	0	2260.49	0				0		208.143		0	1526.54	0	0	0	1859.31	0	0	0	652.939	63.0323	0		0	0	0	0	7825.58	519.328	8344.91
Norway	Trade Value ($)		0		0		0		0	0		0	0		0	0								0	0			0		3309.77	0	0		0	0	0		0	0		0	3309.77	58236.6	61546.4
Oman	Trade Value ($)						0			0		0	0				2380.99							0											0			0		3007.92		5388.91	67215.8	72604.7
Philippines	Trade Value ($)		0		110.703				71.0577	401.852		0					0	476.649			1087.88			0	0			154.48		131.314									0	868.177	0	3302.11	0	3302.11
Poland	Trade Value ($)			0	665.936		0		0	0	0	0	1001.06		0	1368.25	336.155				0		813.302	1350.96		3809.09	0		0	2414.68	0	1030.46	242.868	0	0	1731.74		0	0	1415.47	0	16180	0	16180
Rep. of Korea	Trade Value ($)	0	206670		37679.4		0		20172	12655.7		0	2964.71		0		271328	0		0	107014			0	46627.3		0	60924.1		92645.2	20617.1			0	0	0		0	0	63895.1	0	943192	0	943192
Romania	Trade Value ($)					0						0	556.458		0									1416.97	0	0	0					1495.81	0		0	0		0	0	0	0	3469.24	12672	16141.3
Russian Federation	Trade Value ($)								0	0		0	0				0			0				0	0										0				0			0	56177.3	56177.3
Saudi Arabia	Trade Value ($)									0		0					0				0														0			0	0	1272.83		1272.83	73738	75010.8
Serbia	Trade Value ($)				871.878	108.238				195.126	0	104.532	34.3515		707.024		119.701			0		475.774		0					152.247	2075.09		136.356	0		0	0	0	128.369			0	5108.69	0	5108.69
Slovakia	Trade Value ($)				0	0				0	0	0	34.8019		0	0	0				0		0	0		0			73.5874	0			0		0	0		0		312.325	0	420.714	1214.81	1635.52
Slovenia	Trade Value ($)		0		0	0		0	0	0	24.3301	22.8928	71.8026	0		0	93.48			88.4501		25.5459	238.4	0		88.4525			62.2868	115.266	0	18.7912		0	0	0	0	0	0	0	0	849.699	402.975	1252.67
South Africa	Trade Value ($)		0		1748.82		0			0		0	0				0				0			0				0			0				0				0	794.322	0	2543.14	53677.3	56220.4
Spain	Trade Value ($)	0	0		5395.2	0	0	0	0	0	0	1912.69	0	0	0	7380.59	3624.45				3237.28		6884.83	1262.1		12868	0	0	0	1857.81	0	0		0		0		1169.07	0	3775.33	3187.88	52555.3	17249.2	69804.5
Sweden	Trade Value ($)	0	0						0	0		0	234.76			0	0							0		7662.02				1419.76		0	0	0	543.577			0	0	0	0	9860.12	8110.39	17970.5
Switzerland	Trade Value ($)				8344.78				0	0		0	22866.3			0	1634.05			1057.31	0			0		5555	0		1126.38	72294.5	6519.81	0		3156.31	0	0		0	0	6783.99	8407.78	137746	0	137746
TFYR of Macedonia	Trade Value ($)					0				0			0		353.936						0								159.889	0		368.484	226.2		0			227.183				1335.69	0	1335.69
Thailand	Trade Value ($)		3199.19		899.262		0	0		713.699		0	0	0			1463.87	499.037			1987.12			0	0		262.392	1158.06		395.974	1585.57			1966.74	0				0	3367.59	0	17498.5	0	17498.5
Turkey	Trade Value ($)		0	811.432	3098.35				0	0	0	0	0	0	0		1656.26	0	1554.88	3382.99	1555.5	0		0		0	910.683	4308.87	0	10447.1	0	0	0	0	0	0	2053		0	3530.03	0	33309.1	3573.13	36882.2
Ukraine	Trade Value ($)			159.196						0			0							0				0						1576.22		0						237.177				1972.59	0	1972.59
USA	Trade Value ($)	47253.3	63708.7		37588.8		0		554367	0		0	0			0	41607.8	0		0	0			0	0	0	0	48819.2		44350.4	0			26185.8	0	0		0		158871	0	1.02275e+06	264241	1.28699e+06
United Arab Emirates	Trade Value ($)			0	0		0			0		0	0				0				0			0			0			0	0				0	0		0	0		0	0	20.083	20.083
United Kingdom	Trade Value ($)			0	0		0		39.9594	0	0	25.2371	39.3269		0	341.588	98.8049				0		32.9758	176.532	0	50.1193	0			116.759				166.539	49.1216	20.5342		0	0	306.799		1464.3	263.833	1728.13
Viet Nam	Trade Value ($)		870.515						0	336.505		0	0				115.305	170.049			1762.63			0	0			89.7949		69.4453	0			35.3353	0				0	126.246		3575.82	0	3575.82
domestic production	Trade Value ($)				70764.4		17889.5		104250	1.58685e+06	1082.17	214172	241390		25045.6		35669.1	18004.8			209.052			519.328		58236.6	67215.8		12672	56177.3	73738	1214.81	402.975	53677.3	17249.2	8110.39		3573.13	264241	20.083	263.833
Al unwrought total revenue	Trade Value ($)	55690.2	331016	2762.42	190841	2062.53	29847.7	11696.7	694435	1.63711e+06	6880.91	311876	338774	2435.14	35955.6	138535	384821	19150.6	1554.88	12787.9	134746	3759.85	75043.8	330272	70614.3	362593	68669.5	122280	20241.7	408614	127727	9840.16	6785.33	100007	58866.3	17682.8	2053	6671.94	292296	501855	115795			7.04465e+06
% of revenue secured through domestic Al oxide production		0	1	0	0	0.756265	1	0	0.316961	0.989858	0	0.305659	0.757031	0	1	0	0.777465	0.71975	0.886887	1	0	0	0	0	0	0	0	0	1	0.422816	1	0	0	0	1	0	0	0.884998	0.502915	0.175815	0
Al unwrought exposed revenue		55690.2	0	2762.42	190841	502.709	0	11696.7	474326	16604	6880.91	216548	82311.4	2435.14	0	138535	85636.2	5366.94	175.877	0	134746	3759.85	75043.8	330272	70614.3	362593	68669.5	122280	0	235846	0	9840.16	6785.33	100007	0	17682.8	2053	767.289	145296	413621	115795

## Sheet: Data(DI_Al_ox)
Al oxide
Term	value	unit	source	comment
Market share of Al oxide used in vehicles	0.266		(Sauvage 2019), (Khoday 2019), (Woodford 2021)	Based on the literature, it is estimated that the market share of Al oxides used in the transport sector is 26.6%.
Percentage of EV sales in the overall car market	0.026		(IEA 2020)	The source states that 2.6% of the global car sales are EVs.
Processing of Al unwrought in year 2019 (reported in (USGS 2021))
Country	Production amount (in amount of Alumina (Al oxide))	unit	Production shares
Australia	20192000000	kg	0.151991
Bosnia and Herzegovina	250000000	kg	0.00188182
Brazil	8700000000	kg	0.0654874
Canada	1522000000	kg	0.0114565
China	72474000000	kg	0.545533
France	300000000	kg	0.00225819
Germany	1900000000	kg	0.0143018
Greece	830000000	kg	0.00624765
Guinea	368000000	kg	0.00277004
Hungary	270000000	kg	0.00203237
India	6690000000	kg	0.0503575
Indonesia	1000000000	kg	0.00752729
Iran	250000000	kg	0.00188182
Ireland	1893000000	kg	0.0142492
Jamaica	2173000000	kg	0.0163568
Japan	20000000	kg	0.000150546
Kazakhstan	1500000000	kg	0.0112909
Romania	461000000	kg	0.00347008
Russia	2755000000	kg	0.0207377
Saudi Arabia	1839000000	kg	0.0138427
Spain	1595000000	kg	0.012006
Turkey	300000000	kg	0.00225819
Ukraine	1690000000	kg	0.0127211
United Arab Emirates	1100000000	kg	0.00828002
USA	1410000000	kg	0.0106135
Viet Nam	1368000000	kg	0.0102973
total	132850000000
			Trade data in unit: Netweight (kg)
Processing of Al oxides for electric vehicles			Exporter	Exporter	Exporter	Exporter	Exporter	Exporter	Exporter	Exporter	Exporter	Exporter	Exporter	Exporter	Exporter	Exporter	Exporter	Exporter	Exporter	Exporter	Exporter	Exporter	Exporter	Exporter	Exporter	Exporter	Exporter	Exporter	Exporter	Exporter	Exporter	Exporter	Exporter	Exporter	Exporter	Exporter	Exporter	Exporter	Exporter	Exporter	Exporter	Exporter	Exporter	Exporter	Exporter	Exporter	Exporter	Exporter	Exporter
Importer	Production amount	Unit	Afghanistan	Albania	Algeria	American Samoa	Andorra	Angola	Anguilla	Antartica	Antigua and Barbuda	Argentina	Armenia	Aruba	Australia	Austria	Azerbaijan	Bahamas	Bahrain	Bangladesh	Barbados	Belarus	Belgium	Belize	Benin	Bermuda	Bhutan	Bolivia (Plurinational State of)	Bonaire	Bosnia Herzegovina	Botswana	Bouvet Island	Br. Antarctic Terr.	Br. Indian Ocean Terr.	Br. Virgin Isds	Brazil	Brunei Darussalam	Bulgaria	Burkina Faso	Burundi	Cabo Verde	Cambodia	Cameroon	Canada	Cayman Isds	Central African Rep.	Chad	Chile	China
Afghanistan		Netweight (kg)	0	0	0	0	0	0	0	0	0		0	0			0	0		0	0			0	0	0	0		0		0	0	0	0	0		0		0	0	0	0	0		0	0	0
Albania		Netweight (kg)	0	0	0	0	0	0	0	0	0		0	0			0	0		0	0			0	0	0	0		0		0	0	0	0	0		0		0	0	0	0	0		0	0	0
Antarctica		Netweight (kg)	0	0	0	0	0	0	0	0	0		0	0			0	0		0	0			0	0	0	0		0		0	0	0	0	0		0		0	0	0	0	0		0	0	0
Algeria		Netweight (kg)	0	0	0	0	0	0	0	0	0		0	0			0	0		0	0		5.79561	0	0	0	0		0		0	0	0	0	0		0		0	0	0	0	0	22.8435	0	0	0		6.916
American Samoa		Netweight (kg)	0	0	0	0	0	0	0	0	0		0	0			0	0		0	0			0	0	0	0		0		0	0	0	0	0		0		0	0	0	0	0		0	0	0
Andorra		Netweight (kg)	0	0	0	0	0	0	0	0	0		0	0			0	0		0	0			0	0	0	0		0		0	0	0	0	0		0		0	0	0	0	0		0	0	0
Angola		Netweight (kg)	0	0	0	0	0	0	0	0	0		0	0			0	0		0	0		23.957	0	0	0	0		0		0	0	0	0	0		0		0	0	0	0	0		0	0	0
Antigua and Barbuda		Netweight (kg)	0	0	0	0	0	0	0	0	0		0	0			0	0		0	0			0	0	0	0		0		0	0	0	0	0		0		0	0	0	0	0		0	0	0
Azerbaijan		Netweight (kg)	0	0	0	0	0	0	0	0	0		0	0			0	0		0	0		11.0863	0	0	0	0		0		0	0	0	0	0	273879	0		0	0	0	0	0		0	0	0
Argentina		Netweight (kg)	0	0	0	0	0	0	0	0	0		0	0	3.1247e+06		0	0		0	0		0.013832	0	0	0	0		0		0	0	0	0	0	2.70088e+06	0		0	0	0	0	0	756.396	0	0	0	169.788	13424.5
Australia	139647872	Netweight (kg)	0	0	0	0	0	0	0	0	0		0	0		0.006916	0	0	421.876	0	0		2.88397	0	0	0	0		0		0	0	0	0	0		0		0	0	0	0	0	896.68	0	0	0		22711.4
Austria		Netweight (kg)	0	0	0	0	0	0	0	0	0		0	0			0	0		0	0		376.306	0	0	0	0		0	54665.9	0	0	0	0	0		0		0	0	0	0	0	34.5731	0	0	0		11.7779
Bahamas		Netweight (kg)	0	0	0	0	0	0	0	0	0		0	0			0	0		0	0			0	0	0	0		0		0	0	0	0	0		0		0	0	0	0	0		0	0	0
Bahrain		Netweight (kg)	0	0	0	0	0	0	0	0	0		0	0			0	0		0	0		12.4834	0	0	0	0		0		0	0	0	0	0		0		0	0	0	0	0		0	0	0
Bangladesh		Netweight (kg)	0	0	0	0	0	0	0	0	0		0	0			0	0		0	0		2.00564	0	0	0	0		0		0	0	0	0	0		0		0	0	0	0	0		0	0	0		4031.97
Armenia		Netweight (kg)	0	0	0	0	0	0	0	0	0		0	0			0	0		0	0			0	0	0	0		0		0	0	0	0	0	0.076076	0		0	0	0	0	0		0	0	0		1.24488
Barbados		Netweight (kg)	0	0	0	0	0	0	0	0	0		0	0			0	0		0	0			0	0	0	0		0		0	0	0	0	0		0		0	0	0	0	0		0	0	0
Belgium		Netweight (kg)	0	0	0	0	0	0	0	0	0		0	0		2843.27	0	0		0	0			0	0	0	0		0		0	0	0	0	0		0		0	0	0	0	0	146.965	0	0	0		1269.89
Bermuda		Netweight (kg)	0	0	0	0	0	0	0	0	0		0	0			0	0		0	0			0	0	0	0		0		0	0	0	0	0		0		0	0	0	0	0	8.40986	0	0	0
Bhutan		Netweight (kg)	0	0	0	0	0	0	0	0	0		0	0			0	0		0	0			0	0	0	0		0		0	0	0	0	0		0		0	0	0	0	0		0	0	0
Bolivia		Netweight (kg)	0	0	0	0	0	0	0	0	0		0	0			0	0		0	0			0	0	0	0		0		0	0	0	0	0	375.435	0		0	0	0	0	0		0	0	0		241.555
Bosnia Herzegovina	1729000	Netweight (kg)	0	0	0	0	0	0	0	0	0		0	0		166.766	0	0		0	0		6.29356	0	0	0	0		0		0	0	0	0	0	0.055328	0		0	0	0	0	0		0	0	0		0.3458
Botswana		Netweight (kg)	0	0	0	0	0	0	0	0	0		0	0			0	0		0	0			0	0	0	0		0		0	0	0	0	0		0		0	0	0	0	0		0	0	0
Bouvet Island		Netweight (kg)	0	0	0	0	0	0	0	0	0		0	0			0	0		0	0			0	0	0	0		0		0	0	0	0	0		0		0	0	0	0	0		0	0	0
Brazil	60169200	Netweight (kg)	0	0	0	0	0	0	0	0	0	8.9908	0	0	0.027664	18.7424	0	0	663.936	0	0		17.9747	0	0	0	0		0		0	0	0	0	0		0		0	0	0	0	0	4515.18	0	0	0	761.984	48459.4
Br. Antarctica Ter.		Netweight (kg)	0	0	0	0	0	0	0	0	0		0	0			0	0		0	0			0	0	0	0		0		0	0	0	0	0		0		0	0	0	0	0		0	0	0
Belize		Netweight (kg)	0	0	0	0	0	0	0	0	0		0	0		0.013832	0	0		0	0			0	0	0	0		0		0	0	0	0	0		0		0	0	0	0	0		0	0	0
Br. Indian Ocean Terr.		Netweight (kg)	0	0	0	0	0	0	0	0	0		0	0			0	0		0	0			0	0	0	0		0		0	0	0	0	0		0		0	0	0	0	0		0	0	0
Solomon Islands		Netweight (kg)	0	0	0	0	0	0	0	0	0		0	0			0	0		0	0			0	0	0	0		0		0	0	0	0	0		0		0	0	0	0	0		0	0	0
British Vergin Islands		Netweight (kg)	0	0	0	0	0	0	0	0	0		0	0			0	0		0	0			0	0	0	0		0		0	0	0	0	0		0		0	0	0	0	0		0	0	0
Brunei Darussalam		Netweight (kg)	0	0	0	0	0	0	0	0	0		0	0			0	0		0	0			0	0	0	0		0		0	0	0	0	0		0		0	0	0	0	0		0	0	0		252.296
Bulgaria		Netweight (kg)	0	0	0	0	0	0	0	0	0		0	0		9806.72	0	0		0	0		17.6496	0	0	0	0		0	158.722	0	0	0	0	0		0		0	0	0	0	0	8.80407	0	0	0		35.7419
Myanmar		Netweight (kg)	0	0	0	0	0	0	0	0	0		0	0			0	0		0	0			0	0	0	0		0		0	0	0	0	0		0		0	0	0	0	0		0	0	0		58.5024
Burundi		Netweight (kg)	0	0	0	0	0	0	0	0	0		0	0			0	0		0	0			0	0	0	0		0		0	0	0	0	0		0		0	0	0	0	0		0	0	0
Belarus		Netweight (kg)	0	0	0	0	0	0	0	0	0		0	0			0	0		0	0		27.2836	0	0	0	0		0	39660.5	0	0	0	0	0		0		0	0	0	0	0	41.1502	0	0	0		791.391
Cambodia		Netweight (kg)	0	0	0	0	0	0	0	0	0		0	0			0	0		0	0			0	0	0	0		0		0	0	0	0	0		0		0	0	0	0	0		0	0	0		958.143
Cameroon		Netweight (kg)	0	0	0	0	0	0	0	0	0		0	0			0	0		0	0		18.936	0	0	0	0		0		0	0	0	0	0	85945.1	0		0	0	0	0	0		0	0	0
Canada	10526152	Netweight (kg)	0	0	0	0	0	0	0	0	0		0	0	5.57021e+06	692.146	0	0		0	0		2.73874	0	0	0	0		0		0	0	0	0	0	1.96278e+07	0		0	0	0	0	0		0	0	0		24593.6
Cabo Verde		Netweight (kg)	0	0	0	0	0	0	0	0	0		0	0			0	0		0	0			0	0	0	0		0		0	0	0	0	0		0		0	0	0	0	0		0	0	0
Cayman Islands		Netweight (kg)	0	0	0	0	0	0	0	0	0		0	0			0	0		0	0			0	0	0	0		0		0	0	0	0	0		0		0	0	0	0	0		0	0	0
Central African Rep.		Netweight (kg)	0	0	0	0	0	0	0	0	0		0	0			0	0		0	0			0	0	0	0		0		0	0	0	0	0		0		0	0	0	0	0		0	0	0
Sri Lanka		Netweight (kg)	0	0	0	0	0	0	0	0	0		0	0			0	0		0	0			0	0	0	0		0		0	0	0	0	0		0		0	0	0	0	0		0	0	0		7.6076
Chad		Netweight (kg)	0	0	0	0	0	0	0	0	0		0	0			0	0		0	0			0	0	0	0		0		0	0	0	0	0		0		0	0	0	0	0		0	0	0
Chile		Netweight (kg)	0	0	0	0	0	0	0	0	0	1.71517	0	0			0	0		0	0		13.7974	0	0	0	0		0		0	0	0	0	0	0.988988	0		0	0	0	0	0	381.763	0	0	0		1511.53
China	5.0123e+08	Netweight (kg)	0	0	0	0	0	0	0	0	0		0	0	6.93343e+06	32.8925	0	0		0	0		88.4626	0	0	0	0		0		0	0	0	0	0	1.73592	0		0	0	0	0	0	4931.36	0	0	0
Christmas Islands		Netweight (kg)	0	0	0	0	0	0	0	0	0		0	0			0	0		0	0			0	0	0	0		0		0	0	0	0	0		0		0	0	0	0	0		0	0	0
Cocos Islands		Netweight (kg)	0	0	0	0	0	0	0	0	0		0	0			0	0		0	0			0	0	0	0		0		0	0	0	0	0		0		0	0	0	0	0		0	0	0
Colombia		Netweight (kg)	0	0	0	0	0	0	0	0	0		0	0			0	0		0	0		143.95	0	0	0	0		0		0	0	0	0	0	9215.81	0		0	0	0	0	0	0.013832	0	0	0		1630.2
Comoros		Netweight (kg)	0	0	0	0	0	0	0	0	0		0	0			0	0		0	0			0	0	0	0		0		0	0	0	0	0		0		0	0	0	0	0		0	0	0
Mayotte		Netweight (kg)	0	0	0	0	0	0	0	0	0		0	0			0	0		0	0			0	0	0	0		0		0	0	0	0	0		0		0	0	0	0	0		0	0	0
Congo		Netweight (kg)	0	0	0	0	0	0	0	0	0		0	0			0	0		0	0		4.50923	0	0	0	0		0		0	0	0	0	0		0		0	0	0	0	0		0	0	0
Dem. Rep. of the Congo		Netweight (kg)	0	0	0	0	0	0	0	0	0		0	0			0	0		0	0		2.96005	0	0	0	0		0		0	0	0	0	0		0		0	0	0	0	0		0	0	0
Cook Islands		Netweight (kg)	0	0	0	0	0	0	0	0	0		0	0			0	0		0	0			0	0	0	0		0		0	0	0	0	0		0		0	0	0	0	0		0	0	0
Costa Rica		Netweight (kg)	0	0	0	0	0	0	0	0	0		0	0			0	0		0	0			0	0	0	0		0		0	0	0	0	0	34.58	0		0	0	0	0	0	0.096824	0	0	0		10.5469
Croatia		Netweight (kg)	0	0	0	0	0	0	0	0	0		0	0		162.872	0	0		0	0		2.77332	0	0	0	0		0		0	0	0	0	0		0		0	0	0	0	0	0.006916	0	0	0		35.8249
Cuba		Netweight (kg)	0	0	0	0	0	0	0	0	0		0	0			0	0		0	0			0	0	0	0		0		0	0	0	0	0		0		0	0	0	0	0	119.591	0	0	0		3.94212
Cyprus		Netweight (kg)	0	0	0	0	0	0	0	0	0		0	0			0	0		0	0		0.006916	0	0	0	0		0		0	0	0	0	0		0		0	0	0	0	0		0	0	0
Czechia		Netweight (kg)	0	0	0	0	0	0	0	0	0		0	0		51.8977	0	0		0	0		23.5282	0	0	0	0		0	2216.62	0	0	0	0	0	0.20748	0		0	0	0	0	0	7.53152	0	0	0		342.549
Benin		Netweight (kg)	0	0	0	0	0	0	0	0	0		0	0			0	0		0	0			0	0	0	0		0		0	0	0	0	0		0		0	0	0	0	0		0	0	0
Denmark		Netweight (kg)	0	0	0	0	0	0	0	0	0		0	0			0	0		0	0		120.318	0	0	0	0		0		0	0	0	0	0		0		0	0	0	0	0	8.47902	0	0	0		630.221
Dominica		Netweight (kg)	0	0	0	0	0	0	0	0	0		0	0			0	0		0	0			0	0	0	0		0		0	0	0	0	0		0		0	0	0	0	0		0	0	0
Dominican Rep.		Netweight (kg)	0	0	0	0	0	0	0	0	0		0	0			0	0		0	0			0	0	0	0		0		0	0	0	0	0		0		0	0	0	0	0		0	0	0
Ecuador		Netweight (kg)	0	0	0	0	0	0	0	0	0		0	0			0	0		0	0			0	0	0	0		0		0	0	0	0	0	1807.29	0		0	0	0	0	0	0.27664	0	0	0		16.5846
El Salvador		Netweight (kg)	0	0	0	0	0	0	0	0	0		0	0			0	0		0	0			0	0	0	0		0		0	0	0	0	0		0		0	0	0	0	0		0	0	0
Equatorial Guinea		Netweight (kg)	0	0	0	0	0	0	0	0	0		0	0			0	0		0	0			0	0	0	0		0		0	0	0	0	0		0		0	0	0	0	0		0	0	0
Ethiopia		Netweight (kg)	0	0	0	0	0	0	0	0	0		0	0			0	0		0	0			0	0	0	0		0		0	0	0	0	0		0		0	0	0	0	0		0	0	0		103.74
Eritrea		Netweight (kg)	0	0	0	0	0	0	0	0	0		0	0			0	0		0	0			0	0	0	0		0		0	0	0	0	0		0		0	0	0	0	0		0	0	0
Estonia		Netweight (kg)	0	0	0	0	0	0	0	0	0		0	0			0	0		0	0		0.062244	0	0	0	0		0		0	0	0	0	0		0		0	0	0	0	0		0	0	0		20.748
Faeroe Islands		Netweight (kg)	0	0	0	0	0	0	0	0	0		0	0			0	0		0	0			0	0	0	0		0		0	0	0	0	0		0		0	0	0	0	0		0	0	0
Falkland Islands		Netweight (kg)	0	0	0	0	0	0	0	0	0		0	0			0	0		0	0			0	0	0	0		0		0	0	0	0	0		0		0	0	0	0	0		0	0	0
South Georgia and the South Sandwich Islands		Netweight (kg)	0	0	0	0	0	0	0	0	0		0	0			0	0		0	0			0	0	0	0		0		0	0	0	0	0		0		0	0	0	0	0		0	0	0
Fiji		Netweight (kg)	0	0	0	0	0	0	0	0	0		0	0	0.013832		0	0		0	0			0	0	0	0		0		0	0	0	0	0		0		0	0	0	0	0		0	0	0
Finland		Netweight (kg)	0	0	0	0	0	0	0	0	0		0	0			0	0		0	0		0.58786	0	0	0	0		0		0	0	0	0	0		0		0	0	0	0	0		0	0	0		0.1729
France	2074800	Netweight (kg)	0	0	0	0	0	0	0	0	0		0	0	147.47	244.584	0	0		0	0		3566.72	0	0	0	0		0	2661.9	0	0	0	0	0	1.3832	0		0	0	0	0	0	11036.8	0	0	0		1294.01
French Polynesia		Netweight (kg)	0	0	0	0	0	0	0	0	0		0	0			0	0		0	0			0	0	0	0		0		0	0	0	0	0		0		0	0	0	0	0		0	0	0
Fr. South Antarctic Terr.		Netweight (kg)	0	0	0	0	0	0	0	0	0		0	0			0	0		0	0			0	0	0	0		0		0	0	0	0	0		0		0	0	0	0	0		0	0	0
Djibouti		Netweight (kg)	0	0	0	0	0	0	0	0	0		0	0			0	0		0	0			0	0	0	0		0		0	0	0	0	0		0		0	0	0	0	0		0	0	0		1279.46
Gabon		Netweight (kg)	0	0	0	0	0	0	0	0	0		0	0			0	0		0	0		7.2618	0	0	0	0		0		0	0	0	0	0		0		0	0	0	0	0		0	0	0
Georgia		Netweight (kg)	0	0	0	0	0	0	0	0	0		0	0			0	0		0	0			0	0	0	0		0		0	0	0	0	0		0		0	0	0	0	0		0	0	0
Gambia		Netweight (kg)	0	0	0	0	0	0	0	0	0		0	0			0	0		0	0			0	0	0	0		0		0	0	0	0	0		0		0	0	0	0	0		0	0	0
State of Palestine		Netweight (kg)	0	0	0	0	0	0	0	0	0		0	0			0	0		0	0			0	0	0	0		0		0	0	0	0	0		0		0	0	0	0	0		0	0	0
Germany	13140400	Netweight (kg)	0	0	0	0	0	0	0	0	0		0	0	2105.87	59098.3	0	0		0	0		1636.3	0	0	0	0		0	8891.76	0	0	0	0	0	63765.1	0		0	0	0	0	0	765.138	0	0	0		156631
Ghana		Netweight (kg)	0	0	0	0	0	0	0	0	0		0	0			0	0		0	0		2.28228	0	0	0	0		0		0	0	0	0	0		0		0	0	0	0	0		0	0	0		60754.6
Gibraltar		Netweight (kg)	0	0	0	0	0	0	0	0	0		0	0			0	0		0	0			0	0	0	0		0		0	0	0	0	0		0		0	0	0	0	0		0	0	0
Kiribati		Netweight (kg)	0	0	0	0	0	0	0	0	0		0	0			0	0		0	0			0	0	0	0		0		0	0	0	0	0		0		0	0	0	0	0		0	0	0
Greece	5740280	Netweight (kg)	0	0	0	0	0	0	0	0	0		0	0			0	0		0	0		0.76076	0	0	0	0		0		0	0	0	0	0		0		0	0	0	0	0	4.76512	0	0	0		326.892
Greenland		Netweight (kg)	0	0	0	0	0	0	0	0	0		0	0			0	0		0	0			0	0	0	0		0		0	0	0	0	0		0		0	0	0	0	0		0	0	0
Grenada		Netweight (kg)	0	0	0	0	0	0	0	0	0		0	0			0	0		0	0			0	0	0	0		0		0	0	0	0	0		0		0	0	0	0	0		0	0	0
Guam		Netweight (kg)	0	0	0	0	0	0	0	0	0		0	0			0	0		0	0			0	0	0	0		0		0	0	0	0	0		0		0	0	0	0	0		0	0	0
Guatemala		Netweight (kg)	0	0	0	0	0	0	0	0	0		0	0			0	0		0	0			0	0	0	0		0		0	0	0	0	0	0.006916	0		0	0	0	0	0		0	0	0
Guinea	2545088	Netweight (kg)	0	0	0	0	0	0	0	0	0		0	0			0	0		0	0			0	0	0	0		0		0	0	0	0	0		0		0	0	0	0	0		0	0	0
Guyana		Netweight (kg)	0	0	0	0	0	0	0	0	0		0	0			0	0		0	0			0	0	0	0		0		0	0	0	0	0		0		0	0	0	0	0		0	0	0
Haiti		Netweight (kg)	0	0	0	0	0	0	0	0	0		0	0			0	0		0	0			0	0	0	0		0		0	0	0	0	0		0		0	0	0	0	0		0	0	0
Heard Islands and Mc Donald Islands		Netweight (kg)	0	0	0	0	0	0	0	0	0		0	0			0	0		0	0			0	0	0	0		0		0	0	0	0	0		0		0	0	0	0	0		0	0	0
Holy Sea		Netweight (kg)	0	0	0	0	0	0	0	0	0		0	0			0	0		0	0			0	0	0	0		0		0	0	0	0	0		0		0	0	0	0	0		0	0	0
Honduras		Netweight (kg)	0	0	0	0	0	0	0	0	0		0	0			0	0		0	0			0	0	0	0		0		0	0	0	0	0	0.062244	0		0	0	0	0	0		0	0	0		0.318136
China, Hong Kong SAR		Netweight (kg)	0	0	0	0	0	0	0	0	0		0	0			0	0		0	0		3.36809	0	0	0	0		0		0	0	0	0	0		0		0	0	0	0	0		0	0	0		977.929
Hungary	1867320	Netweight (kg)	0	0	0	0	0	0	0	0	0		0	0		0.297388	0	0		0	0		40.7283	0	0	0	0		0	188490	0	0	0	0	0		0		0	0	0	0	0		0	0	0		143.258
Iceland		Netweight (kg)	0	0	0	0	0	0	0	0	0		0	0	3.53186e+06		0	0		0	0		0.152152	0	0	0	0		0		0	0	0	0	0	2.56658e+06	0		0	0	0	0	0		0	0	0		209278
Indonesia	6916000	Netweight (kg)	0	0	0	0	0	0	0	0	0		0	0	2.88772e+06	58.8137	0	0	1141.14	0	0		1.47311	0	0	0	0		0		0	0	0	0	0		0		0	0	0	0	0	62.4376	0	0	0		46904.8
Iran	1729000	Netweight (kg)	0	0	0	0	0	0	0	0	0		0	0			0	0		0	0		172.9	0	0	0	0		0		0	0	0	0	0		0	318.136	0	0	0	0	0		0	0	0		17864.3
Iraq		Netweight (kg)	0	0	0	0	0	0	0	0	0		0	0			0	0		0	0		3.1537	0	0	0	0		0		0	0	0	0	0	0.013832	0		0	0	0	0	0		0	0	0		8.50668
Ireland	13091988	Netweight (kg)	0	0	0	0	0	0	0	0	0		0	0			0	0		0	0		25.3956	0	0	0	0		0		0	0	0	0	0		0		0	0	0	0	0	0.387296	0	0	0		412.844
Israel		Netweight (kg)	0	0	0	0	0	0	0	0	0		0	0		506.597	0	0		0	0		173.184	0	0	0	0		0		0	0	0	0	0	3469.25	0		0	0	0	0	0		0	0	0		1295.49
Italy		Netweight (kg)	0	0	0	0	0	0	0	0	0		0	0		45315.3	0	0		0	0		4102.29	0	0	0	0		0	88797.6	0	0	0	0	0	2678.73	0	1842.55	0	0	0	0	0	222.979	0	0	0		4946.16
Cote dIvoire		Netweight (kg)	0	0	0	0	0	0	0	0	0		0	0			0	0		0	0			0	0	0	0		0		0	0	0	0	0		0		0	0	0	0	0		0	0	0
Jamaica	1.50285e+07	Netweight (kg)	0	0	0	0	0	0	0	0	0		0	0			0	0		0	0			0	0	0	0		0		0	0	0	0	0		0		0	0	0	0	0		0	0	0
Japan	138320	Netweight (kg)	0	0	0	0	0	0	0	0	0		0	0	292541	13.0851	0	0		0	0		26.0318	0	0	0	0		0		0	0	0	0	0	46142.9	0		0	0	0	0	0	2318.39	0	0	0		86931.9
Kazakhstan	10374000	Netweight (kg)	0	0	0	0	0	0	0	0	0		0	0	1.99181		0	0		0	0		6.92983	0	0	0	0		0		0	0	0	0	0		0		0	0	0	0	0	0.013832	0	0	0		250.899
Jordan		Netweight (kg)	0	0	0	0	0	0	0	0	0		0	0			0	0		0	0		16.7298	0	0	0	0		0		0	0	0	0	0		0		0	0	0	0	0		0	0	0		20.748
Kenya		Netweight (kg)	0	0	0	0	0	0	0	0	0		0	0			0	0		0	0		0.72618	0	0	0	0		0		0	0	0	0	0		0		0	0	0	0	0		0	0	0		255.892
Dem. Peoples Rep. of Korea		Netweight (kg)	0	0	0	0	0	0	0	0	0		0	0			0	0		0	0			0	0	0	0		0		0	0	0	0	0		0		0	0	0	0	0		0	0	0		9014.71
Rep. of Korea		Netweight (kg)	0	0	0	0	0	0	0	0	0		0	0	244325	276.64	0	0	0.027664	0	0		210.544	0	0	0	0	0.041496	0		0	0	0	0	0	7286.33	0		0	0	0	0	0	3192.18	0	0	0		119341
Kuwait		Netweight (kg)	0	0	0	0	0	0	0	0	0		0	0			0	0	145.236	0	0		73.441	0	0	0	0		0		0	0	0	0	0		0		0	0	0	0	0		0	0	0		102.862
Kyrgyzstanan		Netweight (kg)	0	0	0	0	0	0	0	0	0		0	0			0	0		0	0			0	0	0	0		0		0	0	0	0	0		0		0	0	0	0	0		0	0	0		189.913
Lao Peoples Dem. Rep.		Netweight (kg)	0	0	0	0	0	0	0	0	0		0	0			0	0		0	0			0	0	0	0		0		0	0	0	0	0		0		0	0	0	0	0		0	0	0		29.0472
Lebanon		Netweight (kg)	0	0	0	0	0	0	0	0	0		0	0			0	0		0	0			0	0	0	0		0		0	0	0	0	0		0		0	0	0	0	0		0	0	0		124.488
Lesotho		Netweight (kg)	0	0	0	0	0	0	0	0	0		0	0			0	0		0	0			0	0	0	0		0		0	0	0	0	0		0		0	0	0	0	0		0	0	0
Latvia		Netweight (kg)	0	0	0	0	0	0	0	0	0		0	0		0.131404	0	0		0	0		0.027664	0	0	0	0		0		0	0	0	0	0	931858	0		0	0	0	0	0		0	0	0		67.7768
Liberia		Netweight (kg)	0	0	0	0	0	0	0	0	0		0	0			0	0		0	0			0	0	0	0		0		0	0	0	0	0		0		0	0	0	0	0		0	0	0		1.729
Libya		Netweight (kg)	0	0	0	0	0	0	0	0	0		0	0			0	0		0	0		2.55892	0	0	0	0		0		0	0	0	0	0		0		0	0	0	0	0		0	0	0
Lithuania		Netweight (kg)	0	0	0	0	0	0	0	0	0		0	0		0.131404	0	0		0	0		0.020748	0	0	0	0		0		0	0	0	0	0		0		0	0	0	0	0		0	0	0		32.2839
Luxembourg		Netweight (kg)	0	0	0	0	0	0	0	0	0		0	0			0	0		0	0		63.4266	0	0	0	0		0		0	0	0	0	0	0.165984	0		0	0	0	0	0		0	0	0		0.013832
China, Macao SAR		Netweight (kg)	0	0	0	0	0	0	0	0	0		0	0			0	0		0	0			0	0	0	0		0		0	0	0	0	0		0		0	0	0	0	0		0	0	0		774.592
Madagascar		Netweight (kg)	0	0	0	0	0	0	0	0	0		0	0			0	0		0	0			0	0	0	0		0		0	0	0	0	0		0		0	0	0	0	0	175.86	0	0	0
Malawi		Netweight (kg)	0	0	0	0	0	0	0	0	0		0	0			0	0		0	0			0	0	0	0		0		0	0	0	0	0		0		0	0	0	0	0		0	0	0
Malaysia		Netweight (kg)	0	0	0	0	0	0	0	0	0		0	0	3.30473e+06	3.49258	0	0		0	0		0.082992	0	0	0	0		0		0	0	0	0	0		0		0	0	0	0	0	717.991	0	0	0		387300
Maldives		Netweight (kg)	0	0	0	0	0	0	0	0	0		0	0			0	0		0	0			0	0	0	0		0		0	0	0	0	0		0		0	0	0	0	0		0	0	0
Mali		Netweight (kg)	0	0	0	0	0	0	0	0	0		0	0			0	0		0	0			0	0	0	0		0		0	0	0	0	0		0		0	0	0	0	0		0	0	0
Malta		Netweight (kg)	0	0	0	0	0	0	0	0	0		0	0			0	0		0	0		2.33069	0	0	0	0		0		0	0	0	0	0		0		0	0	0	0	0		0	0	0
Mauritania		Netweight (kg)	0	0	0	0	0	0	0	0	0		0	0			0	0		0	0			0	0	0	0		0		0	0	0	0	0		0		0	0	0	0	0		0	0	0
Mauritius		Netweight (kg)	0	0	0	0	0	0	0	0	0		0	0			0	0		0	0			0	0	0	0		0		0	0	0	0	0		0		0	0	0	0	0		0	0	0
Mexico		Netweight (kg)	0	0	0	0	0	0	0	0	0		0	0	23.9294		0	0		0	0		86.4984	0	0	0	0		0	143.991	0	0	0	0	0	88397	0		0	0	0	0	0	30.3267	0	0	0	103.705	945.071
Mongolia		Netweight (kg)	0	0	0	0	0	0	0	0	0		0	0			0	0		0	0			0	0	0	0		0		0	0	0	0	0		0		0	0	0	0	0		0	0	0		1.9019
Rep. of Moldova		Netweight (kg)	0	0	0	0	0	0	0	0	0		0	0			0	0		0	0			0	0	0	0		0		0	0	0	0	0		0		0	0	0	0	0		0	0	0
Montenegro		Netweight (kg)	0	0	0	0	0	0	0	0	0		0	0			0	0		0	0			0	0	0	0		0	213431	0	0	0	0	0		0		0	0	0	0	0		0	0	0
Monserrat		Netweight (kg)	0	0	0	0	0	0	0	0	0		0	0			0	0		0	0			0	0	0	0		0		0	0	0	0	0		0		0	0	0	0	0		0	0	0
Morocco		Netweight (kg)	0	0	0	0	0	0	0	0	0		0	0			0	0		0	0		1.98489	0	0	0	0		0		0	0	0	0	0		0		0	0	0	0	0	0.650104	0	0	0		1249.3
Mozambique		Netweight (kg)	0	0	0	0	0	0	0	0	0		0	0	6.97492e+06		0	0		0	0			0	0	0	0		0		0	0	0	0	0		0		0	0	0	0	0		0	0	0		373.464
Oman		Netweight (kg)	0	0	0	0	0	0	0	0	0		0	0			0	0		0	0		49.6223	0	0	0	0		0		0	0	0	0	0		0		0	0	0	0	0		0	0	0		10.0282
Namibia		Netweight (kg)	0	0	0	0	0	0	0	0	0		0	0			0	0		0	0			0	0	0	0		0		0	0	0	0	0		0		0	0	0	0	0		0	0	0
Nauru		Netweight (kg)	0	0	0	0	0	0	0	0	0		0	0			0	0		0	0			0	0	0	0		0		0	0	0	0	0		0		0	0	0	0	0		0	0	0
Nepal		Netweight (kg)	0	0	0	0	0	0	0	0	0		0	0			0	0		0	0			0	0	0	0		0		0	0	0	0	0		0		0	0	0	0	0		0	0	0
Netherlands		Netweight (kg)	0	0	0	0	0	0	0	0	0		0	0		525.505	0	0		0	0		2079.57	0	0	0	0		0		0	0	0	0	0	159735	0	77.2448	0	0	0	0	0	176.877	0	0	0		3191.42
Curacao		Netweight (kg)	0	0	0	0	0	0	0	0	0		0	0			0	0		0	0			0	0	0	0		0		0	0	0	0	0		0		0	0	0	0	0		0	0	0
Aruba		Netweight (kg)	0	0	0	0	0	0	0	0	0		0	0			0	0		0	0			0	0	0	0		0		0	0	0	0	0		0		0	0	0	0	0		0	0	0
Saint Maarten		Netweight (kg)	0	0	0	0	0	0	0	0	0		0	0			0	0		0	0			0	0	0	0		0		0	0	0	0	0		0		0	0	0	0	0		0	0	0
Bonaire		Netweight (kg)	0	0	0	0	0	0	0	0	0		0	0			0	0		0	0			0	0	0	0		0		0	0	0	0	0		0		0	0	0	0	0		0	0	0
New Caledonia		Netweight (kg)	0	0	0	0	0	0	0	0	0		0	0			0	0		0	0		1.00282	0	0	0	0		0		0	0	0	0	0		0		0	0	0	0	0		0	0	0
Vanatu		Netweight (kg)	0	0	0	0	0	0	0	0	0		0	0			0	0		0	0			0	0	0	0		0		0	0	0	0	0		0		0	0	0	0	0		0	0	0
New Zealand		Netweight (kg)	0	0	0	0	0	0	0	0	0		0	0	4.7351e+06		0	0		0	0		1.4247	0	0	0	0		0		0	0	0	0	0	0.401128	0		0	0	0	0	0	8.84556	0	0	0		1003.07
Nicaragua		Netweight (kg)	0	0	0	0	0	0	0	0	0		0	0			0	0		0	0			0	0	0	0		0		0	0	0	0	0	0.594776	0		0	0	0	0	0		0	0	0
Niger		Netweight (kg)	0	0	0	0	0	0	0	0	0		0	0			0	0		0	0			0	0	0	0		0		0	0	0	0	0		0		0	0	0	0	0		0	0	0		32.851
Nigeria		Netweight (kg)	0	0	0	0	0	0	0	0	0		0	0			0	0		0	0		0.082992	0	0	0	0		0		0	0	0	0	0		0		0	0	0	0	0	8299.2	0	0	0		1184.73
Niue		Netweight (kg)	0	0	0	0	0	0	0	0	0		0	0			0	0		0	0			0	0	0	0		0		0	0	0	0	0		0		0	0	0	0	0		0	0	0
Norfolk Islands		Netweight (kg)	0	0	0	0	0	0	0	0	0		0	0			0	0		0	0			0	0	0	0		0		0	0	0	0	0		0		0	0	0	0	0		0	0	0
Norway		Netweight (kg)	0	0	0	0	0	0	0	0	0		0	0	1.27075e+06		0	0		0	0		146460	0	0	0	0		0		0	0	0	0	0	1.14851e+07	0		0	0	0	0	0		0	0	0		507377
Northern Mariana Islands		Netweight (kg)	0	0	0	0	0	0	0	0	0		0	0			0	0		0	0			0	0	0	0		0		0	0	0	0	0		0		0	0	0	0	0		0	0	0
United States Minor Outlying Islands		Netweight (kg)	0	0	0	0	0	0	0	0	0		0	0			0	0		0	0			0	0	0	0		0		0	0	0	0	0		0		0	0	0	0	0		0	0	0
FS Micronesia		Netweight (kg)	0	0	0	0	0	0	0	0	0		0	0			0	0		0	0			0	0	0	0		0		0	0	0	0	0		0		0	0	0	0	0		0	0	0
Marshall Islands		Netweight (kg)	0	0	0	0	0	0	0	0	0		0	0			0	0		0	0			0	0	0	0		0		0	0	0	0	0		0		0	0	0	0	0		0	0	0
Palau		Netweight (kg)	0	0	0	0	0	0	0	0	0		0	0			0	0		0	0			0	0	0	0		0		0	0	0	0	0		0		0	0	0	0	0		0	0	0
Pakistan		Netweight (kg)	0	0	0	0	0	0	0	0	0		0	0			0	0		0	0		31.0113	0	0	0	0		0		0	0	0	0	0	975.405	0		0	0	0	0	0	113.256	0	0	0		3381.45
Panama		Netweight (kg)	0	0	0	0	0	0	0	0	0		0	0			0	0		0	0			0	0	0	0		0		0	0	0	0	0	0.13832	0		0	0	0	0	0		0	0	0
Papua New Guinea		Netweight (kg)	0	0	0	0	0	0	0	0	0		0	0			0	0		0	0			0	0	0	0		0		0	0	0	0	0		0		0	0	0	0	0		0	0	0
Paraguay		Netweight (kg)	0	0	0	0	0	0	0	0	0		0	0			0	0		0	0			0	0	0	0		0		0	0	0	0	0	44.1172	0		0	0	0	0	0		0	0	0		11.2731
Peru		Netweight (kg)	0	0	0	0	0	0	0	0	0		0	0			0	0		0	0		14.4821	0	0	0	0		0		0	0	0	0	0	438.371	0		0	0	0	0	0	0.567112	0	0	0	13.9703	324.699
Philippines		Netweight (kg)	0	0	0	0	0	0	0	0	0		0	0	0.165984		0	0		0	0		14.2954	0	0	0	0		0		0	0	0	0	0		0		0	0	0	0	0	2.67649	0	0	0		1644.51
Pitcairn		Netweight (kg)	0	0	0	0	0	0	0	0	0		0	0			0	0		0	0			0	0	0	0		0		0	0	0	0	0		0		0	0	0	0	0		0	0	0
Poland		Netweight (kg)	0	0	0	0	0	0	0	0	0		0	0		185.314	0	0		0	0		210.814	0	0	0	0		0	96680.3	0	0	0	0	0		0		0	0	0	0	0		0	0	0		258.548
Portugal		Netweight (kg)	0	0	0	0	0	0	0	0	0		0	0	0.8645	0.179816	0	0		0	0		0.221312	0	0	0	0		0		0	0	0	0	0		0		0	0	0	0	0		0	0	0		9.01155
Guinea-Bissau		Netweight (kg)	0	0	0	0	0	0	0	0	0		0	0			0	0		0	0			0	0	0	0		0		0	0	0	0	0		0		0	0	0	0	0		0	0	0
Timor-Leste		Netweight (kg)	0	0	0	0	0	0	0	0	0		0	0			0	0		0	0			0	0	0	0		0		0	0	0	0	0		0		0	0	0	0	0		0	0	0
Qatar		Netweight (kg)	0	0	0	0	0	0	0	0	0		0	0			0	0		0	0			0	0	0	0		0		0	0	0	0	0	2.15331e+06	0		0	0	0	0	0	19.1642	0	0	0		20.5958
Romania	3188276	Netweight (kg)	0	0	0	0	0	0	0	0	0		0	0		6144.23	0	0		0	0		63.0048	0	0	0	0		0	1909.29	0	0	0	0	0		0	0.1729	0	0	0	0	0	0.013832	0	0	0		38.2178
Russian Federation	19053580	Netweight (kg)	0	0	0	0	0	0	0	0	0		0	0	8.73824e+06	0.186732	0	0		0	0	70.4187	24.7662	0	0	0	0		0		0	0	0	0	0	2.98758e+06	0		0	0	0	0	0	557.45	0	0	0		168281
Rwanda		Netweight (kg)	0	0	0	0	0	0	0	0	0		0	0			0	0		0	0			0	0	0	0		0		0	0	0	0	0		0		0	0	0	0	0		0	0	0
Saint Bartelemy		Netweight (kg)	0	0	0	0	0	0	0	0	0		0	0			0	0		0	0			0	0	0	0		0		0	0	0	0	0		0		0	0	0	0	0		0	0	0
Saint Helena		Netweight (kg)	0	0	0	0	0	0	0	0	0		0	0			0	0		0	0			0	0	0	0		0		0	0	0	0	0		0		0	0	0	0	0		0	0	0
Saint Kitts and Nevis		Netweight (kg)	0	0	0	0	0	0	0	0	0		0	0			0	0		0	0			0	0	0	0		0		0	0	0	0	0		0		0	0	0	0	0		0	0	0
Anguilla		Netweight (kg)	0	0	0	0	0	0	0	0	0		0	0			0	0		0	0			0	0	0	0		0		0	0	0	0	0		0		0	0	0	0	0		0	0	0
Saint Lucia		Netweight (kg)	0	0	0	0	0	0	0	0	0		0	0			0	0		0	0			0	0	0	0		0		0	0	0	0	0		0		0	0	0	0	0		0	0	0
Saint Pierre and Miquelon		Netweight (kg)	0	0	0	0	0	0	0	0	0		0	0			0	0		0	0			0	0	0	0		0		0	0	0	0	0		0		0	0	0	0	0		0	0	0
Saint Vincent and the Grenadines		Netweight (kg)	0	0	0	0	0	0	0	0	0		0	0			0	0		0	0			0	0	0	0		0		0	0	0	0	0		0		0	0	0	0	0		0	0	0
San Marino		Netweight (kg)	0	0	0	0	0	0	0	0	0		0	0			0	0		0	0			0	0	0	0		0		0	0	0	0	0		0		0	0	0	0	0		0	0	0
Sao Tome and Principe		Netweight (kg)	0	0	0	0	0	0	0	0	0		0	0			0	0		0	0			0	0	0	0		0		0	0	0	0	0		0		0	0	0	0	0		0	0	0
Saudi Arabia	12718524	Netweight (kg)	0	0	0	0	0	0	0	0	0		0	0			0	0		0	0		44.1794	0	0	0	0		0		0	0	0	0	0		0		0	0	0	0	0	2888.6	0	0	0		1045.84
Senegal		Netweight (kg)	0	0	0	0	0	0	0	0	0		0	0			0	0		0	0			0	0	0	0		0		0	0	0	0	0		0		0	0	0	0	0		0	0	0		1279.63
Serbia		Netweight (kg)	0	0	0	0	0	0	0	0	0		0	0		6.916	0	0		0	0		0.982072	0	0	0	0		0	4039.74	0	0	0	0	0	0.062244	0	49.2004	0	0	0	0	0		0	0	0		50.1825
Seychelles		Netweight (kg)	0	0	0	0	0	0	0	0	0		0	0			0	0		0	0			0	0	0	0		0		0	0	0	0	0		0		0	0	0	0	0		0	0	0
Sierra Leone		Netweight (kg)	0	0	0	0	0	0	0	0	0		0	0		0.10374	0	0		0	0			0	0	0	0		0		0	0	0	0	0		0		0	0	0	0	0		0	0	0
India	46268040	Netweight (kg)	0	0	0	0	0	0	0	0	0	0.006916	0	0	7.63088e+06	478.055	0	0	40320.5	0	0		4247.06	0	0	0	0		0		0	0	0	0	0	362.398	0		0	0	0	0	0	28796	0	0	0		380889
Singapore		Netweight (kg)	0	0	0	0	0	0	0	0	0		0	0	0.850668	9.3366	0	0		0	0		65.6951	0	0	0	0		0		0	0	0	0	0	0.179816	0		0	0	0	0	0	449.395	0	0	0		9423.09
Slovakia		Netweight (kg)	0	0	0	0	0	0	0	0	0		0	0		3.45108	0	0		0	0		2.10938	0	0	0	0		0	34394.7	0	0	0	0	0		0		0	0	0	0	0		0	0	0		55425.4
Viet Nam	9461088	Netweight (kg)	0	0	0	0	0	0	0	0	0		0	0		53.6612	0	0		0	0		6.92292	0	0	0	0		0		0	0	0	0	0		0		0	0	0	0	0	81.4359	0	0	0		24654.8
Slovenia		Netweight (kg)	0	0	0	0	0	0	0	0	0		0	0		62.1541	0	0		0	0		7.08198	0	0	0	0		0	531427	0	0	0	0	0		0		0	0	0	0	0	1298.12	0	0	0		775.892
Somalia		Netweight (kg)	0	0	0	0	0	0	0	0	0		0	0			0	0		0	0			0	0	0	0		0		0	0	0	0	0		0		0	0	0	0	0		0	0	0
South Africa		Netweight (kg)	0	0	0	0	0	0	0	0	0		0	0	1.00846e+07		0	0		0	0		18.113	0	0	0	0		0		0	0	0	0	0	0.013832	0		0	0	0	0	0		0	0	0		1476.44
Zimbabwe		Netweight (kg)	0	0	0	0	0	0	0	0	0		0	0			0	0		0	0			0	0	0	0		0		0	0	0	0	0		0		0	0	0	0	0		0	0	0		1718.33
Spain	11031020	Netweight (kg)	0	0	0	0	0	0	0	0	0		0	0	0.463372	214.396	0	0		0	0		40.8182	0	0	0	0		0		0	0	0	0	0	152.152	0		0	0	0	0	0		0	0	0		6760.01
South Sudan		Netweight (kg)	0	0	0	0	0	0	0	0	0		0	0			0	0		0	0			0	0	0	0		0		0	0	0	0	0		0		0	0	0	0	0		0	0	0
Sudan		Netweight (kg)	0	0	0	0	0	0	0	0	0		0	0			0	0		0	0			0	0	0	0		0		0	0	0	0	0		0		0	0	0	0	0		0	0	0
Western Sahara		Netweight (kg)	0	0	0	0	0	0	0	0	0		0	0			0	0		0	0			0	0	0	0		0		0	0	0	0	0		0		0	0	0	0	0		0	0	0
Suriname		Netweight (kg)	0	0	0	0	0	0	0	0	0		0	0			0	0		0	0			0	0	0	0		0		0	0	0	0	0		0		0	0	0	0	0		0	0	0
Swaziland		Netweight (kg)	0	0	0	0	0	0	0	0	0		0	0			0	0		0	0			0	0	0	0		0		0	0	0	0	0		0		0	0	0	0	0		0	0	0
Sweden		Netweight (kg)	0	0	0	0	0	0	0	0	0		0	0		31606.4	0	0		0	0		34.2549	0	0	0	0		0		0	0	0	0	0		0		0	0	0	0	0		0	0	0		50.2724
Switzerland		Netweight (kg)	0	0	0	0	0	0	0	0	0		0	0	0.574028	0.975156	0	0		0	0		9.74464	0	0	0	0		0		0	0	0	0	0		0		0	0	0	0	0	75.3706	0	0	0		26.8756
Syria		Netweight (kg)	0	0	0	0	0	0	0	0	0		0	0			0	0		0	0			0	0	0	0		0		0	0	0	0	0		0		0	0	0	0	0		0	0	0
Tajikistan		Netweight (kg)	0	0	0	0	0	0	0	0	0		0	0			0	0		0	0			0	0	0	0		0		0	0	0	0	0		0		0	0	0	0	0		0	0	0		10.374
Thailand		Netweight (kg)	0	0	0	0	0	0	0	0	0		0	0	11.5912	1.4247	0	0		0	0		3.99053	0	0	0	0		0		0	0	0	0	0		0		0	0	0	0	0	3.65165	0	0	0		17947.9
Togo		Netweight (kg)	0	0	0	0	0	0	0	0	0		0	0			0	0		0	0			0	0	0	0		0		0	0	0	0	0		0		0	0	0	0	0		0	0	0
Tokelau		Netweight (kg)	0	0	0	0	0	0	0	0	0		0	0			0	0		0	0			0	0	0	0		0		0	0	0	0	0		0		0	0	0	0	0		0	0	0
Tonga		Netweight (kg)	0	0	0	0	0	0	0	0	0		0	0			0	0		0	0			0	0	0	0		0		0	0	0	0	0		0		0	0	0	0	0		0	0	0
Trinidad and Tobago		Netweight (kg)	0	0	0	0	0	0	0	0	0		0	0			0	0		0	0			0	0	0	0		0		0	0	0	0	0		0		0	0	0	0	0		0	0	0
United Arab Emirates	7.6076e+06	Netweight (kg)	0	0	0	0	0	0	0	0	0		0	0	2.93629e+07	6761.14	0	0	6884.31	0	0		9.32968	0	0	0	0		0		0	0	0	0	0	223.145	0		0	0	0	0	0	1.3417	0	0	0		366392
Tunisia		Netweight (kg)	0	0	0	0	0	0	0	0	0		0	0		0.020748	0	0		0	0		0.020748	0	0	0	0		0		0	0	0	0	0		0		0	0	0	0	0		0	0	0		5981.59
Turkey	2074800	Netweight (kg)	0	0	0	0	0	0	0	0	0		0	0		0.221312	0	0		0	0		67.1751	0	0	0	0		0	8679.84	0	0	0	0	0		0		0	0	0	0	0		0	0	0		7787.4
Turkmenistan		Netweight (kg)	0	0	0	0	0	0	0	0	0		0	0			0	0		0	0			0	0	0	0		0		0	0	0	0	0		0		0	0	0	0	0		0	0	0
Turks and Caicos Islands		Netweight (kg)	0	0	0	0	0	0	0	0	0		0	0			0	0		0	0			0	0	0	0		0		0	0	0	0	0		0		0	0	0	0	0		0	0	0
Tuvalu		Netweight (kg)	0	0	0	0	0	0	0	0	0		0	0			0	0		0	0			0	0	0	0		0		0	0	0	0	0		0		0	0	0	0	0		0	0	0
Uganda		Netweight (kg)	0	0	0	0	0	0	0	0	0		0	0			0	0		0	0		2.00564	0	0	0	0		0		0	0	0	0	0		0		0	0	0	0	0		0	0	0
Ukraine	11688040	Netweight (kg)	0	0	0	0	0	0	0	0	0		0	0			0	0		0	0	20.748	31.6407	0	0	0	0		0		0	0	0	0	0		0		0	0	0	0	0		0	0	0		802.277
TFYR of Macedonia		Netweight (kg)	0	0	0	0	0	0	0	0	0		0	0			0	0		0	0		1.86732	0	0	0	0		0	300.984	0	0	0	0	0		0		0	0	0	0	0		0	0	0		1251.04
Egypt		Netweight (kg)	0	0	0	0	0	0	0	0	0		0	0			0	0		0	0		26.1494	0	0	0	0		0		0	0	0	0	0	431696	0		0	0	0	0	0	138.32	0	0	0		145.796
United Kingdom		Netweight (kg)	0	0	0	0	0	0	0	0	0		0	0		742.225	0	0		0	0		599.555	0	0	0	0		0		0	0	0	0	0		0		0	0	0	0	0	207.528	0	0	0		5780.46
United Rep. of Tanzania		Netweight (kg)	0	0	0	0	0	0	0	0	0		0	0			0	0		0	0			0	0	0	0		0		0	0	0	0	0		0		0	0	0	0	0		0	0	0		704.45
USA	9751560	Netweight (kg)	0	0	0	0	0	0	0	0	0		0	0	3.17106e+06	792.525	0	0		0	0		179.263	0	0	0	0		0		0	0	0	0	0	5.85538e+06	0		0	0	0	0	0	222049	0	0	0		192631
Burkina Faso		Netweight (kg)	0	0	0	0	0	0	0	0	0		0	0			0	0		0	0			0	0	0	0		0		0	0	0	0	0		0		0	0	0	0	0		0	0	0
Uruguay		Netweight (kg)	0	0	0	0	0	0	0	0	0	1.3832	0	0			0	0		0	0			0	0	0	0		0		0	0	0	0	0	38.8333	0		0	0	0	0	0		0	0	0
Uzbeskistan		Netweight (kg)	0	0	0	0	0	0	0	0	0		0	0			0	0		0	0			0	0	0	0		0		0	0	0	0	0		0		0	0	0	0	0	6365.56	0	0	0		6682.4
Venezuela		Netweight (kg)	0	0	0	0	0	0	0	0	0		0	0			0	0		0	0			0	0	0	0		0		0	0	0	0	0	7860.45	0		0	0	0	0	0		0	0	0
Wallis and Futuna Islands		Netweight (kg)	0	0	0	0	0	0	0	0	0		0	0			0	0		0	0			0	0	0	0		0		0	0	0	0	0		0		0	0	0	0	0		0	0	0
Samoa		Netweight (kg)	0	0	0	0	0	0	0	0	0		0	0			0	0		0	0			0	0	0	0		0		0	0	0	0	0		0		0	0	0	0	0		0	0	0
Yemen		Netweight (kg)	0	0	0	0	0	0	0	0	0		0	0			0	0		0	0		0.926744	0	0	0	0		0		0	0	0	0	0		0		0	0	0	0	0		0	0	0
Zambia		Netweight (kg)	0	0	0	0	0	0	0	0	0		0	0			0	0		0	0			0	0	0	0		0		0	0	0	0	0		0		0	0	0	0	0		0	0	0		3.458
total	918790600	Netweight (kg)
References:
USGS, 2021. Bauxite and Alumina [advanced release] - 2019 Minerals Yearbook (U.S. Geological Survey, 2020).
IEA, 2020. Global EV Outlook 2020, in I.E. Agency (ed.), (Paris).
Khoday, T., 2019. Aluminium - Base Metals. https://fyers.in/school-of-stocks/chapter/commodities/aluminium.html (accessed 10/11/2021).
Sauvage, J., 2019. Measuring distortions in international markets - The aluminium value chain, in OECD (ed.).
Woodford, C., 2021. Aluminium. https://www.explainthatstuff.com/aluminum.html (accessed 22/11/2021).
[truncated: 189 more columns]

## Sheet: DI_Al_ox
	Afghanistan	Albania	Algeria	American Samoa	Andorra	Angola	Anguilla	Antartica	Antigua and Barbuda	Argentina	Armenia	Aruba	Australia	Austria	Azerbaijan	Bahamas	Bahrain	Bangladesh	Barbados	Belarus	Belgium	Belize	Benin	Bermuda	Bhutan	Bolivia (Plurinational State of)	Bonaire	Bosnia Herzegovina	Botswana	Bouvet Island	Br. Antarctic Terr.	Br. Indian Ocean Terr.	Br. Virgin Isds	Brazil	Brunei Darussalam	Bulgaria	Burkina Faso	Burundi	Cabo Verde	Cambodia	Cameroon	Canada	Cayman Isds	Central African Rep.	Chad	Chile	China	China, Hong Kong SAR	China, Macao SAR
Afghanistan	#DIV/0!	#DIV/0!	#DIV/0!	#DIV/0!	#DIV/0!	#DIV/0!	#DIV/0!	#DIV/0!	#DIV/0!	#DIV/0!	#DIV/0!	#DIV/0!	#DIV/0!	#DIV/0!	#DIV/0!	#DIV/0!	#DIV/0!	#DIV/0!	#DIV/0!	#DIV/0!	#DIV/0!	#DIV/0!	#DIV/0!	#DIV/0!	#DIV/0!	#DIV/0!	#DIV/0!	#DIV/0!	#DIV/0!	#DIV/0!	#DIV/0!	#DIV/0!	#DIV/0!	#DIV/0!	#DIV/0!	#DIV/0!	#DIV/0!	#DIV/0!	#DIV/0!	#DIV/0!	#DIV/0!	#DIV/0!	#DIV/0!	#DIV/0!	#DIV/0!	#DIV/0!	#DIV/0!	#DIV/0!	#DIV/0!
Albania	0	0	0	0	0	0	0	0	0	0	0	0	0	0	0	0	0	0	0	0	0	0	0	0	0	0	0	0	0	0	0	0	0	0	0	0	0	0	0	0	0	0	0	0	0	0	0	0	0
Antarctica	#DIV/0!	#DIV/0!	#DIV/0!	#DIV/0!	#DIV/0!	#DIV/0!	#DIV/0!	#DIV/0!	#DIV/0!	#DIV/0!	#DIV/0!	#DIV/0!	#DIV/0!	#DIV/0!	#DIV/0!	#DIV/0!	#DIV/0!	#DIV/0!	#DIV/0!	#DIV/0!	#DIV/0!	#DIV/0!	#DIV/0!	#DIV/0!	#DIV/0!	#DIV/0!	#DIV/0!	#DIV/0!	#DIV/0!	#DIV/0!	#DIV/0!	#DIV/0!	#DIV/0!	#DIV/0!	#DIV/0!	#DIV/0!	#DIV/0!	#DIV/0!	#DIV/0!	#DIV/0!	#DIV/0!	#DIV/0!	#DIV/0!	#DIV/0!	#DIV/0!	#DIV/0!	#DIV/0!	#DIV/0!	#DIV/0!
Algeria	0	0	0	0	0	0	0	0	0	0	0	0	0	0	0	0	0	0	0	0	0.000171427	0	0	0	0	0	0	0	0	0	0	0	0	0	0	0	0	0	0	0	0	0.000675685	0	0	0	0	0.000204567	0	0
American Samoa	#DIV/0!	#DIV/0!	#DIV/0!	#DIV/0!	#DIV/0!	#DIV/0!	#DIV/0!	#DIV/0!	#DIV/0!	#DIV/0!	#DIV/0!	#DIV/0!	#DIV/0!	#DIV/0!	#DIV/0!	#DIV/0!	#DIV/0!	#DIV/0!	#DIV/0!	#DIV/0!	#DIV/0!	#DIV/0!	#DIV/0!	#DIV/0!	#DIV/0!	#DIV/0!	#DIV/0!	#DIV/0!	#DIV/0!	#DIV/0!	#DIV/0!	#DIV/0!	#DIV/0!	#DIV/0!	#DIV/0!	#DIV/0!	#DIV/0!	#DIV/0!	#DIV/0!	#DIV/0!	#DIV/0!	#DIV/0!	#DIV/0!	#DIV/0!	#DIV/0!	#DIV/0!	#DIV/0!	#DIV/0!	#DIV/0!
Andorra	0	0	0	0	0	0	0	0	0	0	0	0	0	0	0	0	0	0	0	0	0	0	0	0	0	0	0	0	0	0	0	0	0	0	0	0	0	0	0	0	0	0	0	0	0	0	0	0	0
Angola	0	0	0	0	0	0	0	0	0	0	0	0	0	0	0	0	0	0	0	0	0.0405516	0	0	0	0	0	0	0	0	0	0	0	0	0	0	0	0	0	0	0	0	0	0	0	0	0	0	0	0
Antigua and Barbuda	#DIV/0!	#DIV/0!	#DIV/0!	#DIV/0!	#DIV/0!	#DIV/0!	#DIV/0!	#DIV/0!	#DIV/0!	#DIV/0!	#DIV/0!	#DIV/0!	#DIV/0!	#DIV/0!	#DIV/0!	#DIV/0!	#DIV/0!	#DIV/0!	#DIV/0!	#DIV/0!	#DIV/0!	#DIV/0!	#DIV/0!	#DIV/0!	#DIV/0!	#DIV/0!	#DIV/0!	#DIV/0!	#DIV/0!	#DIV/0!	#DIV/0!	#DIV/0!	#DIV/0!	#DIV/0!	#DIV/0!	#DIV/0!	#DIV/0!	#DIV/0!	#DIV/0!	#DIV/0!	#DIV/0!	#DIV/0!	#DIV/0!	#DIV/0!	#DIV/0!	#DIV/0!	#DIV/0!	#DIV/0!	#DIV/0!
Azerbaijan	0	0	0	0	0	0	0	0	0	0	0	0	0	0	0	0	0	0	0	0	6.25213e-06	0	0	0	0	0	0	0	0	0	0	0	0	0.154454	0	0	0	0	0	0	0	0	0	0	0	0	0	0	0
Argentina	0	0	0	0	0	0	0	0	0	0	0	0	0.534366	0	0	0	0	0	0	0	2.36546e-09	0	0	0	0	0	0	0	0	0	0	0	0	0.461887	0	0	0	0	0	0	0	0.000129354	0	0	0	2.9036e-05	0.00229577	0	0
Australia	0	0	0	0	0	0	0	0	0	0	0	0	0	4.95051e-11	0	0	3.01981e-06	0	0	0	2.06436e-08	0	0	0	0	0	0	0	0	0	0	0	0	0	0	0	0	0	0	0	0	6.41848e-06	0	0	0	0	0.000162569	1.28713e-06	0
Austria	0	0	0	0	0	0	0	0	0	0	0	0	0	0	0	0	0	0	0	0	0.00104657	0	0	0	0	0	0	0.152035	0	0	0	0	0	0	0	0	0	0	0	0	0	9.61537e-05	0	0	0	0	3.27565e-05	0	0
Bahamas	0	0	0	0	0	0	0	0	0	0	0	0	0	0	0	0	0	0	0	0	0	0	0	0	0	0	0	0	0	0	0	0	0	0	0	0	0	0	0	0	0	0	0	0	0	0	0	0	0
Bahrain	0	0	0	0	0	0	0	0	0	0	0	0	0	0	0	0	0	0	0	0	0.0278245	0	0	0	0	0	0	0	0	0	0	0	0	0	0	0	0	0	0	0	0	0	0	0	0	0	0	0	0
Bangladesh	0	0	0	0	0	0	0	0	0	0	0	0	0	0	0	0	0	0	0	0	0.000100626	0	0	0	0	0	0	0	0	0	0	0	0	0	0	0	0	0	0	0	0	0	0	0	0	0	0.202291	0	0
Armenia	0	0	0	0	0	0	0	0	0	0	0	0	0	0	0	0	0	0	0	0	0	0	0	0	0	0	0	0	0	0	0	0	0	0.00922819	0	0	0	0	0	0	0	0	0	0	0	0	0.151007	0	0
Barbados	0	0	0	0	0	0	0	0	0	0	0	0	0	0	0	0	0	0	0	0	0	0	0	0	0	0	0	0	0	0	0	0	0	0	0	0	0	0	0	0	0	0	0	0	0	0	0	0	0
Belgium	0	0	0	0	0	0	0	0	0	0	0	0	0	0.00727379	0	0	0	0	0	0	0	0	0	0	0	0	0	0	0	0	0	0	0	0	0	0	0	0	0	0	0	0.000375973	0	0	0	0	0.00324869	0	0
Bermuda	0	0	0	0	0	0	0	0	0	0	0	0	0	0	0	0	0	0	0	0	0	0	0	0	0	0	0	0	0	0	0	0	0	0	0	0	0	0	0	0	0	0.319916	0	0	0	0	0	0	0
Bhutan	0	0	0	0	0	0	0	0	0	0	0	0	0	0	0	0	0	0	0	0	0	0	0	0	0	0	0	0	0	0	0	0	0	0	0	0	0	0	0	0	0	0	0	0	0	0	0	0	0
Bolivia	0	0	0	0	0	0	0	0	0	0	0	0	0	0	0	0	0	0	0	0	0	0	0	0	0	0	0	0	0	0	0	0	0	0.599755	0	0	0	0	0	0	0	0	0	0	0	0	0.385883	0	0
Bosnia Herzegovina	0	0	0	0	0	0	0	0	0	0	0	0	0	7.3758e-05	0	0	0	0	0	0	2.78355e-06	0	0	0	0	0	0	0	0	0	0	0	0	2.44708e-08	0	0	0	0	0	0	0	0	0	0	0	0	1.52942e-07	0	0
Botswana	0	0	0	0	0	0	0	0	0	0	0	0	0	0	0	0	0	0	0	0	0	0	0	0	0	0	0	0	0	0	0	0	0	0	0	0	0	0	0	0	0	0	0	0	0	0	0	0	0
Bouvet Island	#DIV/0!	#DIV/0!	#DIV/0!	#DIV/0!	#DIV/0!	#DIV/0!	#DIV/0!	#DIV/0!	#DIV/0!	#DIV/0!	#DIV/0!	#DIV/0!	#DIV/0!	#DIV/0!	#DIV/0!	#DIV/0!	#DIV/0!	#DIV/0!	#DIV/0!	#DIV/0!	#DIV/0!	#DIV/0!	#DIV/0!	#DIV/0!	#DIV/0!	#DIV/0!	#DIV/0!	#DIV/0!	#DIV/0!	#DIV/0!	#DIV/0!	#DIV/0!	#DIV/0!	#DIV/0!	#DIV/0!	#DIV/0!	#DIV/0!	#DIV/0!	#DIV/0!	#DIV/0!	#DIV/0!	#DIV/0!	#DIV/0!	#DIV/0!	#DIV/0!	#DIV/0!	#DIV/0!	#DIV/0!	#DIV/0!
Brazil	0	0	0	0	0	0	0	0	0	1.49057e-07	0	0	4.58636e-10	3.10726e-07	0	0	1.10073e-05	0	0	0	2.97999e-07	0	0	0	0	0	0	0	0	0	0	0	0	0	0	0	0	0	0	0	0	7.48563e-05	0	0	0	1.26328e-05	0.000803399	0.000170613	0
Br. Antarctica Ter.	#DIV/0!	#DIV/0!	#DIV/0!	#DIV/0!	#DIV/0!	#DIV/0!	#DIV/0!	#DIV/0!	#DIV/0!	#DIV/0!	#DIV/0!	#DIV/0!	#DIV/0!	#DIV/0!	#DIV/0!	#DIV/0!	#DIV/0!	#DIV/0!	#DIV/0!	#DIV/0!	#DIV/0!	#DIV/0!	#DIV/0!	#DIV/0!	#DIV/0!	#DIV/0!	#DIV/0!	#DIV/0!	#DIV/0!	#DIV/0!	#DIV/0!	#DIV/0!	#DIV/0!	#DIV/0!	#DIV/0!	#DIV/0!	#DIV/0!	#DIV/0!	#DIV/0!	#DIV/0!	#DIV/0!	#DIV/0!	#DIV/0!	#DIV/0!	#DIV/0!	#DIV/0!	#DIV/0!	#DIV/0!	#DIV/0!
Belize	0	0	0	0	0	0	0	0	0	0	0	0	0	0.0869565	0	0	0	0	0	0	0	0	0	0	0	0	0	0	0	0	0	0	0	0	0	0	0	0	0	0	0	0	0	0	0	0	0	0	0
Br. Indian Ocean Terr.	#DIV/0!	#DIV/0!	#DIV/0!	#DIV/0!	#DIV/0!	#DIV/0!	#DIV/0!	#DIV/0!	#DIV/0!	#DIV/0!	#DIV/0!	#DIV/0!	#DIV/0!	#DIV/0!	#DIV/0!	#DIV/0!	#DIV/0!	#DIV/0!	#DIV/0!	#DIV/0!	#DIV/0!	#DIV/0!	#DIV/0!	#DIV/0!	#DIV/0!	#DIV/0!	#DIV/0!	#DIV/0!	#DIV/0!	#DIV/0!	#DIV/0!	#DIV/0!	#DIV/0!	#DIV/0!	#DIV/0!	#DIV/0!	#DIV/0!	#DIV/0!	#DIV/0!	#DIV/0!	#DIV/0!	#DIV/0!	#DIV/0!	#DIV/0!	#DIV/0!	#DIV/0!	#DIV/0!	#DIV/0!	#DIV/0!
Solomon Islands	#DIV/0!	#DIV/0!	#DIV/0!	#DIV/0!	#DIV/0!	#DIV/0!	#DIV/0!	#DIV/0!	#DIV/0!	#DIV/0!	#DIV/0!	#DIV/0!	#DIV/0!	#DIV/0!	#DIV/0!	#DIV/0!	#DIV/0!	#DIV/0!	#DIV/0!	#DIV/0!	#DIV/0!	#DIV/0!	#DIV/0!	#DIV/0!	#DIV/0!	#DIV/0!	#DIV/0!	#DIV/0!	#DIV/0!	#DIV/0!	#DIV/0!	#DIV/0!	#DIV/0!	#DIV/0!	#DIV/0!	#DIV/0!	#DIV/0!	#DIV/0!	#DIV/0!	#DIV/0!	#DIV/0!	#DIV/0!	#DIV/0!	#DIV/0!	#DIV/0!	#DIV/0!	#DIV/0!	#DIV/0!	#DIV/0!
British Vergin Islands	#DIV/0!	#DIV/0!	#DIV/0!	#DIV/0!	#DIV/0!	#DIV/0!	#DIV/0!	#DIV/0!	#DIV/0!	#DIV/0!	#DIV/0!	#DIV/0!	#DIV/0!	#DIV/0!	#DIV/0!	#DIV/0!	#DIV/0!	#DIV/0!	#DIV/0!	#DIV/0!	#DIV/0!	#DIV/0!	#DIV/0!	#DIV/0!	#DIV/0!	#DIV/0!	#DIV/0!	#DIV/0!	#DIV/0!	#DIV/0!	#DIV/0!	#DIV/0!	#DIV/0!	#DIV/0!	#DIV/0!	#DIV/0!	#DIV/0!	#DIV/0!	#DIV/0!	#DIV/0!	#DIV/0!	#DIV/0!	#DIV/0!	#DIV/0!	#DIV/0!	#DIV/0!	#DIV/0!	#DIV/0!	#DIV/0!
Brunei Darussalam	0	0	0	0	0	0	0	0	0	0	0	0	0	0	0	0	0	0	0	0	0	0	0	0	0	0	0	0	0	0	0	0	0	0	0	0	0	0	0	0	0	0	0	0	0	0	0.19566	0	0
Bulgaria	0	0	0	0	0	0	0	0	0	0	0	0	0	0.642174	0	0	0	0	0	0	0.00115575	0	0	0	0	0	0	0.0103936	0	0	0	0	0	0	0	0	0	0	0	0	0	0.000576517	0	0	0	0	0.00234049	0	0
Myanmar	0	0	0	0	0	0	0	0	0	0	0	0	0	0	0	0	0	0	0	0	0	0	0	0	0	0	0	0	0	0	0	0	0	0	0	0	0	0	0	0	0	0	0	0	0	0	0.862811	0	0
Burundi	0	0	0	0	0	0	0	0	0	0	0	0	0	0	0	0	0	0	0	0	0	0	0	0	0	0	0	0	0	0	0	0	0	0	0	0	0	0	0	0	0	0	0	0	0	0	0	0	0
Belarus	0	0	0	0	0	0	0	0	0	0	0	0	0	0	0	0	0	0	0	0	0.000610417	0	0	0	0	0	0	0.887324	0	0	0	0	0	0	0	0	0	0	0	0	0	0.000920654	0	0	0	0	0.0177058	0	0
Cambodia	0	0	0	0	0	0	0	0	0	0	0	0	0	0	0	0	0	0	0	0	0	0	0	0	0	0	0	0	0	0	0	0	0	0	0	0	0	0	0	0	0	0	0	0	0	0	0.994987	0	0
Cameroon	0	0	0	0	0	0	0	0	0	0	0	0	0	0	0	0	0	0	0	0	0.000220267	0	0	0	0	0	0	0	0	0	0	0	0	0.99973	0	0	0	0	0	0	0	0	0	0	0	0	0	0	0
Canada	0	0	0	0	0	0	0	0	0	0	0	0	0.150289	1.86747e-05	0	0	0	0	0	0	7.38936e-08	0	0	0	0	0	0	0	0	0	0	0	0	0.529576	0	0	0	0	0	0	0	0	0	0	0	0	0.000663557	0	0
Cabo Verde	0	0	0	0	0	0	0	0	0	0	0	0	0	0	0	0	0	0	0	0	0	0	0	0	0	0	0	0	0	0	0	0	0	0	0	0	0	0	0	0	0	0	0	0	0	0	0	0	0
Cayman Islands	0	0	0	0	0	0	0	0	0	0	0	0	0	0	0	0	0	0	0	0	0	0	0	0	0	0	0	0	0	0	0	0	0	0	0	0	0	0	0	0	0	0	0	0	0	0	0	0	0
Central African Rep.	#DIV/0!	#DIV/0!	#DIV/0!	#DIV/0!	#DIV/0!	#DIV/0!	#DIV/0!	#DIV/0!	#DIV/0!	#DIV/0!	#DIV/0!	#DIV/0!	#DIV/0!	#DIV/0!	#DIV/0!	#DIV/0!	#DIV/0!	#DIV/0!	#DIV/0!	#DIV/0!	#DIV/0!	#DIV/0!	#DIV/0!	#DIV/0!	#DIV/0!	#DIV/0!	#DIV/0!	#DIV/0!	#DIV/0!	#DIV/0!	#DIV/0!	#DIV/0!	#DIV/0!	#DIV/0!	#DIV/0!	#DIV/0!	#DIV/0!	#DIV/0!	#DIV/0!	#DIV/0!	#DIV/0!	#DIV/0!	#DIV/0!	#DIV/0!	#DIV/0!	#DIV/0!	#DIV/0!	#DIV/0!	#DIV/0!
Sri Lanka	0	0	0	0	0	0	0	0	0	0	0	0	0	0	0	0	0	0	0	0	0	0	0	0	0	0	0	0	0	0	0	0	0	0	0	0	0	0	0	0	0	0	0	0	0	0	0.00253172	0	0
Chad	#DIV/0!	#DIV/0!	#DIV/0!	#DIV/0!	#DIV/0!	#DIV/0!	#DIV/0!	#DIV/0!	#DIV/0!	#DIV/0!	#DIV/0!	#DIV/0!	#DIV/0!	#DIV/0!	#DIV/0!	#DIV/0!	#DIV/0!	#DIV/0!	#DIV/0!	#DIV/0!	#DIV/0!	#DIV/0!	#DIV/0!	#DIV/0!	#DIV/0!	#DIV/0!	#DIV/0!	#DIV/0!	#DIV/0!	#DIV/0!	#DIV/0!	#DIV/0!	#DIV/0!	#DIV/0!	#DIV/0!	#DIV/0!	#DIV/0!	#DIV/0!	#DIV/0!	#DIV/0!	#DIV/0!	#DIV/0!	#DIV/0!	#DIV/0!	#DIV/0!	#DIV/0!	#DIV/0!	#DIV/0!	#DIV/0!
Chile	0	0	0	0	0	0	0	0	0	0.000505138	0	0	0	0	0	0	0	0	0	0	0.00406351	0	0	0	0	0	0	0	0	0	0	0	0	0.000291269	0	0	0	0	0	0	0	0.112434	0	0	0	0	0.445163	0	0
China	0	0	0	0	0	0	0	0	0	0	0	0	0.0135607	6.43327e-08	0	0	0	0	0	0	1.73019e-07	0	0	0	0	0	0	0	0	0	0	0	0	3.39519e-09	0	0	0	0	0	0	0	9.645e-06	0	0	0	0	0	1.39829e-06	0
Christmas Islands	#DIV/0!	#DIV/0!	#DIV/0!	#DIV/0!	#DIV/0!	#DIV/0!	#DIV/0!	#DIV/0!	#DIV/0!	#DIV/0!	#DIV/0!	#DIV/0!	#DIV/0!	#DIV/0!	#DIV/0!	#DIV/0!	#DIV/0!	#DIV/0!	#DIV/0!	#DIV/0!	#DIV/0!	#DIV/0!	#DIV/0!	#DIV/0!	#DIV/0!	#DIV/0!	#DIV/0!	#DIV/0!	#DIV/0!	#DIV/0!	#DIV/0!	#DIV/0!	#DIV/0!	#DIV/0!	#DIV/0!	#DIV/0!	#DIV/0!	#DIV/0!	#DIV/0!	#DIV/0!	#DIV/0!	#DIV/0!	#DIV/0!	#DIV/0!	#DIV/0!	#DIV/0!	#DIV/0!	#DIV/0!	#DIV/0!
Cocos Islands	#DIV/0!	#DIV/0!	#DIV/0!	#DIV/0!	#DIV/0!	#DIV/0!	#DIV/0!	#DIV/0!	#DIV/0!	#DIV/0!	#DIV/0!	#DIV/0!	#DIV/0!	#DIV/0!	#DIV/0!	#DIV/0!	#DIV/0!	#DIV/0!	#DIV/0!	#DIV/0!	#DIV/0!	#DIV/0!	#DIV/0!	#DIV/0!	#DIV/0!	#DIV/0!	#DIV/0!	#DIV/0!	#DIV/0!	#DIV/0!	#DIV/0!	#DIV/0!	#DIV/0!	#DIV/0!	#DIV/0!	#DIV/0!	#DIV/0!	#DIV/0!	#DIV/0!	#DIV/0!	#DIV/0!	#DIV/0!	#DIV/0!	#DIV/0!	#DIV/0!	#DIV/0!	#DIV/0!	#DIV/0!	#DIV/0!
Colombia	0	0	0	0	0	0	0	0	0	0	0	0	0	0	0	0	0	0	0	0	0.00599858	0	0	0	0	0	0	0	0	0	0	0	0	0.384036	0	0	0	0	0	0	0	5.76399e-07	0	0	0	0	0.0679329	0	0
Comoros	#DIV/0!	#DIV/0!	#DIV/0!	#DIV/0!	#DIV/0!	#DIV/0!	#DIV/0!	#DIV/0!	#DIV/0!	#DIV/0!	#DIV/0!	#DIV/0!	#DIV/0!	#DIV/0!	#DIV/0!	#DIV/0!	#DIV/0!	#DIV/0!	#DIV/0!	#DIV/0!	#DIV/0!	#DIV/0!	#DIV/0!	#DIV/0!	#DIV/0!	#DIV/0!	#DIV/0!	#DIV/0!	#DIV/0!	#DIV/0!	#DIV/0!	#DIV/0!	#DIV/0!	#DIV/0!	#DIV/0!	#DIV/0!	#DIV/0!	#DIV/0!	#DIV/0!	#DIV/0!	#DIV/0!	#DIV/0!	#DIV/0!	#DIV/0!	#DIV/0!	#DIV/0!	#DIV/0!	#DIV/0!	#DIV/0!
Mayotte	#DIV/0!	#DIV/0!	#DIV/0!	#DIV/0!	#DIV/0!	#DIV/0!	#DIV/0!	#DIV/0!	#DIV/0!	#DIV/0!	#DIV/0!	#DIV/0!	#DIV/0!	#DIV/0!	#DIV/0!	#DIV/0!	#DIV/0!	#DIV/0!	#DIV/0!	#DIV/0!	#DIV/0!	#DIV/0!	#DIV/0!	#DIV/0!	#DIV/0!	#DIV/0!	#DIV/0!	#DIV/0!	#DIV/0!	#DIV/0!	#DIV/0!	#DIV/0!	#DIV/0!	#DIV/0!	#DIV/0!	#DIV/0!	#DIV/0!	#DIV/0!	#DIV/0!	#DIV/0!	#DIV/0!	#DIV/0!	#DIV/0!	#DIV/0!	#DIV/0!	#DIV/0!	#DIV/0!	#DIV/0!	#DIV/0!
Congo	0	0	0	0	0	0	0	0	0	0	0	0	0	0	0	0	0	0	0	0	0.275222	0	0	0	0	0	0	0	0	0	0	0	0	0	0	0	0	0	0	0	0	0	0	0	0	0	0	0	0
Dem. Rep. of the Congo	0	0	0	0	0	0	0	0	0	0	0	0	0	0	0	0	0	0	0	0	1	0	0	0	0	0	0	0	0	0	0	0	0	0	0	0	0	0	0	0	0	0	0	0	0	0	0	0	0
Cook Islands	#DIV/0!	#DIV/0!	#DIV/0!	#DIV/0!	#DIV/0!	#DIV/0!	#DIV/0!	#DIV/0!	#DIV/0!	#DIV/0!	#DIV/0!	#DIV/0!	#DIV/0!	#DIV/0!	#DIV/0!	#DIV/0!	#DIV/0!	#DIV/0!	#DIV/0!	#DIV/0!	#DIV/0!	#DIV/0!	#DIV/0!	#DIV/0!	#DIV/0!	#DIV/0!	#DIV/0!	#DIV/0!	#DIV/0!	#DIV/0!	#DIV/0!	#DIV/0!	#DIV/0!	#DIV/0!	#DIV/0!	#DIV/0!	#DIV/0!	#DIV/0!	#DIV/0!	#DIV/0!	#DIV/0!	#DIV/0!	#DIV/0!	#DIV/0!	#DIV/0!	#DIV/0!	#DIV/0!	#DIV/0!	#DIV/0!
Costa Rica	0	0	0	0	0	0	0	0	0	0	0	0	0	0	0	0	0	0	0	0	0	0	0	0	0	0	0	0	0	0	0	0	0	0.0391748	0	0	0	0	0	0	0	0.00010969	0	0	0	0	0.0119483	0	0
Croatia	0	0	0	0	0	0	0	0	0	0	0	0	0	0.0296965	0	0	0	0	0	0	0.000505659	0	0	0	0	0	0	0	0	0	0	0	0	0	0	0	0	0	0	0	0	1.261e-06	0	0	0	0	0.00653196	0	0
Cuba	0	0	0	0	0	0	0	0	0	0	0	0	0	0	0	0	0	0	0	0	0	0	0	0	0	0	0	0	0	0	0	0	0	0	0	0	0	0	0	0	0	0.424323	0	0	0	0	0.013987	0	0
Cyprus	0	0	0	0	0	0	0	0	0	0	0	0	0	0	0	0	0	0	0	0	0.000229095	0	0	0	0	0	0	0	0	0	0	0	0	0	0	0	0	0	0	0	0	0	0	0	0	0	0	0	0
Czechia	0	0	0	0	0	0	0	0	0	0	0	0	0	0.00035802	0	0	0	0	0	0	0.000162311	0	0	0	0	0	0	0.0152915	0	0	0	0	0	1.43132e-06	0	0	0	0	0	0	0	5.19567e-05	0	0	0	0	0.0023631	1.43132e-07	0
Benin	0	0	0	0	0	0	0	0	0	0	0	0	0	0	0	0	0	0	0	0	0	0	0	0	0	0	0	0	0	0	0	0	0	0	0	0	0	0	0	0	0	0	0	0	0	0	0	0	0
Denmark	0	0	0	0	0	0	0	0	0	0	0	0	0	0	0	0	0	0	0	0	0.000899351	0	0	0	0	0	0	0	0	0	0	0	0	0	0	0	0	0	0	0	0	6.3379e-05	0	0	0	0	0.00471077	0	0
Dominica	#DIV/0!	#DIV/0!	#DIV/0!	#DIV/0!	#DIV/0!	#DIV/0!	#DIV/0!	#DIV/0!	#DIV/0!	#DIV/0!	#DIV/0!	#DIV/0!	#DIV/0!	#DIV/0!	#DIV/0!	#DIV/0!	#DIV/0!	#DIV/0!	#DIV/0!	#DIV/0!	#DIV/0!	#DIV/0!	#DIV/0!	#DIV/0!	#DIV/0!	#DIV/0!	#DIV/0!	#DIV/0!	#DIV/0!	#DIV/0!	#DIV/0!	#DIV/0!	#DIV/0!	#DIV/0!	#DIV/0!	#DIV/0!	#DIV/0!	#DIV/0!	#DIV/0!	#DIV/0!	#DIV/0!	#DIV/0!	#DIV/0!	#DIV/0!	#DIV/0!	#DIV/0!	#DIV/0!	#DIV/0!	#DIV/0!
Dominican Rep.	0	0	0	0	0	0	0	0	0	0	0	0	0	0	0	0	0	0	0	0	0	0	0	0	0	0	0	0	0	0	0	0	0	0	0	0	0	0	0	0	0	0	0	0	0	0	0	0	0
Ecuador	0	0	0	0	0	0	0	0	0	0	0	0	0	0	0	0	0	0	0	0	0	0	0	0	0	0	0	0	0	0	0	0	0	0.359498	0	0	0	0	0	0	0	5.5028e-05	0	0	0	0	0.00329893	0	0
El Salvador	0	0	0	0	0	0	0	0	0	0	0	0	0	0	0	0	0	0	0	0	0	0	0	0	0	0	0	0	0	0	0	0	0	0	0	0	0	0	0	0	0	0	0	0	0	0	0	0	0
Equatorial Guinea	0	0	0	0	0	0	0	0	0	0	0	0	0	0	0	0	0	0	0	0	0	0	0	0	0	0	0	0	0	0	0	0	0	0	0	0	0	0	0	0	0	0	0	0	0	0	0	0	0
Ethiopia	0	0	0	0	0	0	0	0	0	0	0	0	0	0	0	0	0	0	0	0	0	0	0	0	0	0	0	0	0	0	0	0	0	0	0	0	0	0	0	0	0	0	0	0	0	0	0.0256919	0	0
Eritrea	#DIV/0!	#DIV/0!	#DIV/0!	#DIV/0!	#DIV/0!	#DIV/0!	#DIV/0!	#DIV/0!	#DIV/0!	#DIV/0!	#DIV/0!	#DIV/0!	#DIV/0!	#DIV/0!	#DIV/0!	#DIV/0!	#DIV/0!	#DIV/0!	#DIV/0!	#DIV/0!	#DIV/0!	#DIV/0!	#DIV/0!	#DIV/0!	#DIV/0!	#DIV/0!	#DIV/0!	#DIV/0!	#DIV/0!	#DIV/0!	#DIV/0!	#DIV/0!	#DIV/0!	#DIV/0!	#DIV/0!	#DIV/0!	#DIV/0!	#DIV/0!	#DIV/0!	#DIV/0!	#DIV/0!	#DIV/0!	#DIV/0!	#DIV/0!	#DIV/0!	#DIV/0!	#DIV/0!	#DIV/0!	#DIV/0!
Estonia	0	0	0	0	0	0	0	0	0	0	0	0	0	0	0	0	0	0	0	0	0.000356902	0	0	0	0	0	0	0	0	0	0	0	0	0	0	0	0	0	0	0	0	0	0	0	0	0	0.118967	0	0
Faeroe Islands	#DIV/0!	#DIV/0!	#DIV/0!	#DIV/0!	#DIV/0!	#DIV/0!	#DIV/0!	#DIV/0!	#DIV/0!	#DIV/0!	#DIV/0!	#DIV/0!	#DIV/0!	#DIV/0!	#DIV/0!	#DIV/0!	#DIV/0!	#DIV/0!	#DIV/0!	#DIV/0!	#DIV/0!	#DIV/0!	#DIV/0!	#DIV/0!	#DIV/0!	#DIV/0!	#DIV/0!	#DIV/0!	#DIV/0!	#DIV/0!	#DIV/0!	#DIV/0!	#DIV/0!	#DIV/0!	#DIV/0!	#DIV/0!	#DIV/0!	#DIV/0!	#DIV/0!	#DIV/0!	#DIV/0!	#DIV/0!	#DIV/0!	#DIV/0!	#DIV/0!	#DIV/0!	#DIV/0!	#DIV/0!	#DIV/0!
Falkland Islands	#DIV/0!	#DIV/0!	#DIV/0!	#DIV/0!	#DIV/0!	#DIV/0!	#DIV/0!	#DIV/0!	#DIV/0!	#DIV/0!	#DIV/0!	#DIV/0!	#DIV/0!	#DIV/0!	#DIV/0!	#DIV/0!	#DIV/0!	#DIV/0!	#DIV/0!	#DIV/0!	#DIV/0!	#DIV/0!	#DIV/0!	#DIV/0!	#DIV/0!	#DIV/0!	#DIV/0!	#DIV/0!	#DIV/0!	#DIV/0!	#DIV/0!	#DIV/0!	#DIV/0!	#DIV/0!	#DIV/0!	#DIV/0!	#DIV/0!	#DIV/0!	#DIV/0!	#DIV/0!	#DIV/0!	#DIV/0!	#DIV/0!	#DIV/0!	#DIV/0!	#DIV/0!	#DIV/0!	#DIV/0!	#DIV/0!
South Georgia and the South Sandwich Islands	#DIV/0!	#DIV/0!	#DIV/0!	#DIV/0!	#DIV/0!	#DIV/0!	#DIV/0!	#DIV/0!	#DIV/0!	#DIV/0!	#DIV/0!	#DIV/0!	#DIV/0!	#DIV/0!	#DIV/0!	#DIV/0!	#DIV/0!	#DIV/0!	#DIV/0!	#DIV/0!	#DIV/0!	#DIV/0!	#DIV/0!	#DIV/0!	#DIV/0!	#DIV/0!	#DIV/0!	#DIV/0!	#DIV/0!	#DIV/0!	#DIV/0!	#DIV/0!	#DIV/0!	#DIV/0!	#DIV/0!	#DIV/0!	#DIV/0!	#DIV/0!	#DIV/0!	#DIV/0!	#DIV/0!	#DIV/0!	#DIV/0!	#DIV/0!	#DIV/0!	#DIV/0!	#DIV/0!	#DIV/0!	#DIV/0!
Fiji	0	0	0	0	0	0	0	0	0	0	0	0	0.0454545	0	0	0	0	0	0	0	0	0	0	0	0	0	0	0	0	0	0	0	0	0	0	0	0	0	0	0	0	0	0	0	0	0	0	0	0
Finland	0	0	0	0	0	0	0	0	0	0	0	0	0	0	0	0	0	0	0	0	4.28493e-05	0	0	0	0	0	0	0	0	0	0	0	0	0	0	0	0	0	0	0	0	0	0	0	0	0	1.26027e-05	0	0
France	0	0	0	0	0	0	0	0	0	0	0	0	2.0454e-05	3.39238e-05	0	0	0	0	0	0	0.000494703	0	0	0	0	0	0	0.000369205	0	0	0	0	0	1.9185e-07	0	0	0	0	0	0	0	0.0015308	0	0	0	0	0.000179479	0	0
French Polynesia	0	0	0	0	0	0	0	0	0	0	0	0	0	0	0	0	0	0	0	0	0	0	0	0	0	0	0	0	0	0	0	0	0	0	0	0	0	0	0	0	0	0	0	0	0	0	0	0	0
Fr. South Antarctic Terr.	#DIV/0!	#DIV/0!	#DIV/0!	#DIV/0!	#DIV/0!	#DIV/0!	#DIV/0!	#DIV/0!	#DIV/0!	#DIV/0!	#DIV/0!	#DIV/0!	#DIV/0!	#DIV/0!	#DIV/0!	#DIV/0!	#DIV/0!	#DIV/0!	#DIV/0!	#DIV/0!	#DIV/0!	#DIV/0!	#DIV/0!	#DIV/0!	#DIV/0!	#DIV/0!	#DIV/0!	#DIV/0!	#DIV/0!	#DIV/0!	#DIV/0!	#DIV/0!	#DIV/0!	#DIV/0!	#DIV/0!	#DIV/0!	#DIV/0!	#DIV/0!	#DIV/0!	#DIV/0!	#DIV/0!	#DIV/0!	#DIV/0!	#DIV/0!	#DIV/0!	#DIV/0!	#DIV/0!	#DIV/0!	#DIV/0!
Djibouti	0	0	0	0	0	0	0	0	0	0	0	0	0	0	0	0	0	0	0	0	0	0	0	0	0	0	0	0	0	0	0	0	0	0	0	0	0	0	0	0	0	0	0	0	0	0	1	0	0
Gabon	0	0	0	0	0	0	0	0	0	0	0	0	0	0	0	0	0	0	0	0	0.466459	0	0	0	0	0	0	0	0	0	0	0	0	0	0	0	0	0	0	0	0	0	0	0	0	0	0	0	0
Georgia	0	0	0	0	0	0	0	0	0	0	0	0	0	0	0	0	0	0	0	0	0	0	0	0	0	0	0	0	0	0	0	0	0	0	0	0	0	0	0	0	0	0	0	0	0	0	0	0	0
Gambia	#DIV/0!	#DIV/0!	#DIV/0!	#DIV/0!	#DIV/0!	#DIV/0!	#DIV/0!	#DIV/0!	#DIV/0!	#DIV/0!	#DIV/0!	#DIV/0!	#DIV/0!	#DIV/0!	#DIV/0!	#DIV/0!	#DIV/0!	#DIV/0!	#DIV/0!	#DIV/0!	#DIV/0!	#DIV/0!	#DIV/0!	#DIV/0!	#DIV/0!	#DIV/0!	#DIV/0!	#DIV/0!	#DIV/0!	#DIV/0!	#DIV/0!	#DIV/0!	#DIV/0!	#DIV/0!	#DIV/0!	#DIV/0!	#DIV/0!	#DIV/0!	#DIV/0!	#DIV/0!	#DIV/0!	#DIV/0!	#DIV/0!	#DIV/0!	#DIV/0!	#DIV/0!	#DIV/0!	#DIV/0!	#DIV/0!
State of Palestine	#DIV/0!	#DIV/0!	#DIV/0!	#DIV/0!	#DIV/0!	#DIV/0!	#DIV/0!	#DIV/0!	#DIV/0!	#DIV/0!	#DIV/0!	#DIV/0!	#DIV/0!	#DIV/0!	#DIV/0!	#DIV/0!	#DIV/0!	#DIV/0!	#DIV/0!	#DIV/0!	#DIV/0!	#DIV/0!	#DIV/0!	#DIV/0!	#DIV/0!	#DIV/0!	#DIV/0!	#DIV/0!	#DIV/0!	#DIV/0!	#DIV/0!	#DIV/0!	#DIV/0!	#DIV/0!	#DIV/0!	#DIV/0!	#DIV/0!	#DIV/0!	#DIV/0!	#DIV/0!	#DIV/0!	#DIV/0!	#DIV/0!	#DIV/0!	#DIV/0!	#DIV/0!	#DIV/0!	#DIV/0!	#DIV/0!
Germany	0	0	0	0	0	0	0	0	0	0	0	0	0.000112678	0.00316216	0	0	0	0	0	0	8.75534e-05	0	0	0	0	0	0	0.000475769	0	0	0	0	0	0.00341186	0	0	0	0	0	0	0	4.094e-05	0	0	0	0	0.0083808	0	0
Ghana	0	0	0	0	0	0	0	0	0	0	0	0	0	0	0	0	0	0	0	0	4.35002e-06	0	0	0	0	0	0	0	0	0	0	0	0	0	0	0	0	0	0	0	0	0	0	0	0	0	0.115798	0	0
Gibraltar	#DIV/0!	#DIV/0!	#DIV/0!	#DIV/0!	#DIV/0!	#DIV/0!	#DIV/0!	#DIV/0!	#DIV/0!	#DIV/0!	#DIV/0!	#DIV/0!	#DIV/0!	#DIV/0!	#DIV/0!	#DIV/0!	#DIV/0!	#DIV/0!	#DIV/0!	#DIV/0!	#DIV/0!	#DIV/0!	#DIV/0!	#DIV/0!	#DIV/0!	#DIV/0!	#DIV/0!	#DIV/0!	#DIV/0!	#DIV/0!	#DIV/0!	#DIV/0!	#DIV/0!	#DIV/0!	#DIV/0!	#DIV/0!	#DIV/0!	#DIV/0!	#DIV/0!	#DIV/0!	#DIV/0!	#DIV/0!	#DIV/0!	#DIV/0!	#DIV/0!	#DIV/0!	#DIV/0!	#DIV/0!	#DIV/0!
Kiribati	#DIV/0!	#DIV/0!	#DIV/0!	#DIV/0!	#DIV/0!	#DIV/0!	#DIV/0!	#DIV/0!	#DIV/0!	#DIV/0!	#DIV/0!	#DIV/0!	#DIV/0!	#DIV/0!	#DIV/0!	#DIV/0!	#DIV/0!	#DIV/0!	#DIV/0!	#DIV/0!	#DIV/0!	#DIV/0!	#DIV/0!	#DIV/0!	#DIV/0!	#DIV/0!	#DIV/0!	#DIV/0!	#DIV/0!	#DIV/0!	#DIV/0!	#DIV/0!	#DIV/0!	#DIV/0!	#DIV/0!	#DIV/0!	#DIV/0!	#DIV/0!	#DIV/0!	#DIV/0!	#DIV/0!	#DIV/0!	#DIV/0!	#DIV/0!	#DIV/0!	#DIV/0!	#DIV/0!	#DIV/0!	#DIV/0!
Greece	0	0	0	0	0	0	0	0	0	0	0	0	0	0	0	0	0	0	0	0	1.32447e-07	0	0	0	0	0	0	0	0	0	0	0	0	0	0	0	0	0	0	0	0	8.29599e-07	0	0	0	0	5.69112e-05	0	0
Greenland	#DIV/0!	#DIV/0!	#DIV/0!	#DIV/0!	#DIV/0!	#DIV/0!	#DIV/0!	#DIV/0!	#DIV/0!	#DIV/0!	#DIV/0!	#DIV/0!	#DIV/0!	#DIV/0!	#DIV/0!	#DIV/0!	#DIV/0!	#DIV/0!	#DIV/0!	#DIV/0!	#DIV/0!	#DIV/0!	#DIV/0!	#DIV/0!	#DIV/0!	#DIV/0!	#DIV/0!	#DIV/0!	#DIV/0!	#DIV/0!	#DIV/0!	#DIV/0!	#DIV/0!	#DIV/0!	#DIV/0!	#DIV/0!	#DIV/0!	#DIV/0!	#DIV/0!	#DIV/0!	#DIV/0!	#DIV/0!	#DIV/0!	#DIV/0!	#DIV/0!	#DIV/0!	#DIV/0!	#DIV/0!	#DIV/0!
Grenada	#DIV/0!	#DIV/0!	#DIV/0!	#DIV/0!	#DIV/0!	#DIV/0!	#DIV/0!	#DIV/0!	#DIV/0!	#DIV/0!	#DIV/0!	#DIV/0!	#DIV/0!	#DIV/0!	#DIV/0!	#DIV/0!	#DIV/0!	#DIV/0!	#DIV/0!	#DIV/0!	#DIV/0!	#DIV/0!	#DIV/0!	#DIV/0!	#DIV/0!	#DIV/0!	#DIV/0!	#DIV/0!	#DIV/0!	#DIV/0!	#DIV/0!	#DIV/0!	#DIV/0!	#DIV/0!	#DIV/0!	#DIV/0!	#DIV/0!	#DIV/0!	#DIV/0!	#DIV/0!	#DIV/0!	#DIV/0!	#DIV/0!	#DIV/0!	#DIV/0!	#DIV/0!	#DIV/0!	#DIV/0!	#DIV/0!
Guam	#DIV/0!	#DIV/0!	#DIV/0!	#DIV/0!	#DIV/0!	#DIV/0!	#DIV/0!	#DIV/0!	#DIV/0!	#DIV/0!	#DIV/0!	#DIV/0!	#DIV/0!	#DIV/0!	#DIV/0!	#DIV/0!	#DIV/0!	#DIV/0!	#DIV/0!	#DIV/0!	#DIV/0!	#DIV/0!	#DIV/0!	#DIV/0!	#DIV/0!	#DIV/0!	#DIV/0!	#DIV/0!	#DIV/0!	#DIV/0!	#DIV/0!	#DIV/0!	#DIV/0!	#DIV/0!	#DIV/0!	#DIV/0!	#DIV/0!	#DIV/0!	#DIV/0!	#DIV/0!	#DIV/0!	#DIV/0!	#DIV/0!	#DIV/0!	#DIV/0!	#DIV/0!	#DIV/0!	#DIV/0!	#DIV/0!
Guatemala	0	0	0	0	0	0	0	0	0	0	0	0	0	0	0	0	0	0	0	0	0	0	0	0	0	0	0	0	0	0	0	0	0	1.26844e-05	0	0	0	0	0	0	0	0	0	0	0	0	0	0	0
Guinea	0	0	0	0	0	0	0	0	0	0	0	0	0	0	0	0	0	0	0	0	0	0	0	0	0	0	0	0	0	0	0	0	0	0	0	0	0	0	0	0	0	0	0	0	0	0	0	0	0
Guyana	0	0	0	0	0	0	0	0	0	0	0	0	0	0	0	0	0	0	0	0	0	0	0	0	0	0	0	0	0	0	0	0	0	0	0	0	0	0	0	0	0	0	0	0	0	0	0	0	0
Haiti	#DIV/0!	#DIV/0!	#DIV/0!	#DIV/0!	#DIV/0!	#DIV/0!	#DIV/0!	#DIV/0!	#DIV/0!	#DIV/0!	#DIV/0!	#DIV/0!	#DIV/0!	#DIV/0!	#DIV/0!	#DIV/0!	#DIV/0!	#DIV/0!	#DIV/0!	#DIV/0!	#DIV/0!	#DIV/0!	#DIV/0!	#DIV/0!	#DIV/0!	#DIV/0!	#DIV/0!	#DIV/0!	#DIV/0!	#DIV/0!	#DIV/0!	#DIV/0!	#DIV/0!	#DIV/0!	#DIV/0!	#DIV/0!	#DIV/0!	#DIV/0!	#DIV/0!	#DIV/0!	#DIV/0!	#DIV/0!	#DIV/0!	#DIV/0!	#DIV/0!	#DIV/0!	#DIV/0!	#DIV/0!	#DIV/0!
Heard Islands and Mc Donald Islands	#DIV/0!	#DIV/0!	#DIV/0!	#DIV/0!	#DIV/0!	#DIV/0!	#DIV/0!	#DIV/0!	#DIV/0!	#DIV/0!	#DIV/0!	#DIV/0!	#DIV/0!	#DIV/0!	#DIV/0!	#DIV/0!	#DIV/0!	#DIV/0!	#DIV/0!	#DIV/0!	#DIV/0!	#DIV/0!	#DIV/0!	#DIV/0!	#DIV/0!	#DIV/0!	#DIV/0!	#DIV/0!	#DIV/0!	#DIV/0!	#DIV/0!	#DIV/0!	#DIV/0!	#DIV/0!	#DIV/0!	#DIV/0!	#DIV/0!	#DIV/0!	#DIV/0!	#DIV/0!	#DIV/0!	#DIV/0!	#DIV/0!	#DIV/0!	#DIV/0!	#DIV/0!	#DIV/0!	#DIV/0!	#DIV/0!
Holy Sea	#DIV/0!	#DIV/0!	#DIV/0!	#DIV/0!	#DIV/0!	#DIV/0!	#DIV/0!	#DIV/0!	#DIV/0!	#DIV/0!	#DIV/0!	#DIV/0!	#DIV/0!	#DIV/0!	#DIV/0!	#DIV/0!	#DIV/0!	#DIV/0!	#DIV/0!	#DIV/0!	#DIV/0!	#DIV/0!	#DIV/0!	#DIV/0!	#DIV/0!	#DIV/0!	#DIV/0!	#DIV/0!	#DIV/0!	#DIV/0!	#DIV/0!	#DIV/0!	#DIV/0!	#DIV/0!	#DIV/0!	#DIV/0!	#DIV/0!	#DIV/0!	#DIV/0!	#DIV/0!	#DIV/0!	#DIV/0!	#DIV/0!	#DIV/0!	#DIV/0!	#DIV/0!	#DIV/0!	#DIV/0!	#DIV/0!
Honduras	0	0	0	0	0	0	0	0	0	0	0	0	0	0	0	0	0	0	0	0	0	0	0	0	0	0	0	0	0	0	0	0	0	0.0410959	0	0	0	0	0	0	0	0	0	0	0	0	0.210046	0	0
China, Hong Kong SAR	0	0	0	0	0	0	0	0	0	0	0	0	0	0	0	0	0	0	0	0	0.000912257	0	0	0	0	0	0	0	0	0	0	0	0	0	0	0	0	0	0	0	0	0	0	0	0	0	0.264875	0	0
Hungary	0	0	0	0	0	0	0	0	0	0	0	0	0	1.24854e-07	0	0	0	0	0	0	1.70991e-05	0	0	0	0	0	0	0.0791345	0	0	0	0	0	0	0	0	0	0	0	0	0	0	0	0	0	0	6.01446e-05	0	0
Iceland	0	0	0	0	0	0	0	0	0	0	0	0	0.321445	0	0	0	0	0	0	0	1.38478e-08	0	0	0	0	0	0	0	0	0	0	0	0	0.233591	0	0	0	0	0	0	0	0	0	0	0	0	0.019047	0	0
Indonesia	0	0	0	0	0	0	0	0	0	0	0	0	0.290867	5.92403e-06	0	0	0.000114942	0	0	0	1.48379e-07	0	0	0	0	0	0	0	0	0	0	0	0	0	0	0	0	0	0	0	0	6.28906e-06	0	0	0	0	0.0047245	6.21382e-07	0
Iran	0	0	0	0	0	0	0	0	0	0	0	0	0	0	0	0	0	0	0	0	8.70563e-05	0	0	0	0	0	0	0	0	0	0	0	0	0	0	0.000160184	0	0	0	0	0	0	0	0	0	0	0.00899478	0	0
Iraq	0	0	0	0	0	0	0	0	0	0	0	0	0	0	0	0	0	0	0	0	0.0019235	0	0	0	0	0	0	0	0	0	0	0	0	8.4364e-06	0	0	0	0	0	0	0	0	0	0	0	0	0.00518838	0	0
Ireland	0	0	0	0	0	0	0	0	0	0	0	0	0	0	0	0	0	0	0	0	1.93913e-06	0	0	0	0	0	0	0	0	0	0	0	0	0	0	0	0	0	0	0	0	2.95729e-08	0	0	0	0	3.15236e-05	0	0
Israel	0	0	0	0	0	0	0	0	0	0	0	0	0	0.026474	0	0	0	0	0	0	0.00905032	0	0	0	0	0	0	0	0	0	0	0	0	0.181298	0	0	0	0	0	0	0	0	0	0	0	0	0.0677004	0	0
Italy	0	0	0	0	0	0	0	0	0	0	0	0	0	0.0550478	0	0	0	0	0	0	0.00498336	0	0	0	0	0	0	0.107869	0	0	0	0	0	0.00325406	0	0.00223829	0	0	0	0	0	0.000270869	0	0	0	0	0.00600848	0	0
Cote dIvoire	0	0	0	0	0	0	0	0	0	0	0	0	0	0	0	0	0	0	0	0	0	0	0	0	0	0	0	0	0	0	0	0	0	0	0	0	0	0	0	0	0	0	0	0	0	0	0	0	0
Jamaica	0	0	0	0	0	0	0	0	0	0	0	0	0	0	0	0	0	0	0	0	0	0	0	0	0	0	0	0	0	0	0	0	0	0	0	0	0	0	0	0	0	0	0	0	0	0	0	0	0
Japan	0	0	0	0	0	0	0	0	0	0	0	0	0.276674	1.23753e-05	0	0	0	0	0	0	2.46198e-05	0	0	0	0	0	0	0	0	0	0	0	0	0.0436401	0	0	0	0	0	0	0	0.00219264	0	0	0	0	0.0822167	6.61282e-06	0
Kazakhstan	0	0	0	0	0	0	0	0	0	0	0	0	1.91661e-07	0	0	0	0	0	0	0	6.66822e-07	0	0	0	0	0	0	0	0	0	0	0	0	0	0	0	0	0	0	0	0	1.33098e-09	0	0	0	0	2.41427e-05	0	0
Jordan	0	0	0	0	0	0	0	0	0	0	0	0	0	0	0	0	0	0	0	0	0.0839086	0	0	0	0	0	0	0	0	0	0	0	0	0	0	0	0	0	0	0	0	0	0	0	0	0	0.104062	0	0
Kenya	0	0	0	0	0	0	0	0	0	0	0	0	0	0	0	0	0	0	0	0	0.000471522	0	0	0	0	0	0	0	0	0	0	0	0	0	0	0	0	0	0	0	0	0	0	0	0	0	0.166155	0	0
Dem. Peoples Rep. of Korea	0	0	0	0	0	0	0	0	0	0	0	0	0	0	0	0	0	0	0	0	0	0	0	0	0	0	0	0	0	0	0	0	0	0	0	0	0	0	0	0	0	0	0	0	0	0	1	0	0
Rep. of Korea	0	0	0	0	0	0	0	0	0	0	0	0	0.254723	0.000288414	0	0	2.88414e-08	0	0	0	0.000219505	0	0	0	0	4.32621e-08	0	0	0	0	0	0	0	0.00759644	0	0	0	0	0	0	0	0.00332804	0	0	0	0	0.12442	1.44207e-06	0
Kuwait	0	0	0	0	0	0	0	0	0	0	0	0	0	0	0	0	0.00217341	0	0	0	0.00109902	0	0	0	0	0	0	0	0	0	0	0	0	0	0	0	0	0	0	0	0	0	0	0	0	0	0.00153929	0	0
Kyrgyzstanan	0	0	0	0	0	0	0	0	0	0	0	0	0	0	0	0	0	0	0	0	0	0	0	0	0	0	0	0	0	0	0	0	0	0	0	0	0	0	0	0	0	0	0	0	0	0	0.983806	0	0
Lao Peoples Dem. Rep.	0	0	0	0	0	0	0	0	0	0	0	0	0	0	0	0	0	0	0	0	0	0	0	0	0	0	0	0	0	0	0	0	0	0	0	0	0	0	0	0	0	0	0	0	0	0	0.59205	0	0
Lebanon	0	0	0	0	0	0	0	0	0	0	0	0	0	0	0	0	0	0	0	0	0	0	0	0	0	0	0	0	0	0	0	0	0	0	0	0	0	0	0	0	0	0	0	0	0	0	0.29043	0	0
Lesotho	0	0	0	0	0	0	0	0	0	0	0	0	0	0	0	0	0	0	0	0	0	0	0	0	0	0	0	0	0	0	0	0	0	0	0	0	0	0	0	0	0	0	0	0	0	0	0	0	0
Latvia	0	0	0	0	0	0	0	0	0	0	0	0	0	1.16849e-07	0	0	0	0	0	0	2.45998e-08	0	0	0	0	0	0	0	0	0	0	0	0	0.828642	0	0	0	0	0	0	0	0	0	0	0	0	6.02696e-05	0	0
Liberia	0	0	0	0	0	0	0	0	0	0	0	0	0	0	0	0	0	0	0	0	0	0	0	0	0	0	0	0	0	0	0	0	0	0	0	0	0	0	0	0	0	0	0	0	0	0	1	0	0
Libya	0	0	0	0	0	0	0	0	0	0	0	0	0	0	0	0	0	0	0	0	0.000593756	0	0	0	0	0	0	0	0	0	0	0	0	0	0	0	0	0	0	0	0	0	0	0	0	0	0	0	0
Lithuania	0	0	0	0	0	0	0	0	0	0	0	0	0	6.17685e-05	0	0	0	0	0	0	9.75293e-06	0	0	0	0	0	0	0	0	0	0	0	0	0	0	0	0	0	0	0	0	0	0	0	0	0	0.0151756	0	0
Luxembourg	0	0	0	0	0	0	0	0	0	0	0	0	0	0	0	0	0	0	0	0	0.00449717	0	0	0	0	0	0	0	0	0	0	0	0	1.17688e-05	0	0	0	0	0	0	0	0	0	0	0	0	9.80737e-07	0	0
China, Macao SAR	0	0	0	0	0	0	0	0	0	0	0	0	0	0	0	0	0	0	0	0	0	0	0	0	0	0	0	0	0	0	0	0	0	0	0	0	0	0	0	0	0	0	0	0	0	0	0.839908	0	0
Madagascar	0	0	0	0	0	0	0	0	0	0	0	0	0	0	0	0	0	0	0	0	0	0	0	0	0	0	0	0	0	0	0	0	0	0	0	0	0	0	0	0	0	0.710379	0	0	0	0	0	0	0
Malawi	0	0	0	0	0	0	0	0	0	0	0	0	0	0	0	0	0	0	0	0	0	0	0	0	0	0	0	0	0	0	0	0	0	0	0	0	0	0	0	0	0	0	0	0	0	0	0	0	0
Malaysia	0	0	0	0	0	0	0	0	0	0	0	0	0.321926	3.40225e-07	0	0	0	0	0	0	8.08454e-09	0	0	0	0	0	0	0	0	0	0	0	0	0	0	0	0	0	0	0	0	6.99421e-05	0	0	0	0	0.0377282	3.53025e-07	0
Maldives	0	0	0	0	0	0	0	0	0	0	0	0	0	0	0	0	0	0	0	0	0	0	0	0	0	0	0	0	0	0	0	0	0	0	0	0	0	0	0	0	0	0	0	0	0	0	0	0	0
Mali	0	0	0	0	0	0	0	0	0	0	0	0	0	0	0	0	0	0	0	0	0	0	0	0	0	0	0	0	0	0	0	0	0	0	0	0	0	0	0	0	0	0	0	0	0	0	0	0	0
Malta	0	0	0	0	0	0	0	0	0	0	0	0	0	0	0	0	0	0	0	0	0.153321	0	0	0	0	0	0	0	0	0	0	0	0	0	0	0	0	0	0	0	0	0	0	0	0	0	0	0	0
Mauritania	0	0	0	0	0	0	0	0	0	0	0	0	0	0	0	0	0	0	0	0	0	0	0	0	0	0	0	0	0	0	0	0	0	0	0	0	0	0	0	0	0	0	0	0	0	0	0	0	0
Mauritius	0	0	0	0	0	0	0	0	0	0	0	0	0	0	0	0	0	0	0	0	0	0	0	0	0	0	0	0	0	0	0	0	0	0	0	0	0	0	0	0	0	0	0	0	0	0	0	0	0
Mexico	0	0	0	0	0	0	0	0	0	0	0	0	0.000113995	0	0	0	0	0	0	0	0.000412063	0	0	0	0	0	0	0.000685949	0	0	0	0	0	0.421108	0	0	0	0	0	0	0	0.000144471	0	0	0	0.000494035	0.00450216	0	0
Mongolia	0	0	0	0	0	0	0	0	0	0	0	0	0	0	0	0	0	0	0	0	0	0	0	0	0	0	0	0	0	0	0	0	0	0	0	0	0	0	0	0	0	0	0	0	0	0	0.462185	0	0
Rep. of Moldova	0	0	0	0	0	0	0	0	0	0	0	0	0	0	0	0	0	0	0	0	0	0	0	0	0	0	0	0	0	0	0	0	0	0	0	0	0	0	0	0	0	0	0	0	0	0	0	0	0
Montenegro	0	0	0	0	0	0	0	0	0	0	0	0	0	0	0	0	0	0	0	0	0	0	0	0	0	0	0	0.398448	0	0	0	0	0	0	0	0	0	0	0	0	0	0	0	0	0	0	0	0	0
Monserrat	#DIV/0!	#DIV/0!	#DIV/0!	#DIV/0!	#DIV/0!	#DIV/0!	#DIV/0!	#DIV/0!	#DIV/0!	#DIV/0!	#DIV/0!	#DIV/0!	#DIV/0!	#DIV/0!	#DIV/0!	#DIV/0!	#DIV/0!	#DIV/0!	#DIV/0!	#DIV/0!	#DIV/0!	#DIV/0!	#DIV/0!	#DIV/0!	#DIV/0!	#DIV/0!	#DIV/0!	#DIV/0!	#DIV/0!	#DIV/0!	#DIV/0!	#DIV/0!	#DIV/0!	#DIV/0!	#DIV/0!	#DIV/0!	#DIV/0!	#DIV/0!	#DIV/0!	#DIV/0!	#DIV/0!	#DIV/0!	#DIV/0!	#DIV/0!	#DIV/0!	#DIV/0!	#DIV/0!	#DIV/0!	#DIV/0!
Morocco	0	0	0	0	0	0	0	0	0	0	0	0	0	0	0	0	0	0	0	0	0.000509226	0	0	0	0	0	0	0	0	0	0	0	0	0	0	0	0	0	0	0	0	0.000166785	0	0	0	0	0.320509	0	0
Mozambique	0	0	0	0	0	0	0	0	0	0	0	0	0.999943	0	0	0	0	0	0	0	0	0	0	0	0	0	0	0	0	0	0	0	0	0	0	0	0	0	0	0	0	0	0	0	0	0	5.35408e-05	0	0
Oman	0	0	0	0	0	0	0	0	0	0	0	0	0	0	0	0	0	0	0	0	0.0144594	0	0	0	0	0	0	0	0	0	0	0	0	0	0	0	0	0	0	0	0	0	0	0	0	0	0.00292211	0	0
Namibia	0	0	0	0	0	0	0	0	0	0	0	0	0	0	0	0	0	0	0	0	0	0	0	0	0	0	0	0	0	0	0	0	0	0	0	0	0	0	0	0	0	0	0	0	0	0	0	0	0
Nauru	#DIV/0!	#DIV/0!	#DIV/0!	#DIV/0!	#DIV/0!	#DIV/0!	#DIV/0!	#DIV/0!	#DIV/0!	#DIV/0!	#DIV/0!	#DIV/0!	#DIV/0!	#DIV/0!	#DIV/0!	#DIV/0!	#DIV/0!	#DIV/0!	#DIV/0!	#DIV/0!	#DIV/0!	#DIV/0!	#DIV/0!	#DIV/0!	#DIV/0!	#DIV/0!	#DIV/0!	#DIV/0!	#DIV/0!	#DIV/0!	#DIV/0!	#DIV/0!	#DIV/0!	#DIV/0!	#DIV/0!	#DIV/0!	#DIV/0!	#DIV/0!	#DIV/0!	#DIV/0!	#DIV/0!	#DIV/0!	#DIV/0!	#DIV/0!	#DIV/0!	#DIV/0!	#DIV/0!	#DIV/0!	#DIV/0!
Nepal	0	0	0	0	0	0	0	0	0	0	0	0	0	0	0	0	0	0	0	0	0	0	0	0	0	0	0	0	0	0	0	0	0	0	0	0	0	0	0	0	0	0	0	0	0	0	0	0	0
Netherlands	0	0	0	0	0	0	0	0	0	0	0	0	0	0.000117085	0	0	0	0	0	0	0.000463339	0	0	0	0	0	0	0	0	0	0	0	0	0.0355897	0	1.72105e-05	0	0	0	0	0	3.9409e-05	0	0	0	0	0.000711064	0	0
Curacao	#DIV/0!	#DIV/0!	#DIV/0!	#DIV/0!	#DIV/0!	#DIV/0!	#DIV/0!	#DIV/0!	#DIV/0!	#DIV/0!	#DIV/0!	#DIV/0!	#DIV/0!	#DIV/0!	#DIV/0!	#DIV/0!	#DIV/0!	#DIV/0!	#DIV/0!	#DIV/0!	#DIV/0!	#DIV/0!	#DIV/0!	#DIV/0!	#DIV/0!	#DIV/0!	#DIV/0!	#DIV/0!	#DIV/0!	#DIV/0!	#DIV/0!	#DIV/0!	#DIV/0!	#DIV/0!	#DIV/0!	#DIV/0!	#DIV/0!	#DIV/0!	#DIV/0!	#DIV/0!	#DIV/0!	#DIV/0!	#DIV/0!	#DIV/0!	#DIV/0!	#DIV/0!	#DIV/0!	#DIV/0!	#DIV/0!
Aruba	#DIV/0!	#DIV/0!	#DIV/0!	#DIV/0!	#DIV/0!	#DIV/0!	#DIV/0!	#DIV/0!	#DIV/0!	#DIV/0!	#DIV/0!	#DIV/0!	#DIV/0!	#DIV/0!	#DIV/0!	#DIV/0!	#DIV/0!	#DIV/0!	#DIV/0!	#DIV/0!	#DIV/0!	#DIV/0!	#DIV/0!	#DIV/0!	#DIV/0!	#DIV/0!	#DIV/0!	#DIV/0!	#DIV/0!	#DIV/0!	#DIV/0!	#DIV/0!	#DIV/0!	#DIV/0!	#DIV/0!	#DIV/0!	#DIV/0!	#DIV/0!	#DIV/0!	#DIV/0!	#DIV/0!	#DIV/0!	#DIV/0!	#DIV/0!	#DIV/0!	#DIV/0!	#DIV/0!	#DIV/0!	#DIV/0!
Saint Maarten	#DIV/0!	#DIV/0!	#DIV/0!	#DIV/0!	#DIV/0!	#DIV/0!	#DIV/0!	#DIV/0!	#DIV/0!	#DIV/0!	#DIV/0!	#DIV/0!	#DIV/0!	#DIV/0!	#DIV/0!	#DIV/0!	#DIV/0!	#DIV/0!	#DIV/0!	#DIV/0!	#DIV/0!	#DIV/0!	#DIV/0!	#DIV/0!	#DIV/0!	#DIV/0!	#DIV/0!	#DIV/0!	#DIV/0!	#DIV/0!	#DIV/0!	#DIV/0!	#DIV/0!	#DIV/0!	#DIV/0!	#DIV/0!	#DIV/0!	#DIV/0!	#DIV/0!	#DIV/0!	#DIV/0!	#DIV/0!	#DIV/0!	#DIV/0!	#DIV/0!	#DIV/0!	#DIV/0!	#DIV/0!	#DIV/0!
Bonaire	#DIV/0!	#DIV/0!	#DIV/0!	#DIV/0!	#DIV/0!	#DIV/0!	#DIV/0!	#DIV/0!	#DIV/0!	#DIV/0!	#DIV/0!	#DIV/0!	#DIV/0!	#DIV/0!	#DIV/0!	#DIV/0!	#DIV/0!	#DIV/0!	#DIV/0!	#DIV/0!	#DIV/0!	#DIV/0!	#DIV/0!	#DIV/0!	#DIV/0!	#DIV/0!	#DIV/0!	#DIV/0!	#DIV/0!	#DIV/0!	#DIV/0!	#DIV/0!	#DIV/0!	#DIV/0!	#DIV/0!	#DIV/0!	#DIV/0!	#DIV/0!	#DIV/0!	#DIV/0!	#DIV/0!	#DIV/0!	#DIV/0!	#DIV/0!	#DIV/0!	#DIV/0!	#DIV/0!	#DIV/0!	#DIV/0!
New Caledonia	0	0	0	0	0	0	0	0	0	0	0	0	0	0	0	0	0	0	0	0	1	0	0	0	0	0	0	0	0	0	0	0	0	0	0	0	0	0	0	0	0	0	0	0	0	0	0	0	0
Vanatu	#DIV/0!	#DIV/0!	#DIV/0!	#DIV/0!	#DIV/0!	#DIV/0!	#DIV/0!	#DIV/0!	#DIV/0!	#DIV/0!	#DIV/0!	#DIV/0!	#DIV/0!	#DIV/0!	#DIV/0!	#DIV/0!	#DIV/0!	#DIV/0!	#DIV/0!	#DIV/0!	#DIV/0!	#DIV/0!	#DIV/0!	#DIV/0!	#DIV/0!	#DIV/0!	#DIV/0!	#DIV/0!	#DIV/0!	#DIV/0!	#DIV/0!	#DIV/0!	#DIV/0!	#DIV/0!	#DIV/0!	#DIV/0!	#DIV/0!	#DIV/0!	#DIV/0!	#DIV/0!	#DIV/0!	#DIV/0!	#DIV/0!	#DIV/0!	#DIV/0!	#DIV/0!	#DIV/0!	#DIV/0!	#DIV/0!
New Zealand	0	0	0	0	0	0	0	0	0	0	0	0	0.99938	0	0	0	0	0	0	0	3.00693e-07	0	0	0	0	0	0	0	0	0	0	0	0	8.46612e-08	0	0	0	0	0	0	0	1.86693e-06	0	0	0	0	0.000211706	0	0
Nicaragua	0	0	0	0	0	0	0	0	0	0	0	0	0	0	0	0	0	0	0	0	0	0	0	0	0	0	0	0	0	0	0	0	0	0.0198294	0	0	0	0	0	0	0	0	0	0	0	0	0	0	0
Niger	0	0	0	0	0	0	0	0	0	0	0	0	0	0	0	0	0	0	0	0	0	0	0	0	0	0	0	0	0	0	0	0	0	0	0	0	0	0	0	0	0	0	0	0	0	0	1	0	0
Nigeria	0	0	0	0	0	0	0	0	0	0	0	0	0	0	0	0	0	0	0	0	6.22231e-06	0	0	0	0	0	0	0	0	0	0	0	0	0	0	0	0	0	0	0	0	0.622231	0	0	0	0	0.0888251	0	0
Niue	#DIV/0!	#DIV/0!	#DIV/0!	#DIV/0!	#DIV/0!	#DIV/0!	#DIV/0!	#DIV/0!	#DIV/0!	#DIV/0!	#DIV/0!	#DIV/0!	#DIV/0!	#DIV/0!	#DIV/0!	#DIV/0!	#DIV/0!	#DIV/0!	#DIV/0!	#DIV/0!	#DIV/0!	#DIV/0!	#DIV/0!	#DIV/0!	#DIV/0!	#DIV/0!	#DIV/0!	#DIV/0!	#DIV/0!	#DIV/0!	#DIV/0!	#DIV/0!	#DIV/0!	#DIV/0!	#DIV/0!	#DIV/0!	#DIV/0!	#DIV/0!	#DIV/0!	#DIV/0!	#DIV/0!	#DIV/0!	#DIV/0!	#DIV/0!	#DIV/0!	#DIV/0!	#DIV/0!	#DIV/0!	#DIV/0!
Norfolk Islands	#DIV/0!	#DIV/0!	#DIV/0!	#DIV/0!	#DIV/0!	#DIV/0!	#DIV/0!	#DIV/0!	#DIV/0!	#DIV/0!	#DIV/0!	#DIV/0!	#DIV/0!	#DIV/0!	#DIV/0!	#DIV/0!	#DIV/0!	#DIV/0!	#DIV/0!	#DIV/0!	#DIV/0!	#DIV/0!	#DIV/0!	#DIV/0!	#DIV/0!	#DIV/0!	#DIV/0!	#DIV/0!	#DIV/0!	#DIV/0!	#DIV/0!	#DIV/0!	#DIV/0!	#DIV/0!	#DIV/0!	#DIV/0!	#DIV/0!	#DIV/0!	#DIV/0!	#DIV/0!	#DIV/0!	#DIV/0!	#DIV/0!	#DIV/0!	#DIV/0!	#DIV/0!	#DIV/0!	#DIV/0!	#DIV/0!
Norway	0	0	0	0	0	0	0	0	0	0	0	0	0.0718209	0	0	0	0	0	0	0	0.00827769	0	0	0	0	0	0	0	0	0	0	0	0	0.649121	0	0	0	0	0	0	0	0	0	0	0	0	0.0286762	0	0
Northern Mariana Islands	#DIV/0!	#DIV/0!	#DIV/0!	#DIV/0!	#DIV/0!	#DIV/0!	#DIV/0!	#DIV/0!	#DIV/0!	#DIV/0!	#DIV/0!	#DIV/0!	#DIV/0!	#DIV/0!	#DIV/0!	#DIV/0!	#DIV/0!	#DIV/0!	#DIV/0!	#DIV/0!	#DIV/0!	#DIV/0!	#DIV/0!	#DIV/0!	#DIV/0!	#DIV/0!	#DIV/0!	#DIV/0!	#DIV/0!	#DIV/0!	#DIV/0!	#DIV/0!	#DIV/0!	#DIV/0!	#DIV/0!	#DIV/0!	#DIV/0!	#DIV/0!	#DIV/0!	#DIV/0!	#DIV/0!	#DIV/0!	#DIV/0!	#DIV/0!	#DIV/0!	#DIV/0!	#DIV/0!	#DIV/0!	#DIV/0!
United States Minor Outlying Islands	#DIV/0!	#DIV/0!	#DIV/0!	#DIV/0!	#DIV/0!	#DIV/0!	#DIV/0!	#DIV/0!	#DIV/0!	#DIV/0!	#DIV/0!	#DIV/0!	#DIV/0!	#DIV/0!	#DIV/0!	#DIV/0!	#DIV/0!	#DIV/0!	#DIV/0!	#DIV/0!	#DIV/0!	#DIV/0!	#DIV/0!	#DIV/0!	#DIV/0!	#DIV/0!	#DIV/0!	#DIV/0!	#DIV/0!	#DIV/0!	#DIV/0!	#DIV/0!	#DIV/0!	#DIV/0!	#DIV/0!	#DIV/0!	#DIV/0!	#DIV/0!	#DIV/0!	#DIV/0!	#DIV/0!	#DIV/0!	#DIV/0!	#DIV/0!	#DIV/0!	#DIV/0!	#DIV/0!	#DIV/0!	#DIV/0!
FS Micronesia	#DIV/0!	#DIV/0!	#DIV/0!	#DIV/0!	#DIV/0!	#DIV/0!	#DIV/0!	#DIV/0!	#DIV/0!	#DIV/0!	#DIV/0!	#DIV/0!	#DIV/0!	#DIV/0!	#DIV/0!	#DIV/0!	#DIV/0!	#DIV/0!	#DIV/0!	#DIV/0!	#DIV/0!	#DIV/0!	#DIV/0!	#DIV/0!	#DIV/0!	#DIV/0!	#DIV/0!	#DIV/0!	#DIV/0!	#DIV/0!	#DIV/0!	#DIV/0!	#DIV/0!	#DIV/0!	#DIV/0!	#DIV/0!	#DIV/0!	#DIV/0!	#DIV/0!	#DIV/0!	#DIV/0!	#DIV/0!	#DIV/0!	#DIV/0!	#DIV/0!	#DIV/0!	#DIV/0!	#DIV/0!	#DIV/0!
Marshall Islands	#DIV/0!	#DIV/0!	#DIV/0!	#DIV/0!	#DIV/0!	#DIV/0!	#DIV/0!	#DIV/0!	#DIV/0!	#DIV/0!	#DIV/0!	#DIV/0!	#DIV/0!	#DIV/0!	#DIV/0!	#DIV/0!	#DIV/0!	#DIV/0!	#DIV/0!	#DIV/0!	#DIV/0!	#DIV/0!	#DIV/0!	#DIV/0!	#DIV/0!	#DIV/0!	#DIV/0!	#DIV/0!	#DIV/0!	#DIV/0!	#DIV/0!	#DIV/0!	#DIV/0!	#DIV/0!	#DIV/0!	#DIV/0!	#DIV/0!	#DIV/0!	#DIV/0!	#DIV/0!	#DIV/0!	#DIV/0!	#DIV/0!	#DIV/0!	#DIV/0!	#DIV/0!	#DIV/0!	#DIV/0!	#DIV/0!
Palau	#DIV/0!	#DIV/0!	#DIV/0!	#DIV/0!	#DIV/0!	#DIV/0!	#DIV/0!	#DIV/0!	#DIV/0!	#DIV/0!	#DIV/0!	#DIV/0!	#DIV/0!	#DIV/0!	#DIV/0!	#DIV/0!	#DIV/0!	#DIV/0!	#DIV/0!	#DIV/0!	#DIV/0!	#DIV/0!	#DIV/0!	#DIV/0!	#DIV/0!	#DIV/0!	#DIV/0!	#DIV/0!	#DIV/0!	#DIV/0!	#DIV/0!	#DIV/0!	#DIV/0!	#DIV/0!	#DIV/0!	#DIV/0!	#DIV/0!	#DIV/0!	#DIV/0!	#DIV/0!	#DIV/0!	#DIV/0!	#DIV/0!	#DIV/0!	#DIV/0!	#DIV/0!	#DIV/0!	#DIV/0!	#DIV/0!
Pakistan	0	0	0	0	0	0	0	0	0	0	0	0	0	0	0	0	0	0	0	0	0.00113256	0	0	0	0	0	0	0	0	0	0	0	0	0.0356227	0	0	0	0	0	0	0	0.00413624	0	0	0	0	0.123494	0	0
Panama	0	0	0	0	0	0	0	0	0	0	0	0	0	0	0	0	0	0	0	0	0	0	0	0	0	0	0	0	0	0	0	0	0	0.0520833	0	0	0	0	0	0	0	0	0	0	0	0	0	0	0
Papua New Guinea	#DIV/0!	#DIV/0!	#DIV/0!	#DIV/0!	#DIV/0!	#DIV/0!	#DIV/0!	#DIV/0!	#DIV/0!	#DIV/0!	#DIV/0!	#DIV/0!	#DIV/0!	#DIV/0!	#DIV/0!	#DIV/0!	#DIV/0!	#DIV/0!	#DIV/0!	#DIV/0!	#DIV/0!	#DIV/0!	#DIV/0!	#DIV/0!	#DIV/0!	#DIV/0!	#DIV/0!	#DIV/0!	#DIV/0!	#DIV/0!	#DIV/0!	#DIV/0!	#DIV/0!	#DIV/0!	#DIV/0!	#DIV/0!	#DIV/0!	#DIV/0!	#DIV/0!	#DIV/0!	#DIV/0!	#DIV/0!	#DIV/0!	#DIV/0!	#DIV/0!	#DIV/0!	#DIV/0!	#DIV/0!	#DIV/0!
Paraguay	0	0	0	0	0	0	0	0	0	0	0	0	0	0	0	0	0	0	0	0	0	0	0	0	0	0	0	0	0	0	0	0	0	0.765878	0	0	0	0	0	0	0	0	0	0	0	0	0.195702	0	0
Peru	0	0	0	0	0	0	0	0	0	0	0	0	0	0	0	0	0	0	0	0	0.00329865	0	0	0	0	0	0	0	0	0	0	0	0	0.0998494	0	0	0	0	0	0	0	0.000129173	0	0	0	0.00318207	0.073958	0	0
Philippines	0	0	0	0	0	0	0	0	0	0	0	0	3.95024e-05	0	0	0	0	0	0	0	0.00340214	0	0	0	0	0	0	0	0	0	0	0	0	0	0	0	0	0	0	0	0	0.000636976	0	0	0	0	0.391377	0.000971101	0
Pitcairn	#DIV/0!	#DIV/0!	#DIV/0!	#DIV/0!	#DIV/0!	#DIV/0!	#DIV/0!	#DIV/0!	#DIV/0!	#DIV/0!	#DIV/0!	#DIV/0!	#DIV/0!	#DIV/0!	#DIV/0!	#DIV/0!	#DIV/0!	#DIV/0!	#DIV/0!	#DIV/0!	#DIV/0!	#DIV/0!	#DIV/0!	#DIV/0!	#DIV/0!	#DIV/0!	#DIV/0!	#DIV/0!	#DIV/0!	#DIV/0!	#DIV/0!	#DIV/0!	#DIV/0!	#DIV/0!	#DIV/0!	#DIV/0!	#DIV/0!	#DIV/0!	#DIV/0!	#DIV/0!	#DIV/0!	#DIV/0!	#DIV/0!	#DIV/0!	#DIV/0!	#DIV/0!	#DIV/0!	#DIV/0!	#DIV/0!
Poland	0	0	0	0	0	0	0	0	0	0	0	0	0	0.000393636	0	0	0	0	0	0	0.000447801	0	0	0	0	0	0	0.205364	0	0	0	0	0	0	0	0	0	0	0	0	0	0	0	0	0	0	0.000549196	0	0
Portugal	0	0	0	0	0	0	0	0	0	0	0	0	4.37991e-05	9.11021e-06	0	0	0	0	0	0	1.12126e-05	0	0	0	0	0	0	0	0	0	0	0	0	0	0	0	0	0	0	0	0	0	0	0	0	0	0.000456561	0	0
Guinea-Bissau	#DIV/0!	#DIV/0!	#DIV/0!	#DIV/0!	#DIV/0!	#DIV/0!	#DIV/0!	#DIV/0!	#DIV/0!	#DIV/0!	#DIV/0!	#DIV/0!	#DIV/0!	#DIV/0!	#DIV/0!	#DIV/0!	#DIV/0!	#DIV/0!	#DIV/0!	#DIV/0!	#DIV/0!	#DIV/0!	#DIV/0!	#DIV/0!	#DIV/0!	#DIV/0!	#DIV/0!	#DIV/0!	#DIV/0!	#DIV/0!	#DIV/0!	#DIV/0!	#DIV/0!	#DIV/0!	#DIV/0!	#DIV/0!	#DIV/0!	#DIV/0!	#DIV/0!	#DIV/0!	#DIV/0!	#DIV/0!	#DIV/0!	#DIV/0!	#DIV/0!	#DIV/0!	#DIV/0!	#DIV/0!	#DIV/0!
Timor-Leste	#DIV/0!	#DIV/0!	#DIV/0!	#DIV/0!	#DIV/0!	#DIV/0!	#DIV/0!	#DIV/0!	#DIV/0!	#DIV/0!	#DIV/0!	#DIV/0!	#DIV/0!	#DIV/0!	#DIV/0!	#DIV/0!	#DIV/0!	#DIV/0!	#DIV/0!	#DIV/0!	#DIV/0!	#DIV/0!	#DIV/0!	#DIV/0!	#DIV/0!	#DIV/0!	#DIV/0!	#DIV/0!	#DIV/0!	#DIV/0!	#DIV/0!	#DIV/0!	#DIV/0!	#DIV/0!	#DIV/0!	#DIV/0!	#DIV/0!	#DIV/0!	#DIV/0!	#DIV/0!	#DIV/0!	#DIV/0!	#DIV/0!	#DIV/0!	#DIV/0!	#DIV/0!	#DIV/0!	#DIV/0!	#DIV/0!
Qatar	0	0	0	0	0	0	0	0	0	0	0	0	0	0	0	0	0	0	0	0	0	0	0	0	0	0	0	0	0	0	0	0	0	0.999067	0	0	0	0	0	0	0	8.89158e-06	0	0	0	0	9.5558e-06	0	0
Romania	0	0	0	0	0	0	0	0	0	0	0	0	0	0.00191368	0	0	0	0	0	0	1.96234e-05	0	0	0	0	0	0	0.000594667	0	0	0	0	0	0	0	5.38513e-08	0	0	0	0	0	4.30811e-09	0	0	0	0	1.19033e-05	0	0
Russian Federation	0	0	0	0	0	0	0	0	0	0	0	0	0.178398	3.81229e-09	0	0	0	0	0	1.43766e-06	5.05622e-07	0	0	0	0	0	0	0	0	0	0	0	0	0.0609939	0	0	0	0	0	0	0	1.13808e-05	0	0	0	0	0.00343559	1.41196e-08	0
Rwanda	#DIV/0!	#DIV/0!	#DIV/0!	#DIV/0!	#DIV/0!	#DIV/0!	#DIV/0!	#DIV/0!	#DIV/0!	#DIV/0!	#DIV/0!	#DIV/0!	#DIV/0!	#DIV/0!	#DIV/0!	#DIV/0!	#DIV/0!	#DIV/0!	#DIV/0!	#DIV/0!	#DIV/0!	#DIV/0!	#DIV/0!	#DIV/0!	#DIV/0!	#DIV/0!	#DIV/0!	#DIV/0!	#DIV/0!	#DIV/0!	#DIV/0!	#DIV/0!	#DIV/0!	#DIV/0!	#DIV/0!	#DIV/0!	#DIV/0!	#DIV/0!	#DIV/0!	#DIV/0!	#DIV/0!	#DIV/0!	#DIV/0!	#DIV/0!	#DIV/0!	#DIV/0!	#DIV/0!	#DIV/0!	#DIV/0!
Saint Bartelemy	#DIV/0!	#DIV/0!	#DIV/0!	#DIV/0!	#DIV/0!	#DIV/0!	#DIV/0!	#DIV/0!	#DIV/0!	#DIV/0!	#DIV/0!	#DIV/0!	#DIV/0!	#DIV/0!	#DIV/0!	#DIV/0!	#DIV/0!	#DIV/0!	#DIV/0!	#DIV/0!	#DIV/0!	#DIV/0!	#DIV/0!	#DIV/0!	#DIV/0!	#DIV/0!	#DIV/0!	#DIV/0!	#DIV/0!	#DIV/0!	#DIV/0!	#DIV/0!	#DIV/0!	#DIV/0!	#DIV/0!	#DIV/0!	#DIV/0!	#DIV/0!	#DIV/0!	#DIV/0!	#DIV/0!	#DIV/0!	#DIV/0!	#DIV/0!	#DIV/0!	#DIV/0!	#DIV/0!	#DIV/0!	#DIV/0!
Saint Helena	#DIV/0!	#DIV/0!	#DIV/0!	#DIV/0!	#DIV/0!	#DIV/0!	#DIV/0!	#DIV/0!	#DIV/0!	#DIV/0!	#DIV/0!	#DIV/0!	#DIV/0!	#DIV/0!	#DIV/0!	#DIV/0!	#DIV/0!	#DIV/0!	#DIV/0!	#DIV/0!	#DIV/0!	#DIV/0!	#DIV/0!	#DIV/0!	#DIV/0!	#DIV/0!	#DIV/0!	#DIV/0!	#DIV/0!	#DIV/0!	#DIV/0!	#DIV/0!	#DIV/0!	#DIV/0!	#DIV/0!	#DIV/0!	#DIV/0!	#DIV/0!	#DIV/0!	#DIV/0!	#DIV/0!	#DIV/0!	#DIV/0!	#DIV/0!	#DIV/0!	#DIV/0!	#DIV/0!	#DIV/0!	#DIV/0!
Saint Kitts and Nevis	#DIV/0!	#DIV/0!	#DIV/0!	#DIV/0!	#DIV/0!	#DIV/0!	#DIV/0!	#DIV/0!	#DIV/0!	#DIV/0!	#DIV/0!	#DIV/0!	#DIV/0!	#DIV/0!	#DIV/0!	#DIV/0!	#DIV/0!	#DIV/0!	#DIV/0!	#DIV/0!	#DIV/0!	#DIV/0!	#DIV/0!	#DIV/0!	#DIV/0!	#DIV/0!	#DIV/0!	#DIV/0!	#DIV/0!	#DIV/0!	#DIV/0!	#DIV/0!	#DIV/0!	#DIV/0!	#DIV/0!	#DIV/0!	#DIV/0!	#DIV/0!	#DIV/0!	#DIV/0!	#DIV/0!	#DIV/0!	#DIV/0!	#DIV/0!	#DIV/0!	#DIV/0!	#DIV/0!	#DIV/0!	#DIV/0!
Anguilla	#DIV/0!	#DIV/0!	#DIV/0!	#DIV/0!	#DIV/0!	#DIV/0!	#DIV/0!	#DIV/0!	#DIV/0!	#DIV/0!	#DIV/0!	#DIV/0!	#DIV/0!	#DIV/0!	#DIV/0!	#DIV/0!	#DIV/0!	#DIV/0!	#DIV/0!	#DIV/0!	#DIV/0!	#DIV/0!	#DIV/0!	#DIV/0!	#DIV/0!	#DIV/0!	#DIV/0!	#DIV/0!	#DIV/0!	#DIV/0!	#DIV/0!	#DIV/0!	#DIV/0!	#DIV/0!	#DIV/0!	#DIV/0!	#DIV/0!	#DIV/0!	#DIV/0!	#DIV/0!	#DIV/0!	#DIV/0!	#DIV/0!	#DIV/0!	#DIV/0!	#DIV/0!	#DIV/0!	#DIV/0!	#DIV/0!
Saint Lucia	#DIV/0!	#DIV/0!	#DIV/0!	#DIV/0!	#DIV/0!	#DIV/0!	#DIV/0!	#DIV/0!	#DIV/0!	#DIV/0!	#DIV/0!	#DIV/0!	#DIV/0!	#DIV/0!	#DIV/0!	#DIV/0!	#DIV/0!	#DIV/0!	#DIV/0!	#DIV/0!	#DIV/0!	#DIV/0!	#DIV/0!	#DIV/0!	#DIV/0!	#DIV/0!	#DIV/0!	#DIV/0!	#DIV/0!	#DIV/0!	#DIV/0!	#DIV/0!	#DIV/0!	#DIV/0!	#DIV/0!	#DIV/0!	#DIV/0!	#DIV/0!	#DIV/0!	#DIV/0!	#DIV/0!	#DIV/0!	#DIV/0!	#DIV/0!	#DIV/0!	#DIV/0!	#DIV/0!	#DIV/0!	#DIV/0!
Saint Pierre and Miquelon	0	0	0	0	0	0	0	0	0	0	0	0	0	0	0	0	0	0	0	0	0	0	0	0	0	0	0	0	0	0	0	0	0	0	0	0	0	0	0	0	0	0	0	0	0	0	0	0	0
Saint Vincent and the Grenadines	#DIV/0!	#DIV/0!	#DIV/0!	#DIV/0!	#DIV/0!	#DIV/0!	#DIV/0!	#DIV/0!	#DIV/0!	#DIV/0!	#DIV/0!	#DIV/0!	#DIV/0!	#DIV/0!	#DIV/0!	#DIV/0!	#DIV/0!	#DIV/0!	#DIV/0!	#DIV/0!	#DIV/0!	#DIV/0!	#DIV/0!	#DIV/0!	#DIV/0!	#DIV/0!	#DIV/0!	#DIV/0!	#DIV/0!	#DIV/0!	#DIV/0!	#DIV/0!	#DIV/0!	#DIV/0!	#DIV/0!	#DIV/0!	#DIV/0!	#DIV/0!	#DIV/0!	#DIV/0!	#DIV/0!	#DIV/0!	#DIV/0!	#DIV/0!	#DIV/0!	#DIV/0!	#DIV/0!	#DIV/0!	#DIV/0!
San Marino	#DIV/0!	#DIV/0!	#DIV/0!	#DIV/0!	#DIV/0!	#DIV/0!	#DIV/0!	#DIV/0!	#DIV/0!	#DIV/0!	#DIV/0!	#DIV/0!	#DIV/0!	#DIV/0!	#DIV/0!	#DIV/0!	#DIV/0!	#DIV/0!	#DIV/0!	#DIV/0!	#DIV/0!	#DIV/0!	#DIV/0!	#DIV/0!	#DIV/0!	#DIV/0!	#DIV/0!	#DIV/0!	#DIV/0!	#DIV/0!	#DIV/0!	#DIV/0!	#DIV/0!	#DIV/0!	#DIV/0!	#DIV/0!	#DIV/0!	#DIV/0!	#DIV/0!	#DIV/0!	#DIV/0!	#DIV/0!	#DIV/0!	#DIV/0!	#DIV/0!	#DIV/0!	#DIV/0!	#DIV/0!	#DIV/0!
Sao Tome and Principe	#DIV/0!	#DIV/0!	#DIV/0!	#DIV/0!	#DIV/0!	#DIV/0!	#DIV/0!	#DIV/0!	#DIV/0!	#DIV/0!	#DIV/0!	#DIV/0!	#DIV/0!	#DIV/0!	#DIV/0!	#DIV/0!	#DIV/0!	#DIV/0!	#DIV/0!	#DIV/0!	#DIV/0!	#DIV/0!	#DIV/0!	#DIV/0!	#DIV/0!	#DIV/0!	#DIV/0!	#DIV/0!	#DIV/0!	#DIV/0!	#DIV/0!	#DIV/0!	#DIV/0!	#DIV/0!	#DIV/0!	#DIV/0!	#DIV/0!	#DIV/0!	#DIV/0!	#DIV/0!	#DIV/0!	#DIV/0!	#DIV/0!	#DIV/0!	#DIV/0!	#DIV/0!	#DIV/0!	#DIV/0!	#DIV/0!
Saudi Arabia	0	0	0	0	0	0	0	0	0	0	0	0	0	0	0	0	0	0	0	0	3.45304e-06	0	0	0	0	0	0	0	0	0	0	0	0	0	0	0	0	0	0	0	0	0.000225772	0	0	0	0	8.17422e-05	0	0
Senegal	0	0	0	0	0	0	0	0	0	0	0	0	0	0	0	0	0	0	0	0	0	0	0	0	0	0	0	0	0	0	0	0	0	0	0	0	0	0	0	0	0	0	0	0	0	0	0.999946	0	0
Serbia	0	0	0	0	0	0	0	0	0	0	0	0	0	0.00119741	0	0	0	0	0	0	0.000170032	0	0	0	0	0	0	0.699424	0	0	0	0	0	1.07767e-05	0	0.00851836	0	0	0	0	0	0	0	0	0	0	0.00868839	0	0
Seychelles	0	0	0	0	0	0	0	0	0	0	0	0	0	0	0	0	0	0	0	0	0	0	0	0	0	0	0	0	0	0	0	0	0	0	0	0	0	0	0	0	0	0	0	0	0	0	0	0	0
Sierra Leone	0	0	0	0	0	0	0	0	0	0	0	0	0	1	0	0	0	0	0	0	0	0	0	0	0	0	0	0	0	0	0	0	0	0	0	0	0	0	0	0	0	0	0	0	0	0	0	0	0
India	0	0	0	0	0	0	0	0	0	1.15464e-10	0	0	0.127399	7.98122e-06	0	0	0.000673159	0	0	0	7.09055e-05	0	0	0	0	0	0	0	0	0	0	0	0	6.05031e-06	0	0	0	0	0	0	0	0.000480755	0	0	0	0	0.00635902	0.000624067	0
Singapore	0	0	0	0	0	0	0	0	0	0	0	0	5.3032e-05	0.000582058	0	0	0	0	0	0	0.00409553	0	0	0	0	0	0	0	0	0	0	0	0	1.121e-05	0	0	0	0	0	0	0	0.028016	0	0	0	0	0.58745	0	0
Slovakia	0	0	0	0	0	0	0	0	0	0	0	0	0	1.35911e-06	0	0	0	0	0	0	8.30719e-07	0	0	0	0	0	0	0.0135454	0	0	0	0	0	0	0	0	0	0	0	0	0	0	0	0	0	0	0.0218277	0	0
Viet Nam	0	0	0	0	0	0	0	0	0	0	0	0	0	5.62635e-06	0	0	0	0	0	0	7.25863e-07	0	0	0	0	0	0	0	0	0	0	0	0	0	0	0	0	0	0	0	0	8.5385e-06	0	0	0	0	0.00258504	0	0
Slovenia	0	0	0	0	0	0	0	0	0	0	0	0	0	2.88089e-05	0	0	0	0	0	0	3.28256e-06	0	0	0	0	0	0	0.24632	0	0	0	0	0	0	0	0	0	0	0	0	0	0.000601689	0	0	0	0	0.000359632	0	0
Somalia	#DIV/0!	#DIV/0!	#DIV/0!	#DIV/0!	#DIV/0!	#DIV/0!	#DIV/0!	#DIV/0!	#DIV/0!	#DIV/0!	#DIV/0!	#DIV/0!	#DIV/0!	#DIV/0!	#DIV/0!	#DIV/0!	#DIV/0!	#DIV/0!	#DIV/0!	#DIV/0!	#DIV/0!	#DIV/0!	#DIV/0!	#DIV/0!	#DIV/0!	#DIV/0!	#DIV/0!	#DIV/0!	#DIV/0!	#DIV/0!	#DIV/0!	#DIV/0!	#DIV/0!	#DIV/0!	#DIV/0!	#DIV/0!	#DIV/0!	#DIV/0!	#DIV/0!	#DIV/0!	#DIV/0!	#DIV/0!	#DIV/0!	#DIV/0!	#DIV/0!	#DIV/0!	#DIV/0!	#DIV/0!	#DIV/0!
South Africa	0	0	0	0	0	0	0	0	0	0	0	0	0.995918	0	0	0	0	0	0	0	1.78878e-06	0	0	0	0	0	0	0	0	0	0	0	0	1.366e-09	0	0	0	0	0	0	0	0	0	0	0	0	0.000145808	0	0
Zimbabwe	0	0	0	0	0	0	0	0	0	0	0	0	0	0	0	0	0	0	0	0	0	0	0	0	0	0	0	0	0	0	0	0	0	0	0	0	0	0	0	0	0	0	0	0	0	0	0.966101	0	0
Spain	0	0	0	0	0	0	0	0	0	0	0	0	4.11921e-08	1.9059e-05	0	0	0	0	0	0	3.6286e-06	0	0	0	0	0	0	0	0	0	0	0	0	1.35258e-05	0	0	0	0	0	0	0	0	0	0	0	0	0.000600941	0	0
South Sudan	#DIV/0!	#DIV/0!	#DIV/0!	#DIV/0!	#DIV/0!	#DIV/0!	#DIV/0!	#DIV/0!	#DIV/0!	#DIV/0!	#DIV/0!	#DIV/0!	#DIV/0!	#DIV/0!	#DIV/0!	#DIV/0!	#DIV/0!	#DIV/0!	#DIV/0!	#DIV/0!	#DIV/0!	#DIV/0!	#DIV/0!	#DIV/0!	#DIV/0!	#DIV/0!	#DIV/0!	#DIV/0!	#DIV/0!	#DIV/0!	#DIV/0!	#DIV/0!	#DIV/0!	#DIV/0!	#DIV/0!	#DIV/0!	#DIV/0!	#DIV/0!	#DIV/0!	#DIV/0!	#DIV/0!	#DIV/0!	#DIV/0!	#DIV/0!	#DIV/0!	#DIV/0!	#DIV/0!	#DIV/0!	#DIV/0!
Sudan	0	0	0	0	0	0	0	0	0	0	0	0	0	0	0	0	0	0	0	0	0	0	0	0	0	0	0	0	0	0	0	0	0	0	0	0	0	0	0	0	0	0	0	0	0	0	0	0	0
Western Sahara	#DIV/0!	#DIV/0!	#DIV/0!	#DIV/0!	#DIV/0!	#DIV/0!	#DIV/0!	#DIV/0!	#DIV/0!	#DIV/0!	#DIV/0!	#DIV/0!	#DIV/0!	#DIV/0!	#DIV/0!	#DIV/0!	#DIV/0!	#DIV/0!	#DIV/0!	#DIV/0!	#DIV/0!	#DIV/0!	#DIV/0!	#DIV/0!	#DIV/0!	#DIV/0!	#DIV/0!	#DIV/0!	#DIV/0!	#DIV/0!	#DIV/0!	#DIV/0!	#DIV/0!	#DIV/0!	#DIV/0!	#DIV/0!	#DIV/0!	#DIV/0!	#DIV/0!	#DIV/0!	#DIV/0!	#DIV/0!	#DIV/0!	#DIV/0!	#DIV/0!	#DIV/0!	#DIV/0!	#DIV/0!	#DIV/0!
Suriname	0	0	0	0	0	0	0	0	0	0	0	0	0	0	0	0	0	0	0	0	0	0	0	0	0	0	0	0	0	0	0	0	0	0	0	0	0	0	0	0	0	0	0	0	0	0	0	0	0
Swaziland	0	0	0	0	0	0	0	0	0	0	0	0	0	0	0	0	0	0	0	0	0	0	0	0	0	0	0	0	0	0	0	0	0	0	0	0	0	0	0	0	0	0	0	0	0	0	0	0	0
Sweden	0	0	0	0	0	0	0	0	0	0	0	0	0	0.0214233	0	0	0	0	0	0	2.32185e-05	0	0	0	0	0	0	0	0	0	0	0	0	0	0	0	0	0	0	0	0	0	0	0	0	0	3.40754e-05	0	0
Switzerland	0	0	0	0	0	0	0	0	0	0	0	0	5.19936e-06	8.83265e-06	0	0	0	0	0	0	8.82638e-05	0	0	0	0	0	0	0	0	0	0	0	0	0	0	0	0	0	0	0	0	0.000682682	0	0	0	0	0.00024343	0	0
Syria	0	0	0	0	0	0	0	0	0	0	0	0	0	0	0	0	0	0	0	0	0	0	0	0	0	0	0	0	0	0	0	0	0	0	0	0	0	0	0	0	0	0	0	0	0	0	0	0	0
Tajikistan	0	0	0	0	0	0	0	0	0	0	0	0	0	0	0	0	0	0	0	0	0	0	0	0	0	0	0	0	0	0	0	0	0	0	0	0	0	0	0	0	0	0	0	0	0	0	1.05995e-05	0	0
Thailand	0	0	0	0	0	0	0	0	0	0	0	0	7.29702e-05	8.9689e-06	0	0	0	0	0	0	2.51216e-05	0	0	0	0	0	0	0	0	0	0	0	0	0	0	0	0	0	0	0	0	2.29882e-05	0	0	0	0	0.112987	0	0
Togo	#DIV/0!	#DIV/0!	#DIV/0!	#DIV/0!	#DIV/0!	#DIV/0!	#DIV/0!	#DIV/0!	#DIV/0!	#DIV/0!	#DIV/0!	#DIV/0!	#DIV/0!	#DIV/0!	#DIV/0!	#DIV/0!	#DIV/0!	#DIV/0!	#DIV/0!	#DIV/0!	#DIV/0!	#DIV/0!	#DIV/0!	#DIV/0!	#DIV/0!	#DIV/0!	#DIV/0!	#DIV/0!	#DIV/0!	#DIV/0!	#DIV/0!	#DIV/0!	#DIV/0!	#DIV/0!	#DIV/0!	#DIV/0!	#DIV/0!	#DIV/0!	#DIV/0!	#DIV/0!	#DIV/0!	#DIV/0!	#DIV/0!	#DIV/0!	#DIV/0!	#DIV/0!	#DIV/0!	#DIV/0!	#DIV/0!
Tokelau	#DIV/0!	#DIV/0!	#DIV/0!	#DIV/0!	#DIV/0!	#DIV/0!	#DIV/0!	#DIV/0!	#DIV/0!	#DIV/0!	#DIV/0!	#DIV/0!	#DIV/0!	#DIV/0!	#DIV/0!	#DIV/0!	#DIV/0!	#DIV/0!	#DIV/0!	#DIV/0!	#DIV/0!	#DIV/0!	#DIV/0!	#DIV/0!	#DIV/0!	#DIV/0!	#DIV/0!	#DIV/0!	#DIV/0!	#DIV/0!	#DIV/0!	#DIV/0!	#DIV/0!	#DIV/0!	#DIV/0!	#DIV/0!	#DIV/0!	#DIV/0!	#DIV/0!	#DIV/0!	#DIV/0!	#DIV/0!	#DIV/0!	#DIV/0!	#DIV/0!	#DIV/0!	#DIV/0!	#DIV/0!	#DIV/0!
Tonga	#DIV/0!	#DIV/0!	#DIV/0!	#DIV/0!	#DIV/0!	#DIV/0!	#DIV/0!	#DIV/0!	#DIV/0!	#DIV/0!	#DIV/0!	#DIV/0!	#DIV/0!	#DIV/0!	#DIV/0!	#DIV/0!	#DIV/0!	#DIV/0!	#DIV/0!	#DIV/0!	#DIV/0!	#DIV/0!	#DIV/0!	#DIV/0!	#DIV/0!	#DIV/0!	#DIV/0!	#DIV/0!	#DIV/0!	#DIV/0!	#DIV/0!	#DIV/0!	#DIV/0!	#DIV/0!	#DIV/0!	#DIV/0!	#DIV/0!	#DIV/0!	#DIV/0!	#DIV/0!	#DIV/0!	#DIV/0!	#DIV/0!	#DIV/0!	#DIV/0!	#DIV/0!	#DIV/0!	#DIV/0!	#DIV/0!
Trinidad and Tobago	0	0	0	0	0	0	0	0	0	0	0	0	0	0	0	0	0	0	0	0	0	0	0	0	0	0	0	0	0	0	0	0	0	0	0	0	0	0	0	0	0	0	0	0	0	0	0	0	0
United Arab Emirates	0	0	0	0	0	0	0	0	0	0	0	0	0.69712	0.00016052	0	0	0.000163444	0	0	0	2.21501e-07	0	0	0	0	0	0	0	0	0	0	0	0	5.29779e-06	0	0	0	0	0	0	0	3.18541e-08	0	0	0	0	0.0086987	0	0
Tunisia	0	0	0	0	0	0	0	0	0	0	0	0	0	1.11246e-06	0	0	0	0	0	0	1.11246e-06	0	0	0	0	0	0	0	0	0	0	0	0	0	0	0	0	0	0	0	0	0	0	0	0	0	0.32072	0	0
Turkey	0	0	0	0	0	0	0	0	0	0	0	0	0	9.86732e-08	0	0	0	0	0	0	2.99504e-05	0	0	0	0	0	0	0.00386996	0	0	0	0	0	0	0	0	0	0	0	0	0	0	0	0	0	0	0.00347206	0	0
Turkmenistan	0	0	0	0	0	0	0	0	0	0	0	0	0	0	0	0	0	0	0	0	0	0	0	0	0	0	0	0	0	0	0	0	0	0	0	0	0	0	0	0	0	0	0	0	0	0	0	0	0
Turks and Caicos Islands	#DIV/0!	#DIV/0!	#DIV/0!	#DIV/0!	#DIV/0!	#DIV/0!	#DIV/0!	#DIV/0!	#DIV/0!	#DIV/0!	#DIV/0!	#DIV/0!	#DIV/0!	#DIV/0!	#DIV/0!	#DIV/0!	#DIV/0!	#DIV/0!	#DIV/0!	#DIV/0!	#DIV/0!	#DIV/0!	#DIV/0!	#DIV/0!	#DIV/0!	#DIV/0!	#DIV/0!	#DIV/0!	#DIV/0!	#DIV/0!	#DIV/0!	#DIV/0!	#DIV/0!	#DIV/0!	#DIV/0!	#DIV/0!	#DIV/0!	#DIV/0!	#DIV/0!	#DIV/0!	#DIV/0!	#DIV/0!	#DIV/0!	#DIV/0!	#DIV/0!	#DIV/0!	#DIV/0!	#DIV/0!	#DIV/0!
Tuvalu	#DIV/0!	#DIV/0!	#DIV/0!	#DIV/0!	#DIV/0!	#DIV/0!	#DIV/0!	#DIV/0!	#DIV/0!	#DIV/0!	#DIV/0!	#DIV/0!	#DIV/0!	#DIV/0!	#DIV/0!	#DIV/0!	#DIV/0!	#DIV/0!	#DIV/0!	#DIV/0!	#DIV/0!	#DIV/0!	#DIV/0!	#DIV/0!	#DIV/0!	#DIV/0!	#DIV/0!	#DIV/0!	#DIV/0!	#DIV/0!	#DIV/0!	#DIV/0!	#DIV/0!	#DIV/0!	#DIV/0!	#DIV/0!	#DIV/0!	#DIV/0!	#DIV/0!	#DIV/0!	#DIV/0!	#DIV/0!	#DIV/0!	#DIV/0!	#DIV/0!	#DIV/0!	#DIV/0!	#DIV/0!	#DIV/0!
Uganda	0	0	0	0	0	0	0	0	0	0	0	0	0	0	0	0	0	0	0	0	0.0144056	0	0	0	0	0	0	0	0	0	0	0	0	0	0	0	0	0	0	0	0	0	0	0	0	0	0	0	0
Ukraine	0	0	0	0	0	0	0	0	0	0	0	0	0	0	0	0	0	0	0	1.77078e-06	2.70044e-06	0	0	0	0	0	0	0	0	0	0	0	0	0	0	0	0	0	0	0	0	0	0	0	0	0	6.8472e-05	0	0
TFYR of Macedonia	0	0	0	0	0	0	0	0	0	0	0	0	0	0	0	0	0	0	0	0	0.000174094	0	0	0	0	0	0	0.0280614	0	0	0	0	0	0	0	0	0	0	0	0	0	0	0	0	0	0	0.116637	0	0
Egypt	0	0	0	0	0	0	0	0	0	0	0	0	0	0	0	0	0	0	0	0	1.69368e-05	0	0	0	0	0	0	0	0	0	0	0	0	0.279606	0	0	0	0	0	0	0	8.95888e-05	0	0	0	0	9.4431e-05	0	0
United Kingdom	0	0	0	0	0	0	0	0	0	0	0	0	0	0.000795168	0	0	0	0	0	0	0.000642321	0	0	0	0	0	0	0	0	0	0	0	0	0	0	0	0	0	0	0	0	0.000222331	0	0	0	0	0.00619278	0.00160782	0
United Rep. of Tanzania	0	0	0	0	0	0	0	0	0	0	0	0	0	0	0	0	0	0	0	0	0	0	0	0	0	0	0	0	0	0	0	0	0	0	0	0	0	0	0	0	0	0	0	0	0	0	0.988932	0	0
USA	0	0	0	0	0	0	0	0	0	0	0	0	0.148752	3.71767e-05	0	0	0	0	0	0	8.40907e-06	0	0	0	0	0	0	0	0	0	0	0	0	0.274671	0	0	0	0	0	0	0	0.0104161	0	0	0	0	0.00903615	0	0
Burkina Faso	0	0	0	0	0	0	0	0	0	0	0	0	0	0	0	0	0	0	0	0	0	0	0	0	0	0	0	0	0	0	0	0	0	0	0	0	0	0	0	0	0	0	0	0	0	0	0	0	0
Uruguay	0	0	0	0	0	0	0	0	0	0.00685377	0	0	0	0	0	0	0	0	0	0	0	0	0	0	0	0	0	0	0	0	0	0	0	0.19242	0	0	0	0	0	0	0	0	0	0	0	0	0	0	0
Uzbeskistan	0	0	0	0	0	0	0	0	0	0	0	0	0	0	0	0	0	0	0	0	0	0	0	0	0	0	0	0	0	0	0	0	0	0	0	0	0	0	0	0	0	0.433806	0	0	0	0	0.455398	0	0
Venezuela	0	0	0	0	0	0	0	0	0	0	0	0	0	0	0	0	0	0	0	0	0	0	0	0	0	0	0	0	0	0	0	0	0	0.0517084	0	0	0	0	0	0	0	0	0	0	0	0	0	0	0
Wallis and Futuna Islands	#DIV/0!	#DIV/0!	#DIV/0!	#DIV/0!	#DIV/0!	#DIV/0!	#DIV/0!	#DIV/0!	#DIV/0!	#DIV/0!	#DIV/0!	#DIV/0!	#DIV/0!	#DIV/0!	#DIV/0!	#DIV/0!	#DIV/0!	#DIV/0!	#DIV/0!	#DIV/0!	#DIV/0!	#DIV/0!	#DIV/0!	#DIV/0!	#DIV/0!	#DIV/0!	#DIV/0!	#DIV/0!	#DIV/0!	#DIV/0!	#DIV/0!	#DIV/0!	#DIV/0!	#DIV/0!	#DIV/0!	#DIV/0!	#DIV/0!	#DIV/0!	#DIV/0!	#DIV/0!	#DIV/0!	#DIV/0!	#DIV/0!	#DIV/0!	#DIV/0!	#DIV/0!	#DIV/0!	#DIV/0!	#DIV/0!
Samoa	#DIV/0!	#DIV/0!	#DIV/0!	#DIV/0!	#DIV/0!	#DIV/0!	#DIV/0!	#DIV/0!	#DIV/0!	#DIV/0!	#DIV/0!	#DIV/0!	#DIV/0!	#DIV/0!	#DIV/0!	#DIV/0!	#DIV/0!	#DIV/0!	#DIV/0!	#DIV/0!	#DIV/0!	#DIV/0!	#DIV/0!	#DIV/0!	#DIV/0!	#DIV/0!	#DIV/0!	#DIV/0!	#DIV/0!	#DIV/0!	#DIV/0!	#DIV/0!	#DIV/0!	#DIV/0!	#DIV/0!	#DIV/0!	#DIV/0!	#DIV/0!	#DIV/0!	#DIV/0!	#DIV/0!	#DIV/0!	#DIV/0!	#DIV/0!	#DIV/0!	#DIV/0!	#DIV/0!	#DIV/0!	#DIV/0!
Yemen	0	0	0	0	0	0	0	0	0	0	0	0	0	0	0	0	0	0	0	0	1	0	0	0	0	0	0	0	0	0	0	0	0	0	0	0	0	0	0	0	0	0	0	0	0	0	0	0	0
Zambia	0	0	0	0	0	0	0	0	0	0	0	0	0	0	0	0	0	0	0	0	0	0	0	0	0	0	0	0	0	0	0	0	0	0	0	0	0	0	0	0	0	0	0	0	0	0	0.0111408	0	0
[truncated: 186 more columns]

## Sheet: HHI_Al_ox
Herfindahl-Hirschman Index (HHI) Calculation
country	Squares of the production shares per country
Australia	0.0231013
Bosnia and Herzegovina	3.54125e-06
Brazil	0.0042886
Canada	0.000131252
China	0.297606
France	5.0994e-06
Germany	0.000204543
Greece	3.90331e-05
Guinea	7.67313e-06
Hungary	4.13052e-06
India	0.00253588
Indonesia	5.666e-05
Iran	3.54125e-06
Ireland	0.000203038
Jamaica	0.000267545
Japan	2.2664e-08
Kazakhstan	0.000127485
Romania	1.20414e-05
Russia	0.000430051
Saudi Arabia	0.00019162
Spain	0.000144145
Turkey	5.0994e-06
Ukraine	0.000161827
United Arab Emirates	6.85586e-05
USA	0.000112646
Viet Nam	0.000106035
Sum (HHI score)	0.329817
number of production countries	26
Normalized HHI score	0.0131927

## Sheet: PVI_Al_ox
PVI (physical vulnerability indicator)
Term	Value	unit	source
global production of Al oxide used in EVs:	918790600	kg	see tab "Data (DI_Al_ox)"
global production of Al oxide used in EVs in Co and Al content:	#REF!	kg
global in-use stock of Al oxide used in EVs:	3.11621e+09	kg
global in-use stock of Al oxide used in EVs in Co and Al content:	#REF!	kg
Co content of Al oxide	0	weight%
Al content of Al oxide	#REF!	weight%
Development of production amount adapted from (Virta Global 2021)
year	Production development in %	Production amount in Netweight (kg)
2010		1.25765e+07
2011	2	2.51531e+07
2012	2	5.03062e+07
2013	1.67	8.40113e+07
2014	1.55	1.30218e+08
2015	1.69	2.20068e+08
2016	1.46	3.21299e+08
2017	1.59	5.10865e+08
2018	1.65	8.42927e+08
2019	1.09	918790600
References
Virta Global, 2021. The global electric vehicle market overview in 2021: statistics & forecasts. https://www.virta.global/global-electric-vehicle-market (accessed 25/08/2021).

[truncated: 9 more sheets: Data(EVI_Al_ox), EVI_Al_ox, Data(DI_BX_or), DI_BX_or, HHI_BX_or, PVI_BX_or, Data(EVI_BX_or), EVI_BX_or, EVI_BX_res]
