# Supplementary material for: Assessing Short-Term Supply Disruption Impacts within Life Cycle Sustainability Assessment—A Case Study of Electric Vehicles
Source: Environ Sci Technol. 2023 Nov 13;57(48):19678–89. doi: 10.1021/acs.est.3c05957 (PMC10702435; doi:10.1021/acs.est.3c05957)
Supplement: Supplementary file 11 — es3c05957_si_011.xlsx [file es3c05957_si_011.xlsx]

## Sheet: Read me
Description of the procedure to define the case-specific supply chain
Sheet: "BACI data"
Extraction of country-specific trade amounts from BACI (Gaulier and Zignago 2010)
Sheet: "Co_SC"
**start to read the sheet on the bottom right**
1) The amounts of the final products (i.e. Electric vehicles) traded from different countries to Switzerland are defined based on BACI trade data (see tab "BACI data" for the trade distributions).
2) The amount of the final product (i.e. Electric vehicles) is defined.
3) The domestic production amount of final products is defined. Definitions of the share of domestic production are provided in the tabs "Additional_data_Co".
4) By applying a cut-off (see tabs: "Co_SC_cut-off" and "Al_SC_cut-off"), sanity checks, i.e. checks whether the materials/products are actually produced in the respective countries, (see tabs: "Co_SC_check" and "Al_SC_check")) and corrections (see tabs: "Co_SC_cor" and "Al_SC_cor") of the imported final product amounts, the amounts of final products exported by the different countries are define…
5) The amounts of intermediate products required for producing the final products are defined. Used weight percentages are provided in the tabs "Additional_data_Co" and "Additional_data_Al".
6) The domestic production amounts of the intermediate products are defined. Definitions of the share of domestic production are provided in the tabs "Additional_data_Co" and "Additional_data_Al".
7) The amounts of intermediate products required from trade are defined.
8) The amounts of intermediate products exported by different countries and imported by countries that produce the final product are defined based on the BACI trade data (see tab "BACI data" for the trade distributions).
9) By applying a cut-off (see tab: "Co_SC_cut-off"), sanity checks, i.e. checks whether the materials/products are actually produced in the respective countries, (see tab: "Co_SC_check") and corrections (see tab: "Co_SC_cor") of the imported amounts, the amounts of intermediate products (e.g. lithium-ion batteries used in electric vehicles) required by the countries exporting the final product ar…
10) The amounts of materials/products required for producing the intermediate products are defined. Used weight percentages are provided in the tabs "Additional_data_Co" and "Additional_data_Al".
11) The domestic production amounts of materials/products used for producing the intermediate products are defined. Definitions of the share of domestic production are provided in the tabs "Additional_data_Co" and "Additional_data_Al".
12) The amounts of these materials/products required from trade are defined.
13) The amounts of materials/products exported by different countries and imported by countries that produce the intermediate products are defined based on the BACI trade data (see tab "BACI data" for the trade distributions).
14) Repeat step 9) to 13) until the first supplier (i.e. the one extracting the resource) in the supply chain
Sheet: "Co_SC_cut-off"
**start to read the sheet on the bottom right**
1) All imports lower than a certain percentage of the total country-specific import amounts are cut-off because these imports are assumed to be covered by a safety stock of the respective country. Cut-off rule is defined in the tabs "Additional_data_Co" and "Additional_data_Al".
2) The total amount of imports lower than the minimum amount that is possible to be used for production is identified (it is for example not possible that only half of a battery is imported). The minimum possibly traded amount is stated in the tabs "Additional_data_Co" and "Additional_data_Al".
Sheet: "Co_SC_check"
**start to read the sheet on the bottom right**
1) Imports lower than the minimum possible amount are distributed over the country-specific exporters considering their trade distributions.
2) 'Ghost exports' (i.e. country-specific export amounts reported in BACI but originating from countries that do not produce the material/product in reality) are distributed over the country-specific exporters considering their trade distributions.
Sheet: "Co_SC_cor"
**start to read the sheet on the bottom right**
1) The distribution of the 'ghost exports' is adapted.
2) Exports from countries, where no production is found in reality, are removed.
Sheet: "Co_SC_temp_rel"
**start to read the sheet on the bottom right**
1) The number of times the materials/products are supplied over the lifetime of the final product in the tabs "Additional_data_Co" and "Additional_data_Al" are identified. The amounts of the material/product that are temporal relevant over the considered time horizon are defined.
References:
Gaulier, G., Zignago, S., 2010. BACI: International Trade Database at the Product-Level. The 1994-2007 Version, (CEPII).

## Sheet: BACI data
			Process	Mining of cobalt ores and concentrates		Mining of cobalt ores and concentrates	Mining of cobalt ores and concentrates	Mining of cobalt ores and concentrates	Mining of cobalt ores and concentrates	Mining of cobalt ores and concentrates	Mining of cobalt ores and concentrates	Mining of cobalt ores and concentrates	Mining of cobalt ores and concentrates		Mining of cobalt ores and concentrates	Mining of cobalt ores and concentrates	Mining of cobalt ores and concentrates		Bauxite ore mining	Bauxite ore mining	Bauxite ore mining	Bauxite ore mining	Bauxite ore mining	Bauxite ore mining	Bauxite ore mining	Bauxite ore mining	Bauxite ore mining	Bauxite ore mining	Bauxite ore mining	Bauxite ore mining		Smelting and refining of cobalt mattes	Smelting and refining of cobalt mattes	Smelting and refining of cobalt mattes	Smelting and refining of cobalt mattes	Smelting and refining of cobalt mattes	Smelting and refining of cobalt mattes	Smelting and refining of cobalt mattes	Smelting and refining of cobalt mattes	Smelting and refining of cobalt mattes	Smelting and refining of cobalt mattes	Smelting and refining of cobalt mattes	Smelting and refining of cobalt mattes	Smelting and refining of cobalt mattes	Smelting and refining of cobalt mattes	Smelting and refining of cobalt mattes	Smelting and refining of cobalt mattes	Smelting and refining of cobalt mattes	Smelting and refining of cobalt mattes
			Exporting country	Australia	Canada	China	Cuba	Dem. Rep. of the Congo	Finland	Madagascar	Morocco	New Caledonia	Papua New Guinea	Philippines	Russian Federation	South Africa	total		Australia	Brazil	China	Guinea	India	Indonesia	Jamaica	Kazakhastan	Russia	Saudi Arabia	Viet Nam	total		Albania	Argentina	Australia	Austria	Bahamas	Belarus	Belgium	Brazil	Bulgaria	Canada	China	China, Hong Kong SAR	Congo	Croatia	Cuba	Czechia	Dem. Rep. of the Congo	Denmark
	Importing country
Cobalt ores and concentrates	Australia	260500	Netweight (kg)	0.0408268	0.0237196	0.0177755	0.0270188	0.71102	0.0103382	0.0241747	0.0163535	0.0120873	0.0206978	0.036262	0.0447943	0.0149314	1
Cobalt ores and concentrates	Brazil	260500	Netweight (kg)	0.0408268	0.0237196	0.0177755	0.0270188	0.71102	0.0103382	0.0241747	0.0163535	0.0120873	0.0206978	0.036262	0.0447943	0.0149314	1
Cobalt ores and concentrates	Canada	260500	Netweight (kg)	0.0408268	0.0237196	0.0177755	0.0270188	0.71102	0.0103382	0.0241747	0.0163535	0.0120873	0.0206978	0.036262	0.0447943	0.0149314	1
Cobalt ores and concentrates	China	260500	Netweight (kg)	0.0408268	0.0237196	0.0177755	0.0270188	0.71102	0.0103382	0.0241747	0.0163535	0.0120873	0.0206978	0.036262	0.0447943	0.0149314	1
Cobalt ores and concentrates	Cuba	260500	Netweight (kg)	0.0408268	0.0237196	0.0177755	0.0270188	0.71102	0.0103382	0.0241747	0.0163535	0.0120873	0.0206978	0.036262	0.0447943	0.0149314	1
Cobalt ores and concentrates	Dem. Rep. of the Congo	260500	Netweight (kg)	0.0408268	0.0237196	0.0177755	0.0270188	0.71102	0.0103382	0.0241747	0.0163535	0.0120873	0.0206978	0.036262	0.0447943	0.0149314	1
Cobalt ores and concentrates	Finland	260500	Netweight (kg)	0.0408268	0.0237196	0.0177755	0.0270188	0.71102	0.0103382	0.0241747	0.0163535	0.0120873	0.0206978	0.036262	0.0447943	0.0149314	1
Cobalt ores and concentrates	Indonesia	260500	Netweight (kg)	0.0408268	0.0237196	0.0177755	0.0270188	0.71102	0.0103382	0.0241747	0.0163535	0.0120873	0.0206978	0.036262	0.0447943	0.0149314	1
Cobalt ores and concentrates	Madagascar	260500	Netweight (kg)	0.0408268	0.0237196	0.0177755	0.0270188	0.71102	0.0103382	0.0241747	0.0163535	0.0120873	0.0206978	0.036262	0.0447943	0.0149314	1
Cobalt ores and concentrates	Morocco	260500	Netweight (kg)	0.0408268	0.0237196	0.0177755	0.0270188	0.71102	0.0103382	0.0241747	0.0163535	0.0120873	0.0206978	0.036262	0.0447943	0.0149314	1
Cobalt ores and concentrates	New Caledonia	260500	Netweight (kg)	0.0408268	0.0237196	0.0177755	0.0270188	0.71102	0.0103382	0.0241747	0.0163535	0.0120873	0.0206978	0.036262	0.0447943	0.0149314	1
Cobalt ores and concentrates	Papua New Guinea	260500	Netweight (kg)	0.0408268	0.0237196	0.0177755	0.0270188	0.71102	0.0103382	0.0241747	0.0163535	0.0120873	0.0206978	0.036262	0.0447943	0.0149314	1
Cobalt ores and concentrates	Philippines	260500	Netweight (kg)	0.0408268	0.0237196	0.0177755	0.0270188	0.71102	0.0103382	0.0241747	0.0163535	0.0120873	0.0206978	0.036262	0.0447943	0.0149314	1
Cobalt ores and concentrates	Russian Federation	260500	Netweight (kg)	0.0408268	0.0237196	0.0177755	0.0270188	0.71102	0.0103382	0.0241747	0.0163535	0.0120873	0.0206978	0.036262	0.0447943	0.0149314	1
Cobalt ores and concentrates	South Africa	260500	Netweight (kg)	0.0408268	0.0237196	0.0177755	0.0270188	0.71102	0.0103382	0.0241747	0.0163535	0.0120873	0.0206978	0.036262	0.0447943	0.0149314	1
Cobalt ores and concentrates	Turkey	260500	Netweight (kg)	0.0408268	0.0237196	0.0177755	0.0270188	0.71102	0.0103382	0.0241747	0.0163535	0.0120873	0.0206978	0.036262	0.0447943	0.0149314	1
Cobalt ores and concentrates	USA	260500	Netweight (kg)	0.0408268	0.0237196	0.0177755	0.0270188	0.71102	0.0103382	0.0241747	0.0163535	0.0120873	0.0206978	0.036262	0.0447943	0.0149314	1
Cobalt ores and concentrates	Zambia	260500	Netweight (kg)	0	0	0	0	0	0	0	0	0	0	0	0	0	0
Cobalt ores and concentrates	Zimbabwe	260500	Netweight (kg)	0	0	0	0	0	0	0	0	0	0	0	0	0	0
Cobalt ores and concentrates	total	260500	Netweight (kg)
Bauxite ore	Australia	260600	Netweight (kg)																0.305192	0.0986588	0.203121	0.194416	0.0667398	0.0493294	0.0261794	0.01683	0.0161742	0.011752	0.0116069	1
Bauxite ore	Bosnia Herzegovina	260600	Netweight (kg)																0.305192	0.0986588	0.203121	0.194416	0.0667398	0.0493294	0.0261794	0.01683	0.0161742	0.011752	0.0116069	1
Bauxite ore	Brazil	260600	Netweight (kg)																0.305192	0.0986588	0.203121	0.194416	0.0667398	0.0493294	0.0261794	0.01683	0.0161742	0.011752	0.0116069	1
Bauxite ore	Canada	260600	Netweight (kg)																0.305192	0.0986588	0.203121	0.194416	0.0667398	0.0493294	0.0261794	0.01683	0.0161742	0.011752	0.0116069	1
Bauxite ore	China	260600	Netweight (kg)																0.305192	0.0986588	0.203121	0.194416	0.0667398	0.0493294	0.0261794	0.01683	0.0161742	0.011752	0.0116069	1
Bauxite ore	France	260600	Netweight (kg)																0.305192	0.0986588	0.203121	0.194416	0.0667398	0.0493294	0.0261794	0.01683	0.0161742	0.011752	0.0116069	1
Bauxite ore	Germany	260600	Netweight (kg)																0.305192	0.0986588	0.203121	0.194416	0.0667398	0.0493294	0.0261794	0.01683	0.0161742	0.011752	0.0116069	1
Bauxite ore	Greece	260600	Netweight (kg)																0.305192	0.0986588	0.203121	0.194416	0.0667398	0.0493294	0.0261794	0.01683	0.0161742	0.011752	0.0116069	1
Bauxite ore	Guinea	260600	Netweight (kg)																0.305192	0.0986588	0.203121	0.194416	0.0667398	0.0493294	0.0261794	0.01683	0.0161742	0.011752	0.0116069	1
Bauxite ore	Hungary	260600	Netweight (kg)																0.305192	0.0986588	0.203121	0.194416	0.0667398	0.0493294	0.0261794	0.01683	0.0161742	0.011752	0.0116069	1
Bauxite ore	India	260600	Netweight (kg)																0.305192	0.0986588	0.203121	0.194416	0.0667398	0.0493294	0.0261794	0.01683	0.0161742	0.011752	0.0116069	1
Bauxite ore	Indonesia	260600	Netweight (kg)																0.305192	0.0986588	0.203121	0.194416	0.0667398	0.0493294	0.0261794	0.01683	0.0161742	0.011752	0.0116069	1
Bauxite ore	Iran	260600	Netweight (kg)																0.305192	0.0986588	0.203121	0.194416	0.0667398	0.0493294	0.0261794	0.01683	0.0161742	0.011752	0.0116069	1
Bauxite ore	Ireland	260600	Netweight (kg)																0.305192	0.0986588	0.203121	0.194416	0.0667398	0.0493294	0.0261794	0.01683	0.0161742	0.011752	0.0116069	1
Bauxite ore	Jamaica	260600	Netweight (kg)																0.305192	0.0986588	0.203121	0.194416	0.0667398	0.0493294	0.0261794	0.01683	0.0161742	0.011752	0.0116069	1
Bauxite ore	Japan	260600	Netweight (kg)																0.305192	0.0986588	0.203121	0.194416	0.0667398	0.0493294	0.0261794	0.01683	0.0161742	0.011752	0.0116069	1
Bauxite ore	Kazakhastan	260600	Netweight (kg)																0.305192	0.0986588	0.203121	0.194416	0.0667398	0.0493294	0.0261794	0.01683	0.0161742	0.011752	0.0116069	1
Bauxite ore	Romania	260600	Netweight (kg)																0.305192	0.0986588	0.203121	0.194416	0.0667398	0.0493294	0.0261794	0.01683	0.0161742	0.011752	0.0116069	1
Bauxite ore	Russian Federation	260600	Netweight (kg)																0.305192	0.0986588	0.203121	0.194416	0.0667398	0.0493294	0.0261794	0.01683	0.0161742	0.011752	0.0116069	1
Bauxite ore	Saudi Arabia	260600	Netweight (kg)																0.305192	0.0986588	0.203121	0.194416	0.0667398	0.0493294	0.0261794	0.01683	0.0161742	0.011752	0.0116069	1
Bauxite ore	Spain	260600	Netweight (kg)																0.305192	0.0986588	0.203121	0.194416	0.0667398	0.0493294	0.0261794	0.01683	0.0161742	0.011752	0.0116069	1
Bauxite ore	Turkey	260600	Netweight (kg)																0.305192	0.0986588	0.203121	0.194416	0.0667398	0.0493294	0.0261794	0.01683	0.0161742	0.011752	0.0116069	1
Bauxite ore	USA	260600	Netweight (kg)																0.305192	0.0986588	0.203121	0.194416	0.0667398	0.0493294	0.0261794	0.01683	0.0161742	0.011752	0.0116069	1
Bauxite ore	Ukraine	260600	Netweight (kg)																0.305192	0.0986588	0.203121	0.194416	0.0667398	0.0493294	0.0261794	0.01683	0.0161742	0.011752	0.0116069	1
Bauxite ore	United Arab Emirates	260600	Netweight (kg)																0.305192	0.0986588	0.203121	0.194416	0.0667398	0.0493294	0.0261794	0.01683	0.0161742	0.011752	0.0116069	1
Bauxite ore	Viet Nam	260600	Netweight (kg)																0.305192	0.0986588	0.203121	0.194416	0.0667398	0.0493294	0.0261794	0.01683	0.0161742	0.011752	0.0116069	1
Bauxite ore	total	260600	Netweight (kg)
Cobalt matte	Australia	810520	Netweight (kg)																													0	0	0	0	0	0	0	0	0	0	0	0	0	0	0	0	0	0
Cobalt matte	Belgium	810520	Netweight (kg)																													0	0	0	0	0	0	0	0	0	0	0	0	0	0	0	0	1.18515e+06	0
Cobalt matte	Brazil	810520	Netweight (kg)																													0	0	0	0	0	0	0	0	0	163850	0	0	0	0	0	0	0	0
Cobalt matte	Canada	810520	Netweight (kg)																													0	0	0	0	0	0	73392	0	0	0	0	0	0	0	0	0	16.56	0
Cobalt matte	China	810520	Netweight (kg)																													0	0	0	0	0	0	0	0	0	0	0	0	0	0	0	0	8.13994e+07	0
Cobalt matte	Finland	810520	Netweight (kg)																													0	0	0	0	0	0	0	0	0	0	0	0	0	0	0	0	0	0
Cobalt matte	France	810520	Netweight (kg)																													0	0	14779.1	0	0	0	0	0	0	0	2363.11	0	0	0	0	0	0	0
Cobalt matte	Germany	810520	Netweight (kg)																													0	0	0	0	0	0	0	0	0	66949.3	0	0	0	0	0	0	0	0
Cobalt matte	Japan	810520	Netweight (kg)																													0	0	0	0	0	0	0	0	0	0	0	0	0	0	0	0	0	0
Cobalt matte	Madagascar	810520	Netweight (kg)																													0	0	0	0	0	0	0	0	0	0	0	0	0	0	0	0	0	0
Cobalt matte	Morocco	810520	Netweight (kg)																													0	0	0	0	0	0	0	0	0	0	0	0	0	0	0	0	0	0
Cobalt matte	New Caledonia	810520	Netweight (kg)																													0	0	0	0	0	0	0	0	0	0	0	0	0	0	0	0	0	0
Cobalt matte	Norway	810520	Netweight (kg)																													0	0	0	0	0	0	0	0	0	329913	0	0	0	0	0	0	0	0
Cobalt matte	Russia	810520	Netweight (kg)																													0	0	0	0	0	0	0	0	0	0	0	0	0	0	0	0	0	0
Cobalt matte	South Africa	810520	Netweight (kg)																													0	0	0	0	0	0	24.15	0	0	0	0	0	0	0	0	0	0	0
Cobalt matte	USA	810520	Netweight (kg)																													0	0	0	0	0	0	0	0	0	0	0	0	0	0	0	0	0	0
Cobalt matte	Zambia	810520	Netweight (kg)																													0	0	0	0	0	0	0	0	0	0	102.672	0	0	0	0	0	0	0
Cobalt matte	total	810520	Netweight (kg)																													0	0	14779.1	0	0	0	73416.1	0	0	560712	2465.78	0	0	0	0	0	8.25846e+07	0
Nickel matte	Australia	750110	Netweight (kg)
Nickel matte	Belgium	750110	Netweight (kg)
Nickel matte	Brazil	750110	Netweight (kg)
Nickel matte	Canada	750110	Netweight (kg)
Nickel matte	China	750110	Netweight (kg)
Nickel matte	Finland	750110	Netweight (kg)
Nickel matte	France	750110	Netweight (kg)
Nickel matte	Germany	750110	Netweight (kg)
Nickel matte	Japan	750110	Netweight (kg)
Nickel matte	Madagascar	750110	Netweight (kg)
Nickel matte	Morocco	750110	Netweight (kg)
Nickel matte	New Caledonia	750110	Netweight (kg)
Nickel matte	Norway	750110	Netweight (kg)
Nickel matte	Russia	750110	Netweight (kg)
Nickel matte	South Africa	750110	Netweight (kg)
Nickel matte	USA	750110	Netweight (kg)
Nickel matte	Zambia	750110	Netweight (kg)
Nickel matte	total	750110	Netweight (kg)
Nickel-cobalt sulfide	Australia	750120	Netweight (kg)
Nickel-cobalt sulfide	Belgium	750120	Netweight (kg)
Nickel-cobalt sulfide	Brazil	750120	Netweight (kg)
Nickel-cobalt sulfide	Canada	750120	Netweight (kg)
Nickel-cobalt sulfide	China	750120	Netweight (kg)
Nickel-cobalt sulfide	Finland	750120	Netweight (kg)
Nickel-cobalt sulfide	France	750120	Netweight (kg)
Nickel-cobalt sulfide	Germany	750120	Netweight (kg)
Nickel-cobalt sulfide	Japan	750120	Netweight (kg)
Nickel-cobalt sulfide	Madagascar	750120	Netweight (kg)
Nickel-cobalt sulfide	Morocco	750120	Netweight (kg)
Nickel-cobalt sulfide	New Caledonia	750120	Netweight (kg)
Nickel-cobalt sulfide	Norway	750120	Netweight (kg)
Nickel-cobalt sulfide	Russia	750120	Netweight (kg)
Nickel-cobalt sulfide	South Africa	750120	Netweight (kg)
Nickel-cobalt sulfide	USA	750120	Netweight (kg)
Nickel-cobalt sulfide	Zambia	750120	Netweight (kg)
Nickel-cobalt sulfide	total	750120	Netweight (kg)
Cobalt intermediate	Australia	810520 & 750110 & 750120	Netweight (kg)
Cobalt intermediate	Belgium	810520 & 750110 & 750120	Netweight (kg)
Cobalt intermediate	Brazil	810520 & 750110 & 750120	Netweight (kg)
Cobalt intermediate	Canada	810520 & 750110 & 750120	Netweight (kg)
Cobalt intermediate	China	810520 & 750110 & 750120	Netweight (kg)
Cobalt intermediate	Finland	810520 & 750110 & 750120	Netweight (kg)
Cobalt intermediate	France	810520 & 750110 & 750120	Netweight (kg)
Cobalt intermediate	Germany	810520 & 750110 & 750120	Netweight (kg)
Cobalt intermediate	Japan	810520 & 750110 & 750120	Netweight (kg)
Cobalt intermediate	Madagascar	810520 & 750110 & 750120	Netweight (kg)
Cobalt intermediate	Morocco	810520 & 750110 & 750120	Netweight (kg)
Cobalt intermediate	New Caledonia	810520 & 750110 & 750120	Netweight (kg)
Cobalt intermediate	Norway	810520 & 750110 & 750120	Netweight (kg)
Cobalt intermediate	Russia	810520 & 750110 & 750120	Netweight (kg)
Cobalt intermediate	South Africa	810520 & 750110 & 750120	Netweight (kg)
Cobalt intermediate	USA	810520 & 750110 & 750120	Netweight (kg)
Cobalt intermediate	Zambia	810520 & 750110 & 750120	Netweight (kg)
Cobalt intermediate	total	810520 & 750110 & 750120	Netweight (kg)
Al oxide	Argentina	281820	Netweight (kg)
Al oxide	Australia	281820	Netweight (kg)
Al oxide	Azerbaijan	281820	Netweight (kg)
Al oxide	Bahrain	281820	Netweight (kg)
Al oxide	Bosnia Herzegovina	281820	Netweight (kg)
Al oxide	Brazil	281820	Netweight (kg)
Al oxide	Cameroon	281820	Netweight (kg)
Al oxide	Canada	281820	Netweight (kg)
Al oxide	China	281820	Netweight (kg)
Al oxide	Egypt	281820	Netweight (kg)
Al oxide	France	281820	Netweight (kg)
Al oxide	Germany	281820	Netweight (kg)
Al oxide	Ghana	281820	Netweight (kg)
Al oxide	Greece	281820	Netweight (kg)
Al oxide	Iceland	281820	Netweight (kg)
Al oxide	India	281820	Netweight (kg)
Al oxide	Indonesia	281820	Netweight (kg)
Al oxide	Iran	281820	Netweight (kg)
Al oxide	Kazakhastan	281820	Netweight (kg)
Al oxide	Malaysia	281820	Netweight (kg)
Al oxide	Montenegro	281820	Netweight (kg)
Al oxide	Mozambique	281820	Netweight (kg)
Al oxide	Netherlands	281820	Netweight (kg)
Al oxide	New Zealand	281820	Netweight (kg)
Al oxide	Norway	281820	Netweight (kg)
Al oxide	Oman	281820	Netweight (kg)
Al oxide	Qatar	281820	Netweight (kg)
Al oxide	Romania	281820	Netweight (kg)
Al oxide	Russian Federation	281820	Netweight (kg)
Al oxide	Saudi Arabia	281820	Netweight (kg)
Al oxide	Slovakia	281820	Netweight (kg)
Al oxide	Slovenia	281820	Netweight (kg)
Al oxide	South Africa	281820	Netweight (kg)
Al oxide	Spain	281820	Netweight (kg)
Al oxide	Sweden	281820	Netweight (kg)
Al oxide	Tajikistan	281820	Netweight (kg)
Al oxide	Turkey	281820	Netweight (kg)
Al oxide	USA	281820	Netweight (kg)
Al oxide	United Arab Emirates	281820	Netweight (kg)
Al oxide	United Kingdom	281820	Netweight (kg)
Al oxide	Venezuela	281820	Netweight (kg)
Cobalt powder	Bulgaria	810520	Netweight (kg)
Cobalt powder	Canada	810520	Netweight (kg)
Cobalt powder	China	810520	Netweight (kg)
Cobalt powder	France	810520	Netweight (kg)
Cobalt powder	Germany	810520	Netweight (kg)
Cobalt powder	Japan	810520	Netweight (kg)
Cobalt powder	Poland	810520	Netweight (kg)
Cobalt powder	Rep. of Korea	810520	Netweight (kg)
Cobalt powder	Singapore	810520	Netweight (kg)
Cobalt powder	USA	810520	Netweight (kg)
Cobalt powder	United Kingdom	810520	Netweight (kg)
Al unwrought (not alloyed)	Armenia	760110	Netweight (kg)
Al unwrought (not alloyed)	Austria	760110	Netweight (kg)
Al unwrought (not alloyed)	Bahrain	760110	Netweight (kg)
Al unwrought (not alloyed)	Belgium	760110	Netweight (kg)
Al unwrought (not alloyed)	Brazil	760110	Netweight (kg)
Al unwrought (not alloyed)	Bulgaria	760110	Netweight (kg)
Al unwrought (not alloyed)	Canada	760110	Netweight (kg)
Al unwrought (not alloyed)	China	760110	Netweight (kg)
Al unwrought (not alloyed)	Croatia	760110	Netweight (kg)
Al unwrought (not alloyed)	Czechia	760110	Netweight (kg)
Al unwrought (not alloyed)	Denmark	760110	Netweight (kg)
Al unwrought (not alloyed)	Egypt	760110	Netweight (kg)
Al unwrought (not alloyed)	France	760110	Netweight (kg)
Al unwrought (not alloyed)	Germany	760110	Netweight (kg)
Al unwrought (not alloyed)	Greece	760110	Netweight (kg)
Al unwrought (not alloyed)	Honduras	760110	Netweight (kg)
Al unwrought (not alloyed)	Hungary	760110	Netweight (kg)
Al unwrought (not alloyed)	Iceland	760110	Netweight (kg)
Al unwrought (not alloyed)	India	760110	Netweight (kg)
Al unwrought (not alloyed)	Indonesia	760110	Netweight (kg)
Al unwrought (not alloyed)	Italy	760110	Netweight (kg)
Al unwrought (not alloyed)	Japan	760110	Netweight (kg)
Al unwrought (not alloyed)	Lithuania	760110	Netweight (kg)
Al unwrought (not alloyed)	Malaysia	760110	Netweight (kg)
Al unwrought (not alloyed)	Mexico	760110	Netweight (kg)
Al unwrought (not alloyed)	Morocco	760110	Netweight (kg)
Al unwrought (not alloyed)	Netherlands	760110	Netweight (kg)
Al unwrought (not alloyed)	Norway	760110	Netweight (kg)
Al unwrought (not alloyed)	Oman	760110	Netweight (kg)
Al unwrought (not alloyed)	Philippines	760110	Netweight (kg)
Al unwrought (not alloyed)	Poland	760110	Netweight (kg)
Al unwrought (not alloyed)	Rep. of Korea	760110	Netweight (kg)
Al unwrought (not alloyed)	Romania	760110	Netweight (kg)
Al unwrought (not alloyed)	Russian Federation	760110	Netweight (kg)
Al unwrought (not alloyed)	Saudi Arabia	760110	Netweight (kg)
Al unwrought (not alloyed)	Serbia	760110	Netweight (kg)
Al unwrought (not alloyed)	Slovakia	760110	Netweight (kg)
Al unwrought (not alloyed)	Slovenia	760110	Netweight (kg)
Al unwrought (not alloyed)	South Africa	760110	Netweight (kg)
Al unwrought (not alloyed)	Spain	760110	Netweight (kg)
Al unwrought (not alloyed)	Sweden	760110	Netweight (kg)
Al unwrought (not alloyed)	Switzerland	760110	Netweight (kg)
Al unwrought (not alloyed)	TFYR of Macedonia	760110	Netweight (kg)
Al unwrought (not alloyed)	Thailand	760110	Netweight (kg)
Al unwrought (not alloyed)	Turkey	760110	Netweight (kg)
Al unwrought (not alloyed)	Ukraine	760110	Netweight (kg)
Al unwrought (not alloyed)	USA	760110	Netweight (kg)
Al unwrought (not alloyed)	United Arab Emirates	760110	Netweight (kg)
Al unwrought (not alloyed)	United Kingdom	760110	Netweight (kg)
Al unwrought (not alloyed)	Viet Nam	760110	Netweight (kg)
Al unwrought (alloyed)	Armenia	760120	Netweight (kg)
Al unwrought (alloyed)	Austria	760120	Netweight (kg)
Al unwrought (alloyed)	Bahrain	760120	Netweight (kg)
Al unwrought (alloyed)	Belgium	760120	Netweight (kg)
Al unwrought (alloyed)	Brazil	760120	Netweight (kg)
Al unwrought (alloyed)	Bulgaria	760120	Netweight (kg)
Al unwrought (alloyed)	Canada	760120	Netweight (kg)
Al unwrought (alloyed)	China	760120	Netweight (kg)
Al unwrought (alloyed)	Croatia	760120	Netweight (kg)
Al unwrought (alloyed)	Czechia	760120	Netweight (kg)
Al unwrought (alloyed)	Denmark	760120	Netweight (kg)
Al unwrought (alloyed)	Egypt	760120	Netweight (kg)
Al unwrought (alloyed)	France	760120	Netweight (kg)
Al unwrought (alloyed)	Germany	760120	Netweight (kg)
Al unwrought (alloyed)	Greece	760120	Netweight (kg)
Al unwrought (alloyed)	Honduras	760120	Netweight (kg)
Al unwrought (alloyed)	Hungary	760120	Netweight (kg)
Al unwrought (alloyed)	Iceland	760120	Netweight (kg)
Al unwrought (alloyed)	India	760120	Netweight (kg)
Al unwrought (alloyed)	Indonesia	760120	Netweight (kg)
Al unwrought (alloyed)	Italy	760120	Netweight (kg)
Al unwrought (alloyed)	Japan	760120	Netweight (kg)
Al unwrought (alloyed)	Lithuania	760120	Netweight (kg)
Al unwrought (alloyed)	Malaysia	760120	Netweight (kg)
Al unwrought (alloyed)	Mexico	760120	Netweight (kg)
Al unwrought (alloyed)	Morocco	760120	Netweight (kg)
Al unwrought (alloyed)	Netherlands	760120	Netweight (kg)
Al unwrought (alloyed)	Norway	760120	Netweight (kg)
Al unwrought (alloyed)	Oman	760120	Netweight (kg)
Al unwrought (alloyed)	Philippines	760120	Netweight (kg)
Al unwrought (alloyed)	Poland	760120	Netweight (kg)
Al unwrought (alloyed)	Rep. of Korea	760120	Netweight (kg)
Al unwrought (alloyed)	Romania	760120	Netweight (kg)
Al unwrought (alloyed)	Russian Federation	760120	Netweight (kg)
Al unwrought (alloyed)	Saudi Arabia	760120	Netweight (kg)
Al unwrought (alloyed)	Serbia	760120	Netweight (kg)
Al unwrought (alloyed)	Slovakia	760120	Netweight (kg)
Al unwrought (alloyed)	Slovenia	760120	Netweight (kg)
Al unwrought (alloyed)	South Africa	760120	Netweight (kg)
Al unwrought (alloyed)	Spain	760120	Netweight (kg)
Al unwrought (alloyed)	Sweden	760120	Netweight (kg)
Al unwrought (alloyed)	Switzerland	760120	Netweight (kg)
Al unwrought (alloyed)	TFYR of Macedonia	760120	Netweight (kg)
Al unwrought (alloyed)	Thailand	760120	Netweight (kg)
Al unwrought (alloyed)	Turkey	760120	Netweight (kg)
Al unwrought (alloyed)	Ukraine	760120	Netweight (kg)
Al unwrought (alloyed)	USA	760120	Netweight (kg)
Al unwrought (alloyed)	United Arab Emirates	760120	Netweight (kg)
Al unwrought (alloyed)	United Kingdom	760120	Netweight (kg)
Al unwrought (alloyed)	Viet Nam	760120	Netweight (kg)
Al unwrought	Armenia	760110 & 760120	Netweight (kg)
Al unwrought	Austria	760110 & 760120	Netweight (kg)
Al unwrought	Bahrain	760110 & 760120	Netweight (kg)
Al unwrought	Belgium	760110 & 760120	Netweight (kg)
Al unwrought	Brazil	760110 & 760120	Netweight (kg)
Al unwrought	Bulgaria	760110 & 760120	Netweight (kg)
Al unwrought	Canada	760110 & 760120	Netweight (kg)
Al unwrought	China	760110 & 760120	Netweight (kg)
Al unwrought	Croatia	760110 & 760120	Netweight (kg)
Al unwrought	Czechia	760110 & 760120	Netweight (kg)
Al unwrought	Denmark	760110 & 760120	Netweight (kg)
Al unwrought	Egypt	760110 & 760120	Netweight (kg)
Al unwrought	France	760110 & 760120	Netweight (kg)
Al unwrought	Germany	760110 & 760120	Netweight (kg)
Al unwrought	Greece	760110 & 760120	Netweight (kg)
Al unwrought	Honduras	760110 & 760120	Netweight (kg)
Al unwrought	Hungary	760110 & 760120	Netweight (kg)
Al unwrought	Iceland	760110 & 760120	Netweight (kg)
Al unwrought	India	760110 & 760120	Netweight (kg)
Al unwrought	Indonesia	760110 & 760120	Netweight (kg)
Al unwrought	Italy	760110 & 760120	Netweight (kg)
Al unwrought	Japan	760110 & 760120	Netweight (kg)
Al unwrought	Lithuania	760110 & 760120	Netweight (kg)
Al unwrought	Malaysia	760110 & 760120	Netweight (kg)
Al unwrought	Mexico	760110 & 760120	Netweight (kg)
Al unwrought	Morocco	760110 & 760120	Netweight (kg)
Al unwrought	Netherlands	760110 & 760120	Netweight (kg)
Al unwrought	Norway	760110 & 760120	Netweight (kg)
Al unwrought	Oman	760110 & 760120	Netweight (kg)
Al unwrought	Philippines	760110 & 760120	Netweight (kg)
Al unwrought	Poland	760110 & 760120	Netweight (kg)
Al unwrought	Rep. of Korea	760110 & 760120	Netweight (kg)
Al unwrought	Romania	760110 & 760120	Netweight (kg)
Al unwrought	Russian Federation	760110 & 760120	Netweight (kg)
Al unwrought	Saudi Arabia	760110 & 760120	Netweight (kg)
Al unwrought	Serbia	760110 & 760120	Netweight (kg)
Al unwrought	Slovakia	760110 & 760120	Netweight (kg)
Al unwrought	Slovenia	760110 & 760120	Netweight (kg)
Al unwrought	South Africa	760110 & 760120	Netweight (kg)
Al unwrought	Spain	760110 & 760120	Netweight (kg)
Al unwrought	Sweden	760110 & 760120	Netweight (kg)
Al unwrought	Switzerland	760110 & 760120	Netweight (kg)
Al unwrought	TFYR of Macedonia	760110 & 760120	Netweight (kg)
Al unwrought	Thailand	760110 & 760120	Netweight (kg)
Al unwrought	Turkey	760110 & 760120	Netweight (kg)
Al unwrought	Ukraine	760110 & 760120	Netweight (kg)
Al unwrought	USA	760110 & 760120	Netweight (kg)
Al unwrought	United Arab Emirates	760110 & 760120	Netweight (kg)
Al unwrought	United Kingdom	760110 & 760120	Netweight (kg)
Al unwrought	Viet Nam	760110 & 760120	Netweight (kg)
Al foil	Bulgaria	760719	Netweight (kg)
Al foil	Canada	760719	Netweight (kg)
Al foil	China	760719	Netweight (kg)
Al foil	France	760719	Netweight (kg)
Al foil	Germany	760719	Netweight (kg)
Al foil	Japan	760719	Netweight (kg)
Al foil	Poland	760719	Netweight (kg)
Al foil	Rep. of Korea	760719	Netweight (kg)
Al foil	Singapore	760719	Netweight (kg)
Al foil	USA	760719	Netweight (kg)
Al foil	United Kingdom	760719	Netweight (kg)
Al plate, sheet & strip (rectangular)	Australia	760612	Netweight (kg)
Al plate, sheet & strip (rectangular)	Austria	760612	Netweight (kg)
Al plate, sheet & strip (rectangular)	Belgium	760612	Netweight (kg)
Al plate, sheet & strip (rectangular)	Brazil	760612	Netweight (kg)
Al plate, sheet & strip (rectangular)	Bulgaria	760612	Netweight (kg)
Al plate, sheet & strip (rectangular)	Canada	760612	Netweight (kg)
Al plate, sheet & strip (rectangular)	China	760612	Netweight (kg)
Al plate, sheet & strip (rectangular)	China, Hong Kong SAR	760612	Netweight (kg)
Al plate, sheet & strip (rectangular)	Czechia	760612	Netweight (kg)
Al plate, sheet & strip (rectangular)	Denmark	760612	Netweight (kg)
Al plate, sheet & strip (rectangular)	Estonia	760612	Netweight (kg)
Al plate, sheet & strip (rectangular)	Finland	760612	Netweight (kg)
Al plate, sheet & strip (rectangular)	France	760612	Netweight (kg)
Al plate, sheet & strip (rectangular)	Germany	760612	Netweight (kg)
Al plate, sheet & strip (rectangular)	Hungary	760612	Netweight (kg)
Al plate, sheet & strip (rectangular)	India	760612	Netweight (kg)
Al plate, sheet & strip (rectangular)	Indonesia	760612	Netweight (kg)
Al plate, sheet & strip (rectangular)	Ireland	760612	Netweight (kg)
Al plate, sheet & strip (rectangular)	Italy	760612	Netweight (kg)
Al plate, sheet & strip (rectangular)	Japan	760612	Netweight (kg)
Al plate, sheet & strip (rectangular)	Malaysia	760612	Netweight (kg)
Al plate, sheet & strip (rectangular)	Mexico	760612	Netweight (kg)
Al plate, sheet & strip (rectangular)	Morocco	760612	Netweight (kg)
Al plate, sheet & strip (rectangular)	Netherlands	760612	Netweight (kg)
Al plate, sheet & strip (rectangular)	Norway	760612	Netweight (kg)
Al plate, sheet & strip (rectangular)	Poland	760612	Netweight (kg)
Al plate, sheet & strip (rectangular)	Portugal	760612	Netweight (kg)
Al plate, sheet & strip (rectangular)	Rep. of Korea	760612	Netweight (kg)
Al plate, sheet & strip (rectangular)	Serbia	760612	Netweight (kg)
Al plate, sheet & strip (rectangular)	Singapore	760612	Netweight (kg)
Al plate, sheet & strip (rectangular)	Slovakia	760612	Netweight (kg)
Al plate, sheet & strip (rectangular)	Slovenia	760612	Netweight (kg)
Al plate, sheet & strip (rectangular)	Spain	760612	Netweight (kg)
Al plate, sheet & strip (rectangular)	Sweden	760612	Netweight (kg)
Al plate, sheet & strip (rectangular)	Thailand	760612	Netweight (kg)
Al plate, sheet & strip (rectangular)	Turkey	760612	Netweight (kg)
Al plate, sheet & strip (rectangular)	USA	760612	Netweight (kg)
Al plate, sheet & strip (rectangular)	United Kingdom	760612	Netweight (kg)
Al plate, sheet & strip (rectangular)	Viet Nam	760612	Netweight (kg)
Al plate, sheet & strip (not rectangular)	Australia	760692	Netweight (kg)
Al plate, sheet & strip (not rectangular)	Austria	760692	Netweight (kg)
Al plate, sheet & strip (not rectangular)	Belgium	760692	Netweight (kg)
Al plate, sheet & strip (not rectangular)	Brazil	760692	Netweight (kg)
Al plate, sheet & strip (not rectangular)	Bulgaria	760692	Netweight (kg)
Al plate, sheet & strip (not rectangular)	Canada	760692	Netweight (kg)
Al plate, sheet & strip (not rectangular)	China	760692	Netweight (kg)
Al plate, sheet & strip (not rectangular)	China, Hong Kong SAR	760692	Netweight (kg)
Al plate, sheet & strip (not rectangular)	Czechia	760692	Netweight (kg)
Al plate, sheet & strip (not rectangular)	Denmark	760692	Netweight (kg)
Al plate, sheet & strip (not rectangular)	Estonia	760692	Netweight (kg)
Al plate, sheet & strip (not rectangular)	Finland	760692	Netweight (kg)
Al plate, sheet & strip (not rectangular)	France	760692	Netweight (kg)
Al plate, sheet & strip (not rectangular)	Germany	760692	Netweight (kg)
Al plate, sheet & strip (not rectangular)	Hungary	760692	Netweight (kg)
Al plate, sheet & strip (not rectangular)	India	760692	Netweight (kg)
Al plate, sheet & strip (not rectangular)	Indonesia	760692	Netweight (kg)
Al plate, sheet & strip (not rectangular)	Ireland	760692	Netweight (kg)
Al plate, sheet & strip (not rectangular)	Italy	760692	Netweight (kg)
Al plate, sheet & strip (not rectangular)	Japan	760692	Netweight (kg)
Al plate, sheet & strip (not rectangular)	Malaysia	760692	Netweight (kg)
Al plate, sheet & strip (not rectangular)	Mexico	760692	Netweight (kg)
Al plate, sheet & strip (not rectangular)	Morocco	760692	Netweight (kg)
Al plate, sheet & strip (not rectangular)	Netherlands	760692	Netweight (kg)
Al plate, sheet & strip (not rectangular)	Norway	760692	Netweight (kg)
Al plate, sheet & strip (not rectangular)	Poland	760692	Netweight (kg)
Al plate, sheet & strip (not rectangular)	Portugal	760692	Netweight (kg)
Al plate, sheet & strip (not rectangular)	Rep. of Korea	760692	Netweight (kg)
Al plate, sheet & strip (not rectangular)	Serbia	760692	Netweight (kg)
Al plate, sheet & strip (not rectangular)	Singapore	760692	Netweight (kg)
Al plate, sheet & strip (not rectangular)	Slovakia	760692	Netweight (kg)
Al plate, sheet & strip (not rectangular)	Slovenia	760692	Netweight (kg)
Al plate, sheet & strip (not rectangular)	Spain	760692	Netweight (kg)
Al plate, sheet & strip (not rectangular)	Sweden	760692	Netweight (kg)
Al plate, sheet & strip (not rectangular)	Thailand	760692	Netweight (kg)
Al plate, sheet & strip (not rectangular)	Turkey	760692	Netweight (kg)
Al plate, sheet & strip (not rectangular)	USA	760692	Netweight (kg)
Al plate, sheet & strip (not rectangular)	United Kingdom	760692	Netweight (kg)
Al plate, sheet & strip (not rectangular)	Viet Nam	760692	Netweight (kg)
Al plate, sheet & strip (both types)	Australia	760612 & 760692	Netweight (kg)
Al plate, sheet & strip (both types)	Austria	760612 & 760692	Netweight (kg)
Al plate, sheet & strip (both types)	Belgium	760612 & 760692	Netweight (kg)
Al plate, sheet & strip (both types)	Brazil	760612 & 760692	Netweight (kg)
Al plate, sheet & strip (both types)	Bulgaria	760612 & 760692	Netweight (kg)
Al plate, sheet & strip (both types)	Canada	760612 & 760692	Netweight (kg)
Al plate, sheet & strip (both types)	China	760612 & 760692	Netweight (kg)
Al plate, sheet & strip (both types)	China, Hong Kong SAR	760612 & 760692	Netweight (kg)
Al plate, sheet & strip (both types)	Czechia	760612 & 760692	Netweight (kg)
Al plate, sheet & strip (both types)	Denmark	760612 & 760692	Netweight (kg)
Al plate, sheet & strip (both types)	Estonia	760612 & 760692	Netweight (kg)
Al plate, sheet & strip (both types)	Finland	760612 & 760692	Netweight (kg)
Al plate, sheet & strip (both types)	France	760612 & 760692	Netweight (kg)
Al plate, sheet & strip (both types)	Germany	760612 & 760692	Netweight (kg)
Al plate, sheet & strip (both types)	Hungary	760612 & 760692	Netweight (kg)
Al plate, sheet & strip (both types)	India	760612 & 760692	Netweight (kg)
Al plate, sheet & strip (both types)	Indonesia	760612 & 760692	Netweight (kg)
Al plate, sheet & strip (both types)	Ireland	760612 & 760692	Netweight (kg)
Al plate, sheet & strip (both types)	Italy	760612 & 760692	Netweight (kg)
Al plate, sheet & strip (both types)	Japan	760612 & 760692	Netweight (kg)
Al plate, sheet & strip (both types)	Malaysia	760612 & 760692	Netweight (kg)
Al plate, sheet & strip (both types)	Mexico	760612 & 760692	Netweight (kg)
Al plate, sheet & strip (both types)	Morocco	760612 & 760692	Netweight (kg)
Al plate, sheet & strip (both types)	Netherlands	760612 & 760692	Netweight (kg)
Al plate, sheet & strip (both types)	Poland	760612 & 760692	Netweight (kg)
Al plate, sheet & strip (both types)	Portugal	760612 & 760692	Netweight (kg)
Al plate, sheet & strip (both types)	Rep. of Korea	760612 & 760692	Netweight (kg)
Al plate, sheet & strip (both types)	Serbia	760612 & 760692	Netweight (kg)
Al plate, sheet & strip (both types)	Singapore	760612 & 760692	Netweight (kg)
Al plate, sheet & strip (both types)	Slovakia	760612 & 760692	Netweight (kg)
Al plate, sheet & strip (both types)	Slovenia	760612 & 760692	Netweight (kg)
Al plate, sheet & strip (both types)	Spain	760612 & 760692	Netweight (kg)
Al plate, sheet & strip (both types)	Sweden	760612 & 760692	Netweight (kg)
Al plate, sheet & strip (both types)	Thailand	760612 & 760692	Netweight (kg)
Al plate, sheet & strip (both types)	Turkey	760612 & 760692	Netweight (kg)
Al plate, sheet & strip (both types)	USA	760612 & 760692	Netweight (kg)
Al plate, sheet & strip (both types)	United Kingdom	760612 & 760692	Netweight (kg)
Al plate, sheet & strip (both types)	Viet Nam	760612 & 760692	Netweight (kg)
Al wire (higher 7mm)	Austria	760521	Netweight (kg)
Al wire (higher 7mm)	Belgium	760521	Netweight (kg)
Al wire (higher 7mm)	Bulgaria	760521	Netweight (kg)
Al wire (higher 7mm)	Cambodia	760521	Netweight (kg)
Al wire (higher 7mm)	China	760521	Netweight (kg)
Al wire (higher 7mm)	Czechia	760521	Netweight (kg)
Al wire (higher 7mm)	Egypt	760521	Netweight (kg)
Al wire (higher 7mm)	Estonia	760521	Netweight (kg)
Al wire (higher 7mm)	France	760521	Netweight (kg)
Al wire (higher 7mm)	Germany	760521	Netweight (kg)
Al wire (higher 7mm)	Hungary	760521	Netweight (kg)
Al wire (higher 7mm)	Indonesia	760521	Netweight (kg)
Al wire (higher 7mm)	Ireland	760521	Netweight (kg)
Al wire (higher 7mm)	Italy	760521	Netweight (kg)
Al wire (higher 7mm)	Morocco	760521	Netweight (kg)
Al wire (higher 7mm)	Netherlands	760521	Netweight (kg)
Al wire (higher 7mm)	Poland	760521	Netweight (kg)
Al wire (higher 7mm)	Portugal	760521	Netweight (kg)
Al wire (higher 7mm)	Rep. of Korea	760521	Netweight (kg)
Al wire (higher 7mm)	Romania	760521	Netweight (kg)
Al wire (higher 7mm)	Slovakia	760521	Netweight (kg)
Al wire (higher 7mm)	Spain	760521	Netweight (kg)
Al wire (higher 7mm)	Sweden	760521	Netweight (kg)
Al wire (higher 7mm)	Tunisia	760521	Netweight (kg)
Al wire (higher 7mm)	Turkey	760521	Netweight (kg)
Al wire (higher 7mm)	United Kingdom	760521	Netweight (kg)
Al wire (higher 7mm)	Viet Nam	760521	Netweight (kg)
Al wire (lower 7mm)	Austria	760529	Netweight (kg)
Al wire (lower 7mm)	Belgium	760529	Netweight (kg)
Al wire (lower 7mm)	Bulgaria	760529	Netweight (kg)
Al wire (lower 7mm)	Cambodia	760529	Netweight (kg)
Al wire (lower 7mm)	China	760529	Netweight (kg)
Al wire (lower 7mm)	Czechia	760529	Netweight (kg)
Al wire (lower 7mm)	Egypt	760529	Netweight (kg)
Al wire (lower 7mm)	Estonia	760529	Netweight (kg)
Al wire (lower 7mm)	France	760529	Netweight (kg)
Al wire (lower 7mm)	Germany	760529	Netweight (kg)
Al wire (lower 7mm)	Hungary	760529	Netweight (kg)
Al wire (lower 7mm)	Indonesia	760529	Netweight (kg)
Al wire (lower 7mm)	Ireland	760529	Netweight (kg)
Al wire (lower 7mm)	Italy	760529	Netweight (kg)
Al wire (lower 7mm)	Morocco	760529	Netweight (kg)
Al wire (lower 7mm)	Netherlands	760529	Netweight (kg)
Al wire (lower 7mm)	Poland	760529	Netweight (kg)
Al wire (lower 7mm)	Portugal	760529	Netweight (kg)
Al wire (lower 7mm)	Rep. of Korea	760529	Netweight (kg)
Al wire (lower 7mm)	Romania	760529	Netweight (kg)
Al wire (lower 7mm)	Slovakia	760529	Netweight (kg)
Al wire (lower 7mm)	Spain	760529	Netweight (kg)
Al wire (lower 7mm)	Sweden	760529	Netweight (kg)
Al wire (lower 7mm)	Tunisia	760529	Netweight (kg)
Al wire (lower 7mm)	Turkey	760529	Netweight (kg)
Al wire (lower 7mm)	United Kingdom	760529	Netweight (kg)
Al wire (lower 7mm)	Viet Nam	760529	Netweight (kg)
Al wire (both types)	Austria	760521 & 760529	Netweight (kg)
Al wire (both types)	Belgium	760521 & 760529	Netweight (kg)
Al wire (both types)	Bulgaria	760521 & 760529	Netweight (kg)
Al wire (both types)	Cambodia	760521 & 760529	Netweight (kg)
Al wire (both types)	China	760521 & 760529	Netweight (kg)
Al wire (both types)	Czechia	760521 & 760529	Netweight (kg)
Al wire (both types)	Egypt	760521 & 760529	Netweight (kg)
Al wire (both types)	Estonia	760521 & 760529	Netweight (kg)
Al wire (both types)	France	760521 & 760529	Netweight (kg)
Al wire (both types)	Germany	760521 & 760529	Netweight (kg)
Al wire (both types)	Hungary	760521 & 760529	Netweight (kg)
Al wire (both types)	Indonesia	760521 & 760529	Netweight (kg)
Al wire (both types)	Ireland	760521 & 760529	Netweight (kg)
Al wire (both types)	Italy	760521 & 760529	Netweight (kg)
Al wire (both types)	Morocco	760521 & 760529	Netweight (kg)
Al wire (both types)	Netherlands	760521 & 760529	Netweight (kg)
Al wire (both types)	Poland	760521 & 760529	Netweight (kg)
Al wire (both types)	Portugal	760521 & 760529	Netweight (kg)
Al wire (both types)	Rep. of Korea	760521 & 760529	Netweight (kg)
Al wire (both types)	Romania	760521 & 760529	Netweight (kg)
Al wire (both types)	Slovakia	760521 & 760529	Netweight (kg)
Al wire (both types)	Spain	760521 & 760529	Netweight (kg)
Al wire (both types)	Sweden	760521 & 760529	Netweight (kg)
Al wire (both types)	Tunisia	760521 & 760529	Netweight (kg)
Al wire (both types)	Turkey	760521 & 760529	Netweight (kg)
Al wire (both types)	United Kingdom	760521 & 760529	Netweight (kg)
Al wire (both types)	Viet Nam	760521 & 760529	Netweight (kg)
LIB cells	China	850790	Netweight (kg)
LIB cells	Czechia	850790	Netweight (kg)
LIB cells	France	850790	Netweight (kg)
LIB cells	Germany	850790	Netweight (kg)
LIB cells	Hungary	850790	Netweight (kg)
LIB cells	Japan	850790	Netweight (kg)
LIB cells	Malaysia	850790	Netweight (kg)
LIB cells	Poland	850790	Netweight (kg)
LIB cells	Rep. of Korea	850790	Netweight (kg)
LIB cells	United Kingdom	850790	Netweight (kg)
LIB cells	USA	850790	Netweight (kg)
LIBs	Belgium	850760	Netweight (kg)
LIBs	China	850760	Netweight (kg)
LIBs	France	850760	Netweight (kg)
LIBs	Germany	850760	Netweight (kg)
LIBs	Mexico	850760	Netweight (kg)
LIBs	Rep. Of Korea	850760	Netweight (kg)
LIBs	Slovakia	850760	Netweight (kg)
LIBs	Spain	850760	Netweight (kg)
LIBs	Sweden	850760	Netweight (kg)
LIBs	United Kingdom	850760	Netweight (kg)
LIBs	USA	850760	Netweight (kg)
EV body	Belgium	870710	Netweight (kg)
EV body	France	870710	Netweight (kg)
EV body	Germany	870710	Netweight (kg)
EV body	Sweden	870710	Netweight (kg)
EV body	United Kingdom	870710	Netweight (kg)
EV body	USA	870710	Netweight (kg)
Electric motor (DC, <75kW)	Belgium	850132	Netweight (kg)
Electric motor (DC, <75kW)	China	850132	Netweight (kg)
Electric motor (DC, <75kW)	France	850132	Netweight (kg)
Electric motor (DC, <75kW)	Germany	850132	Netweight (kg)
Electric motor (DC, <75kW)	Mexico	850132	Netweight (kg)
Electric motor (DC, <75kW)	Rep. Of Korea	850132	Netweight (kg)
Electric motor (DC, <75kW)	Slovakia	850132	Netweight (kg)
Electric motor (DC, <75kW)	Spain	850132	Netweight (kg)
Electric motor (DC, <75kW)	Sweden	850132	Netweight (kg)
Electric motor (DC, <75kW)	United Kingdom	850132	Netweight (kg)
Electric motor (DC, <75kW)	USA	850132	Netweight (kg)
Electric motor (DC, <375kW)	Belgium	850133	Netweight (kg)
Electric motor (DC, <375kW)	China	850133	Netweight (kg)
Electric motor (DC, <375kW)	France	850133	Netweight (kg)
Electric motor (DC, <375kW)	Germany	850133	Netweight (kg)
Electric motor (DC, <375kW)	Mexico	850133	Netweight (kg)
Electric motor (DC, <375kW)	Rep. Of Korea	850133	Netweight (kg)
Electric motor (DC, <375kW)	Slovakia	850133	Netweight (kg)
Electric motor (DC, <375kW)	Spain	850133	Netweight (kg)
Electric motor (DC, <375kW)	Sweden	850133	Netweight (kg)
Electric motor (DC, <375kW)	United Kingdom	850133	Netweight (kg)
Electric motor (DC, <375kW)	USA	850133	Netweight (kg)
Electric motor (AC, <75kW)	Belgium	850152	Netweight (kg)
Electric motor (AC, <75kW)	China	850152	Netweight (kg)
Electric motor (AC, <75kW)	France	850152	Netweight (kg)
Electric motor (AC, <75kW)	Germany	850152	Netweight (kg)
Electric motor (AC, <75kW)	Mexico	850152	Netweight (kg)
Electric motor (AC, <75kW)	Rep. Of Korea	850152	Netweight (kg)
Electric motor (AC, <75kW)	Slovakia	850152	Netweight (kg)
Electric motor (AC, <75kW)	Spain	850152	Netweight (kg)
Electric motor (AC, <75kW)	Sweden	850152	Netweight (kg)
Electric motor (AC, <75kW)	United Kingdom	850152	Netweight (kg)
Electric motor (AC, <75kW)	USA	850152	Netweight (kg)
Electric motor (AC, >75kW)	Belgium	850153	Netweight (kg)
Electric motor (AC, >75kW)	China	850153	Netweight (kg)
Electric motor (AC, >75kW)	France	850153	Netweight (kg)
Electric motor (AC, >75kW)	Germany	850153	Netweight (kg)
Electric motor (AC, >75kW)	Mexico	850153	Netweight (kg)
Electric motor (AC, >75kW)	Rep. Of Korea	850153	Netweight (kg)
Electric motor (AC, >75kW)	Slovakia	850153	Netweight (kg)
Electric motor (AC, >75kW)	Spain	850153	Netweight (kg)
Electric motor (AC, >75kW)	Sweden	850153	Netweight (kg)
Electric motor (AC, >75kW)	United Kingdom	850153	Netweight (kg)
Electric motor (AC, >75kW)	USA	850153	Netweight (kg)
Electric motor (all four types)	Belgium	850132 & 850133 & 850152 & 850153	Netweight (kg)
Electric motor (all four types)	China	850132 & 850133 & 850152 & 850153	Netweight (kg)
Electric motor (all four types)	France	850132 & 850133 & 850152 & 850153	Netweight (kg)
Electric motor (all four types)	Germany	850132 & 850133 & 850152 & 850153	Netweight (kg)
Electric motor (all four types)	Mexico	850132 & 850133 & 850152 & 850153	Netweight (kg)
Electric motor (all four types)	Rep. Of Korea	850132 & 850133 & 850152 & 850153	Netweight (kg)
Electric motor (all four types)	Slovakia	850132 & 850133 & 850152 & 850153	Netweight (kg)
Electric motor (all four types)	Spain	850132 & 850133 & 850152 & 850153	Netweight (kg)
Electric motor (all four types)	Sweden	850132 & 850133 & 850152 & 850153	Netweight (kg)
Electric motor (all four types)	United Kingdom	850132 & 850133 & 850152 & 850153	Netweight (kg)
Electric motor (all four types)	USA	850132 & 850133 & 850152 & 850153	Netweight (kg)
Electric vehicle chassis	Belgium	870600	Netweight (kg)
Electric vehicle chassis	China	870600	Netweight (kg)
Electric vehicle chassis	France	870600	Netweight (kg)
Electric vehicle chassis	Germany	870600	Netweight (kg)
Electric vehicle chassis	Mexico	870600	Netweight (kg)
Electric vehicle chassis	Rep. Of Korea	870600	Netweight (kg)
Electric vehicle chassis	Slovakia	870600	Netweight (kg)
Electric vehicle chassis	Spain	870600	Netweight (kg)
Electric vehicle chassis	Sweden	870600	Netweight (kg)
Electric vehicle chassis	United Kingdom	870600	Netweight (kg)
Electric vehicle chassis	USA	870600	Netweight (kg)
Electric vehicle wiring	Belgium	854430	Netweight (kg)
Electric vehicle wiring	China	854430	Netweight (kg)
Electric vehicle wiring	France	854430	Netweight (kg)
Electric vehicle wiring	Germany	854430	Netweight (kg)
Electric vehicle wiring	Mexico	854430	Netweight (kg)
Electric vehicle wiring	Rep. Of Korea	854430	Netweight (kg)
Electric vehicle wiring	Slovakia	854430	Netweight (kg)
Electric vehicle wiring	Spain	854430	Netweight (kg)
Electric vehicle wiring	Sweden	854430	Netweight (kg)
Electric vehicle wiring	United Kingdom	854430	Netweight (kg)
Electric vehicle wiring	USA	854430	Netweight (kg)
Battery electric vehicles (BEVs)	Switzerland	870380	Netweight (kg)
Plug-in hybrid EVs (compression-ignition)	Switzerland	870370	Netweight (kg)
Plug-in hybrid EVs (spark-ignition)	Switzerland	870360	Netweight (kg)
Plug-in hybrid EVs	Switzerland		Netweight (kg)
*all three types are summarized as EVs
[truncated: 2,617 more columns]

## Sheet: Additional_data_Co
Cut-off criteria for each production process	0.01
EVs
Identify the weigth contribution of LIBs in EVs
Term	Value	Unit	Source	Comment
BEV weight	1800	kg	(Dainis Berjoza and Jurgena 2017a), (D. Berjoza and Jurgena 2017b)
PHEV weight	1600	kg	(Shiau et al. 2009)
Share of domestic production on the required amounts
Country	Global production in Netweight (kg)	Total import in Netweight (kg)	Percentage of required amounts domestically produced	source:
Switzerland	0	34834780	0	(Moresi 2018) and BACI 2019
Identification of imports lower than the minimum weight of an EV
Term	Value	Unit	Comment
Minimum weight in kg of traded EV	1600	kg		0.222222
				0.0875
Corrections of 'ghost exports'
Product	country	total export amount in Netweight (kg)	Amounts of 'ghost exports' in Netweight (kg)
BEV	Austria	0	554222
Identify lifetime of LIBs and EVs: (considered time horizon: 5 years)
Term	Value	Unit	Source
Lifetime of EV	16	years	(Nakamoto et al. 2019)
Number of EVs supplied within the time horizon	1
LIBs
BEV: LIB weight	400	kg	(Dainis Berjoza and Jurgena 2017a), (D. Berjoza and Jurgena 2017b), (Que et al. 2015)
PHEV: LIB weight	140	kg	(Shiau et al. 2009), (Pesaran 2007), (Nelson et al. 2007), (Axsen et al. 2008)
Share of domestic production on the required amounts
Country	Global production in Netweight (kg)	Total import in Netweight (kg)	Percentage of required amounts domestically produced	source:
Belgium	0	17627025	0	see: Excel sheet for LCIA data LIB & EV tab Data(DI_LIB)
China	4.81552e+08	3.2806e+07	0.93622	see: Excel sheet for LCIA data LIB & EV tab Data(DI_LIB)
France	2.87494e+06	2.19332e+07	0.115887	see: Excel sheet for LCIA data LIB & EV tab Data(DI_LIB)
Germany	539051	4.9608e+07	0.0107494	see: Excel sheet for LCIA data LIB & EV tab Data(DI_LIB)
Mexico	0	6.67793e+06	0	see: Excel sheet for LCIA data LIB & EV tab Data(DI_LIB)
Rep. of Korea	3.23431e+07	1.3177e+07	0.710523	see: Excel sheet for LCIA data LIB & EV tab Data(DI_LIB)
Slovakia	0	7.38781e+06	0	see: Excel sheet for LCIA data LIB & EV tab Data(DI_LIB)
Spain	0	9.19813e+06	0	see: Excel sheet for LCIA data LIB & EV tab Data(DI_LIB)
Sweden	0	1.06455e+07	0	see: Excel sheet for LCIA data LIB & EV tab Data(DI_LIB)
United Kingdom	3.59368e+06	1.11063e+07	0.244469	see: Excel sheet for LCIA data LIB & EV tab Data(DI_LIB)
USA	6.6483e+07	5.07047e+07	0.56732	see: Excel sheet for LCIA data LIB & EV tab Data(DI_LIB)
Identification of imports lower than the minimum weight of a LIB
Term	Value	Unit	Comment
Minimum weight in kg of traded LIB	140	kg
Corrections of 'ghost exports'
Product	country	total export amount in Netweight (kg)	Amounts of 'ghost exports' in Netweight (kg)
LIBs	Austria	0	45503.3
LIBs	China, Hong Kong SAR	0	3060.92
LIBs	Netherlands	0	54182
LIBs	Singapore	0	9471.18
LIBs	Slovakia	0	13599.4
LIBs	Viet Nam	0	33013.8
Identify lifetime of LIBs and EVs: (considered time horizon: 5 years)
Term	Value	Unit	Source
Lifetime of EV	16	years	(Nakamoto et al. 2019)
Lifetime of LIB	8	years	(Aguirre et al. 2012), (Argue 2020)
Number of LIBs supplied over EV lifetime	2
Number of LIBs supplied within the time horizon	1
LIB cells
Identify the weight contribution of LIB cells in LIBs
Term	Value	Unit	source	comment
Share of weight of LIB cells in LIBs	0.625	weight%	(Cerdas Marin et al. 2018)	the source states that the weight of the cells make between 60 and 65% of the LIB weight
Share of domestic production on the required amounts
Country	Global production in Netweight (kg)	Total import in Netweight (kg)	Percentage of production domestically used	source:
China	1.76886e+08	1.05003e+07	0.943964	see: Excel sheet for LCIA data LIB & EV tab Data(DI_Cell)
Czechia	0	564830	0	see: Excel sheet for LCIA data LIB & EV tab Data(DI_Cell)
France	697284	501402	0.581707	see: Excel sheet for LCIA data LIB & EV tab Data(DI_Cell)
Germany	1.74321e+07	3.80698e+06	0.820756	see: Excel sheet for LCIA data LIB & EV tab Data(DI_Cell)
Hungary	0	1.46223e+06	0	see: Excel sheet for LCIA data LIB & EV tab Data(DI_Cell)
Japan	5.23137e+07	951070	0.982144	see: Excel sheet for LCIA data LIB & EV tab Data(DI_Cell)
Malaysia	0	2.32913e+06	0	see: Excel sheet for LCIA data LIB & EV tab Data(DI_Cell)
Poland	0	9.13217e+06	0	see: Excel sheet for LCIA data LIB & EV tab Data(DI_Cell)
Rep. of Korea	4.72793e+07	3.33433e+06	0.934122	see: Excel sheet for LCIA data LIB & EV tab Data(DI_Cell)
USA	1.23084e+08	8.46234e+06	0.93567	see: Excel sheet for LCIA data LIB & EV tab Data(DI_Cell)
United Kingdom	3.48642e+06	3.7539e+06	0.481528	see: Excel sheet for LCIA data LIB & EV tab Data(DI_Cell)
total	4.17692e+08
Identification of imports lower than the minimum weight of a LIB cell
Term	Value	unit	Comment
Minimum weight in kg of LIB cells possible to be traded	84	Netweight( kg)	The weight of a LIB cell traded on the market must be at least 60% of a 140kg heavy LIB in a PHEV.
Corrections of 'ghost exports'
Product	country	total export amount in Netweight (kg)	Amounts of 'ghost exports' in Netweight (kg)
LIB cells	Austria	0	1270
LIB cells	China, Hong Kong SAR	0	1101.54
LIB cells	Czechia	0	14782
LIB cells	Hungary	0	1962.61
LIB cells	Italy	0	696.971
LIB cells	Luxembourg	0	6156.25
LIB cells	Netherlands	0	5569.61
LIB cells	Romania	0	4058.21
LIB cells	Serbia	0	10742.3
LIB cells	Slovakia	0	3200.51
LIB cells	TFYR of Macedonia	0	12077.1
LIB cells	Viet Nam	0	1973.02
Identify lifetime of LIB cells: (considered time horizon: 5 years)
Term	Value	Unit	Source
Lifetime of LIB cells	8	years	(Aguirre et al. 2012), (Argue 2020)
Number of LIB cells supplied over EV lifetime	2
Number of LIB cells supplied within time horizon	1
Cobalt powder
Cobalt content of LIB cells
Term	Value	Unit	Source	Comment
Market share of NMC battery in the global EV fleet	0.53		(Tsiropoulos et al. 2018)	NMC battery: Lithium-Nickel-Mangan-Cobalt-Oxide battery
Market share of NCA battery in the global EV fleet	0.46		(Tsiropoulos et al. 2018)	NCA battery: Lithium-Nickel-Cobalt-Aluminium-Oxide battery
Market share of LFP battery in the global EV fleet	0.01		(Tsiropoulos et al. 2018)	LFP battery: Lithium-Iron-Phosphate battery
NMC111	0.394	kg Cobalt/kWh	(Sun et al. 2019)
NMC532	0.214	kg Cobalt/kWh	(Sun et al. 2019)
NMC622	0.2	kg Cobalt/kWh	(Azevedo et al. 2018), (Sun et al. 2019)
NMC811	0.086	kg Cobalt/kWh	(Azevedo et al. 2018)
NCA	0.143	kg Cobalt/kWh	(Sun et al. 2019)
LFP	0	kg Cobalt/kWh
Share of NMC111 in all NMCs	0.26		(Tsiropoulos et al. 2018)
Share of NMC532 in all NMCs	0.455		(Tsiropoulos et al. 2018)
Share of NMC622 in all NMCs	0.21		(Tsiropoulos et al. 2018)
Share of NMC811 in all NMCs	0.075		(Tsiropoulos et al. 2018)
Cobalt content of LIB cells	0.197358	kg Cobalt/kWh	calculated
LIB cell energy density	0.25	kWh/kg	(Cerdas Marin et al. 2018), (Ding et al. 2019)
Cobalt content of LIB cells	0.0493395	weight%
Share of domestic production on the required amounts
Country	Global production in Netweight (kg)	Total import in Netweight (kg)	Percentage of production domestically used	source:
Bulgaria	0	576.45	0	see: Excel sheet for LCIA data Co mining&processing tab Data(DI_Co_pow)
Canada	1676700	1.0464e+06	0.615731	see: Excel sheet for LCIA data Co mining&processing tab Data(DI_Co_pow)
China	24840000	1.75606e+08	0.123924	see: Excel sheet for LCIA data Co mining&processing tab Data(DI_Co_pow)
France	24840	1.08009e+06	0.0224812	see: Excel sheet for LCIA data Co mining&processing tab Data(DI_Co_pow)
Germany	0	1.27988e+06	0	see: Excel sheet for LCIA data Co mining&processing tab Data(DI_Co_pow)
Japan	1048800	5.0447e+06	0.172118	see: Excel sheet for LCIA data Co mining&processing tab Data(DI_Co_pow)
Poland	0	16397.5	0	see: Excel sheet for LCIA data Co mining&processing tab Data(DI_Co_pow)
Rep. of Korea	0	1.99954e+06	0	see: Excel sheet for LCIA data Co mining&processing tab Data(DI_Co_pow)
Singapore	0	242211	0	see: Excel sheet for LCIA data Co mining&processing tab Data(DI_Co_pow)
USA	0	6.98541e+06	0	see: Excel sheet for LCIA data Co mining&processing tab Data(DI_Co_pow)
United Kingdom	0	2.33147e+06	0	see: Excel sheet for LCIA data Co mining&processing tab Data(DI_Co_pow)
Definition of cobalt powder imports to the United Kingdom:
United Kingdom (UK) exports LIB cells and hence, needs to import cobalt powder used for the manufacturing of those LIB cells. Imports of refined cobalt powder are reported by BACI but the kg/$ ratio of the trades reported is greater or equal to 0.09 kg/$ (indeed, all imports for the UK are reported with 1 kg/$).
In this study, it is assumed that no cobalt powder is traded when the trade is higher than 0.09kg/$. Due to lack of further information, it is assumed that the missing cobalt powder imports are stemming from the main production countries (production share > 1%) trading with the UK at the same time (i.e. Belgium, Canada, China, Finland and Japan). Import shares are established according to the sha…
Main production countries	Global production share	Share considered in this study
Australia	0.027997
Belgium	0.0113501	0.0131693
Canada	0.0459681	0.0533358
China	0.681008	0.79016
Finland	0.0947812	0.109973
Japan	0.0287537	0.0333623
Madagascar	0.0219436
Morocco	0.0181375
Norway	0.0329457
Russian Federation	0.0151335
Zambia	0.0113501
Rest	0.0106313
Total	1	1
Share of exports from the production countries on the UK imports		Exporting country	Exporting country	Exporting country	Exporting country	Exporting country	Exporting country	Exporting country	Exporting country	Exporting country	Exporting country	Exporting country
Material	Importing country	Australia	Belgium	Canada	China	Finland	Japan	Madagascar	Morocco	Norway	Russian Federation	Zambia
Cobalt powder	United Kingdom	0.0282978	0.0114721	0.046462	0.688326	0.0957997	0.0290627	0.0221794	0.0183324	0.0332997	0.0152961	0.0114721
Identification of imports lower than the minimum weight of traded cobalt powder
Term	Value	unit
Minimum weight in kg of cobalt powder possible to be used in one LIB cell	0.0493395	Netweight (kg)
Corrections of 'ghost exports'
Material	country	total export amount in Netweight (kg)	Amounts of 'ghost exports' in Netweight (kg)
Cobalt powder	Austria	0	0.0663776
Cobalt powder	Greece	0	0.140657
Cobalt powder	Ireland	0	104.693
Cobalt powder	Italy	0	4.34043
Cobalt powder	Luxembourg	0	293.89
Cobalt powder	Netherlands	0	346.116
Cobalt powder	Romania	0	0.048993
Cobalt powder	Slovenia	0	0.0331888
Cobalt powder	United Kingdom	0	1389.29
Identify lifetime of cobalt powder used in the LIB cells: (considered time horizon: 5 years)
Term	Value	unit	Source	Comment
Lifetime of LIB cells	8	years	(Aguirre et al. 2012), (Argue 2020)
Lifetime of cobalt powder used in LIB cells	8	years		it is assumed that the cobalt used within the LIB cell does not have to be exchanged over the lifetime of the LIB cell
number of times cobalt powder needs to be supplied over EV lifetime	2	number		New cobalt needs to be supplied when the LIB of the EV is exchanged
number of times cobalt powder needs to be supplied within the time horizon	1	number
Cobalt intermediates
Cobalt content of cobalt intermediates
Term	Value	Unit	Source
Cobalt content of cobalt matte	0.27	weight%	(Gulley et al. 2019), (Baars et al. 2021)
Cobalt content of nickel matte	0.015	weight%	(Baars et al. 2021)
Cobalt content of nickel-cobalt sulfide	0.042	weight%	(Baars et al. 2021)
Share of the imports of cobalt matte, nickel matte and nickel-cobalt sulfide on the total imports of cobalt intermediates determined based on the BACI data
Country	Share of cobalt matte	Share of nickel matte	Share of nickel sulfide
Australia	0	0.99849	0.00150987
Belgium	0.990524	0.000536977	0.00893904
Brazil	0.999737	0	0.000263073
Canada	0.0350274	0.355539	0.609434
China	0.44192	0.0311644	0.526916
Finland	0.00479867	0.992719	0.00248225
France	0.0413436	0.957709	0.000947396
Germany	0.0670366	0.922038	0.0109257
Japan	0.000185036	0.509261	0.490554
Madagascar	#DIV/0!	#DIV/0!	#DIV/0!	No imports of cobalt intermediates to Madagascar. All cobalt intermediates are produced domestically. van den Brink et al. (2019) report the mining of Ni-Co laterites in Madagascar, which are used to produce Nickel-cobalt sulfides according to (Moats and Davenport 2014).
Morocco	0.99986	0.000139533	0
New Caledonia	#DIV/0!	#DIV/0!	#DIV/0!	No imports of cobalt intermediates to New Caledonia. All cobalt intermediate is produced domestically. van den Brink et al. (2019) report the mining of Ni-Co laterites in New Caledonia and nickel mattes are produced out of the mined laterite concentrates according to (Moats and Davenport 2014).
Norway	0.0119337	0.980923	0.00714329
Russia	0.961134	0	0.0388661
South Africa	0.000413437	0.999587	0
USA	0.407743	0.00238529	0.589871
Zambia	1	0	0
Share of domestic production on the required amounts
Production capacity per country:	Global production in Netweight (kg)	Total import in Netweight (kg)	Percentage of production domestically used	source:	Comment
Australia	9.918e+07	123023	0.998761	see: Excel sheet for LCIA data Co mining&processing tab Data(DI_Co_int)
Belgium	0	2.26881e+06	0	see: Excel sheet for LCIA data Co mining&processing tab Data(DI_Co_int)
Brazil	1.84067e+06	192615	0.905269	see: Excel sheet for LCIA data Co mining&processing tab Data(DI_Co_int)
Canada	5.51044e+07	7.52992e+06	0.87978	see: Excel sheet for LCIA data Co mining&processing tab Data(DI_Co_int)
China	2.8097e+08	1.75936e+08	0.614941	see: Excel sheet for LCIA data Co mining&processing tab Data(DI_Co_int)
Finland	2.61774e+07	3.35437e+07	0.438327	see: Excel sheet for LCIA data Co mining&processing tab Data(DI_Co_int)
France	0	4.47361e+06	0	see: Excel sheet for LCIA data Co mining&processing tab Data(DI_Co_int)
Germany	0	1.10029e+06	0	see: Excel sheet for LCIA data Co mining&processing tab Data(DI_Co_int)
Japan	0	5.86967e+07	0	see: Excel sheet for LCIA data Co mining&processing tab Data(DI_Co_int)
Madagascar	2.23429e+07	0	1	see: Excel sheet for LCIA data Co mining&processing tab Data(DI_Co_int)
Morocco	7.36499e+07	131041	0.998224	see: Excel sheet for LCIA data Co mining&processing tab Data(DI_Co_int)
New Caledonia	1.09692e+07	0	1	see: Excel sheet for LCIA data Co mining&processing tab Data(DI_Co_int)
Norway	0	4.2645e+07	0	see: Excel sheet for LCIA data Co mining&processing tab Data(DI_Co_int)
Russia	1.10883e+08	4289.32	1	see: Excel sheet for LCIA data Co mining&processing tab Data(DI_Co_int)	The required amount is smaller than the minimum amount of cobalt intermediate possible to be traded. Therefore, it is assumed that 100% of cobalt intermediate amount is domestically produced.
South Africa	1.258e+07	320469	0.975158	see: Excel sheet for LCIA data Co mining&processing tab Data(DI_Co_int)
USA	3.1976e+06	202859	0.940344	see: Excel sheet for LCIA data Co mining&processing tab Data(DI_Co_int)
Zambia	196784	102.672	0.999479	see: Excel sheet for LCIA data Co mining&processing tab Data(DI_Co_int)
Identification of imports lower than the minimum weight of traded cobalt intermediate
Term	Value	unit	Comment
Minimum weight in kg of cobalt intermediate possible to be used for cobalt powder refinery	0.182739	Netweight (kg)	The minimum weight of cobalt intermediate is the one of cobalt matte. It has the highest cobalt content and thus, relatively the lowest amount is necessary to produce cobalt powder.
Corrections of 'ghost exports'
Material	country	total export amount in Netweight (kg)	Amounts of 'ghost exports' in Netweight (kg)
Cobalt intermediate	Germany	0	23334.6
Cobalt intermediate	Luxembourg	0	233.096
Cobalt intermediate	Malaysia	0	741.407
Cobalt intermediate	United Kingdom	0	182.093
Identify lifetime of cobalt intermediate used to produce the cobalt powder for the LIB cells: (considered time horizon: 5 years)
Term	Value	Unit	Source	Comment
Lifetime of LIB cells	8	years	(Aguirre et al. 2012), (Argue 2020)
Lifetime of cobalt powder used in LIB cells	8	years		it is assumed that the cobalt used within the LIB cell does not have to be exchanged over the lifetime of the LIB cell
Cobalt intermediates supplied over EV lifetime	2	number		New cobalt needs to be supplied when the LIB of the EV is exchanged
Cobalt intermediates supplied within the time horizon	1	number
Cobalt ores and concentrates
Cobalt content of cobalt ores and concentrates
Term	Value	Unit	Source
Cobalt content of cobalt ores and concentrates	0.1	weight%	Godoy León et al. (2021) reports 10%, Sun et al. (2019) reports 15% and Baars et al. (2021) reports 7% of cobalt content of cobalt ores and concentrates.
Cobalt content of nickel-cobalt ores and concentrates	0.01	weight%	Sun et al. (2019)
Share of cobalt matte, nickel matte and nickel-cobalt sulfide within the exported cobalt intermediate per country:
country	Share of cobalt matte in the cobalt intermediate production*	Share of nickel matte in the cobalt intermediate production*	Share of nickel-cobalt sulfide in the cobalt intermediate production*
Australia	0.00186026	0.918812	0.079328
Brazil	0	0	1	No export of Cobalt intermediates from Brazil is reported in BACI. Nickel-cobalt sulfides are refined in Brazil according to (Indian Bureau of Mines 2018).
Canada	0.0133902	0.98646	0.000149914
China	0.0230863	0.000113054	0.976801
Cuba	0	0	1
Dem. Rep. of the Congo	1	0	0
Finland	4.80877e-07	0.965665	0.0343344
Indonesia	0	0.693571	0.306429
Madagascar	0	0	1
Morocco	0.0350882	0	0.964912
New Caledonia	0.0214357	0	0.978564
Papua New Guinea	0	0	1
Philippines	0.00134491	0.000773152	0.997882
Russian Federation	0.0460726	0.953894	3.35536e-05
South Africa	0.686741	0.261733	0.0515259
Turkey	0.0153706	0.0136023	0.971027
USA	0.464277	0.00347876	0.532244
Zambia	1	0	0
Zimbabwe	0	1	0
*determined based on global export data from BACI
Export amount of pure cobalt within cobalt intermediates
country	Pure cobalt within cobalt mattes (in Netweight (kg))	Pure cobalt within nickel mattes & nickel-cobalt sulfide (in Netweight (kg))
Australia	544.94	18567.8
Brazil	0	4.60058
Canada	1704.97	6981.07
China	707.845	4659.01
Dem. Rep. of the Congo	14169.5	0
Finland	0.00845535	1037.21
Indonesia	0	1112.22
Madagascar	0	1518.35
Morocco	77.3129	330.723
New Caledonia	32.6951	232.178
Papua New Guinea	0	1099.48
Philippines	19.7938	2285.19
Russian Federation	499.768	574.904
South Africa	1301.78	42.7566
USA	8917.9	1594.02
Zambia	3163.14	0
Zimbabwe	0	2.36008
Definition of export shares:
Mining countries	Ore production amounts in kg based on USGS (2021)	Production shares	Production shares over 1%	Export shares
Australia	5742000	0.0397362	0.0397362	0.0408268
Brazil	30000	0.000207608
Canada	3336000	0.023086	0.023086	0.0237196
China	2500000	0.0173007	0.0173007	0.0177755
Cuba	3800000	0.026297	0.026297	0.0270188
DRC	100000000	0.692027	0.692027	0.71102
Finland	1454000	0.0100621	0.0100621	0.0103382
Indonesia	1100000	0.0076123
Madagascar	3400000	0.0235289	0.0235289	0.0241747
Mexico	1100000	0.0076123
Morocco	2300000	0.0159166	0.0159166	0.0163535
New Caledonia	1700000	0.0117645	0.0117645	0.0120873
Papua New Guinea	2911000	0.0201449	0.0201449	0.0206978
Philippines	5100000	0.0352934	0.0352934	0.036262
Russia	6300000	0.0435977	0.0435977	0.0447943
South Africa	2100000	0.0145326	0.0145326	0.0149314
Turkey	120000	0.000830433
USA	690000	0.00477499
Zambia	420000	0.00290651
Zimbabwe	400000	0.00276811
total	144503000		0.973288
Mining of cobalt ores and refining of intermediate cobalt used within electric vehicle batteries in year 2019
country	Share of cobalt matte in the cobalt intermediate production*	Share of nickel matte in the cobalt intermediate production*	Share of nickel-cobalt sulfide in the cobalt intermediate production*	Mining (cobalt ore in Netweight (kg)
Australia	0.00229049	0.905047	0.0926628	5.73016e+08
Brazil	0	0	1	3000000
Canada	0.0134131	0.847138	0.139449	3.29573e+08
China	0.736419	0.000777563	0.262803	8.43057e+07
Cuba	0	0	1	380000000
DRC	1	0	0	1000000000
Finland	4.80877e-07	0.965665	0.0343344	1.454e+08
Indonesia	0	0.693571	0.306429	110000000
Madagascar	0	0	1	340000000
Mexico	0	0	1	110000000
Morocco	0.0350882	0	0.964912	2.22737e+08
New Caledonia	0.0214357	0	0.978564	1.6672e+08
Papua New Guinea	0	0	1	291100000
Philippines	0.00134491	0.000773152	0.997882	5.09383e+08
Russia	0.0460726	0.953894	3.35536e-05	6.03877e+08
South Africa	0.686741	0.261733	0.0515259	8.02059e+07
Turkey	0.0153706	0.0136023	0.971027	1.1834e+07
USA	0.464277	0.00347876	0.532244	4.01684e+07
Zambia	1	0	0	4200000
Zimbabwe	0	1	0	40000000
total	*determined based on global export data from BACI			5.04552e+09
Countries that have a production share higher than 1% are selected as the ore producing countries in the supply chain.
	Australia	Canada	China	Cuba	Democratic Republic of the Congo	Finland	Madagascar	Morocco	New Caledonia	Papua New Guinea	Philippines	Russia	South Africa
Australia	0.0408268	0.0237196	0.0177755	0.0270188	0.71102	0.0103382	0.0241747	0.0163535	0.0120873	0.0206978	0.036262	0.0447943	0.0149314
Brazil	0.0408268	0.0237196	0.0177755	0.0270188	0.71102	0.0103382	0.0241747	0.0163535	0.0120873	0.0206978	0.036262	0.0447943	0.0149314
Canada	0.0408268	0.0237196	0.0177755	0.0270188	0.71102	0.0103382	0.0241747	0.0163535	0.0120873	0.0206978	0.036262	0.0447943	0.0149314
China	0.0408268	0.0237196	0.0177755	0.0270188	0.71102	0.0103382	0.0241747	0.0163535	0.0120873	0.0206978	0.036262	0.0447943	0.0149314
Cuba	0.0408268	0.0237196	0.0177755	0.0270188	0.71102	0.0103382	0.0241747	0.0163535	0.0120873	0.0206978	0.036262	0.0447943	0.0149314
Dem. Rep. of the Congo	0.0408268	0.0237196	0.0177755	0.0270188	0.71102	0.0103382	0.0241747	0.0163535	0.0120873	0.0206978	0.036262	0.0447943	0.0149314
Finland	0.0408268	0.0237196	0.0177755	0.0270188	0.71102	0.0103382	0.0241747	0.0163535	0.0120873	0.0206978	0.036262	0.0447943	0.0149314
Indonesia	0.0408268	0.0237196	0.0177755	0.0270188	0.71102	0.0103382	0.0241747	0.0163535	0.0120873	0.0206978	0.036262	0.0447943	0.0149314
Madagascar	0.0408268	0.0237196	0.0177755	0.0270188	0.71102	0.0103382	0.0241747	0.0163535	0.0120873	0.0206978	0.036262	0.0447943	0.0149314
Morocco	0.0408268	0.0237196	0.0177755	0.0270188	0.71102	0.0103382	0.0241747	0.0163535	0.0120873	0.0206978	0.036262	0.0447943	0.0149314
New Caledonia	0.0408268	0.0237196	0.0177755	0.0270188	0.71102	0.0103382	0.0241747	0.0163535	0.0120873	0.0206978	0.036262	0.0447943	0.0149314
Papua New Guinea	0.0408268	0.0237196	0.0177755	0.0270188	0.71102	0.0103382	0.0241747	0.0163535	0.0120873	0.0206978	0.036262	0.0447943	0.0149314
Philippines	0.0408268	0.0237196	0.0177755	0.0270188	0.71102	0.0103382	0.0241747	0.0163535	0.0120873	0.0206978	0.036262	0.0447943	0.0149314
Russian Federation	0.0408268	0.0237196	0.0177755	0.0270188	0.71102	0.0103382	0.0241747	0.0163535	0.0120873	0.0206978	0.036262	0.0447943	0.0149314
South Africa	0.0408268	0.0237196	0.0177755	0.0270188	0.71102	0.0103382	0.0241747	0.0163535	0.0120873	0.0206978	0.036262	0.0447943	0.0149314
Turkey	0.0408268	0.0237196	0.0177755	0.0270188	0.71102	0.0103382	0.0241747	0.0163535	0.0120873	0.0206978	0.036262	0.0447943	0.0149314
USA	0.0408268	0.0237196	0.0177755	0.0270188	0.71102	0.0103382	0.0241747	0.0163535	0.0120873	0.0206978	0.036262	0.0447943	0.0149314
Zambia	0.0408268	0.0237196	0.0177755	0.0270188	0.71102	0.0103382	0.0241747	0.0163535	0.0120873	0.0206978	0.036262	0.0447943	0.0149314
Zimbabwe	0.0408268	0.0237196	0.0177755	0.0270188	0.71102	0.0103382	0.0241747	0.0163535	0.0120873	0.0206978	0.036262	0.0447943	0.0149314
Identify lifetime of cobalt ores and concentrates used to produce the cobalt intermediates and powder for the LIB cells: (considered time horizon: 5 years)
Term	Value	Unit	Source	Comment
Lifetime of LIB cells in years	8	years	(Aguirre et al. 2012), (Argue 2020)
Lifetime of cobalt intermediate and powder used in LIB cells	8	years		it is assumed that the cobalt used within the LIB cell does not have to be exchanged over the lifetime of the LIB cell
Cobalt ores and concentrates supplied over EV lifetime	2	number		New cobalt needs to be supplied when the LIB of the EV is exchanged
Cobalt ores and concentrates supplied within the time horizon	1	number
References
Aguirre, K., Eisenhardt, L., Lim, C., Nelson, B., Norring, A., Slowik, P., Tu, N., 2012. Lifecycle Analysis Comparison of a Battery Electric Vehicle and a Conventional Gasoline Vehicle, in C.A.R. Board (ed.), (California Air Resources Board).
Argue, C., 2020. What can 6,000 electric vehicles tell us about EV battery health? https://www.geotab.com/blog/ev-battery-health/ (accessed 25/08/2021).
Axsen, J., Burke, A., Kurani, K., 2008. Batteries for Plug-in Hybrid Electric Vehicles (PHEVs): Goals and the State of Technology circa 2008. Institute of Transportation Studies, UC Davis, Institute of Transportation Studies, Working Paper Series.
Azevedo, M., Campagnol, N., Hagenbruch, T., Hoffman, K., Lala, A., Ramsbottom, O., 2018. Lithium and cobalt –a tale of two commodities, in McKinsey&Company (ed.).
Baars, J., Domenech, T., Bleischwitz, R., Melin, H.E., Heidrich, O., 2021. Circular economy strategies for electric vehicle batteries reduce reliance on raw materials. Nature Sustainability. 4 (1), 71-79. 10.1038/s41893-020-00607-0.
Berjoza, D., Jurgena, I., 2017a. Effects of change in the weight of electric vehicles on their performance characteristics. Agronomy Research. 15, 952-63.
Berjoza, D., Jurgena, I., 2017b. Influence of batteries weight on electric automobile performance. 10.22616/ERDev2017.16.N316.
Cerdas Marin, J.F., Titscher, P., von Drachenfels, N., Schmuch, R., Winter, M., Kwade, A., Herrmann, C., 2018. Exploring the Effect of Increased Energy Density on the Environmental Impacts of Traction Batteries: A Comparison of Energy Optimized Lithium-Ion and Lithium-Sulfur Batteries for Mobility Applications. Energies. 11, 150. 10.3390/en11010150.
Ding, Y., Cano, Z.P., Yu, A., Lu, J., Chen, Z., 2019. Automotive Li-Ion Batteries: Current Status and Future Perspectives. Electrochemical Energy Reviews. 2 (1), 1-28. 10.1007/s41918-018-0022-z.
Godoy León, M.F., Blengini, G.A., Dewulf, J., 2021. Analysis of long-term statistical data of cobalt flows in the EU. Resources, Conservation and Recycling. 173, 105690. https://doi.org/10.1016/j.resconrec.2021.105690.
Gulley, A.L., McCullough, E.A., Shedd, K.B., 2019. China's domestic and foreign influence in the global cobalt supply chain. Resources Policy. 62, 317-23. https://doi.org/10.1016/j.resourpol.2019.03.015.
Indian Bureau of Mines, 2018. Indian Minerals Yearbook 2016 (Part- II : Metals & Alloys) 55th Edition COBALT (FINAL RELEASE), in Government of India Ministry of Mines (ed.).
Moats, M.S., Davenport, W.G., 2014. Chapter 2.2 - Nickel and Cobalt Production, in S. Seetharaman (ed.), Treatise on Process Metallurgy, Elsevier, Boston, Number of 625-69. https://doi.org/10.1016/B978-0-08-096988-6.00026-2.
Nakamoto, Y., Nishijima, D., Kagawa, S., 2019. The role of vehicle lifetime extensions of countries on global CO2 emissions. Journal of Cleaner Production. 207, 1040-46. https://doi.org/10.1016/j.jclepro.2018.10.054.
Nelson, P., Amine, K., Rousseau, A., 2007. Advanced Lithium-Ion batteries for plug-in hybrid-electric vehicles.
Perner, A., Vetter, J., 2015. 8 - Lithium-ion batteries for hybrid electric vehicles and battery electric vehicles, in B. Scrosati, J. Garche, W. Tillmetz (eds.), Advances in Battery Technologies for Electric Vehicles, Woodhead Publishing, Number of 173-90. https://doi.org/10.1016/B978-1-78242-377-5.00008-X.
Pesaran, A., 2007. Battery Requirements for Plug-In Hybrid Electric Vehicles – Analysis and Rationale. https://www.nrel.gov/docs/fy08osti/42469.pdf (accessed 25/08/2021).
Que, Z., Wang, S., Li, W., 2015. Potential of Energy Saving and Emission Reduction of Battery Electric Vehicles with Two Type of Drivetrains in China. Energy Procedia. 75, 2892-97. 10.1016/j.egypro.2015.07.584.
Shiau, C.-S.N., Samaras, C., Hauffe, R., Michalek, J.J., 2009. Impact of battery weight and charging patterns on the economic and environmental benefits of plug-in hybrid vehicles. Energy Policy. 37 (7), 2653-63. https://doi.org/10.1016/j.enpol.2009.02.040.
Sun, X., Hao, H., Liu, Z., Zhao, F., Song, J., 2019. Tracing global cobalt flow: 1995-2015. Resources Conservation and Recycling. 149, 45-55. 10.1016/j.resconrec.2019.05.009.
Tsiropoulos, I., Tarvydas, D., Lebedeva, N., 2018. Li-ion batteries for mobility and stationary storage applications - Scenarios for costs and market growth, in J.R. Centre (ed.).
USGS, 2021. Cobalt [advanced release] - 2019 Minerals Yearbook (U.S. Geological Survey, 2020). .).
van den Brink, S., Kleijn, R., Tukker, A., Huisman, J., 2019. Approaches to responsible sourcing in mineral supply chains. Resources, Conservation and Recycling. 145, 389-98. https://doi.org/10.1016/j.resconrec.2019.02.040.

## Sheet: Co_SC
		Process	Mining of cobalt ores and concentrates	Mining of cobalt ores and concentrates	Mining of cobalt ores and concentrates	Mining of cobalt ores and concentrates	Mining of cobalt ores and concentrates	Mining of cobalt ores and concentrates	Mining of cobalt ores and concentrates	Mining of cobalt ores and concentrates	Mining of cobalt ores and concentrates	Mining of cobalt ores and concentrates	Mining of cobalt ores and concentrates	Mining of cobalt ores and concentrates	Mining of cobalt ores and concentrates	Mining of cobalt ores and concentrates		Smelting and refining of cobalt intermediate	Smelting and refining of cobalt intermediate	Smelting and refining of cobalt intermediate	Smelting and refining of cobalt intermediate	Smelting and refining of cobalt intermediate	Smelting and refining of cobalt intermediate	Smelting and refining of cobalt intermediate	Smelting and refining of cobalt intermediate	Smelting and refining of cobalt intermediate	Smelting and refining of cobalt intermediate	Smelting and refining of cobalt intermediate	Smelting and refining of cobalt intermediate	Smelting and refining of cobalt intermediate	Smelting and refining of cobalt intermediate	Smelting and refining of cobalt intermediate	Smelting and refining of cobalt intermediate	Smelting and refining of cobalt intermediate	Smelting and refining of cobalt intermediate	Smelting and refining of cobalt intermediate	Smelting and refining of cobalt intermediate	Smelting and refining of cobalt intermediate	Smelting and refining of cobalt intermediate	Smelting and refining of cobalt intermediate	Smelting and refining of cobalt intermediate	Smelting and refining of cobalt intermediate	Smelting and refining of cobalt intermediate	Smelting and refining of cobalt intermediate	Smelting and refining of cobalt intermediate	Smelting and refining of cobalt intermediate	Smelting and refining of cobalt intermediate	Smelting and refining of cobalt intermediate	Smelting and refining of cobalt intermediate
		Exporting country	Australia	Canada	China	Cuba	Dem. Rep. of the Congo	Finland	Madagascar	Morocco	New Caledonia	Papua New Guinea	Philippines	Russian Federation	South Africa	Required		Albania	Argentina	Australia	Austria	Bahamas	Belarus	Belgium	Brazil	Bulgaria	Canada	China	China, Hong Kong SAR	Congo	Croatia	Cuba	Czechia	Dem. Rep. of the Congo	Denmark	Estonia	Finland	France	Germany	Greece	Hungary	India	Indonesia	Iran	Ireland	Israel	Italy	Japan	Kenya
Product	Importing country	unit
Cobalt ores and concentrates	Australia	Netweight (kg)	76029	44171.5	33102.1	50315.3	1.32409e+06	19252.2	45018.9	30454	22509.5	38544.1	67528.4	83417.4	27805.8	1.86223e+06
Cobalt ores and concentrates	Brazil	Netweight (kg)	18.7827	10.9124	8.17777	12.4302	327.111	4.75619	11.1218	7.52355	5.56088	9.52219	16.6826	20.608	6.86932	460.058
Cobalt ores and concentrates	Canada	Netweight (kg)	29197.6	16963.3	12712.3	19322.7	508491	7393.46	17288.7	11695.3	8644.35	14802.2	25933	32034.9	10678.3	715157
Cobalt ores and concentrates	China	Netweight (kg)	19310.2	11218.9	8407.44	12779.3	336298	4889.77	11434.1	7734.85	5717.06	9789.62	17151.2	21186.7	7062.25	472979
Cobalt ores and concentrates	Dem. Rep. of the Congo	Netweight (kg)	5784.97	3360.96	2518.71	3828.44	100748	1464.88	3425.44	2317.21	1712.72	2932.78	5138.17	6347.15	2115.72	141695
Cobalt ores and concentrates	Finland	Netweight (kg)	4234.62	2460.24	1843.7	2802.43	73748.1	1072.3	2507.44	1696.21	1253.72	2146.81	3761.15	4646.13	1548.71	103722
Cobalt ores and concentrates	Indonesia	Netweight (kg)	4540.83	2638.14	1977.02	3005.08	79081	1149.84	2688.75	1818.86	1344.38	2302.05	4033.13	4982.1	1660.7	111222
Cobalt ores and concentrates	Madagascar	Netweight (kg)	6198.94	3601.48	2698.95	4102.4	107958	1569.71	3670.57	2483.03	1835.28	3142.66	5505.85	6801.35	2267.12	151835
Cobalt ores and concentrates	Morocco	Netweight (kg)	1381.8	802.8	601.619	914.461	24064.8	349.902	818.202	553.489	409.101	700.525	1227.3	1516.08	505.36	33845.4
Cobalt ores and concentrates	New Caledonia	Netweight (kg)	961.255	558.472	418.519	636.149	16740.8	243.411	569.186	385.038	284.593	487.324	853.779	1054.67	351.556	23544.7
Cobalt ores and concentrates	Papua New Guinea	Netweight (kg)	4488.83	2607.93	1954.39	2970.67	78175.4	1136.67	2657.96	1798.03	1328.98	2275.69	3986.95	4925.05	1641.68	109948
Cobalt ores and concentrates	Philippines	Netweight (kg)	9337.79	5425.09	4065.56	6179.66	162623	2364.53	5529.17	3740.32	2764.58	4733.94	8293.75	10245.2	3415.07	228717
Cobalt ores and concentrates	Russian Federation	Netweight (kg)	2551.19	1482.19	1110.76	1688.35	44430.3	646.017	1510.63	1021.9	755.315	1293.37	2265.95	2799.11	933.036	62488.1
Cobalt ores and concentrates	South Africa	Netweight (kg)	706.036	410.194	307.4	467.248	12296	178.784	418.064	282.808	209.032	357.936	627.096	774.648	258.216	17293.5
Cobalt ores and concentrates	USA	Netweight (kg)	10148.8	5896.26	4418.66	6716.36	176746	2569.89	6009.37	4065.16	3004.69	5145.08	9014.06	11135	3711.67	248581
Cobalt ores and concentrates	Zambia	Netweight (kg)	1291.41	750.285	562.264	854.641	22490.6	327.013	764.679	517.283	382.34	654.7	1147.02	1416.91	472.302	31631.4
Cobalt ores and concentrates	Zimbabwe	Netweight (kg)	9.63545	5.59802	4.19516	6.37664	167.806	2.43991	5.70542	3.85955	2.85271	4.88485	8.55813	10.5718	3.52393	236.008
Cobalt ores and concentrates	total	Netweight (kg)														4.31559e+06
			*Domestic production is defined as the amount that is exchanged between the same countries.
Cobalt intermediate	Australia	Netweight (kg)																0	0	0	0	0	0	0	0	0	0	0	0	0	0	0	0	0	0	0	0	0	0	0	0	0	0	0	0	0	0	0	0
Cobalt intermediate	Belgium	Netweight (kg)																0	0	0	0	0	0	0	0	0	121.752	0	0	0	0	0	0	23076.8	0	0	0	5.85114	1092.87	0	0	0	0	0	0	0	229.887	0	0
Cobalt intermediate	Brazil	Netweight (kg)																0	0	0	0	0	0	0	0	0	9.87673	0	0	0	0	0	0	0	0	0	0	0.0260536	0	0	0	0	0	0	0	0	0	0.19145	0
Cobalt intermediate	Canada	Netweight (kg)																0	0	334.913	0	0	0	313.871	0	0	0	0	0	0	0	0	0	0.0708212	0	0	11033.3	32.8581	22241.7	0	0	0	0	0	0	0	0	0	0
Cobalt intermediate	China	Netweight (kg)																0	0	0	0	0	0	0	0	0	0.00854789	0	0	0	0	1795.54	0	28811.3	0	0	862.534	0	7.57807	0	0	1.63326	1333.47	0	0	0	0	9.7507	0
Cobalt intermediate	Finland	Netweight (kg)																0	0	0	0	0	0	0	0	0	0	0	0	0	0	0	0.00415539	0	0	0	0	0	25.0379	0	0	0	0	0	0	0	0	0	0
Cobalt intermediate	France	Netweight (kg)																0	0	30.558	0	0	0	10.4383	0	0	0	4.90392	0	0	0	0	0	0	0	0	10959.6	0	0.124121	0	0	0	0	0	0	0	0.000713339	0	0
Cobalt intermediate	Germany	Netweight (kg)																0	0	0	0	0	0	0	0	0	253.577	0.0235183	0	0	0	0	0	0	0.0117592	0	0	0.0561827	0	0	0	0	0	0	0	0	1.37347	50.8911	0
Cobalt intermediate	Japan	Netweight (kg)																0	0	6608.21	0	0	0	0	0	0	0	21.7469	0	0	0	166.208	0	0	0	0	3009.96	2.77647	0	0	0	0	47788.9	0	0	0	0	0	0
Cobalt intermediate	Madagascar	Netweight (kg)
Cobalt intermediate	Morocco	Netweight (kg)																0	0	0	0	0	0	0	0	0	0	0.000382263	0	0	0	0	0	0	0	0	0	0	0	0	0	0	0	0	0	0	0	11.4724	0
Cobalt intermediate	Norway	Netweight (kg)																0	0	15205	0	0	0	0	0	0	179309	0.0445713	0	0	0	0	0	0	0	0	16057.9	0.00445713	88.0134	0	0	0	0	0	0	0	0	0	0
Cobalt intermediate	Russia	Netweight (kg)																0	0	0	0	0	0	0	0	0	0	0	0	0	0	0	0	0	0	0	0	0	0	0	0	0	0	0	0	0	0	0	0
Cobalt intermediate	South Africa	Netweight (kg)																0	0	0	0	0	0	0.0094904	0	0	0	0	0	0	0	0	0	0	0	0	0	0	0	0	0	0	0	0	0	0	0	0	0
Cobalt intermediate	USA	Netweight (kg)																0	0	0	8.74779	0	0	9.77971	0	0	0.308292	1118.16	0	0	0	0	0	0	0	0	0	0	44.8822	0	0	0	0	0	0.0856367	0	0	1.07046	0
Cobalt intermediate	Zambia	Netweight (kg)																0	0	0	0	0	0	0	0	0	0	6.11248	0	0	0	0	0	0	0	0	0	0	0	0	0	0	0	0	0	0	0	0	0
Cobalt intermediate	total	Netweight (kg)
Cobalt powder	Bulgaria	Netweight (kg)
Cobalt powder	Canada	Netweight (kg)
Cobalt powder	China	Netweight (kg)
Cobalt powder	France	Netweight (kg)
Cobalt powder	Germany	Netweight (kg)
Cobalt powder	Japan	Netweight (kg)
Cobalt powder	Poland	Netweight (kg)
Cobalt powder	Rep. of Korea	Netweight (kg)
Cobalt powder	Singapore	Netweight (kg)
Cobalt powder	USA	Netweight (kg)
Cobalt powder	United Kingdom	Netweight (kg)
Cobalt powder	total	Netweight (kg)
LIB cells	China	Netweight (kg)
LIB cells	Czechia	Netweight (kg)
LIB cells	France	Netweight (kg)
LIB cells	Germany	Netweight (kg)
LIB cells	Hungary	Netweight (kg)
LIB cells	Japan	Netweight (kg)
LIB cells	Malaysia	Netweight (kg)
LIB cells	Poland	Netweight (kg)
LIB cells	Rep. of Korea	Netweight (kg)
LIB cells	United Kingdom	Netweight (kg)
LIB cells	USA	Netweight (kg)
LIB cells	total	Netweight (kg)
LIBs	Belgium	Netweight (kg)
LIBs	China	Netweight (kg)
LIBs	France	Netweight (kg)
LIBs	Germany	Netweight (kg)
LIBs	Mexico	Netweight (kg)
LIBs	Rep. Of Korea	Netweight (kg)
LIBs	Slovakia	Netweight (kg)
LIBs	Spain	Netweight (kg)
LIBs	Sweden	Netweight (kg)
LIBs	United Kingdom	Netweight (kg)
LIBs	USA	Netweight (kg)
LIBs	total	Netweight (kg)
BEVs	Switzerland	Netweight (kg)
PHEVs	Switzerland	Netweight (kg)
[truncated: 331 more columns]

## Sheet: Co_SC_cut-off
		Process	Mining of cobalt ores and concentrates	Mining of cobalt ores and concentrates	Mining of cobalt ores and concentrates	Mining of cobalt ores and concentrates	Mining of cobalt ores and concentrates	Mining of cobalt ores and concentrates	Mining of cobalt ores and concentrates	Mining of cobalt ores and concentrates	Mining of cobalt ores and concentrates	Mining of cobalt ores and concentrates	Mining of cobalt ores and concentrates	Mining of cobalt ores and concentrates	Mining of cobalt ores and concentrates	Mining of cobalt ores and concentrates	Mining of cobalt ores and concentrates	Mining of cobalt ores and concentrates	Mining of cobalt ores and concentrates		Smelting and refining of cobalt intermediate	Smelting and refining of cobalt intermediate	Smelting and refining of cobalt intermediate	Smelting and refining of cobalt intermediate	Smelting and refining of cobalt intermediate	Smelting and refining of cobalt intermediate	Smelting and refining of cobalt intermediate	Smelting and refining of cobalt intermediate	Smelting and refining of cobalt intermediate	Smelting and refining of cobalt intermediate	Smelting and refining of cobalt intermediate	Smelting and refining of cobalt intermediate	Smelting and refining of cobalt intermediate	Smelting and refining of cobalt intermediate	Smelting and refining of cobalt intermediate	Smelting and refining of cobalt intermediate	Smelting and refining of cobalt intermediate	Smelting and refining of cobalt intermediate	Smelting and refining of cobalt intermediate	Smelting and refining of cobalt intermediate	Smelting and refining of cobalt intermediate	Smelting and refining of cobalt intermediate	Smelting and refining of cobalt intermediate	Smelting and refining of cobalt intermediate	Smelting and refining of cobalt intermediate	Smelting and refining of cobalt intermediate	Smelting and refining of cobalt intermediate	Smelting and refining of cobalt intermediate	Smelting and refining of cobalt intermediate
		Exporting country	Australia	Canada	China	Cuba	Dem. Rep. of the Congo	Finland	Madagascar	Morocco	New Caledonia	Papua New Guinea	Philippines	Russian Federation	South Africa	total w/o imports lower than the minimum weight	total	cut-off (safety stocks)	total import amount lower than the minimum weight		Albania	Argentina	Australia	Austria	Bahamas	Belarus	Belgium	Brazil	Bulgaria	Canada	China	China, Hong Kong SAR	Congo	Croatia	Cuba	Czechia	Dem. Rep. of the Congo	Denmark	Estonia	Finland	France	Germany	Greece	Hungary	India	Indonesia	Iran	Ireland	Israel
Product	Importing country	unit
Cobalt ores and concentrates	Australia	Netweight (kg)	76029	44171.5	33102.1	50315.3	1.32409e+06	19252.2	45018.9	30454	22509.5	38544.1	67528.4	83417.4	27805.8	1.86223e+06	1.86223e+06	18622.3
Cobalt ores and concentrates	Brazil	Netweight (kg)	18.7827	10.9124	8.17777	12.4302	327.111	4.75619	11.1218	7.52355	5.56088	9.52219	16.6826	20.608	6.86932	460.058	460.058	4.60058
Cobalt ores and concentrates	Canada	Netweight (kg)	29197.6	16963.3	12712.3	19322.7	508491	7393.46	17288.7	11695.3	8644.35	14802.2	25933	32034.9	10678.3	715157	715157	7151.57
Cobalt ores and concentrates	China	Netweight (kg)	19310.2	11218.9	8407.44	12779.3	336298	4889.77	11434.1	7734.85	5717.06	9789.62	17151.2	21186.7	7062.25	472979	472979	4729.79
Cobalt ores and concentrates	Dem. Rep. of the Congo	Netweight (kg)	5784.97	3360.96	2518.71	3828.44	100748	1464.88	3425.44	2317.21	1712.72	2932.78	5138.17	6347.15	2115.72	141695	141695	1416.95
Cobalt ores and concentrates	Finland	Netweight (kg)	4234.62	2460.24	1843.7	2802.43	73748.1	1072.3	2507.44	1696.21	1253.72	2146.81	3761.15	4646.13	1548.71	103722	103722	1037.22
Cobalt ores and concentrates	Indonesia	Netweight (kg)	4540.83	2638.14	1977.02	3005.08	79081	1149.84	2688.75	1818.86	1344.38	2302.05	4033.13	4982.1	1660.7	111222	111222	1112.22
Cobalt ores and concentrates	Madagascar	Netweight (kg)	6198.94	3601.48	2698.95	4102.4	107958	1569.71	3670.57	2483.03	1835.28	3142.66	5505.85	6801.35	2267.12	151835	151835	1518.35
Cobalt ores and concentrates	Morocco	Netweight (kg)	1381.8	802.8	601.619	914.461	24064.8	349.902	818.202	553.489	409.101	700.525	1227.3	1516.08	505.36	33845.4	33845.4	338.454
Cobalt ores and concentrates	New Caledonia	Netweight (kg)	961.255	558.472	418.519	636.149	16740.8	243.411	569.186	385.038	284.593	487.324	853.779	1054.67	351.556	23544.7	23544.7	235.447
Cobalt ores and concentrates	Papua New Guinea	Netweight (kg)	4488.83	2607.93	1954.39	2970.67	78175.4	1136.67	2657.96	1798.03	1328.98	2275.69	3986.95	4925.05	1641.68	109948	109948	1099.48
Cobalt ores and concentrates	Philippines	Netweight (kg)	9337.79	5425.09	4065.56	6179.66	162623	2364.53	5529.17	3740.32	2764.58	4733.94	8293.75	10245.2	3415.07	228717	228717	2287.17
Cobalt ores and concentrates	Russian Federation	Netweight (kg)	2551.19	1482.19	1110.76	1688.35	44430.3	646.017	1510.63	1021.9	755.315	1293.37	2265.95	2799.11	933.036	62488.1	62488.1	624.881
Cobalt ores and concentrates	South Africa	Netweight (kg)	706.036	410.194	307.4	467.248	12296	178.784	418.064	282.808	209.032	357.936	627.096	774.648	258.216	17293.5	17293.5	172.935
Cobalt ores and concentrates	USA	Netweight (kg)	10148.8	5896.26	4418.66	6716.36	176746	2569.89	6009.37	4065.16	3004.69	5145.08	9014.06	11135	3711.67	248581	248581	2485.81
Cobalt ores and concentrates	Zambia	Netweight (kg)	1291.41	750.285	562.264	854.641	22490.6	327.013	764.679	517.283	382.34	654.7	1147.02	1416.91	472.302	31631.4	31631.4	316.314
Cobalt ores and concentrates	Zimbabwe	Netweight (kg)	9.63545	5.59802	4.19516	6.37664	167.806	2.43991	5.70542	3.85955	2.85271	4.88485	8.55813	10.5718	3.52393	236.008	236.008	2.36008
Cobalt intermediate	Australia	Netweight (kg)
Cobalt intermediate	Belgium	Netweight (kg)																																			23076.8					1092.87
Cobalt intermediate	Brazil	Netweight (kg)																												9.87673
Cobalt intermediate	Canada	Netweight (kg)																																						11033.3		22241.7
Cobalt intermediate	China	Netweight (kg)																																			28811.3
Cobalt intermediate	Finland	Netweight (kg)
Cobalt intermediate	France	Netweight (kg)																																						10959.6
Cobalt intermediate	Germany	Netweight (kg)																												253.577
Cobalt intermediate	Japan	Netweight (kg)																					6608.21																	3009.96						47788.9
Cobalt intermediate	Madagascar	Netweight (kg)
Cobalt intermediate	Morocco	Netweight (kg)
Cobalt intermediate	Norway	Netweight (kg)																					15205							179309										16057.9
Cobalt intermediate	Russia	Netweight (kg)
Cobalt intermediate	South Africa	Netweight (kg)
Cobalt intermediate	USA	Netweight (kg)																													1118.16
Cobalt intermediate	Zambia	Netweight (kg)
Cobalt powder	Bulgaria	Netweight (kg)
Cobalt powder	Canada	Netweight (kg)
Cobalt powder	China	Netweight (kg)
Cobalt powder	France	Netweight (kg)
Cobalt powder	Germany	Netweight (kg)
Cobalt powder	Japan	Netweight (kg)
Cobalt powder	Poland	Netweight (kg)
Cobalt powder	Rep. of Korea	Netweight (kg)
Cobalt powder	Singapore	Netweight (kg)
Cobalt powder	USA	Netweight (kg)
Cobalt powder	United Kingdom	Netweight (kg)
LIB cells	China	Netweight (kg)
LIB cells	Czechia	Netweight (kg)
LIB cells	France	Netweight (kg)
LIB cells	Germany	Netweight (kg)
LIB cells	Hungary	Netweight (kg)
LIB cells	Japan	Netweight (kg)
LIB cells	Malaysia	Netweight (kg)
LIB cells	Poland	Netweight (kg)
LIB cells	Rep. of Korea	Netweight (kg)
LIB cells	United Kingdom	Netweight (kg)
LIB cells	USA	Netweight (kg)
LIBs	Belgium	Netweight (kg)
LIBs	China	Netweight (kg)
LIBs	France	Netweight (kg)
LIBs	Germany	Netweight (kg)
LIBs	Mexico	Netweight (kg)
LIBs	Rep. Of Korea	Netweight (kg)
LIBs	Slovakia	Netweight (kg)
LIBs	Spain	Netweight (kg)
LIBs	Sweden	Netweight (kg)
LIBs	United Kingdom	Netweight (kg)
LIBs	USA	Netweight (kg)
BEVs	Switzerland	Netweight (kg)
PHEVs	Switzerland	Netweight (kg)
[truncated: 338 more columns]

## Sheet: Co_SC_check
		Process	Mining of cobalt ores and concentrates	Mining of cobalt ores and concentrates	Mining of cobalt ores and concentrates	Mining of cobalt ores and concentrates	Mining of cobalt ores and concentrates	Mining of cobalt ores and concentrates	Mining of cobalt ores and concentrates	Mining of cobalt ores and concentrates	Mining of cobalt ores and concentrates	Mining of cobalt ores and concentrates	Mining of cobalt ores and concentrates	Mining of cobalt ores and concentrates		Mining of cobalt ores and concentrates	Mining of cobalt ores and concentrates	Mining of cobalt ores and concentrates		Smelting and refining of cobalt intermediate	Smelting and refining of cobalt intermediate	Smelting and refining of cobalt intermediate	Smelting and refining of cobalt intermediate	Smelting and refining of cobalt intermediate	Smelting and refining of cobalt intermediate	Smelting and refining of cobalt intermediate	Smelting and refining of cobalt intermediate	Smelting and refining of cobalt intermediate	Smelting and refining of cobalt intermediate	Smelting and refining of cobalt intermediate	Smelting and refining of cobalt intermediate	Smelting and refining of cobalt intermediate	Smelting and refining of cobalt intermediate	Smelting and refining of cobalt intermediate	Smelting and refining of cobalt intermediate	Smelting and refining of cobalt intermediate	Smelting and refining of cobalt intermediate	Smelting and refining of cobalt intermediate	Smelting and refining of cobalt intermediate	Smelting and refining of cobalt intermediate	Smelting and refining of cobalt intermediate	Smelting and refining of cobalt intermediate	Smelting and refining of cobalt intermediate		Refining of cobalt powder	Refining of cobalt powder	Refining of cobalt powder	Refining of cobalt powder	Refining of cobalt powder
		Exporting country	Australia	Canada	China	Cuba	Dem. Rep. of the Congo	Finland	Madagascar	Morocco	New Caledonia	Papua New Guinea	Philippines	Russian Federation	South Africa	total less the "ghost" export amounts	total	Amount of "ghost" export		Australia	Brazil	Canada	China	Dem. Rep. of the Congo	Finland	Germany	Indonesia	Luxembourg	Madagascar	Malaysia	Morocco	New Caledonia	Papua New Guinea	Philippines	Russian Federation	South Africa	USA	United Kingdom	Zambia	Zimbabwe	total less the "ghost" export amounts	total	Amount of "ghost" export		Australia	Austria	Belgium	Brazil	Canada
Product	Importing country	unit
Cobalt ores and concentrates	Australia	Netweight (kg)	76029	44171.5	33102.1	50315.3	1.32409e+06	19252.2	45018.9	30454	22509.5	38544.1	67528.4	83417.4	27805.8	1.86223e+06	1.86223e+06	0
Cobalt ores and concentrates	Brazil	Netweight (kg)	18.7827	10.9124	8.17777	12.4302	327.111	4.75619	11.1218	7.52355	5.56088	9.52219	16.6826	20.608	6.86932	460.058	460.058	0
Cobalt ores and concentrates	Canada	Netweight (kg)	29197.6	16963.3	12712.3	19322.7	508491	7393.46	17288.7	11695.3	8644.35	14802.2	25933	32034.9	10678.3	715157	715157	0
Cobalt ores and concentrates	China	Netweight (kg)	19310.2	11218.9	8407.44	12779.3	336298	4889.77	11434.1	7734.85	5717.06	9789.62	17151.2	21186.7	7062.25	472979	472979	0
Cobalt ores and concentrates	Dem. Rep. of the Congo	Netweight (kg)	5784.97	3360.96	2518.71	3828.44	100748	1464.88	3425.44	2317.21	1712.72	2932.78	5138.17	6347.15	2115.72	141695	141695	0
Cobalt ores and concentrates	Finland	Netweight (kg)	4234.62	2460.24	1843.7	2802.43	73748.1	1072.3	2507.44	1696.21	1253.72	2146.81	3761.15	4646.13	1548.71	103722	103722	0
Cobalt ores and concentrates	Indonesia	Netweight (kg)	4540.83	2638.14	1977.02	3005.08	79081	1149.84	2688.75	1818.86	1344.38	2302.05	4033.13	4982.1	1660.7	111222	111222	0
Cobalt ores and concentrates	Madagascar	Netweight (kg)	6198.94	3601.48	2698.95	4102.4	107958	1569.71	3670.57	2483.03	1835.28	3142.66	5505.85	6801.35	2267.12	151835	151835	0
Cobalt ores and concentrates	Morocco	Netweight (kg)	1381.8	802.8	601.619	914.461	24064.8	349.902	818.202	553.489	409.101	700.525	1227.3	1516.08	505.36	33845.4	33845.4	0
Cobalt ores and concentrates	New Caledonia	Netweight (kg)	961.255	558.472	418.519	636.149	16740.8	243.411	569.186	385.038	284.593	487.324	853.779	1054.67	351.556	23544.7	23544.7	0
Cobalt ores and concentrates	Papua New Guinea	Netweight (kg)	4488.83	2607.93	1954.39	2970.67	78175.4	1136.67	2657.96	1798.03	1328.98	2275.69	3986.95	4925.05	1641.68	109948	109948	0
Cobalt ores and concentrates	Philippines	Netweight (kg)	9337.79	5425.09	4065.56	6179.66	162623	2364.53	5529.17	3740.32	2764.58	4733.94	8293.75	10245.2	3415.07	228717	228717	0
Cobalt ores and concentrates	Russian Federation	Netweight (kg)	2551.19	1482.19	1110.76	1688.35	44430.3	646.017	1510.63	1021.9	755.315	1293.37	2265.95	2799.11	933.036	62488.1	62488.1	0
Cobalt ores and concentrates	South Africa	Netweight (kg)	706.036	410.194	307.4	467.248	12296	178.784	418.064	282.808	209.032	357.936	627.096	774.648	258.216	17293.5	17293.5	0
Cobalt ores and concentrates	USA	Netweight (kg)	10148.8	5896.26	4418.66	6716.36	176746	2569.89	6009.37	4065.16	3004.69	5145.08	9014.06	11135	3711.67	248581	248581	0
Cobalt ores and concentrates	Zambia	Netweight (kg)	1291.41	750.285	562.264	854.641	22490.6	327.013	764.679	517.283	382.34	654.7	1147.02	1416.91	472.302	31631.4	31631.4	0
Cobalt ores and concentrates	Zimbabwe	Netweight (kg)	9.63545	5.59802	4.19516	6.37664	167.806	2.43991	5.70542	3.85955	2.85271	4.88485	8.55813	10.5718	3.52393	236.008	236.008	0
Cobalt ores and concentrates	domestic production	Netweight (kg)	76029	16963.3	8407.44	0	100748	1072.3	3670.57	553.489	284.593	2275.69	8293.75	2799.11	258.216
Cobalt ores and concentrates	total	Netweight (kg)	252221	119327	85119.2	116602	3.16922e+06	45687.9	107999	71128.3	52448.6	91598.9	164786	196113	64696.1
Cobalt intermediate	Australia	Netweight (kg)	Sanity check for cobalt ores and concentrates production within each country:																	0	0	0	0	0	0	0	0	0	0	0	0	0	0	0	0	0	0	0	0	0	0	0	0
Cobalt intermediate	Belgium	Netweight (kg)	No 'ghost exports' are identified because trade amounts are estimated based on the actual production countries.																	0	0	0	0	23076.8	0	1092.87	0	0	0	0	0	0	0	0	4790.41	0	14753.2	0	0	0	42620.4	43713.3	1092.87
Cobalt intermediate	Brazil	Netweight (kg)																		0	0	9.87673	0	0	0	0	0	0	0	0	0	0	0	0	0	0	0	0	0	0	9.87673	9.87673	0
Cobalt intermediate	Canada	Netweight (kg)																		0	0	0	0	0	11033.3	22241.7	0	0	0	0	0	0	0	0	0	0	4523.83	0	0	0	15557.1	37798.9	22241.7
Cobalt intermediate	China	Netweight (kg)																		0	0	0	0	28811.3	0	0	0	0	0	0	0	5649.13	26178.2	0	0	0	0	0	0	0	60638.6	60638.6	0
Cobalt intermediate	Finland	Netweight (kg)																		0	0	0	0	0	0	0	0	0	0	0	0	0	0	0	10063.4	0	0	0	0	0	10063.4	10063.4	0
Cobalt intermediate	France	Netweight (kg)																		0	0	0	0	0	10959.6	0	0	233.096	0	0	0	0	0	0	0	0	0	182.093	0	0	10959.6	11374.7	415.189
Cobalt intermediate	Germany	Netweight (kg)																		0	0	253.577	0	0	0	0	0	0	0	0	0	0	0	0	4734.9	76.4513	0	0	0	0	5064.92	5064.92	0
Cobalt intermediate	Japan	Netweight (kg)																		6608.21	0	0	0	0	3009.96	0	47788.9	0	0	0	0	0	0	54509.8	0	0	0	0	0	0	111917	111917	0
Cobalt intermediate	Madagascar	Netweight (kg)																		0	0	0	0	0	0	0	0	0	0	0	0	0	0	0	0	0	0	0	0	0	0	0	0
Cobalt intermediate	Morocco	Netweight (kg)																		0	0	0	0	0	0	0	0	0	0	0	0	0	0	0	0	0	0	0	0	0	0	0	0
Cobalt intermediate	Norway	Netweight (kg)																		15205	0	179309	0	0	16057.9	0	0	0	0	0	0	0	0	0	16926.1	0	0	0	0	0	227498	227498	0
Cobalt intermediate	Russia	Netweight (kg)																		0	0	0	0	0	0	0	0	0	0	0	0	0	0	0	0	0	0	0	0	0	0	0	0
Cobalt intermediate	South Africa	Netweight (kg)																		0	0	0	0	0	0	0	0	0	0	0	0	0	0	0	0	0	0	0	0	157.339	157.339	157.339	0
Cobalt intermediate	USA	Netweight (kg)																		0	0	0	1118.16	0	0	0	0	0	0	741.407	0	0	0	0	0	527.63	0	0	0	0	1645.79	2387.2	741.407
Cobalt intermediate	Zambia	Netweight (kg)																		0	0	0	0	0	0	0	0	0	0	0	0	0	0	0	0	0	0	0	0	0	0	0	0
Cobalt intermediate	domestic production	Netweight (kg)																		1.06314e+06	109.538	292020	111937		7872.97				36151.3		8160.69				3537.86	6178.93	45018.3		11715.3
Cobalt intermediate	total	Netweight (kg)																		1.08495e+06	109.538	471592	113055	51888.1	48933.7	23334.6	47788.9	233.096	36151.3	741.407	8160.69	5649.13	26178.2	54509.8	40052.7	6783.01	64295.4	182.093	11715.3	157.339
Cobalt powder	Bulgaria	Netweight (kg)																		Sanity check for cobalt intermediate production within each country:																									0	0.0663776	0.079021	0	0
Cobalt powder	Canada	Netweight (kg)																		Baars et al. (2021) state that refining of intermediate cobalt takes place in most cases near or at the same country as the mine.																									8.91379	0	16.4148	0	0
Cobalt powder	China	Netweight (kg)																		Thus, it is assumed in this study that the intermeidate refining only takes place in cobalt mining countries.																									0	0	0	0	10129.2
Cobalt powder	France	Netweight (kg)																		Ghost exports' (marked in red) are identified from Germany, Japan, Luxembourg, Malaysia, Rep. of Korea, Switzerland and the United Kingdom.																									83.589	0	408.093	22.791	187.204
Cobalt powder	Germany	Netweight (kg)																																											156.127	0	1904.76	0	0
Cobalt powder	Japan	Netweight (kg)																		References																									182.012	0	191.955	0	1568.23
Cobalt powder	Poland	Netweight (kg)																		Baars, J., Domenech, T., Bleischwitz, R., Melin, H.E., Heidrich, O., 2021. Circular economy strategies for electric vehicle batteries reduce reliance on raw materials. Nature Sustainability. 4 (1), 71-79. 10.1038/s41893-020-00607-0.																									0	0	28.49	8.18402	0
Cobalt powder	Rep. of Korea	Netweight (kg)																		USGS, 2020. Cobalt, in M.C.S. U.S. Geological Survey (ed.), (USA).																									15151.6	0	8741.93	0	0
Cobalt powder	Singapore	Netweight (kg)																		van den Brink, S., Kleijn, R., Sprecher, B., Tukker, A., 2020. Identifying supply risks by mapping the cobalt supply chain. Resources, Conservation and Recycling. 156, 104743. https://doi.org/10.1016/j.resconrec.2020.104743.																									0	0	0	0	76.63
Cobalt powder	USA	Netweight (kg)																																											365.379	0	72.6024	0	1283.27
Cobalt powder	United Kingdom	Netweight (kg)																																											0	0	1.86474	0	7.55221
Cobalt powder	domestic production	Netweight (kg)																																															71.4001
Cobalt powder	total	Netweight (kg)																																											15947.6	0.0663776	11366.2	30.975	13323.5
LIB cells	China	Netweight (kg)																																											Sanity check for cobalt powder production within each country:
LIB cells	Czechia	Netweight (kg)																																											According to (USGS 2021), cobalt powder is produced in Australia, Belgium, Canada, China, Finland, France, Japan, Madagascar, Morocco, Norway, Russia, South Africa and Zambia.
LIB cells	France	Netweight (kg)																																											According to (Brown et al. 2018), cobalt powder is produced in Brazil and New Caledonia.
LIB cells	Germany	Netweight (kg)																																											According to (Petavratzi et al. 2019), cobalt powder is produced in Germany and the USA.
LIB cells	Hungary	Netweight (kg)																																											Ghost exports' (marked in red) are identified from Austria, Hongkong, Greece, Ireland, Italy, Luxembourg, the Netherlands, Romania, Singapore, Slovenia, Sweden and the United Kingdom.
LIB cells	Japan	Netweight (kg)																																											References
LIB cells	Malaysia	Netweight (kg)																																											Brown, T.J., Idoine, N.E., Raycraft, E.R., Shaw, R.A., Hobbs, S.F., Everett, P., Deady, E.A., Bide, T., 2018. World Mineral Production 2012-2016, in B.G. Survey (ed.).
LIB cells	Poland	Netweight (kg)																																											Petavratzi, E., Gunn, G., Kresse, C., 2019. BGS COMMODITY REVIEW: Cobalt.
LIB cells	Rep. of Korea	Netweight (kg)																																											USGS, 2021. Cobalt [advanced release] - 2019 Minerals Yearbook (U.S. Geological Survey, 2020). .).
LIB cells	United Kingdom	Netweight (kg)
LIB cells	USA	Netweight (kg)
LIB cells	domestic production	Netweight (kg)
LIB cells	total	Netweight (kg)
LIBs	Belgium	Netweight (kg)
LIBs	China	Netweight (kg)
LIBs	France	Netweight (kg)
LIBs	Germany	Netweight (kg)
LIBs	Mexico	Netweight (kg)
LIBs	Rep. Of Korea	Netweight (kg)
LIBs	Slovakia	Netweight (kg)
LIBs	Spain	Netweight (kg)
LIBs	Sweden	Netweight (kg)
LIBs	United Kingdom	Netweight (kg)
LIBs	USA	Netweight (kg)
LIBs	domestic production	Netweight (kg)
LIBs	total	Netweight (kg)
BEVs	Switzerland	Netweight (kg)
PHEVs	Switzerland	Netweight (kg)
[truncated: 84 more columns]

## Sheet: Co_SC_cor
		Process	Mining of cobalt ores and concentrates	Mining of cobalt ores and concentrates	Mining of cobalt ores and concentrates	Mining of cobalt ores and concentrates	Mining of cobalt ores and concentrates	Mining of cobalt ores and concentrates	Mining of cobalt ores and concentrates	Mining of cobalt ores and concentrates	Mining of cobalt ores and concentrates	Mining of cobalt ores and concentrates	Mining of cobalt ores and concentrates	Mining of cobalt ores and concentrates	Mining of cobalt ores and concentrates			Smelting and refining of cobalt intermediate	Smelting and refining of cobalt intermediate	Smelting and refining of cobalt intermediate	Smelting and refining of cobalt intermediate	Smelting and refining of cobalt intermediate	Smelting and refining of cobalt intermediate	Smelting and refining of cobalt intermediate	Smelting and refining of cobalt intermediate	Smelting and refining of cobalt intermediate	Smelting and refining of cobalt intermediate	Smelting and refining of cobalt intermediate	Smelting and refining of cobalt intermediate	Smelting and refining of cobalt intermediate	Smelting and refining of cobalt intermediate	Smelting and refining of cobalt intermediate	Smelting and refining of cobalt intermediate	Smelting and refining of cobalt intermediate	Smelting and refining of cobalt intermediate	Smelting and refining of cobalt intermediate	Smelting and refining of cobalt intermediate	Smelting and refining of cobalt intermediate		Refining of cobalt powder	Refining of cobalt powder	Refining of cobalt powder	Refining of cobalt powder	Refining of cobalt powder	Refining of cobalt powder	Refining of cobalt powder	Refining of cobalt powder	Refining of cobalt powder	Refining of cobalt powder
		Exporting country	Australia	Canada	China	Cuba	Dem. Rep. of the Congo	Finland	Madagascar	Morocco	New Caledonia	Papua New Guinea	Philippines	Russian Federation	South Africa			Australia	Brazil	Canada	China	Dem. Rep. of the Congo	Finland	Germany	Indonesia	Luxembourg	Madagascar	Malaysia	Morocco	New Caledonia	Papua New Guinea	Philippines	Russian Federation	South Africa	USA	United Kingdom	Zambia	Zimbabwe		Australia	Austria	Belgium	Brazil	Canada	China	Finland	France	Germany	Greece
Product	Importing country	unit
Cobalt ores and concentrates	Australia	Netweight (kg)	76029	44171.5	33102.1	50315.3	1.32409e+06	19252.2	45018.9	30454	22509.5	38544.1	67528.4	83417.4	27805.8
Cobalt ores and concentrates	Brazil	Netweight (kg)	18.7827	10.9124	8.17777	12.4302	327.111	4.75619	11.1218	7.52355	5.56088	9.52219	16.6826	20.608	6.86932
Cobalt ores and concentrates	Canada	Netweight (kg)	29197.6	16963.3	12712.3	19322.7	508491	7393.46	17288.7	11695.3	8644.35	14802.2	25933	32034.9	10678.3
Cobalt ores and concentrates	China	Netweight (kg)	19310.2	11218.9	8407.44	12779.3	336298	4889.77	11434.1	7734.85	5717.06	9789.62	17151.2	21186.7	7062.25
Cobalt ores and concentrates	Dem. Rep. of the Congo	Netweight (kg)	5784.97	3360.96	2518.71	3828.44	100748	1464.88	3425.44	2317.21	1712.72	2932.78	5138.17	6347.15	2115.72
Cobalt ores and concentrates	Finland	Netweight (kg)	4234.62	2460.24	1843.7	2802.43	73748.1	1072.3	2507.44	1696.21	1253.72	2146.81	3761.15	4646.13	1548.71
Cobalt ores and concentrates	Indonesia	Netweight (kg)	4540.83	2638.14	1977.02	3005.08	79081	1149.84	2688.75	1818.86	1344.38	2302.05	4033.13	4982.1	1660.7
Cobalt ores and concentrates	Madagascar	Netweight (kg)	6198.94	3601.48	2698.95	4102.4	107958	1569.71	3670.57	2483.03	1835.28	3142.66	5505.85	6801.35	2267.12
Cobalt ores and concentrates	Morocco	Netweight (kg)	1381.8	802.8	601.619	914.461	24064.8	349.902	818.202	553.489	409.101	700.525	1227.3	1516.08	505.36
Cobalt ores and concentrates	New Caledonia	Netweight (kg)	961.255	558.472	418.519	636.149	16740.8	243.411	569.186	385.038	284.593	487.324	853.779	1054.67	351.556
Cobalt ores and concentrates	Papua New Guinea	Netweight (kg)	4488.83	2607.93	1954.39	2970.67	78175.4	1136.67	2657.96	1798.03	1328.98	2275.69	3986.95	4925.05	1641.68
Cobalt ores and concentrates	Philippines	Netweight (kg)	9337.79	5425.09	4065.56	6179.66	162623	2364.53	5529.17	3740.32	2764.58	4733.94	8293.75	10245.2	3415.07
Cobalt ores and concentrates	Russian Federation	Netweight (kg)	2551.19	1482.19	1110.76	1688.35	44430.3	646.017	1510.63	1021.9	755.315	1293.37	2265.95	2799.11	933.036
Cobalt ores and concentrates	South Africa	Netweight (kg)	706.036	410.194	307.4	467.248	12296	178.784	418.064	282.808	209.032	357.936	627.096	774.648	258.216
Cobalt ores and concentrates	USA	Netweight (kg)	10148.8	5896.26	4418.66	6716.36	176746	2569.89	6009.37	4065.16	3004.69	5145.08	9014.06	11135	3711.67
Cobalt ores and concentrates	Zambia	Netweight (kg)	1291.41	750.285	562.264	854.641	22490.6	327.013	764.679	517.283	382.34	654.7	1147.02	1416.91	472.302
Cobalt ores and concentrates	Zimbabwe	Netweight (kg)	9.63545	5.59802	4.19516	6.37664	167.806	2.43991	5.70542	3.85955	2.85271	4.88485	8.55813	10.5718	3.52393
Cobalt ores and concentrates	domestic production	Netweight (kg)	76029	16963.3	8407.44	0	100748	1072.3	3670.57	553.489	284.593	2275.69	8293.75	2799.11	258.216
Cobalt ores and concentrates	total	Netweight (kg)	252221	119327	85119.2	116602	3.16922e+06	45687.9	107999	71128.3	52448.6	91598.9	164786	196113	64696.1
Cobalt intermediate	Australia	Netweight (kg)																						0		0		0								0
Cobalt intermediate	Belgium	Netweight (kg)																0	0	0	0	23668.5	0	0	0	0	0	0	0	0	0	0	4913.25	0	15131.5	0	0	0
Cobalt intermediate	Brazil	Netweight (kg)																0	0	9.87673	0	0	0	0	0	0	0	0	0	0	0	0	0	0	0	0	0	0
Cobalt intermediate	Canada	Netweight (kg)																0	0	0	0	0	26807.4	0	0	0	0	0	0	0	0	0	0	0	10991.5	0	0	0
Cobalt intermediate	China	Netweight (kg)																0	0	0	0	28811.3	0	0	0	0	0	0	0	5649.13	26178.2	0	0	0	0	0	0	0
Cobalt intermediate	Finland	Netweight (kg)																0	0	0	0	0	0	0	0	0	0	0	0	0	0	0	10063.4	0	0	0	0	0
Cobalt intermediate	France	Netweight (kg)																0	0	0	0	0	11374.7	0	0	0	0	0	0	0	0	0	0	0	0	0	0	0
Cobalt intermediate	Germany	Netweight (kg)																0	0	253.577	0	0	0	0	0	0	0	0	0	0	0	0	4734.9	76.4513	0	0	0	0
Cobalt intermediate	Japan	Netweight (kg)																6608.21	0	0	0	0	3009.96	0	47788.9	0	0	0	0	0	0	54509.8	0	0	0	0	0	0
Cobalt intermediate	Madagascar	Netweight (kg)																						0		0		0								0
Cobalt intermediate	Morocco	Netweight (kg)																						0		0		0								0
Cobalt intermediate	Norway	Netweight (kg)																15205	0	179309	0	0	16057.9	0	0	0	0	0	0	0	0	0	16926.1	0	0	0	0	0
Cobalt intermediate	Russia	Netweight (kg)																						0		0		0								0
Cobalt intermediate	South Africa	Netweight (kg)																0	0	0	0	0	0	0	0	0	0	0	0	0	0	0	0	0	0	0	0	157.339
Cobalt intermediate	USA	Netweight (kg)																0	0	0	1621.88	0	0	0	0	0	0	0	0	0	0	0	0	765.32	0	0	0	0
Cobalt intermediate	Zambia	Netweight (kg)																						0		0		0								0
Cobalt intermediate	domestic production	Netweight (kg)																1.06314e+06	109.538	292020	111937	0	7872.97	0	0	0	36151.3	0	8160.69	0	0	0	3537.86	6178.93	45018.3	0	11715.3	0
Cobalt intermediate	total	Netweight (kg)																1.08495e+06	109.538	471592	113559	52479.8	65122.9	0	47788.9	0	36151.3	0	8160.69	5649.13	26178.2	54509.8	40175.5	7020.7	71141.3	0	11715.3	157.339
Cobalt powder	Bulgaria	Netweight (kg)																																						0	0	0.115424	0	0	0	0	0.923391	0.256241	0
Cobalt powder	Canada	Netweight (kg)																																						8.91379	0	16.4148	0	0	0	0	0	0	0
Cobalt powder	China	Netweight (kg)																																						0	0	0	0	10129.2	0	0	0	0	0
Cobalt powder	France	Netweight (kg)																																						88.0657	0	429.948	24.0116	197.23	0	59.3299	0	41.4282	0
Cobalt powder	Germany	Netweight (kg)																																						193.874	0	2365.27	0	0	1171.37	1219.71	222.133	0	0
Cobalt powder	Japan	Netweight (kg)																																						182.012	0	191.955	0	1568.23	411.847	5442.61	0	0	0
Cobalt powder	Poland	Netweight (kg)																																						0	0	30.1164	8.65121	0	13.0888	0	28.6813	124.242	0
Cobalt powder	Rep. of Korea	Netweight (kg)																																						15151.6	0	8741.93	0	0	18586.1	2443.9	0	0	0
Cobalt powder	Singapore	Netweight (kg)																																						0	0	0	0	76.63	5.97624	0	0	0	0
Cobalt powder	USA	Netweight (kg)																																						385.821	0	76.6643	0	1355.06	119.937	270.076	0	0	0
Cobalt powder	United Kingdom	Netweight (kg)																																						0	0	1.86474	0	7.55221	111.885	15.5719	0	0	0
Cobalt powder	domestic production	Netweight (kg)																																						0	0	0	0	71.4001	5412.59	0	40.8651	0	0
Cobalt powder	total	Netweight (kg)																																						16010.3	0	11854.3	32.6628	13405.3	25832.8	9451.2	292.603	165.926	0
LIB cells	China	Netweight (kg)
LIB cells	Czechia	Netweight (kg)
LIB cells	France	Netweight (kg)
LIB cells	Germany	Netweight (kg)
LIB cells	Hungary	Netweight (kg)
LIB cells	Japan	Netweight (kg)
LIB cells	Malaysia	Netweight (kg)
LIB cells	Poland	Netweight (kg)
LIB cells	Rep. of Korea	Netweight (kg)
LIB cells	United Kingdom	Netweight (kg)
LIB cells	USA	Netweight (kg)
LIB cells	domestic production	Netweight (kg)
LIB cells	total	Netweight (kg)
LIBs	Belgium	Netweight (kg)
LIBs	China	Netweight (kg)
LIBs	France	Netweight (kg)
LIBs	Germany	Netweight (kg)
LIBs	Mexico	Netweight (kg)
LIBs	Rep. Of Korea	Netweight (kg)
LIBs	Slovakia	Netweight (kg)
LIBs	Spain	Netweight (kg)
LIBs	Sweden	Netweight (kg)
LIBs	United Kingdom	Netweight (kg)
LIBs	USA	Netweight (kg)
LIBs	domestic production	Netweight (kg)
LIBs	total	Netweight (kg)
BEVs	Switzerland	Netweight (kg)
PHEVs	Switzerland	Netweight (kg)
[truncated: 66 more columns]

## Sheet: Co_SC_temp_rel
		Process	Mining of cobalt ores and concentrates	Mining of cobalt ores and concentrates	Mining of cobalt ores and concentrates	Mining of cobalt ores and concentrates	Mining of cobalt ores and concentrates	Mining of cobalt ores and concentrates	Mining of cobalt ores and concentrates	Mining of cobalt ores and concentrates	Mining of cobalt ores and concentrates	Mining of cobalt ores and concentrates	Mining of cobalt ores and concentrates	Mining of cobalt ores and concentrates	Mining of cobalt ores and concentrates		Smelting and refining of cobalt intermediate	Smelting and refining of cobalt intermediate	Smelting and refining of cobalt intermediate	Smelting and refining of cobalt intermediate	Smelting and refining of cobalt intermediate	Smelting and refining of cobalt intermediate	Smelting and refining of cobalt intermediate	Smelting and refining of cobalt intermediate	Smelting and refining of cobalt intermediate	Smelting and refining of cobalt intermediate	Smelting and refining of cobalt intermediate	Smelting and refining of cobalt intermediate	Smelting and refining of cobalt intermediate		Refining of cobalt powder	Refining of cobalt powder	Refining of cobalt powder	Refining of cobalt powder	Refining of cobalt powder	Refining of cobalt powder	Refining of cobalt powder	Refining of cobalt powder	Refining of cobalt powder	Refining of cobalt powder	Refining of cobalt powder	Refining of cobalt powder	Refining of cobalt powder	Refining of cobalt powder	Refining of cobalt powder	Refining of cobalt powder		Manufacturing of LIB Cell	Manufacturing of LIB Cell
		Exporting country	Australia	Canada	China	Cuba	Dem. Rep. of the Congo	Finland	Madagascar	Morocco	New Caledonia	Papua New Guinea	Philippines	Russian Federation	South Africa		Australia	Canada	China	Dem. Rep. of the Congo	Finland	Indonesia	New Caledonia	Papua New Guinea	Philippines	Russian Federation	South Africa	USA	Zimbabwe		Australia	Belgium	Brazil	Canada	China	Finland	France	Germany	Japan	Madagascar	Morocco	Norway	Russian Federation	South Africa	USA	Zambia		Bulgaria	Canada
Product	Importing country	unit
Cobalt ores and concentrates	Australia	Netweight (kg)		44171.5	33102.1	50315.3	1.32409e+06	19252.2	45018.9	30454	22509.5	38544.1	67528.4	83417.4	27805.8	1.78621e+06
Cobalt ores and concentrates	Brazil	Netweight (kg)	18.7827	10.9124	8.17777	12.4302	327.111	4.75619	11.1218	7.52355	5.56088	9.52219	16.6826	20.608	6.86932	460.058
Cobalt ores and concentrates	Canada	Netweight (kg)	29197.6		12712.3	19322.7	508491	7393.46	17288.7	11695.3	8644.35	14802.2	25933	32034.9	10678.3	698194
Cobalt ores and concentrates	China	Netweight (kg)	19310.2	11218.9		12779.3	336298	4889.77	11434.1	7734.85	5717.06	9789.62	17151.2	21186.7	7062.25	464572
Cobalt ores and concentrates	Dem. Rep. of the Congo	Netweight (kg)	5784.97	3360.96	2518.71	3828.44		1464.88	3425.44	2317.21	1712.72	2932.78	5138.17	6347.15	2115.72	40947.1
Cobalt ores and concentrates	Finland	Netweight (kg)	4234.62	2460.24	1843.7	2802.43	73748.1		2507.44	1696.21	1253.72	2146.81	3761.15	4646.13	1548.71	102649
Cobalt ores and concentrates	Indonesia	Netweight (kg)	4540.83	2638.14	1977.02	3005.08	79081	1149.84	2688.75	1818.86	1344.38	2302.05	4033.13	4982.1	1660.7	111222
Cobalt ores and concentrates	Madagascar	Netweight (kg)	6198.94	3601.48	2698.95	4102.4	107958	1569.71		2483.03	1835.28	3142.66	5505.85	6801.35	2267.12	148165
Cobalt ores and concentrates	Morocco	Netweight (kg)	1381.8	802.8	601.619	914.461	24064.8	349.902	818.202		409.101	700.525	1227.3	1516.08	505.36	33291.9
Cobalt ores and concentrates	New Caledonia	Netweight (kg)	961.255	558.472	418.519	636.149	16740.8	243.411	569.186	385.038		487.324	853.779	1054.67	351.556	23260.1
Cobalt ores and concentrates	Papua New Guinea	Netweight (kg)	4488.83	2607.93	1954.39	2970.67	78175.4	1136.67	2657.96	1798.03	1328.98		3986.95	4925.05	1641.68	107673
Cobalt ores and concentrates	Philippines	Netweight (kg)	9337.79	5425.09	4065.56	6179.66	162623	2364.53	5529.17	3740.32	2764.58	4733.94		10245.2	3415.07	220423
Cobalt ores and concentrates	Russian Federation	Netweight (kg)	2551.19	1482.19	1110.76	1688.35	44430.3	646.017	1510.63	1021.9	755.315	1293.37	2265.95		933.036	59689
Cobalt ores and concentrates	South Africa	Netweight (kg)	706.036	410.194	307.4	467.248	12296	178.784	418.064	282.808	209.032	357.936	627.096	774.648		17035.2
Cobalt ores and concentrates	USA	Netweight (kg)	10148.8	5896.26	4418.66	6716.36	176746	2569.89	6009.37	4065.16	3004.69	5145.08	9014.06	11135	3711.67	248581
Cobalt ores and concentrates	Zambia	Netweight (kg)	1291.41	750.285	562.264	854.641	22490.6	327.013	764.679	517.283	382.34	654.7	1147.02	1416.91	472.302	31631.4
Cobalt ores and concentrates	Zimbabwe	Netweight (kg)	9.63545	5.59802	4.19516	6.37664	167.806	2.43991	5.70542	3.85955	2.85271	4.88485	8.55813	10.5718	3.52393	236.008
																4.09423e+06
Cobalt intermediate	Australia	Netweight (kg)															0	0	0	0	0	0	0	0	0	0	0	0	0	0
Cobalt intermediate	Belgium	Netweight (kg)															0	0	0	23668.5	0	0	0	0	0	4913.25	0	15131.5	0	43713.3
Cobalt intermediate	Brazil	Netweight (kg)															0	9.87673	0	0	0	0	0	0	0	0	0	0	0	9.87673
Cobalt intermediate	Canada	Netweight (kg)															0	0	0	0	26807.4	0	0	0	0	0	0	10991.5	0	37798.9
Cobalt intermediate	China	Netweight (kg)															0	0	0	28811.3	0	0	5649.13	26178.2	0	0	0	0	0	60638.6
Cobalt intermediate	Finland	Netweight (kg)															0	0	0	0	0	0	0	0	0	10063.4	0	0	0	10063.4
Cobalt intermediate	France	Netweight (kg)															0	0	0	0	11374.7	0	0	0	0	0	0	0	0	11374.7
Cobalt intermediate	Germany	Netweight (kg)															0	253.577	0	0	0	0	0	0	0	4734.9	76.4513	0	0	5064.92
Cobalt intermediate	Japan	Netweight (kg)															6608.21	0	0	0	3009.96	47788.9	0	0	54509.8	0	0	0	0	111917
Cobalt intermediate	Madagascar	Netweight (kg)															0	0	0	0	0	0	0	0	0	0	0	0	0	0
Cobalt intermediate	Morocco	Netweight (kg)															0	0	0	0	0	0	0	0	0	0	0	0	0	0
Cobalt intermediate	Norway	Netweight (kg)															15205	179309	0	0	16057.9	0	0	0	0	16926.1	0	0	0	227498
Cobalt intermediate	Russia	Netweight (kg)															0	0	0	0	0	0	0	0	0	0	0	0	0	0
Cobalt intermediate	South Africa	Netweight (kg)															0	0	0	0	0	0	0	0	0	0	0	0	157.339	157.339
Cobalt intermediate	USA	Netweight (kg)															0	0	1621.88	0	0	0	0	0	0	0	765.32	0	0	2387.2
Cobalt intermediate	Zambia	Netweight (kg)															0	0	0	0	0	0	0	0	0	0	0	0	0	0
Cobalt powder	Bulgaria	Netweight (kg)																													0	0.115424	0	0	0	0	0.923391	0.256241	0	0	0	0	0	0	0.34858	0	1.64364
Cobalt powder	Canada	Netweight (kg)																													8.91379	16.4148	0	0	0	0	0	0	0	0	0	0	0	8.52393	3.79089	0	37.6434
Cobalt powder	China	Netweight (kg)																													0	0	0	10129.2	0	0	0	0	0	0	0	0	0	0	0	0	10129.2
Cobalt powder	France	Netweight (kg)																													88.0657	429.948	24.0116	197.23	0	59.3299	0	41.4282	0	24.6694	20.1467	179.458	61.468	0	615.265	0	1741.02
Cobalt powder	Germany	Netweight (kg)																													193.874	2365.27	0	0	1171.37	1219.71	222.133	0	275.928	309.747	0	769.758	0	0	2039.41	116.294	8683.49
Cobalt powder	Japan	Netweight (kg)																													182.012	191.955	0	1568.23	411.847	5442.61	0	0	0	414.93	399.475	431.594	173.401	0	0	721.493	9937.55
Cobalt powder	Poland	Netweight (kg)																													0	30.1164	8.65121	0	13.0888	0	28.6813	124.242	0	0	0	0	0	0	73.8915	0	278.671
Cobalt powder	Rep. of Korea	Netweight (kg)																													15151.6	8741.93	0	0	18586.1	2443.9	0	0	0	0	1642.59	958.178	0	0	3714.31	2327	53565.6
Cobalt powder	Singapore	Netweight (kg)																													0	0	0	76.63	5.97624	0	0	0	7.23939	13.4004	0	0	0	0	11.2834	0	114.529
Cobalt powder	USA	Netweight (kg)																													385.821	76.6643	0	1355.06	119.937	270.076	0	0	771.719	755.606	144.804	1834.77	689.003	87.1891	0	0	6490.66
Cobalt powder	United Kingdom	Netweight (kg)																													0	1.86474	0	7.55221	111.885	15.5719	0	0	4.72402	0	0	0	0	0	0	0	141.597
																															16010.3	11854.3	32.6628	13333.9	20420.2	9451.2	251.738	165.926	1059.61	1518.35	2207.02	4173.76	923.872	95.713	6458.29	3164.79	91121.6
LIB cells	China	Netweight (kg)																																														0	0
LIB cells	Czechia	Netweight (kg)																																														0	0
LIB cells	France	Netweight (kg)																																														0	2350.25
LIB cells	Germany	Netweight (kg)																																														0	0
LIB cells	Hungary	Netweight (kg)																																														0	0
LIB cells	Japan	Netweight (kg)																																														0	0
LIB cells	Malaysia	Netweight (kg)																																														0	0
LIB cells	Poland	Netweight (kg)																																														0	0
LIB cells	Rep. of Korea	Netweight (kg)																																														0	0
LIB cells	United Kingdom	Netweight (kg)																																														33.6331	0
LIB cells	USA	Netweight (kg)																																														0	0
																																																33.6331	2350.25
LIBs	Belgium	Netweight (kg)
LIBs	China	Netweight (kg)
LIBs	France	Netweight (kg)
LIBs	Germany	Netweight (kg)
LIBs	Mexico	Netweight (kg)
LIBs	Rep. Of Korea	Netweight (kg)
LIBs	Slovakia	Netweight (kg)
LIBs	Spain	Netweight (kg)
LIBs	Sweden	Netweight (kg)
LIBs	United Kingdom	Netweight (kg)
LIBs	USA	Netweight (kg)
BEVs	Switzerland	Netweight (kg)
PHEVs	Switzerland	Netweight (kg)
EVs	Switzerland	Netweight (kg)
[truncated: 31 more columns]

## Sheet: Additional_data_Al
Cut-off criteria for each production process	0.01
Electric Vehicle
Identify the weigth of EVs:
Term	Value	Unit	source
BEV weight	1800	kg	(Dainis Berjoza and Jurgena 2017a), (D. Berjoza and Jurgena 2017b)
PHEV weight	1600	kg	(Shiau et al. 2009)
Corrections of 'ghost exports'
Product	country	total export amount in Netweight (kg)	Amounts of 'ghost exports' in Netweight (kg)
BEV	Austria	0	554222
Identify lifetime of LIBs and EVs: (considered time horizon: 5 years)
Term	Value	Unit	Source
Lifetime of EV	16	years	(Nakamoto et al. 2019)
Number of EVs supplied within the time horizon	1
Identify the weigth contribution of EV bodies, chassis and wires in EVs:
	BEV (average)	PHEV (average)
Body	0.22	0.16
Chassis	0.2	0.15
Electrical system	0.04	0.05
Electric motor	0.1	0.04
LIB	0.222222	0.0875
Rest*	0.217778	0.5125
total	1	1
*Rest in PHEV and HEV also includes the gas tank and the combustion engine additionally to the components of the BEV. Use of aluminium alloys in the internal combustion engines is limited due to better noise suppression by iron and steel engines according to (Sullivan et al. 2015). Thus, it is assumed that the internal combustion engines of PHEVs and HEVs do not contain aluminium.
source: weight distributions derived based on (Bull 2011), the amounts and mass shares reported in (Dainis Berjoza and Jurgena 2017a), (D. Berjoza and Jurgena 2017b), (Shiau et al. 2009), (Pesaran 2007), (Nelson et al. 2007) respectively (Tisza and Czinege 2018) and the weight share of electric motors in Tesla electric vehicles reported in (VEHQ.com 2019).
EV body
Identify the weigth contribution of EV bodies in EVs:
Term	Value	Unit	source
Share of weight of BEV body in BEV	0.22	weight%	see explantions under the heading "Identify the weigth contribution of EV bodies, chassis and wires in EVs"
Share of weight of PHEV body in PHEV	0.16	weight%
Share of domestic production on the required amounts
Country	Global production in Netweight (kg)	Total import in Netweight (kg)	Percentage of required amounts domestically produced	source:	comment
Belgium	3.57176e+06	479074	0.881734	see: Excel sheet for LCIA data EV body, chassis & wiring tab Data(DI_EV_bo)
China	3.24586e+08	47186.9	1	see: Excel sheet for LCIA data EV body, chassis & wiring tab Data(DI_EV_bo)	The required amount is smaller than the minimum amount of EV bodies possible to be traded. Therefore, it is assumed that 100% of the EV body amount is domestically produced.
Finland	1.43453e+06	1233.86	1	see: Excel sheet for LCIA data EV body, chassis & wiring tab Data(DI_EV_bo)	The required amount is smaller than the minimum amount of EV bodies possible to be traded. Therefore, it is assumed that 100% of the EV body amount is domestically produced.
France	2.75254e+07	56180	0.997963	see: Excel sheet for LCIA data EV body, chassis & wiring tab Data(DI_EV_bo)
Germany	5.82552e+07	519560	0.99116	see: Excel sheet for LCIA data EV body, chassis & wiring tab Data(DI_EV_bo)
Japan	1.2103e+08	16548.6	1	see: Excel sheet for LCIA data EV body, chassis & wiring tab Data(DI_EV_bo)	The required amount is smaller than the minimum amount of EV bodies possible to be traded. Therefore, it is assumed that 100% of the EV body amount is domestically produced.
Mexico	4.98252e+07	12043.9	1	see: Excel sheet for LCIA data EV body, chassis & wiring tab Data(DI_EV_bo)	The required amount is smaller than the minimum amount of EV bodies possible to be traded. Therefore, it is assumed that 100% of the EV body amount is domestically produced.
Rep. of Korea	4.9373e+07	8782.96	1	see: Excel sheet for LCIA data EV body, chassis & wiring tab Data(DI_EV_bo)	The required amount is smaller than the minimum amount of EV bodies possible to be traded. Therefore, it is assumed that 100% of the EV body amount is domestically produced.
Slovakia	13747305	5580.2	1	see: Excel sheet for LCIA data EV body, chassis & wiring tab Data(DI_EV_bo)	The required amount is smaller than the minimum amount of EV bodies possible to be traded. Therefore, it is assumed that 100% of the EV body amount is domestically produced.
South Africa	7.89824e+06	4.78318e+06	0.62282	see: Excel sheet for LCIA data EV body, chassis & wiring tab Data(DI_EV_bo)
Spain	3.52725e+07	3759.26	1	see: Excel sheet for LCIA data EV body, chassis & wiring tab Data(DI_EV_bo)	The required amount is smaller than the minimum amount of EV bodies possible to be traded. Therefore, it is assumed that 100% of the EV body amount is domestically produced.
Sweden	3.48682e+06	5726.73	0.99836	see: Excel sheet for LCIA data EV body, chassis & wiring tab Data(DI_EV_bo)
Turkey	1.8262e+07	996.424	1	see: Excel sheet for LCIA data EV body, chassis & wiring tab Data(DI_EV_bo)	The required amount is smaller than the minimum amount of EV bodies possible to be traded. Therefore, it is assumed that 100% of the EV body amount is domestically produced.
United Kingdom	1.72642e+07	1.08507e+06	0.940866	see: Excel sheet for LCIA data EV body, chassis & wiring tab Data(DI_EV_bo)
USA	1.35974e+08	64900.1	0.999523	see: Excel sheet for LCIA data EV body, chassis & wiring tab Data(DI_EV_bo)
Identification of imports lower than the minimum weight of the EV body:
Term	Value	Unit	Comment
Minimum weight in kg of traded EV body	256	kg	Weight of the body used in the PHEV
Identify lifetime of EV bodies: (considered time horizon: 5 years)
Term	Value	Unit	source	comment
Lifetime of EV	16	years	(Nakamoto et al. 2019)
Lifetime of EV body	16	years		Lifetime of the EV body is assumed to be equal to the lifetime of the EV.
Number of EV bodies supplied over the EV lifetime	1
Number of EV bodies supplied within considered time horizon	1
Electric motor
Identify the weigth contribution of electric motors in EVs:
Term	Value	Unit	source
Share of weight of electric motor in BEV	0.1	weight%	see explantions under the heading "Identify the weigth contribution of EV bodies, chassis and wires in EVs"
Share of weight of electric motor in PHEV	0.04	weight%
Share of domestic production on the required amounts
Country	Global production in Netweight (kg)	Total import in Netweight (kg)	Percentage of required amounts domestically produced	source:	comment
Belgium	0	1.54532e+07	0	see: Excel sheet for LCIA data EV body, chassis & wiring tab Data(DI_EV_mo)
China	8.0371e+08	2.65023e+07	0.968078	see: Excel sheet for LCIA data EV body, chassis & wiring tab Data(DI_EV_mo)
Finland	1.1402e+08	3.49104e+06	0.970292	see: Excel sheet for LCIA data EV body, chassis & wiring tab Data(DI_EV_mo)
France	1.48273e+08	1.44933e+07	0.910956	see: Excel sheet for LCIA data EV body, chassis & wiring tab Data(DI_EV_mo)
Germany	5.13408e+08	1.0193e+08	0.834351	see: Excel sheet for LCIA data EV body, chassis & wiring tab Data(DI_EV_mo)
Japan	1.47676e+08	2.29042e+07	0.865728	see: Excel sheet for LCIA data EV body, chassis & wiring tab Data(DI_EV_mo)
Mexico	4.44483e+08	1.35117e+07	0.970498	see: Excel sheet for LCIA data EV body, chassis & wiring tab Data(DI_EV_mo)
Rep. of Korea	5.71564e+07	1.04822e+07	0.845026	see: Excel sheet for LCIA data EV body, chassis & wiring tab Data(DI_EV_mo)
Slovakia	0	2.4688e+06	0	see: Excel sheet for LCIA data EV body, chassis & wiring tab Data(DI_EV_mo)
South Africa	4.44477e+07	8.41645e+06	0.840791	see: Excel sheet for LCIA data EV body, chassis & wiring tab Data(DI_EV_mo)
Spain	0	1.05385e+07	0	see: Excel sheet for LCIA data EV body, chassis & wiring tab Data(DI_EV_mo)
Sweden	0	8.15751e+06	0	see: Excel sheet for LCIA data EV body, chassis & wiring tab Data(DI_EV_mo)
Turkey	5.76979e+07	7.80551e+06	0.880838	see: Excel sheet for LCIA data EV body, chassis & wiring tab Data(DI_EV_mo)
United Kingdom	0	1.07797e+07	0	see: Excel sheet for LCIA data EV body, chassis & wiring tab Data(DI_EV_mo)
USA	2.53003e+08	1.29773e+08	0.660969	see: Excel sheet for LCIA data EV body, chassis & wiring tab Data(DI_EV_mo)
Identification of imports lower than the minimum weight of the electric motor:
Term	Value	Unit	Comment
Minimum weight in kg of traded electric motor	64	kg	Weight of the electric motor used in the PHEV
Identify lifetime of electric motors: (considered time horizon: 5 years)
Term	Value	Unit	source	comment
Lifetime of EV	16	years	(Nakamoto et al. 2019)
Lifetime of electric motor	16	years	(Shrivastava 2020)
Number of electric motors supplied over the EV lifetime	1
Number of electric motors supplied within considered time horizon	1
EV chassis
Identify the weigth contribution of EV chassis in EVs:
Term	Value	Unit	source
Share of weight of chassis in BEV	0.2	weight%	see explantions under the heading "Identify the weigth contribution of EV bodies, chassis and wires in EVs"
Share of weight of chassis in PHEV	0.15	weight%
Share of domestic production on the required amounts
Country	Global production in Netweight (kg)	Total import in Netweight (kg)	Percentage of required amounts domestically produced	source:	comment
Belgium	8.0013e+06	107558	0.986736	see: Excel sheet for LCIA data EV body, chassis & wiring tab Data(DI_EV_ch)
China	6.72513e+06	2.21872e+06	0.751928	see: Excel sheet for LCIA data EV body, chassis & wiring tab Data(DI_EV_ch)
Finland	0	80991.5	0	see: Excel sheet for LCIA data EV body, chassis & wiring tab Data(DI_EV_ch)
France	7.00702e+06	160452	0.977614	see: Excel sheet for LCIA data EV body, chassis & wiring tab Data(DI_EV_ch)
Germany	1.34633e+07	287859	0.979067	see: Excel sheet for LCIA data EV body, chassis & wiring tab Data(DI_EV_ch)
Japan	1.24623e+07	16983.7	0.998639	see: Excel sheet for LCIA data EV body, chassis & wiring tab Data(DI_EV_ch)
Mexico	0	513099	0	see: Excel sheet for LCIA data EV body, chassis & wiring tab Data(DI_EV_ch)
Rep. of Korea	2.12873e+06	2437.92	0.998856	see: Excel sheet for LCIA data EV body, chassis & wiring tab Data(DI_EV_ch)
Slovakia	0	77275.3	0	see: Excel sheet for LCIA data EV body, chassis & wiring tab Data(DI_EV_ch)
South Africa	0	309114	0	see: Excel sheet for LCIA data EV body, chassis & wiring tab Data(DI_EV_ch)
Spain	1.17632e+07	289302	0.975996	see: Excel sheet for LCIA data EV body, chassis & wiring tab Data(DI_EV_ch)
Sweden	2.91744e+07	20600	1	see: Excel sheet for LCIA data EV body, chassis & wiring tab Data(DI_EV_ch)	The required amount is smaller than the minimum amount of EV chassis possible to be traded. Therefore, it is assumed that 100% of the EV chassis amount is domestically produced.
Turkey	0	95322	0	see: Excel sheet for LCIA data EV body, chassis & wiring tab Data(DI_EV_ch)
United Kingdom	0	263956	0	see: Excel sheet for LCIA data EV body, chassis & wiring tab Data(DI_EV_ch)
USA	5.39957e+06	130267	0.976443	see: Excel sheet for LCIA data EV body, chassis & wiring tab Data(DI_EV_ch)
Identification of imports lower than the minimum weight of the EV chassis:
Term	Value	Unit	Comment
Minimum weight in kg of traded EV chassis	240	kg	Weight of the chassis used in the HEV
Corrections of 'ghost exports'
Product	country	total export amount in Netweight (kg)	Amounts of 'ghost exports' in Netweight (kg)
EV chassis	Singapore	0	25034.2
EV chassis	United Arab Emirates	0	1367.91
Identify lifetime of chassis: (considered time horizon: 5 years)
Term	Value	Unit	source	comment
Lifetime of EV	16	years	(Nakamoto et al. 2019)
Lifetime of chassis of EV	16	years		The lifetime of the chassis is assumed to be the same as of the complete EV.
Number of chassis supplied over the EV lifetime	1
Number of chassis supplied within considered time horizon	1
EV wiring
Identify the weigth contribution of EV wiring:
Term	Value	Unit	source	comment
Weight of wires in an EV	42	kg	(Solà and Petit 2019)	It is assumed that the weight of wires in EVs is the same as reported for Seat by source.
Share of weight of wiring in BEV	0.0233333		see explantions under the heading "Identify the weigth contribution of EV bodies, chassis and wires in EVs"	It is assumed that the wires in Evs are made out of aluminium instead of copper. The main benefit of the use of Al wires is the weight reduction (Yu 2016).
Share of weight of wiring in PHEV	0.02625
Share of domestic production on the required amounts
Country	Global production in Netweight (kg)	Total import in Netweight (kg)	Percentage of required amounts domestically produced	source:	comment
Belgium	44695.8	375257	0.10643	see: Excel sheet for LCIA data EV body, chassis & wiring tab Data(DI_EV_wi)
China	2.27489e+06	271641	0.893329	see: Excel sheet for LCIA data EV body, chassis & wiring tab Data(DI_EV_wi)
Finland	0	82201.3	0	see: Excel sheet for LCIA data EV body, chassis & wiring tab Data(DI_EV_wi)
France	298445	1.24354e+06	0.193546	see: Excel sheet for LCIA data EV body, chassis & wiring tab Data(DI_EV_wi)
Germany	5.56753e+06	4.32605e+06	0.562742	see: Excel sheet for LCIA data EV body, chassis & wiring tab Data(DI_EV_wi)
Japan	1.11351e+07	4.62907e+06	0.706354	see: Excel sheet for LCIA data EV body, chassis & wiring tab Data(DI_EV_wi)
Mexico	5.73742e+06	430027	0.930275	see: Excel sheet for LCIA data EV body, chassis & wiring tab Data(DI_EV_wi)
Rep. of Korea	319555	2.09549e+06	0.132319	see: Excel sheet for LCIA data EV body, chassis & wiring tab Data(DI_EV_wi)
Slovakia	547084	930118	0.370351	see: Excel sheet for LCIA data EV body, chassis & wiring tab Data(DI_EV_wi)
South Africa	0	225007	0	see: Excel sheet for LCIA data EV body, chassis & wiring tab Data(DI_EV_wi)
Spain	579654	2.75266e+06	0.173949	see: Excel sheet for LCIA data EV body, chassis & wiring tab Data(DI_EV_wi)
Sweden	0	402174	0	see: Excel sheet for LCIA data EV body, chassis & wiring tab Data(DI_EV_wi)
Turkey	0	405528	0	see: Excel sheet for LCIA data EV body, chassis & wiring tab Data(DI_EV_wi)
United Kingdom	246862	1.23113e+06	0.167025	see: Excel sheet for LCIA data EV body, chassis & wiring tab Data(DI_EV_wi)
USA	5.56753e+06	1.13117e+07	0.329846	see: Excel sheet for LCIA data EV body, chassis & wiring tab Data(DI_EV_wi)
Identification of imports lower than the minimum weight of the EV wiring:
Term	Value	Unit	Comment
Minimum weight in kg of traded EV wiring	42	kg	Weight of the wiring in each of the EV types. It is assumed that wiring has the same weight in each type.
Corrections of 'ghost exports'
Product	country	total export amount in Netweight (kg)	Amounts of 'ghost exports' in Netweight (kg)
EV wiring	Nicaragua	0	9624.83
Identify lifetime of wiring: (considered time horizon: 5 years)
Term	Value	Unit	source	comment
Lifetime of EV	16	years	(Nakamoto et al. 2019)
Lifetime of wiring of EV	16	years		According to Charlet (2015), the lifetime of the wiring is usually the same as of the complete EV.
Number of wires supplied over the EV lifetime	1
Number of wires supplied within considered time horizon	1
Al foil
Identify the weigth contribution of Al plate, sheet & strip:
Term	Value	Unit	source	comment
Aluminium content of Al foil in LIB cell	0.126437		(Diekmann et al. 2016)
Al concentration of Al alloys used for the manufacturing of Al foil	0.89858		(Vijayakumar et al. 2021), (Mehdi et al. 2015)	The average of the different Al alloys listed in the sources is considered.
Mass share of Al foil in LIB cell	0.140707
Share of domestic production on the required amounts
Country	Global production in Netweight (kg)	Total import in Netweight (kg)	Percentage of required amounts domestically produced	source:	comment
Bulgaria	0	42689.1	0	see: Excel sheet for LCIA data Al foil, plate & wire tab Data(DI_Al_fo)
Canada	0	249777	0	see: Excel sheet for LCIA data Al foil, plate & wire tab Data(DI_Al_fo)
China	2.55299e+07	537684	0.979374	see: Excel sheet for LCIA data Al foil, plate & wire tab Data(DI_Al_fo)
France	844771	1.31388e+06	0.391343	see: Excel sheet for LCIA data Al foil, plate & wire tab Data(DI_Al_fo)
Germany	5.30247e+06	1.37412e+06	0.794188	see: Excel sheet for LCIA data Al foil, plate & wire tab Data(DI_Al_fo)
Japan	2.08019e+06	1.37711e+06	0.601681	see: Excel sheet for LCIA data Al foil, plate & wire tab Data(DI_Al_fo)
Poland	1.51962e+06	797781	0.655744	see: Excel sheet for LCIA data Al foil, plate & wire tab Data(DI_Al_fo)
Rep. of Korea	1.46798e+06	249116	0.85492	see: Excel sheet for LCIA data Al foil, plate & wire tab Data(DI_Al_fo)
Singapore	0	83828.1	0	see: Excel sheet for LCIA data Al foil, plate & wire tab Data(DI_Al_fo)
USA	1.32203e+06	799412	0.623176	see: Excel sheet for LCIA data Al foil, plate & wire tab Data(DI_Al_fo)
United Kingdom	0	853834	0	see: Excel sheet for LCIA data Al foil, plate & wire tab Data(DI_Al_fo)
Identification of imports lower than the minimum weight of the Al foil:
Term	Value	Unit
Minimum weight in kg of traded Al foil	11.8194	kg
Corrections of 'ghost exports'
Product	country	total export amount in Netweight (kg)	Amounts of 'ghost exports' in Netweight (kg)
Al foil	Belgium	0	141.654
Al foil	Canada	0	307.699
Al foil	Ireland	0	16.1207
Al foil	Netherlands	0	14.5971
Al foil	Philippines	0	7320.92
Al foil	United Kingdom	0	80.1797
Identify lifetime of Al foil: (considered time horizon: 5 years)
Term	Value	Unit	source	comment
Lifetime of EV	16	years	(Nakamoto et al. 2019)
Lifetime of LIB cells	8	years	(Aguirre et al. 2012), (Argue 2020)
Lifetime of Al foil used in LIB cells	8	years		It is assumed that the Al foil in the LIB cell has the same lifetime as the LIB cell itself.
Number of Al foils supplied over the EV lifetime	2
Number of Al foils supplied within considered time horizon	1
Al plate, sheet & strip
Identify the weigth contribution of Al plate, sheet & strip:
Term	Value	Unit	source	comment
Aluminum content of LIB cell housing	0.133333	weight%	(Diekmann et al. 2016)
Aluminium content of LIB case	0.232	weight%	(Diekmann et al. 2016)
Aluminium content of EV body	0.137	weight%	(Drive Aluminium 2014)
Aluminium content of electric motor	0.172267	weight%	(Rassõlkin et al. 2018)	The average of the Al shares of the different electric motors stated in the source is considered.
Aluminium content of chassis	0.137	weight%	(Drive Aluminium 2014)
Al concentration of Al alloys used for the manufacturing of Al plates, sheets & strips	0.89858		(Vijayakumar et al. 2021), (Mehdi et al. 2015)	The average of the different Al alloys listed in the sources is considered.
Share of weight of Al plates, sheets & strips in LIB cell housing	0.148382
Share of weight of Al plates, sheets & strips in LIB case	0.258185
Share of weight of Al plates, sheets & strips in EV body	0.152463
Share of weight of Al plates, sheets & strips in electric motor	0.19171
Share of weight of Al plates, sheets & strips in chassis	0.152463
Share of domestic production on the required amounts
Country	Global production in Netweight (kg)	Total import in Netweight (kg)	Percentage of required amounts domestically produced	source:	comment
Australia	0	738635	0	see: Excel sheet for LCIA data Al foil, plate & wire tab Data(DI_Al_pl)
Austria	1.81723e+06	872262	0.675678	see: Excel sheet for LCIA data Al foil, plate & wire tab Data(DI_Al_pl)
Belgium	2.43981e+06	1.09242e+06	0.690728	see: Excel sheet for LCIA data Al foil, plate & wire tab Data(DI_Al_pl)
Brazil	0	398428	0	see: Excel sheet for LCIA data Al foil, plate & wire tab Data(DI_Al_pl)
Bulgaria	0	33561	0	see: Excel sheet for LCIA data Al foil, plate & wire tab Data(DI_Al_pl)
Canada	1.34473e+06	2.09295e+06	0.391173	see: Excel sheet for LCIA data Al foil, plate & wire tab Data(DI_Al_pl)
China	1.94226e+07	975205	0.952191	see: Excel sheet for LCIA data Al foil, plate & wire tab Data(DI_Al_pl)
China, Hong Kong SAR	0	65654.9	0	see: Excel sheet for LCIA data Al foil, plate & wire tab Data(DI_Al_pl)
Czechia	0	429736	0	see: Excel sheet for LCIA data Al foil, plate & wire tab Data(DI_Al_pl)
Denmark	0	407537	0	see: Excel sheet for LCIA data Al foil, plate & wire tab Data(DI_Al_pl)
Estonia	0	17383.7	0	see: Excel sheet for LCIA data Al foil, plate & wire tab Data(DI_Al_pl)
Finland	0	210867	0	see: Excel sheet for LCIA data Al foil, plate & wire tab Data(DI_Al_pl)
France	4.74057e+06	1.52811e+06	0.756231	see: Excel sheet for LCIA data Al foil, plate & wire tab Data(DI_Al_pl)
Germany	1.4938e+07	3.63379e+06	0.804338	see: Excel sheet for LCIA data Al foil, plate & wire tab Data(DI_Al_pl)
Hungary	0	427642	0	see: Excel sheet for LCIA data Al foil, plate & wire tab Data(DI_Al_pl)
India	0	389788	0	see: Excel sheet for LCIA data Al foil, plate & wire tab Data(DI_Al_pl)
Indonesia	0	468444	0	see: Excel sheet for LCIA data Al foil, plate & wire tab Data(DI_Al_pl)
Ireland	0	145690	0	see: Excel sheet for LCIA data Al foil, plate & wire tab Data(DI_Al_pl)
Italy	2.79738e+06	1.24517e+06	0.691985	see: Excel sheet for LCIA data Al foil, plate & wire tab Data(DI_Al_pl)
Japan	1.87712e+06	420114	0.817122	see: Excel sheet for LCIA data Al foil, plate & wire tab Data(DI_Al_pl)
Malaysia	0	474810	0	see: Excel sheet for LCIA data Al foil, plate & wire tab Data(DI_Al_pl)
Mexico	0	2.62435e+06	0	see: Excel sheet for LCIA data Al foil, plate & wire tab Data(DI_Al_pl)
Morocco	0	81254.9	0	see: Excel sheet for LCIA data Al foil, plate & wire tab Data(DI_Al_pl)
Netherlands	518493	913446	0.362092	see: Excel sheet for LCIA data Al foil, plate & wire tab Data(DI_Al_pl)
Norway	1.07402e+06	57482.1	1	see: Excel sheet for LCIA data Al foil, plate & wire tab Data(DI_Al_pl)	The required amount is smaller than the minimum amount of Al plates, sheets & strips possible to be traded. Therefore, it is assumed that 100% of the Al plates, sheets & strips amount is domestically produced.
Poland	0	1.06859e+06	0	see: Excel sheet for LCIA data Al foil, plate & wire tab Data(DI_Al_pl)
Portugal	0	154053	0	see: Excel sheet for LCIA data Al foil, plate & wire tab Data(DI_Al_pl)
Rep. of Korea	6.00736e+06	1.16802e+06	0.837219	see: Excel sheet for LCIA data Al foil, plate & wire tab Data(DI_Al_pl)
Romania	761954	184707	0.804886	see: Excel sheet for LCIA data Al foil, plate & wire tab Data(DI_Al_pl)
Serbia	488258	144631	0.771474	see: Excel sheet for LCIA data Al foil, plate & wire tab Data(DI_Al_pl)
Singapore	0	199058	0	see: Excel sheet for LCIA data Al foil, plate & wire tab Data(DI_Al_pl)
Slovakia	0	288551	0	see: Excel sheet for LCIA data Al foil, plate & wire tab Data(DI_Al_pl)
Slovenia	0	389879	0	see: Excel sheet for LCIA data Al foil, plate & wire tab Data(DI_Al_pl)
South Africa	1.21059e+06	293724	0.804746	see: Excel sheet for LCIA data Al foil, plate & wire tab Data(DI_Al_pl)
Spain	2.19111e+06	1.0033e+06	0.685919	see: Excel sheet for LCIA data Al foil, plate & wire tab Data(DI_Al_pl)
Sweden	0	439274	0	see: Excel sheet for LCIA data Al foil, plate & wire tab Data(DI_Al_pl)
Thailand	1.18035e+06	624550	0.65397	see: Excel sheet for LCIA data Al foil, plate & wire tab Data(DI_Al_pl)
Turkey	1.38844e+06	716895	0.659487	see: Excel sheet for LCIA data Al foil, plate & wire tab Data(DI_Al_pl)
USA	6.27492e+06	5.5335e+06	0.531394	see: Excel sheet for LCIA data Al foil, plate & wire tab Data(DI_Al_pl)
United Kingdom	0	2.193e+06	0	see: Excel sheet for LCIA data Al foil, plate & wire tab Data(DI_Al_pl)
Viet Nam	0	1.14821e+06	0	see: Excel sheet for LCIA data Al foil, plate & wire tab Data(DI_Al_pl)
Identification of imports lower than the minimum weight of the Al plates, sheets & strips:
Term	Value	Unit
Minimum weight in kg of traded Al plates, sheets & strips for LIB cells	12.4641	kg
Minimum weight in kg of traded Al plates, sheets & strips for LIBs	36.1459	kg
Minimum weight in kg of traded Al plates, sheets & strips for EV body	39.0305	kg
Minimum weight in kg of traded Al plates, sheets & strips for EV electric motor	12.2694	kg
Minimum weight in kg of traded Al plates, sheets & strips for EV chassis	36.5911	kg
Corrections of 'ghost exports'
Product	country	total export amount in Netweight (kg)	Amounts of 'ghost exports' in Netweight (kg)
Al plate, sheet & strip	China, Hong Kong SAR	0	505.001
Al plate, sheet & strip	Croatia	0	592.043
Al plate, sheet & strip	Latvia	0	210.148
Al plate, sheet & strip	Ukraine	0	421.935
Al plate, sheet & strip	United Arab Emirates	0	504.566
Al plate, sheet & strip	Viet Nam	0	125.947
Identify lifetime of Al plates, sheets & strips of EV: (considered time horizon: 5 years)
Term	Value	Unit	source	comment
Lifetime of EV	16	years	(Nakamoto et al. 2019)
Lifetime of Al plates, sheets & strips of EV	16	years		It is assumed that the Al plates, sheets & strips used in the EV have the same lifetime as the EV itself.
Number of Al plates, sheets & strips supplied over the EV lifetime	1
Number of Al plates, sheets & strips supplied within considered time horizon	1
Al wire
Identify the weigth contribution of Al wire:
Term	Value	Unit	source	comment
Aluminium content of Al wire in the EV wiring harness	0.64	weight%	(Furukawa Automotive systems 2012)
Share of Al wire used in the EV wiring	0.21		(Grand View Research 2019)	79% of the EV wiring consists of copper wires
Share of domestic production on the required amounts
*Whereever the required amount is larger than the production and the import amount, it is assumed that the required amount is produced 100% domestically. This assumption is made because Al wire and EV wiring is often produced in the same company and the country-specific production shares are estimated based on national export shares.
Country	Required amount	Global production in Netweight (kg)	Total import in Netweight (kg)	Production and import amount less the required amount (kg)	Percentage of required amounts domestically produced	source:	comment
Belgium	952.211	115441	5266.79		0.956367	see: Excel sheet for LCIA data Al foil, plate & wire tab Data(DI_Al_wi)
Cambodia	89.0045	0	601.735		0	see: Excel sheet for LCIA data Al foil, plate & wire tab Data(DI_Al_wi)
China	8442.73	408393	38920.1		0.912992	see: Excel sheet for LCIA data Al foil, plate & wire tab Data(DI_Al_wi)
Czechia	749.985	25630.8	16347		0.61058	see: Excel sheet for LCIA data Al foil, plate & wire tab Data(DI_Al_wi)
Egypt	763.86	0	3205.25		0	see: Excel sheet for LCIA data Al foil, plate & wire tab Data(DI_Al_wi)
Estonia	79.3243	0	1467.46		0	see: Excel sheet for LCIA data Al foil, plate & wire tab Data(DI_Al_wi)
France	2536.37	272049	17695.6		0.938927	see: Excel sheet for LCIA data Al foil, plate & wire tab Data(DI_Al_wi)
Germany	11496.9	114695	106728		0.517992	see: Excel sheet for LCIA data Al foil, plate & wire tab Data(DI_Al_wi)
Honduras	1079.87	0	29.6283	-1050.24	1	see: Excel sheet for LCIA data Al foil, plate & wire tab Data(DI_Al_wi)
Hungary	2905.68	147796	3160.68		0.979062	see: Excel sheet for LCIA data Al foil, plate & wire tab Data(DI_Al_wi)
India	64.9115	152656	14343.4		1	see: Excel sheet for LCIA data Al foil, plate & wire tab Data(DI_Al_wi)	The required amount is smaller than the minimum amount of Al wire possible to be traded. Therefore, it is assumed that 100% of the Al wire amount is domestically produced.
Indonesia	112.171	6163.15	9325.74		0.397908	see: Excel sheet for LCIA data Al foil, plate & wire tab Data(DI_Al_wi)
Ireland	67.7949	0	171.35		0	see: Excel sheet for LCIA data Al foil, plate & wire tab Data(DI_Al_wi)
Italy	342.437	160314	56148.6		0.740608	see: Excel sheet for LCIA data Al foil, plate & wire tab Data(DI_Al_wi)
Lithuania	2202.13	0	211.618	-1990.51	1	see: Excel sheet for LCIA data Al foil, plate & wire tab Data(DI_Al_wi)
Mexico	24825.9	1233.75	16286.4	-7305.76	1	see: Excel sheet for LCIA data Al foil, plate & wire tab Data(DI_Al_wi)
Morocco	6759.59	611.57	36676.4		0.0164013	see: Excel sheet for LCIA data Al foil, plate & wire tab Data(DI_Al_wi)
Netherlands	210.512	299988	9876.94		0.968125	see: Excel sheet for LCIA data Al foil, plate & wire tab Data(DI_Al_wi)
Philippines	1965.01	53.3034	1696.99	-214.719	1	see: Excel sheet for LCIA data Al foil, plate & wire tab Data(DI_Al_wi)
Poland	2236.92	108035	9613.63		0.918285	see: Excel sheet for LCIA data Al foil, plate & wire tab Data(DI_Al_wi)
Portugal	280.888	0	3872.2		0	see: Excel sheet for LCIA data Al foil, plate & wire tab Data(DI_Al_wi)
Rep. of Korea	969.044	12493.7	18581.2		0.402051	see: Excel sheet for LCIA data Al foil, plate & wire tab Data(DI_Al_wi)
Romania	4448.53	13636.6	3884.24		0.778308	see: Excel sheet for LCIA data Al foil, plate & wire tab Data(DI_Al_wi)
Serbia	2551.37	377.303	1331.72	-842.351	1	see: Excel sheet for LCIA data Al foil, plate & wire tab Data(DI_Al_wi)
Slovakia	1415.7	24210.9	11793.9		0.672436	see: Excel sheet for LCIA data Al foil, plate & wire tab Data(DI_Al_wi)
Spain	2558.11	433471	18749.7		0.958538	see: Excel sheet for LCIA data Al foil, plate & wire tab Data(DI_Al_wi)
Sweden	211.686	0	7215.85		0	see: Excel sheet for LCIA data Al foil, plate & wire tab Data(DI_Al_wi)
TFYR of Macedonia	879.983	0	848.987	-30.9958	1	see: Excel sheet for LCIA data Al foil, plate & wire tab Data(DI_Al_wi)
Tunisia	2647.72	5.87442	7031.68		0	see: Excel sheet for LCIA data Al foil, plate & wire tab Data(DI_Al_wi)	The domestically produced amount is smaller than the minimum amount of Al wire possible to be traded. Therefore, it is assumed that 100% of the Al wire amount is traded.
Turkey	104.463	0	18773.8		0	see: Excel sheet for LCIA data Al foil, plate & wire tab Data(DI_Al_wi)
Ukraine	1130.44	11.7291	1685.81	567.092	1	see: Excel sheet for LCIA data Al foil, plate & wire tab Data(DI_Al_wi)
United Kingdom	164.756	138707	7631.75		0.947849	see: Excel sheet for LCIA data Al foil, plate & wire tab Data(DI_Al_wi)
Viet Nam	2204.49	122618	11197.2		0.916323	see: Excel sheet for LCIA data Al foil, plate & wire tab Data(DI_Al_wi)
Identification of imports lower than the minimum weight of the Al wire:
Term	Value	Unit
Minimum weight in kg of traded Al wire	5.6448	kg
Corrections of 'ghost exports'
Product	country	total export amount in Netweight (kg)	Amounts of 'ghost exports' in Netweight (kg)
Al wire	Brazil	0	19.9083
Al wire	Oman	0	636.441
Al wire	Portugal	0	17.9886
Identify lifetime of Al wires of EV: (considered time horizon: 5 years)
Term	Value	Unit	source	comment
Lifetime of EV	16	years	(Nakamoto et al. 2019)
Lifetime of Al wire of EV	16	years		It is assumed that the Al wires used in the EV have the same lifetime as the EV itself.
Number of Al wires supplied over the EV lifetime	1
Number of Al wires supplied within considered time horizon	1
Al unwrought
Identify the weigth contribution of Al unwrought:
Term	Value	Unit	source	comment
Al concentration in Al unwrought	0.997	weight%	(Liu and Muller 2013)
Al concentration in Al alloys used for the manufacturing of Al foil, Al plate, sheet & strip and Al wire	0.89858	weight%	(Vijayakumar et al. 2021), (Mehdi et al. 2015)	The average of the different Al alloys listed in the sources is considered.
Share of domestic production on the required amounts
Country	Global production in Netweight (kg)	Total import in Netweight (kg)	Percentage of required amounts domestically produced	source:	comment
Armenia	0	245167	0	see: Excel sheet for LCIA data Al ore, oxide & unwrought tab Data(DI_Al_un)
Austria	0	3.34747e+06	0	see: Excel sheet for LCIA data Al ore, oxide & unwrought tab Data(DI_Al_un)
Bahrain	9.9671e+06	289907	0.971736	see: Excel sheet for LCIA data Al ore, oxide & unwrought tab Data(DI_Al_un)
Belgium	0	2.4723e+06	0	see: Excel sheet for LCIA data Al ore, oxide & unwrought tab Data(DI_Al_un)
Brazil	4.74624e+06	2.2948e+06	0.674082	see: Excel sheet for LCIA data Al ore, oxide & unwrought tab Data(DI_Al_un)
Bulgaria	0	981429	0	see: Excel sheet for LCIA data Al ore, oxide & unwrought tab Data(DI_Al_un)
Canada	2.08396e+07	1.38349e+06	0.937745	see: Excel sheet for LCIA data Al ore, oxide & unwrought tab Data(DI_Al_un)
China	2.55888e+08	2.02205e+06	0.99216	see: Excel sheet for LCIA data Al ore, oxide & unwrought tab Data(DI_Al_un)
Croatia	0	1.14388e+06	0	see: Excel sheet for LCIA data Al ore, oxide & unwrought tab Data(DI_Al_un)
Czechia	0	2.15475e+06	0	see: Excel sheet for LCIA data Al ore, oxide & unwrought tab Data(DI_Al_un)
Denmark	0	539240	0	see: Excel sheet for LCIA data Al ore, oxide & unwrought tab Data(DI_Al_un)
Egypt	2.19057e+06	273317	0.889071	see: Excel sheet for LCIA data Al ore, oxide & unwrought tab Data(DI_Al_un)
France	3.13982e+06	3.78735e+06	0.453261	see: Excel sheet for LCIA data Al ore, oxide & unwrought tab Data(DI_Al_un)
Germany	3.94303e+06	1.64563e+07	0.193292	see: Excel sheet for LCIA data Al ore, oxide & unwrought tab Data(DI_Al_un)
Greece	1.32895e+06	1.51784e+06	0.466824	see: Excel sheet for LCIA data Al ore, oxide & unwrought tab Data(DI_Al_un)
Honduras	0	31381.9	0	see: Excel sheet for LCIA data Al ore, oxide & unwrought tab Data(DI_Al_un)
Hungary	0	1.96713e+06	0	see: Excel sheet for LCIA data Al ore, oxide & unwrought tab Data(DI_Al_un)
Iceland	6.16281e+06	147371	1	see: Excel sheet for LCIA data Al ore, oxide & unwrought tab Data(DI_Al_un)	The required amount from trade is smaller than the minimum amount of Al unwrought possible to be traded. Therefore, it is assumed that 100% of the Al unwrought amount is domestically produced.
India	2.65789e+07	2.01725e+06	0.929457	see: Excel sheet for LCIA data Al ore, oxide & unwrought tab Data(DI_Al_un)
Indonesia	1.82548e+06	1.89289e+06	0.490935	see: Excel sheet for LCIA data Al ore, oxide & unwrought tab Data(DI_Al_un)
Italy	0	9.31788e+06	0	see: Excel sheet for LCIA data Al ore, oxide & unwrought tab Data(DI_Al_un)
Japan	0	1.82638e+07	0	see: Excel sheet for LCIA data Al ore, oxide & unwrought tab Data(DI_Al_un)
Lithuania	0	24980.9	0	see: Excel sheet for LCIA data Al ore, oxide & unwrought tab Data(DI_Al_un)
Malaysia	5.54945e+06	6.53874e+06	0.45908	see: Excel sheet for LCIA data Al ore, oxide & unwrought tab Data(DI_Al_un)
Mexico	0	5.1832e+06	0	see: Excel sheet for LCIA data Al ore, oxide & unwrought tab Data(DI_Al_un)
Morocco	0	497997	0	see: Excel sheet for LCIA data Al ore, oxide & unwrought tab Data(DI_Al_un)
Netherlands	730191	1.04995e+07	0.0650231	see: Excel sheet for LCIA data Al ore, oxide & unwrought tab Data(DI_Al_un)
Norway	9.49248e+06	1.34802e+06	0.87565	see: Excel sheet for LCIA data Al ore, oxide & unwrought tab Data(DI_Al_un)
Oman	2.85505e+06	243781	0.921331	see: Excel sheet for LCIA data Al ore, oxide & unwrought tab Data(DI_Al_un)
Philippines	0	236413	0	see: Excel sheet for LCIA data Al ore, oxide & unwrought tab Data(DI_Al_un)
Poland	0	4.44683e+06	0	see: Excel sheet for LCIA data Al ore, oxide & unwrought tab Data(DI_Al_un)
Rep. of Korea	0	1.10633e+07	0	see: Excel sheet for LCIA data Al ore, oxide & unwrought tab Data(DI_Al_un)
Romania	2.04453e+06	620002	0.767313	see: Excel sheet for LCIA data Al ore, oxide & unwrought tab Data(DI_Al_un)
Russian Federation	2.6557e+07	50614.5	0.998098	see: Excel sheet for LCIA data Al ore, oxide & unwrought tab Data(DI_Al_un)
Saudi Arabia	5.76851e+06	139625	0.976367	see: Excel sheet for LCIA data Al ore, oxide & unwrought tab Data(DI_Al_un)
Serbia	0	496817	0	see: Excel sheet for LCIA data Al ore, oxide & unwrought tab Data(DI_Al_un)
Slovakia	1.27783e+06	638023	0.666978	see: Excel sheet for LCIA data Al ore, oxide & unwrought tab Data(DI_Al_un)
Slovenia	496530	1.10735e+06	0.309581	see: Excel sheet for LCIA data Al ore, oxide & unwrought tab Data(DI_Al_un)
South Africa	5.23547e+06	324901	0.941568	see: Excel sheet for LCIA data Al ore, oxide & unwrought tab Data(DI_Al_un)
Spain	1.60642e+06	5.56152e+06	0.224112	see: Excel sheet for LCIA data Al ore, oxide & unwrought tab Data(DI_Al_un)
Sweden	876229	1.2059e+06	0.420832	see: Excel sheet for LCIA data Al ore, oxide & unwrought tab Data(DI_Al_un)
Switzerland	0	2.24135e+06	0	see: Excel sheet for LCIA data Al ore, oxide & unwrought tab Data(DI_Al_un)
TFYR of Macedonia	0	39008.3	0	see: Excel sheet for LCIA data Al ore, oxide & unwrought tab Data(DI_Al_un)
Thailand	0	4.48222e+06	0	see: Excel sheet for LCIA data Al ore, oxide & unwrought tab Data(DI_Al_un)
Turkey	584152	7.82031e+06	0.069505	see: Excel sheet for LCIA data Al ore, oxide & unwrought tab Data(DI_Al_un)
Ukraine	0	105162	0	see: Excel sheet for LCIA data Al ore, oxide & unwrought tab Data(DI_Al_un)
USA	7.95908e+06	2.90114e+07	0.215282	see: Excel sheet for LCIA data Al ore, oxide & unwrought tab Data(DI_Al_un)
United Arab Emirates	1.87659e+07	156696	1	see: Excel sheet for LCIA data Al ore, oxide & unwrought tab Data(DI_Al_un)	The required amount from trade is smaller than the minimum amount of Al unwrought possible to be traded. Therefore, it is assumed that 100% of the Al unwrought amount is domestically produced.
United Kingdom	284774	1.65481e+06	0.146823	see: Excel sheet for LCIA data Al ore, oxide & unwrought tab Data(DI_Al_un)
Viet Nam	0	3.30382e+06	0	see: Excel sheet for LCIA data Al ore, oxide & unwrought tab Data(DI_Al_un)
Identification of imports lower than the minimum weight of the Al unwrought:
Minimum weight in kg of traded Al unwrought used in Al foil	Minimum weight in kg of traded Al unwrought used in Al plate, sheet & strip used in LIB cells	Minimum weight in kg of traded Al unwrought used in Al plate, sheet & strip used in LIBs	Minimum weight in kg of traded Al unwrought used in Al plate, sheet & strip used in EV body	Minimum weight in kg of traded Al unwrought used in Al plate, sheet & strip used in EV electric motor	Minimum weight in kg of traded Al unwrought used in Al plate, sheet & strip used in EV chassis	Minimum weight in kg of traded Al unwrought used in Al wire
13.114	13.8293	40.1049	43.3054	13.6133	40.5988	6.26307
Corrections of 'ghost exports'
Product	country	total export amount in Netweight (kg)	Amounts of 'ghost exports' in Netweight (kg)
Al unwrought	Albania	0	79.1181
Al unwrought	Austria	0	30194.6
Al unwrought	Belarus	0	1459.83
Al unwrought	Belgium	0	2873.75
Al unwrought	Bulgaria	0	98.0174
Al unwrought	Croatia	0	27.9873
Al unwrought	Czechia	0	9815.36
Al unwrought	Finland	0	310.698
Al unwrought	Hungary	0	1344.55
Al unwrought	Italy	0	32908.9
Al unwrought	Japan	0	105.616
Al unwrought	Latvia	0	66.62
Al unwrought	Luxembourg	0	17746.9
Al unwrought	Nigeria	0	3929.91
Al unwrought	Poland	0	15222.6
Al unwrought	Rep. of Korea	0	1919.98
Al unwrought	Singapore	0	3.36681
Al unwrought	Switzerland	0	22847.4
Al unwrought	Thailand	0	62.9752
Al unwrought	Uzbekistan	0	267.22
Al unwrought	Viet Nam	0	1551.86
Identify lifetime of Al wires of EV: (considered time horizon: 5 years)
Term	Value	Unit	source	comment
Lifetime of EV	16	years	(Nakamoto et al. 2019)
Lifetime of Al unwrought used in EV	16	years		It is assumed that the Al wires used in the EV have the same lifetime as the EV itself.
Number of Al unwrought supplied over the EV lifetime	1
Number of Al unwrought supplied within considered time horizon	1
Al oxide (Alumina)
Identify the weigth contribution of Al unwrought:
Term	Value	Unit	source	comment
Al concentration of Al oxide	0.52	weight%	(Liu and Muller 2013)
Al concentration in Al unwrought	0.997	weight%	(Liu and Muller 2013)
Identification of imports lower than the minimum weight of the Al unwrought:
Minimum weight in kg of traded Al oxide used in Al foil	Minimum weight in kg of traded Al oxide used in Al plate, sheet & strip used in LIB cells	Minimum weight in kg of traded Al oxide used in Al plate, sheet & strip used in LIBs	Minimum weight in kg of traded Al oxide used in Al plate, sheet & strip used in EV body	Minimum weight in kg of traded Al oxide used in Al plate, sheet & strip used in EV electric motor	Minimum weight in kg of traded Al oxide used in Al plate, sheet & strip used in EV chassis	Minimum weight in kg of traded Al oxide used in Al wire
25.1435	26.515	76.8935	83.0298	26.1009	77.8404	12.0082
Share of domestic production on the required amounts
Country	Global production in Netweight (kg)	Total import in Netweight (kg)	Percentage of required amounts domestically produced	source:	comment
Argentina	0	5.84749e+06	0	see: Excel sheet for LCIA data Al ore, oxide & unwrought tab Data(DI_Al_ox)
Australia	139647872	54994.6	0.999606	see: Excel sheet for LCIA data Al ore, oxide & unwrought tab Data(DI_Al_ox)
Azerbaijan	0	1.77321e+06	0	see: Excel sheet for LCIA data Al ore, oxide & unwrought tab Data(DI_Al_ox)
Bahrain	0	448.648	0	see: Excel sheet for LCIA data Al ore, oxide & unwrought tab Data(DI_Al_ox)
Bosnia Herzegovina	1729000	531981	0.764712	see: Excel sheet for LCIA data Al ore, oxide & unwrought tab Data(DI_Al_ox)
Brazil	60169200	148762	0.997534	see: Excel sheet for LCIA data Al ore, oxide & unwrought tab Data(DI_Al_ox)
Cameroon	0	85968.4	0	see: Excel sheet for LCIA data Al ore, oxide & unwrought tab Data(DI_Al_ox)
Canada	10526152	2.65371e+07	0.284005	see: Excel sheet for LCIA data Al ore, oxide & unwrought tab Data(DI_Al_ox)
China	5.0123e+08	1.0057e+07	0.98033	see: Excel sheet for LCIA data Al ore, oxide & unwrought tab Data(DI_Al_ox)
Egypt	0	1.54394e+06	0	see: Excel sheet for LCIA data Al ore, oxide & unwrought tab Data(DI_Al_ox)
France	2074800	5.13502e+06	0.287774	see: Excel sheet for LCIA data Al ore, oxide & unwrought tab Data(DI_Al_ox)
Germany	13140400	5.54883e+06	0.7031	see: Excel sheet for LCIA data Al ore, oxide & unwrought tab Data(DI_Al_ox)
Ghana	0	524660	0	see: Excel sheet for LCIA data Al ore, oxide & unwrought tab Data(DI_Al_ox)
Greece	5740280	3606.58	0.999372	see: Excel sheet for LCIA data Al ore, oxide & unwrought tab Data(DI_Al_ox)
Iceland	0	1.09875e+07	0	see: Excel sheet for LCIA data Al ore, oxide & unwrought tab Data(DI_Al_ox)
India	46268040	1.36294e+07	0.772454	see: Excel sheet for LCIA data Al ore, oxide & unwrought tab Data(DI_Al_ox)
Indonesia	6916000	3.01198e+06	0.696617	see: Excel sheet for LCIA data Al ore, oxide & unwrought tab Data(DI_Al_ox)
Iran	1729000	257072	0.870563	see: Excel sheet for LCIA data Al ore, oxide & unwrought tab Data(DI_Al_ox)
Kazakhastan	10374000	18323.8	0.998237	see: Excel sheet for LCIA data Al ore, oxide & unwrought tab Data(DI_Al_ox)
Malaysia	0	1.02655e+07	0	see: Excel sheet for LCIA data Al ore, oxide & unwrought tab Data(DI_Al_ox)
Montenegro	0	535656	0	see: Excel sheet for LCIA data Al ore, oxide & unwrought tab Data(DI_Al_ox)
Mozambique	0	6.97532e+06	0	see: Excel sheet for LCIA data Al ore, oxide & unwrought tab Data(DI_Al_ox)
Netherlands	0	4.48823e+06	0	see: Excel sheet for LCIA data Al ore, oxide & unwrought tab Data(DI_Al_ox)
New Zealand	0	4.73804e+06	0	see: Excel sheet for LCIA data Al ore, oxide & unwrought tab Data(DI_Al_ox)
Norway	0	1.76933e+07	0	see: Excel sheet for LCIA data Al ore, oxide & unwrought tab Data(DI_Al_ox)
Oman	0	3431.83	0	see: Excel sheet for LCIA data Al ore, oxide & unwrought tab Data(DI_Al_ox)
Qatar	0	2.15532e+06	0	see: Excel sheet for LCIA data Al ore, oxide & unwrought tab Data(DI_Al_ox)
Romania	3188276	22415.3	0.993019	see: Excel sheet for LCIA data Al ore, oxide & unwrought tab Data(DI_Al_ox)
Russian Federation	19053580	2.9928e+07	0.388995	see: Excel sheet for LCIA data Al ore, oxide & unwrought tab Data(DI_Al_ox)
Saudi Arabia	12718524	75814.1	0.994074	see: Excel sheet for LCIA data Al ore, oxide & unwrought tab Data(DI_Al_ox)
Slovakia	0	2.53922e+06	0	see: Excel sheet for LCIA data Al ore, oxide & unwrought tab Data(DI_Al_ox)
Slovenia	0	2.15746e+06	0	see: Excel sheet for LCIA data Al ore, oxide & unwrought tab Data(DI_Al_ox)
South Africa	0	1.01259e+07	0	see: Excel sheet for LCIA data Al ore, oxide & unwrought tab Data(DI_Al_ox)
Spain	11031020	218020	0.980619	see: Excel sheet for LCIA data Al ore, oxide & unwrought tab Data(DI_Al_ox)
Sweden	0	1.47533e+06	0	see: Excel sheet for LCIA data Al ore, oxide & unwrought tab Data(DI_Al_ox)
Tajikistan	0	978726	0	see: Excel sheet for LCIA data Al ore, oxide & unwrought tab Data(DI_Al_ox)
Turkey	2074800	168078	0.925062	see: Excel sheet for LCIA data Al ore, oxide & unwrought tab Data(DI_Al_ox)
USA	9751560	1.15662e+07	0.457438	see: Excel sheet for LCIA data Al ore, oxide & unwrought tab Data(DI_Al_ox)
United Arab Emirates	7.6076e+06	3.45127e+07	0.180616	see: Excel sheet for LCIA data Al ore, oxide & unwrought tab Data(DI_Al_ox)
United Kingdom	0	933420	0	see: Excel sheet for LCIA data Al ore, oxide & unwrought tab Data(DI_Al_ox)
Venezuela	0	152015	0	see: Excel sheet for LCIA data Al ore, oxide & unwrought tab Data(DI_Al_ox)
Corrections of 'ghost exports'
Product	country	total export amount in Netweight (kg)	Amounts of 'ghost exports' in Netweight (kg)
Al oxide	Austria	0	390.981
Al oxide	Belgium	0	6018.24
Al oxide	Czechia	0	351.981
Al oxide	Netherlands	0	22710.3
Al oxide	Singapore	0	14490.1
Al oxide	Slovenia	0	994.722
Al oxide	Venezuela	0	541.361
Identify lifetime of Al wires of EV: (considered time horizon: 5 years)
Term	Value	Unit	source	comment
Lifetime of EV	16	years	(Nakamoto et al. 2019)
Lifetime of Al oxide used in EV	16	years		It is assumed that the Al wires used in the EV have the same lifetime as the EV itself.
Number of Al oxide supplied over the EV lifetime	1
Number of Al oxide supplied within considered time horizon	1
Bauxite ore
Identify the weigth contribution of bauxite ore:
Based on data from (Liu and Muller 2013)
Extraction country	Alumina concentration of Bauxite ore in weight %	comment
Australia	0.42
Bosnia Herzegovina	0.5
Brazil	0.46
Canada	0.41	Due to missing country-specific data, the alumina concentration of bauxite ore is used, which is determined for all other countries.
China	0.54
France	0.47
Germany	0.41	Due to missing country-specific data, the alumina concentration of bauxite ore is used, which is determined for all other countries.
Greece	0.53
Guinea	0.49
Hungary	0.5
India	0.47
Indonesia	0.49
Iran	0.47
Ireland	0.41	Due to missing country-specific data, the alumina concentration of bauxite ore is used, which is determined for all other countries.
Jamaica	0.44
Japan	0.41	Due to missing country-specific data, the alumina concentration of bauxite ore is used, which is determined for all other countries.
Kazakhastan	0.42
Romania	0.47
Russian Federation	0.42
Saudi Arabia	0.47
Spain	0.52
Turkey	0.55
USA	0.47
Ukraine	0.41	Due to missing country-specific data, the alumina concentration of bauxite ore is used, which is determined for all other countries.
United Arab Emirates	0.41	Due to missing country-specific data, the alumina concentration of bauxite ore is used, which is determined for all other countries.
Viet Nam	0.45
Definition of export shares:
Mining countries	Ore production amounts in tonnes based on (Idoine et al. 2022)	Production shares	Production shares over 1%	Export shares
Australia	105176000000	0.293918	0.293918	0.305192
Bosnia and Herzegovina	700000000	0.00195618
Brazil	34000000000	0.0950143	0.0950143	0.0986588
China	70000000000	0.195618	0.195618	0.203121
Colombia	13533000	3.78185e-05
Cote d'Ivoire	750000000	0.0020959
Croatia	14342000	4.00793e-05
France	70000000	0.000195618
Ghana	1200000000	0.00335345
Greece	1700000000	0.00475072
Guinea	67000000000	0.187234	0.187234	0.194416
Guyana	1900000000	0.00530962
Hungary	5000000	1.39727e-05
India	23000000000	0.0642744	0.0642744	0.0667398
Indonesia	17000000000	0.0475072	0.0475072	0.0493294
Iran	800000000	0.00223563
Jamaica	9022000000	0.0252123	0.0252123	0.0261794
Kazakhstan	5800000000	0.0162083	0.0162083	0.01683
Malaysia	901000000	0.00251788
Montenegro	775000000	0.00216577
Mozambique	5000000	1.39727e-05
Pakistan	125000000	0.000349317
Russia	5574000000	0.0155768	0.0155768	0.0161742
Saudi Arabia	4050000000	0.0113179	0.0113179	0.011752
Sierra Leone	1884000000	0.00526491
Solomon Islands	1161000000	0.00324446
Tanzania	10000000	2.79454e-05
Turkey	1000000000	0.00279454
USA	154870000	0.00043279
Venezuela	50000000	0.000139727
Viet Nam	4000000000	0.0111782	0.0111782	0.0116069
total	357840745000		0.96306
	Australia	Brazil	China	Guinea	India	Indonesia	Jamaica	Kazakhastan	Russia	Saudi Arabia	Viet Nam
Australia	0.305192	0.0986588	0.203121	0.194416	0.0667398	0.0493294	0.0261794	0.01683	0.0161742	0.011752	0.0116069
Bosnia Herzegovina	0.305192	0.0986588	0.203121	0.194416	0.0667398	0.0493294	0.0261794	0.01683	0.0161742	0.011752	0.0116069
Brazil	0.305192	0.0986588	0.203121	0.194416	0.0667398	0.0493294	0.0261794	0.01683	0.0161742	0.011752	0.0116069
Canada	0.305192	0.0986588	0.203121	0.194416	0.0667398	0.0493294	0.0261794	0.01683	0.0161742	0.011752	0.0116069
China	0.305192	0.0986588	0.203121	0.194416	0.0667398	0.0493294	0.0261794	0.01683	0.0161742	0.011752	0.0116069
France	0.305192	0.0986588	0.203121	0.194416	0.0667398	0.0493294	0.0261794	0.01683	0.0161742	0.011752	0.0116069
Germany	0.305192	0.0986588	0.203121	0.194416	0.0667398	0.0493294	0.0261794	0.01683	0.0161742	0.011752	0.0116069
Greece	0.305192	0.0986588	0.203121	0.194416	0.0667398	0.0493294	0.0261794	0.01683	0.0161742	0.011752	0.0116069
Guinea	0.305192	0.0986588	0.203121	0.194416	0.0667398	0.0493294	0.0261794	0.01683	0.0161742	0.011752	0.0116069
Hungary	0.305192	0.0986588	0.203121	0.194416	0.0667398	0.0493294	0.0261794	0.01683	0.0161742	0.011752	0.0116069
India	0.305192	0.0986588	0.203121	0.194416	0.0667398	0.0493294	0.0261794	0.01683	0.0161742	0.011752	0.0116069
Indonesia	0.305192	0.0986588	0.203121	0.194416	0.0667398	0.0493294	0.0261794	0.01683	0.0161742	0.011752	0.0116069
Iran	0.305192	0.0986588	0.203121	0.194416	0.0667398	0.0493294	0.0261794	0.01683	0.0161742	0.011752	0.0116069
Ireland	0.305192	0.0986588	0.203121	0.194416	0.0667398	0.0493294	0.0261794	0.01683	0.0161742	0.011752	0.0116069
Jamaica	0.305192	0.0986588	0.203121	0.194416	0.0667398	0.0493294	0.0261794	0.01683	0.0161742	0.011752	0.0116069
Japan	0.305192	0.0986588	0.203121	0.194416	0.0667398	0.0493294	0.0261794	0.01683	0.0161742	0.011752	0.0116069
Kazakhastan	0.305192	0.0986588	0.203121	0.194416	0.0667398	0.0493294	0.0261794	0.01683	0.0161742	0.011752	0.0116069
Romania	0.305192	0.0986588	0.203121	0.194416	0.0667398	0.0493294	0.0261794	0.01683	0.0161742	0.011752	0.0116069
Russian Federation	0.305192	0.0986588	0.203121	0.194416	0.0667398	0.0493294	0.0261794	0.01683	0.0161742	0.011752	0.0116069
Saudi Arabia	0.305192	0.0986588	0.203121	0.194416	0.0667398	0.0493294	0.0261794	0.01683	0.0161742	0.011752	0.0116069
Spain	0.305192	0.0986588	0.203121	0.194416	0.0667398	0.0493294	0.0261794	0.01683	0.0161742	0.011752	0.0116069
Turkey	0.305192	0.0986588	0.203121	0.194416	0.0667398	0.0493294	0.0261794	0.01683	0.0161742	0.011752	0.0116069
USA	0.305192	0.0986588	0.203121	0.194416	0.0667398	0.0493294	0.0261794	0.01683	0.0161742	0.011752	0.0116069
Ukraine	0.305192	0.0986588	0.203121	0.194416	0.0667398	0.0493294	0.0261794	0.01683	0.0161742	0.011752	0.0116069
United Arab Emirates	0.305192	0.0986588	0.203121	0.194416	0.0667398	0.0493294	0.0261794	0.01683	0.0161742	0.011752	0.0116069
Viet Nam	0.305192	0.0986588	0.203121	0.194416	0.0667398	0.0493294	0.0261794	0.01683	0.0161742	0.011752	0.0116069
Identification of imports lower than the minimum weight of the Al unwrought:
Extraction country
Australia	Minimum weight in kg of traded BX ore used in Al oxide for Al foil production	Minimum weight in kg of traded BX ore used in Al oxide for LIB cell production	Minimum weight in kg of traded BX ore used in Al oxide for LIB production	Minimum weight in kg of traded BX ore used in Al oxide for EV body production	Minimum weight in kg of traded BX ore used in Al oxide for EV electric motor production	Minimum weight in kg of traded BX ore used in Al oxide for EV chassis production	Minimum weight in kg of traded BX ore used in Al oxide for Al wire production
Bosnia Herzegovina	59.8655	63.1309	183.08	197.69	62.1449	185.334	28.591
Brazil	50.2871	53.03	153.787	166.06	52.2017	155.681	24.0164
Canada	54.6598	57.6413	167.16	180.5	56.741	169.218	26.1048
China	61.3257	64.6707	187.545	202.512	63.6606	189.855	29.2884
France	46.5621	49.1018	142.395	153.759	48.3349	144.149	22.2375
Germany	53.4969	56.4149	163.603	176.659	55.5337	165.618	25.5494
Greece	61.3257	64.6707	187.545	202.512	63.6606	189.855	29.2884
Guinea	47.4406	50.0283	145.082	156.66	49.2469	146.869	22.657
Hungary	51.3133	54.1122	156.925	169.449	53.267	158.858	24.5066
India	50.2871	53.03	153.787	166.06	52.2017	155.681	24.0164
Indonesia	53.4969	56.4149	163.603	176.659	55.5337	165.618	25.5494
Iran	51.3133	54.1122	156.925	169.449	53.267	158.858	24.5066
Ireland	53.4969	56.4149	163.603	176.659	55.5337	165.618	25.5494
Jamaica	61.3257	64.6707	187.545	202.512	63.6606	189.855	29.2884
Japan	57.1444	60.2613	174.758	188.704	59.3201	176.91	27.2914
Kazakhastan	61.3257	64.6707	187.545	202.512	63.6606	189.855	29.2884
Romania	59.8655	63.1309	183.08	197.69	62.1449	185.334	28.591
Russian Federation	53.4969	56.4149	163.603	176.659	55.5337	165.618	25.5494
Saudi Arabia	59.8655	63.1309	183.08	197.69	62.1449	185.334	28.591
Spain	53.4969	56.4149	163.603	176.659	55.5337	165.618	25.5494
Turkey	48.3529	50.9904	147.872	159.673	50.1939	149.693	23.0927
USA	45.7155	48.2091	139.806	150.963	47.4561	141.528	21.8331
Ukraine	53.4969	56.4149	163.603	176.659	55.5337	165.618	25.5494
United Arab Emirates	61.3257	64.6707	187.545	202.512	63.6606	189.855	29.2884
Viet Nam	61.3257	64.6707	187.545	202.512	63.6606	189.855	29.2884
	55.8745	58.9222	170.874	184.511	58.0019	172.979	26.6849
Share of domestic production on the required amounts
Country
Australia	Global production in Netweight (kg)	Total import in Netweight (kg)	Percentage of required amounts domestically produced	source:	comment
Bosnia Herzegovina	727397216	2.47483e+09	0.227154	see: Excel sheet for LCIA data Al ore, oxide & unwrought tab Data(DI_BX_or)
Brazil	4841200	2.47483e+09	0.00195236	see: Excel sheet for LCIA data Al ore, oxide & unwrought tab Data(DI_BX_or)
Canada	235144000	2.47483e+09	0.0867699	see: Excel sheet for LCIA data Al ore, oxide & unwrought tab Data(DI_BX_or)
China	0	2.47483e+09	0	see: Excel sheet for LCIA data Al ore, oxide & unwrought tab Data(DI_BX_or)
France	484120000	2.47483e+09	0.163612	see: Excel sheet for LCIA data Al ore, oxide & unwrought tab Data(DI_BX_or)
Germany	484120	2.47483e+09	0.000195579	see: Excel sheet for LCIA data Al ore, oxide & unwrought tab Data(DI_BX_or)
Greece	0	2.47483e+09	0	see: Excel sheet for LCIA data Al ore, oxide & unwrought tab Data(DI_BX_or)
Guinea	11757200	2.47483e+09	0.00472825	see: Excel sheet for LCIA data Al ore, oxide & unwrought tab Data(DI_BX_or)
Hungary	4.63372e+08	2.47483e+09	1	see: Excel sheet for LCIA data Al ore, oxide & unwrought tab Data(DI_BX_or)	The required amount from trade is smaller than the minimum amount of BX ore possible to be traded. Therefore, it is assumed that 100% of the BX ore amount is domestically produced.
India	34580	2.47483e+09	1	see: Excel sheet for LCIA data Al ore, oxide & unwrought tab Data(DI_BX_or)	The required amount for Hungary only is imported from countries, which actually do not produce bauxite ore. It is assumed that 100% of the BX ore amount is domestically produced to work around the uncertainties regarding the identification of the actual producers.
Indonesia	159068000	2.47483e+09	0.0603927	see: Excel sheet for LCIA data Al ore, oxide & unwrought tab Data(DI_BX_or)
Iran	117572000	2.47483e+09	1	see: Excel sheet for LCIA data Al ore, oxide & unwrought tab Data(DI_BX_or)	The required amount from trade is smaller than the minimum amount of BX ore possible to be traded. Therefore, it is assumed that 100% of the BX ore amount is domestically produced.
Ireland	5532800	2.47483e+09	1	see: Excel sheet for LCIA data Al ore, oxide & unwrought tab Data(DI_BX_or)	The required amount from trade is smaller than the minimum amount of BX ore possible to be traded. Therefore, it is assumed that 100% of the BX ore amount is domestically produced.
Jamaica	0	2.47483e+09	0	see: Excel sheet for LCIA data Al ore, oxide & unwrought tab Data(DI_BX_or)
Japan	6.23962e+07	2.47483e+09	1	see: Excel sheet for LCIA data Al ore, oxide & unwrought tab Data(DI_BX_or)	The required amount from trade is smaller than the minimum amount of BX ore possible to be traded. Therefore, it is assumed that 100% of the BX ore amount is domestically produced.
Kazakhastan	0	2.47483e+09	0	see: Excel sheet for LCIA data Al ore, oxide & unwrought tab Data(DI_BX_or)
Romania	40112800	2.47483e+09	1	see: Excel sheet for LCIA data Al ore, oxide & unwrought tab Data(DI_BX_or)	The required amount from trade is smaller than the minimum amount of BX ore possible to be traded. Therefore, it is assumed that 100% of the BX ore amount is domestically produced.
Russian Federation	0	2.47483e+09	0	see: Excel sheet for LCIA data Al ore, oxide & unwrought tab Data(DI_BX_or)
Saudi Arabia	38549784	2.47483e+09	0.0153378	see: Excel sheet for LCIA data Al ore, oxide & unwrought tab Data(DI_BX_or)
Spain	28009800	2.47483e+09	0.0111912	see: Excel sheet for LCIA data Al ore, oxide & unwrought tab Data(DI_BX_or)
Turkey	0	2.47483e+09	0	see: Excel sheet for LCIA data Al ore, oxide & unwrought tab Data(DI_BX_or)
USA	6.916e+06	2.47483e+09	0.00278675	see: Excel sheet for LCIA data Al ore, oxide & unwrought tab Data(DI_BX_or)
Ukraine	1.07108e+06	2.47483e+09	0.000432603	see: Excel sheet for LCIA data Al ore, oxide & unwrought tab Data(DI_BX_or)
United Arab Emirates	0	2.47483e+09	0	see: Excel sheet for LCIA data Al ore, oxide & unwrought tab Data(DI_BX_or)
Viet Nam	0	2.47483e+09	0	see: Excel sheet for LCIA data Al ore, oxide & unwrought tab Data(DI_BX_or)
	2.7664e+07	2.47483e+09	0.0110546	see: Excel sheet for LCIA data Al ore, oxide & unwrought tab Data(DI_BX_or)
Corrections of 'ghost exports'
Product
Bauxite ore	country	total export amount in Netweight (kg)	Amounts of 'ghost exports' in Netweight (kg)
Bauxite ore	Equatorial Guinea	0	1.024e+06
	Guinea-Bissau	0	173720
Identify lifetime of Al wires of EV: (considered time horizon: 5 years)
Term
Lifetime of EV	Value	Unit	source	comment
Lifetime of BX ore used in EV	16	years	(Nakamoto et al. 2019)
Number of BX ore supplied over the EV lifetime	16	years		It is assumed that the Al wires used in the EV have the same lifetime as the EV itself.
Number of BX ore supplied within considered time horizon	1
	1
References
EPA, 2021. The 2020 EPA Automotive Trends Report - Greenhouse Gas Emissions, Fuel Economy, and Technology since 1975, in U.S.E.P. Agency (ed.).
Berjoza, D., Jurgena, I., 2017a. Effects of change in the weight of electric vehicles on their performance characteristics. Agronomy Research. 15, 952-63.
Berjoza, D., Jurgena, I., 2017b. Influence of batteries weight on electric automobile performance. 10.22616/ERDev2017.16.N316.
Bull, M., 2011. Mass Reduction and Performance of PEV and PHEV Vehicles, in A.T.G.A. The Aluminum Association (ed.), 22nd Enhanced Safety of Vehicles Conference (USA).
Charlet, T., 2015. How Long Do Wiring Harnesses Last? . https://www.yourmechanic.com/article/how-long-do-wiring-harnesses-last (accessed 02/11/2021).
Diekmann, J., Hanisch, C., Froböse, L., Schälicke, G., Loellhoeffel, T., Fölster, A.-S., Kwade, A., 2016. Ecological Recycling of Lithium-Ion Batteries from Electric Vehicles with Focus on Mechanical Processes. Journal of The Electrochemical Society. 164 (1), A6184-A91. 10.1149/2.0271701jes.
Drive Aluminium, 2014. 2015 North American Light Vehicle Aluminum Content Study, in Ducker Worldwide (ed.).
Furukawa Automotive systems, 2012. Aluminum Wire Harness, in Furukawa Review (ed.).
Grand View Research, 2019. Magnet Wire Market Size, Share & Trends Analysis Report By Material, By Product, By End Use, By Region, And Segment Forecasts, 2019 - 2025. https://www.grandviewresearch.com/industry-analysis/magnet-wire-market (accessed 16/11/2021).
Liu, G., Muller, D.B., 2013. Mapping the global journey of anthropogenic aluminum: a trade-linked multilevel material flow analysis. Environ Sci Technol. 47 (20), 11873-81. https://doi.org/10.1021/es4024404.
Mehdi, D., Sharma, S., Anas, M., Sharma, N., 2015. The Influences of Variation of Copper Content on the Mechanical Properties of Aluminium Alloy. 03, 74-86.
Nakamoto, Y., Nishijima, D., Kagawa, S., 2019. The role of vehicle lifetime extensions of countries on global CO2 emissions. Journal of Cleaner Production. 207, 1040-46. https://doi.org/10.1016/j.jclepro.2018.10.054.
Nelson, P., Amine, K., Rousseau, A., 2007. Advanced Lithium-Ion batteries for plug-in hybrid-electric vehicles.
Pesaran, A., 2007. Battery Requirements for Plug-In Hybrid Electric Vehicles – Analysis and Rationale. https://www.nrel.gov/docs/fy08osti/42469.pdf (accessed 25/08/2021).
Rassõlkin, A., Kallaste, A., Orlova, S., Gevorkov, L., Vaimann, T., Belahcen, A., 2018. Re-Use and Recycling of Different Electrical Machines. Latvian Journal of Physics and Technical Sciences. 55. 10.2478/lpts-2018-0025.
Shiau, C.-S.N., Samaras, C., Hauffe, R., Michalek, J.J., 2009. Impact of battery weight and charging patterns on the economic and environmental benefits of plug-in hybrid vehicles. Energy Policy. 37 (7), 2653-63. https://doi.org/10.1016/j.enpol.2009.02.040.
Shrivastava, R., 2020. Electric Motor Life Expectancy: How Long do Electric Car Motor Last. https://www.vehiclesuggest.com/electric-motor-life-expectancy/ (accessed 27/10/2021).
Solà, G., Petit, V., 2019. 2 km of wiring weighing 42 kg – the neurons and arteries of the SEAT Ateca. https://www.seat-mediacenter.com/storiespage/newstories/2-km-of-wiring-weighing-42-kg-the-neurons-and-arteries-of-the-SEAT-Ateca.html (accessed 29/10/2021).
Tisza, M., Czinege, I., 2018. Comparative study of the application of steels and aluminium in lightweight production of automotive parts. International Journal of Lightweight Materials and Manufacture. 1. 10.1016/j.ijlmm.2018.09.001.
VEHQ.com, 2019. Why Are Electric Cars Heavier? https://vehq.com/why-are-electric-cars-heavier/ (accessed 07/10/2021).
Vijayakumar, M.D., Dhinakaran, V., Sathish, T., Muthu, G., ram, P.M.B., 2021. Experimental study of chemical composition of aluminium alloys. Materials Today: Proceedings. 37, 1790-93. https://doi.org/10.1016/j.matpr.2020.07.391.
Yu, M., 2016. Aluminium cables in automotive applications PRESTUDY OF ALUMINIUM CABLE USES IN SCANIA PRODUCTS & FAILURE ANALYSIS AND EVALUATION.

## Sheet: Al_SC
		Process	Bauxite ore mining	Bauxite ore mining	Bauxite ore mining	Bauxite ore mining	Bauxite ore mining	Bauxite ore mining	Bauxite ore mining	Bauxite ore mining	Bauxite ore mining	Bauxite ore mining	Bauxite ore mining	Mining of bauxite ore		Smelting and refining of Al oxide	Smelting and refining of Al oxide	Smelting and refining of Al oxide	Smelting and refining of Al oxide	Smelting and refining of Al oxide	Smelting and refining of Al oxide	Smelting and refining of Al oxide	Smelting and refining of Al oxide	Smelting and refining of Al oxide	Smelting and refining of Al oxide	Smelting and refining of Al oxide	Smelting and refining of Al oxide	Smelting and refining of Al oxide	Smelting and refining of Al oxide	Smelting and refining of Al oxide	Smelting and refining of Al oxide	Smelting and refining of Al oxide	Smelting and refining of Al oxide	Smelting and refining of Al oxide	Smelting and refining of Al oxide	Smelting and refining of Al oxide	Smelting and refining of Al oxide	Smelting and refining of Al oxide	Smelting and refining of Al oxide	Smelting and refining of Al oxide	Smelting and refining of Al oxide	Smelting and refining of Al oxide	Smelting and refining of Al oxide	Smelting and refining of Al oxide	Smelting and refining of Al oxide	Smelting and refining of Al oxide	Smelting and refining of Al oxide	Smelting and refining of Al oxide	Smelting and refining of Al oxide
		Exporting country	Australia	Brazil	China	Guinea	India	Indonesia	Jamaica	Kazakhastan	Russia	Saudi Arabia	Viet Nam	Required		Argentina	Australia	Austria	Bahrain	Belarus	Belgium	Bosnia Herzegovina	Brazil	Bulgaria	Canada	Chile	China	China, Hong Kong SAR	Colombia	Croatia	Cyprus	Czechia	Denmark	Ecuador	Estonia	Finland	France	Georgia	Germany	Greece	Guinea	Guyana	Hungary	India	Indonesia	Iran	Ireland	Israel	Italy
Product	Importing country	unit
Bauxite ore	Australia	Netweight (kg)	965472	312106	642571	615032	211130	156053	82818.2	53241.6	51167	37177.3	36718.3	3.16349e+06
Bauxite ore	Bosnia Herzegovina	Netweight (kg)	2726.27	881.316	1814.47	1736.71	596.184	440.658	233.86	150.342	144.484	104.98	103.684	8932.96
Bauxite ore	Brazil	Netweight (kg)	569372	184060	378946	362706	124511	92029.8	48840.8	31398.4	30174.9	21924.7	21654.1	1.86562e+06
Bauxite ore	Canada	Netweight (kg)	136319	44067.4	90727	86838.7	29810.3	22033.7	11693.4	7517.38	7224.46	5249.2	5184.4	446664
Bauxite ore	China	Netweight (kg)	889445	287529	591971	566601	194505	143764	76296.6	49049	47137.8	34249.8	33826.9	2.91438e+06
Bauxite ore	France	Netweight (kg)	72223.7	23347.6	48068.6	46008.5	15794	11673.8	6195.35	3982.82	3827.63	2781.11	2746.77	236650
Bauxite ore	Germany	Netweight (kg)	186324	60232.6	124008	118694	40745.5	30116.3	15982.9	10275	9874.6	7174.76	7086.18	610514
Bauxite ore	Greece	Netweight (kg)	32465.3	10495	21607.3	20681.3	7099.56	5247.5	2784.88	1790.32	1720.56	1250.14	1234.71	106377
Bauxite ore	Guinea	Netweight (kg)	8711.53	2816.16	5797.97	5549.48	1905.05	1408.08	747.275	480.403	461.684	335.454	331.312	28544.4
Bauxite ore	Hungary	Netweight (kg)	3197.57	1033.67	2128.14	2036.94	699.248	516.835	274.287	176.332	169.461	123.128	121.608	10477.2
Bauxite ore	India	Netweight (kg)	259147	83773.9	172476	165084	56670.6	41886.9	22229.6	14290.8	13734	9978.95	9855.75	849127
Bauxite ore	Indonesia	Netweight (kg)	46013.4	14874.6	30624.3	29311.8	10062.3	7437.32	3947.03	2537.44	2438.57	1771.83	1749.96	150769
Bauxite ore	Iran	Netweight (kg)	903.055	291.929	601.029	575.271	197.481	145.964	77.4641	49.7996	47.8591	34.7738	34.3445	2958.97
Bauxite ore	Ireland	Netweight (kg)	259303	83824.3	172580	165183	56704.7	41912.2	22243	14299.4	13742.3	9984.96	9861.69	849639
Bauxite ore	Jamaica	Netweight (kg)	190112	61457	126529	121106	41573.9	30728.5	16307.8	10483.8	10075.3	7320.61	7230.24	622925
Bauxite ore	Japan	Netweight (kg)	10859.9	3510.66	7227.82	6918.06	2374.86	1755.33	931.563	598.877	575.541	418.181	413.018	35583.8
Bauxite ore	Kazakhastan	Netweight (kg)	34417	11125.9	22906.3	21924.6	7526.34	5562.95	2952.29	1897.95	1823.99	1325.29	1308.93	112771
Bauxite ore	Romania	Netweight (kg)	12143.9	3925.72	8082.36	7735.97	2655.63	1962.86	1041.7	669.681	643.587	467.622	461.849	39790.8
Bauxite ore	Russian Federation	Netweight (kg)	126652	40942.5	84293.4	80680.8	27696.4	20471.3	10864.2	6984.31	6712.16	4876.98	4816.77	414991
Bauxite ore	Saudi Arabia	Netweight (kg)	87917	28420.7	58513.3	56005.6	19225.8	14210.4	7541.53	4848.24	4659.33	3385.41	3343.62	288071
Bauxite ore	Spain	Netweight (kg)	157297	50849.1	104689	100203	34397.9	25424.6	13493	8674.26	8336.26	6057.03	5982.25	515404
Bauxite ore	Turkey	Netweight (kg)	3189.8	1031.16	2122.97	2031.99	697.548	515.579	273.621	175.903	169.049	122.829	121.313	10451.8
Bauxite ore	USA	Netweight (kg)	200531	64825.1	133463	127744	43852.3	32412.5	17201.5	11058.4	10627.5	7721.81	7626.48	657063
Bauxite ore	Ukraine	Netweight (kg)	70225.8	22701.7	46738.9	44735.8	15357.1	11350.9	6023.97	3872.65	3721.75	2704.18	2670.79	230103
Bauxite ore	United Arab Emirates	Netweight (kg)	73428.5	23737.1	48870.5	46776	16057.4	11868.5	6298.7	4049.27	3891.48	2827.5	2792.6	240598
Bauxite ore	Viet Nam	Netweight (kg)	25096.8	8112.98	16703.2	15987.3	5488.19	4056.49	2152.8	1383.98	1330.05	966.399	954.469	82232.7
Bauxite ore	total	Netweight (kg)												1.44941e+07
			*Domestic production is defined as the amount that is exchanged between the same countries.
Al oxide	Argentina	Netweight (kg)														0	25746.1	0	0	0	0.00011397	0	22254	0	6.23237	1.39898	110.612	0	0	0	0	0	0.202581	0	0	0	16.4339	0	16.4574	0	0	0	0.0284924	0	0	0	0	0	0.00381798
Al oxide	Australia	Netweight (kg)														0	0	1.64352e-05	1.00255	0	0.00685349	0	0	0	2.13088	0	53.9715	0.427316	0	0	0	8.21762e-05	0.028926	0	0	0	19.9512	0	14.1096	0	0	0	0	5.24249	0.0295834	0	0	0	3.31237
Al oxide	Azerbaijan	Netweight (kg)														0	0	0	0	0	0.0172251	0	425.533	0	0	0	0	0	0	0	0	0	0	0	0	0	8.59645e-05	0	0.000827408	0	0	0	0	0	0	0	0	0	6.44734e-05
Al oxide	Bahrain	Netweight (kg)														0	0	0	0	0	5057.22	0	0	0	0	0	0	0	0	0	0	0	0	0	0	0	0	0	207.332	0	0	0	0	0	0	0	0	0	0
Al oxide	Bosnia Herzegovina	Netweight (kg)														0	0	0.124134	0	0	0.0046847	0	4.11842e-05	0	0	0	0.000257401	0	0	0.000334621	0	5.14802e-06	0	0	0	0	0.126811	0	1.49086	393.943	0	0	0	0	0	0	0	0	0.257494
Al oxide	Brazil	Netweight (kg)														0.00447063	1.37558e-05	0.00931954	0.330139	0	0.00893781	0	0	0	2.24515	0.378892	24.0962	5.11715	0.128211	0	0	6.87789e-06	0.0101827	0	0	0	2.71244	0	12.3272	0	0	0	3.43894e-05	1.42377	0	0	0	0	0.0692466
Al oxide	Cameroon	Netweight (kg)														0	0	0	0	0	2.5146	0	11413	0	0	0	0	0	0	0	0	0	0	0	0	0	0.569412	0	0	0	0	0	0	0	0	0	0	0	0
Al oxide	Canada	Netweight (kg)														0	95369.6	11.8505	0	0	0.0468909	0	336055	0	0	0	421.076	0	0.000592057	0	0	0.0165776	0	0	0	0	133.28	0	78.5889	0	0	0	0	70.2925	0	0	0.00296029	0.00331552	0.0773227
Al oxide	China	Netweight (kg)														0	19658.2	0.0932594	0	0	0.250816	0	0.00492181	0	13.9818	0	0	2.02702	0	0	0	0.0414726	0.00829452	0	0	7.84352e-05	402.756	0	302.85	0	0	0	2.49155	2532.92	2828.83	0	0	0.0336095	0.526045
Al oxide	Egypt	Netweight (kg)														0	0	0	0	0	0.116522	0	1923.64	0	0.616355	0	0.649669	0	0	0	0	0	0	0	0	0	153.523	0	30.0509	0	0	0	0	4719.84	0	0	0	0	1.54607
Al oxide	France	Netweight (kg)														0	6.24515	10.3578	0	0	151.046	112.728	0.0585767	0	467.394	0	54.7997	0	0	0	0	6.23051	0.71815	0	0	0	0	0	5598.73	16533	0	0	28.1168	11.4143	0	0	175083	17.4166	53.7221
Al oxide	Germany	Netweight (kg)														0	37.1142	1041.56	0	0	28.8385	156.71	1123.8	0	13.4849	0	2760.48	0	0	0	0	67.1343	0.0641134	0	0.341288	63.3333	5361.15	0	0	0.34787	0	18.3515	138.04	2183.78	0	0	7042.34	0	261.138
Al oxide	Ghana	Netweight (kg)														0	0	0	0	0	0.0111641	0	0	0	0	0	297.19	0	0	0	0	0	0.0155621	0	0	0	0	0	0	0	0	0	0	0	0	0	0	0	0
Al oxide	Greece	Netweight (kg)														0	0	0	0	0	0.00449464	0	0	0	0.0281528	0	1.93131	0	0	0	0	0	0	0	0	0	6.1845	0	4.59508	0	0	0	0	0	0	0	0	0	4.57575
Al oxide	Iceland	Netweight (kg)														0	39828.5	0	0	0	0.0017158	0	28943.1	0	0	0	2360.01	0	0	0	0	0	0	0	0	0.00140384	0.0162221	0	0.0150523	0	0	0	0	4440.59	0	0	12314.7	0	0.516691
Al oxide	India	Netweight (kg)														4.45524e-05	49157.6	3.07959	259.742	0	27.3593	0	2.33454	0	185.502	0	2453.66	240.799	0	0	0	0.800383	0	2.22762	0	0.00222762	483.393	0	402.38	0	0	0	0	0	18718.4	0	0	0	17.0208
Al oxide	Indonesia	Netweight (kg)														0	5392.84	0.109835	2.13109	0	0.00275104	0	0	0	0.116603	0	87.5949	0.0115208	0	0	0	0	0.015318	0	0	0	71.5628	0.0616077	7.66316	0	0	0	0.00129157	9.98233	0	0	0	0	0.118605
Al oxide	Iran	Netweight (kg)														0	0	0	0	0	0.139072	0	0	0.255892	0	0	14.3691	0	0	0	0	0	0	0	0	0	0.00556287	0	9.44132	0	0	0	0	172.004	0	0	0	0	0.71761
Al oxide	Kazakhastan	Netweight (kg)														0	0.00310977	0	0	0	0.0108194	0	0	0	2.15956e-05	0	0.391723	0	0	0	0	0	0.0125686	0	0	0	0.0237876	0	3.4972	0	0	0	0	0	0	0	0	0	0
Al oxide	Malaysia	Netweight (kg)														0	41655	0.0440227	0	0	0.00104608	0	0	0	9.05002	0	4881.77	0.045679	0	0	0	0	0.144534	0	0	0	412.662	0	97.9846	0	0	0	0	24179.3	41403	0	0	0	1.70904
Al oxide	Montenegro	Netweight (kg)														0	0	0	0	0	0	1436.81	0	0	0	0	0	0	0	0	0	0	0	0	0	0	0	0	0	850.898	0	0	0	0	0	0	0	0	27.0185
Al oxide	Mozambique	Netweight (kg)														0	75757.1	0	0	0	0	0	0	0	0	0	4.05632	0	0	0	0	0	0	0	0	0	0	0	0	0	0	0	0	0	0	0	0	0	0
Al oxide	Netherlands	Netweight (kg)														0	0	33.8773	0	0	134.062	0	10297.5	4.97968	11.4026	0	205.738	0	0	1.9653	0.999592	22.4217	23.4726	0	0.679473	8.05737	4761.29	0	2983.35	3.2217	0	0	14.2957	4843.25	0	0	19123.7	1.46862	63.5664
Al oxide	New Zealand	Netweight (kg)														0	69984.4	0	0	0	0.0210569	0	0.00592864	0	0.130737	0	14.8253	0	0	0	0	0.0574465	0	0	0	0	2.14658	0	0.889501	0	0	0	0	20.3414	0	0	0	0	0
Al oxide	Norway	Netweight (kg)														0	22418.6	0	0	0	2583.85	0	202620	0	0	0	8951.16	0	0	0	0	0	0.509157	0	0	0.02001	149.209	0	1057.52	0	0	0	2.22062	16.4716	0	0	2034.43	0	0
Al oxide	Oman	Netweight (kg)														0	0	0	0	0	961.024	0	0	0	0	0	194.214	0	0	0	0	0	0	0	0	0	8269.49	0	2806.19	0	0	0	0	27056.3	0	0	0	0	64.2915
Al oxide	Qatar	Netweight (kg)														0	0	0	0	0	0	0	108760	0	0.967954	0	1.04026	0	0	0	0	0	0	0	0	0	8.91419	0	1.071	0	0	0	0	7.38524	0	0	0	0	0
Al oxide	Romania	Netweight (kg)														0	0	35.2118	0	0	0.361072	10.9419	0	0.000990868	7.92695e-05	0	0.219021	0	0	0	0	0.355405	0.00392384	0	0	0	1.35872	0	26.9179	0	0	0	39.7358	0	0	0	0.028973	0	0.325163
Al oxide	Russian Federation	Netweight (kg)														0	70565.5	0.00150795	0	0.568665	0.199999	0	24126.2	0	4.50168	0	1358.95	0.005585	0	0	0	1.39726	0	0	0.0326723	0.028316	20.0698	0	601.749	0	13986.7	0	4.468	0.137335	1719	0	21872.7	0	6.79119
Al oxide	Saudi Arabia	Netweight (kg)														0	0	0	0	0	0.437497	0	0	0	28.6051	0	10.3567	0	0	0	0	0	0	0	0	0	106.125	0	9.44071	0	0	0	0	401.816	0	0	0	0	0.573239
Al oxide	Slovakia	Netweight (kg)														0	0	0.0100863	0	0	0.00616498	100.524	0	0	0	0	161.989	0	0	0.000525539	0	8.80605	0	0	0	0	1.80888	0	146.171	1132.27	0	0	41.536	0	0	0	3369.3	0	0.0328462
Al oxide	Slovenia	Netweight (kg)														0	0	0.188683	0	0	0.021499	1613.27	0	0	3.94075	0	2.3554	0	0	0.00377913	0	0	0	0	0	0	22.6586	0	39.3564	3391.28	0	0	39.659	0	0	0	1299.49	0	15.706
Al oxide	South Africa	Netweight (kg)														0	117546	0	0	0	0.211125	0	0.000161226	0	0	0	17.2094	0	0	0	0	0	0.0557841	0	0	0	95.2678	0	84.8261	0	0	0	0	28.5158	0	0	0	0	1.27941
Al oxide	Spain	Netweight (kg)														0	0.00250815	1.16049	0	0	0.220942	0	0.823571	0	0	0	36.5907	0	0	0	0	0.000411785	3.7435e-05	0	0	0	596.324	0	389.669	0	0	0	17.0707	29.3931	0	0.112305	0	0	24.1572
Al oxide	Sweden	Netweight (kg)														0	0	390.981	0	0	0.423745	0	0	0	0	0	0.621885	0	0	0	0	351.981	0.0154851	0	0.000256659	0.00213883	104.572	0	498.121	0	0	0	141.534	0.145526	0	0	16581.7	0	0
Al oxide	Tajikistan	Netweight (kg)														0	0	0	0	0	0	0	0	0	0	0	0.0129028	0	0	0	0	0	0	0	0	0	0	0	0	0	0	0	0	0	0	0	0	0	0
Al oxide	Turkey	Netweight (kg)														0	0	0.00061317	0	0	0.186116	24.0485	0	0	0	0	21.5758	0	0	0	0	0	0	0	0	0	63.3568	0	122.53	0	0	0	3.684	3.88702	29.2993	0	0	0.0220741	2.43317
Al oxide	USA	Netweight (kg)														0	41561.1	10.3871	0	0	2.34948	0	76742.6	0	2910.25	0	2524.69	0	0	0	0	0.297673	0.159261	0	0	0	1739.06	0	1404.22	602.87	0	647.856	1.50459	1392.87	0	0	0	0.0943599	15.6236
Al oxide	United Arab Emirates	Netweight (kg)														0	318251	73.2809	74.6159	0	0.10112	0	2.41856	0	0.0145421	0	3971.15	0	0	0	0	0	1.07941	0	0	0	110.137	0	52.1386	0	0	0	0	29986.5	2309.11	0	0	0	2.71818
Al oxide	United Kingdom	Netweight (kg)														0	0	85.5848	0	0	69.1337	0	0	0	23.9298	0	666.536	173.052	0	0	0	5.03524	0.0183419	0	0	0	2378.28	0	5949.87	0.00159495	0	0	5238.61	435.781	0	0	88495.5	0.000797473	348.133
Al oxide	total	Netweight (kg)
Al unwrought	Armenia	Netweight (kg)
Al unwrought	Austria	Netweight (kg)
Al unwrought	Bahrain	Netweight (kg)
Al unwrought	Belgium	Netweight (kg)
Al unwrought	Brazil	Netweight (kg)
Al unwrought	Bulgaria	Netweight (kg)
Al unwrought	Canada	Netweight (kg)
Al unwrought	China	Netweight (kg)
Al unwrought	Croatia	Netweight (kg)
Al unwrought	Czechia	Netweight (kg)
Al unwrought	Denmark	Netweight (kg)
Al unwrought	Egypt	Netweight (kg)
Al unwrought	France	Netweight (kg)
Al unwrought	Germany	Netweight (kg)
Al unwrought	Greece	Netweight (kg)
Al unwrought	Honduras	Netweight (kg)
Al unwrought	Hungary	Netweight (kg)
Al unwrought	India	Netweight (kg)
Al unwrought	Indonesia	Netweight (kg)
Al unwrought	Italy	Netweight (kg)
Al unwrought	Japan	Netweight (kg)
Al unwrought	Lithuania	Netweight (kg)
Al unwrought	Malaysia	Netweight (kg)
Al unwrought	Mexico	Netweight (kg)
Al unwrought	Morocco	Netweight (kg)
Al unwrought	Netherlands	Netweight (kg)
Al unwrought	Norway	Netweight (kg)
Al unwrought	Oman	Netweight (kg)
Al unwrought	Philippines	Netweight (kg)
Al unwrought	Poland	Netweight (kg)
Al unwrought	Rep. of Korea	Netweight (kg)
Al unwrought	Romania	Netweight (kg)
Al unwrought	Russian Federation	Netweight (kg)
Al unwrought	Saudi Arabia	Netweight (kg)
Al unwrought	Serbia	Netweight (kg)
Al unwrought	Slovakia	Netweight (kg)
Al unwrought	Slovenia	Netweight (kg)
Al unwrought	South Africa	Netweight (kg)
Al unwrought	Spain	Netweight (kg)
Al unwrought	Sweden	Netweight (kg)
Al unwrought	Switzerland	Netweight (kg)
Al unwrought	TFYR of Macedonia	Netweight (kg)
Al unwrought	Thailand	Netweight (kg)
Al unwrought	Turkey	Netweight (kg)
Al unwrought	Ukraine	Netweight (kg)
Al unwrought	USA	Netweight (kg)
Al unwrought	United Arab Emirates	Netweight (kg)
Al unwrought	United Kingdom	Netweight (kg)
Al unwrought	Viet Nam	Netweight (kg)
Al unwrought	total	Netweight (kg)
Al foil	Bulgaria	Netweight (kg)
Al foil	Canada	Netweight (kg)
Al foil	China	Netweight (kg)
Al foil	France	Netweight (kg)
Al foil	Germany	Netweight (kg)
Al foil	Japan	Netweight (kg)
Al foil	Poland	Netweight (kg)
Al foil	Rep. of Korea	Netweight (kg)
Al foil	Singapore	Netweight (kg)
Al foil	USA	Netweight (kg)
Al foil	United Kingdom	Netweight (kg)
Al foil	total	Netweight (kg)
Al plate, sheet & strip	Austria	Netweight (kg)
Al plate, sheet & strip	Belgium	Netweight (kg)
Al plate, sheet & strip	Brazil	Netweight (kg)
Al plate, sheet & strip	Bulgaria	Netweight (kg)
Al plate, sheet & strip	Canada	Netweight (kg)
Al plate, sheet & strip	China	Netweight (kg)
Al plate, sheet & strip	China, Hong Kong SAR	Netweight (kg)
Al plate, sheet & strip	Czechia	Netweight (kg)
Al plate, sheet & strip	Denmark	Netweight (kg)
Al plate, sheet & strip	Estonia	Netweight (kg)
Al plate, sheet & strip	Finland	Netweight (kg)
Al plate, sheet & strip	France	Netweight (kg)
Al plate, sheet & strip	Germany	Netweight (kg)
Al plate, sheet & strip	Hungary	Netweight (kg)
Al plate, sheet & strip	India	Netweight (kg)
Al plate, sheet & strip	Ireland	Netweight (kg)
Al plate, sheet & strip	Italy	Netweight (kg)
Al plate, sheet & strip	Japan	Netweight (kg)
Al plate, sheet & strip	Malaysia	Netweight (kg)
Al plate, sheet & strip	Mexico	Netweight (kg)
Al plate, sheet & strip	Netherlands	Netweight (kg)
Al plate, sheet & strip	Poland	Netweight (kg)
Al plate, sheet & strip	Portugal	Netweight (kg)
Al plate, sheet & strip	Rep. of Korea	Netweight (kg)
Al plate, sheet & strip	Serbia	Netweight (kg)
Al plate, sheet & strip	Singapore	Netweight (kg)
Al plate, sheet & strip	Slovakia	Netweight (kg)
Al plate, sheet & strip	Slovenia	Netweight (kg)
Al plate, sheet & strip	Spain	Netweight (kg)
Al plate, sheet & strip	Sweden	Netweight (kg)
Al plate, sheet & strip	Thailand	Netweight (kg)
Al plate, sheet & strip	Turkey	Netweight (kg)
Al plate, sheet & strip	USA	Netweight (kg)
Al plate, sheet & strip	United Kingdom	Netweight (kg)
Al plate, sheet & strip	total	Netweight (kg)
Al wire	Belgium	Netweight (kg)
Al wire	Cambodia	Netweight (kg)
Al wire	China	Netweight (kg)
Al wire	Czechia	Netweight (kg)
Al wire	Egypt	Netweight (kg)
Al wire	Estonia	Netweight (kg)
Al wire	France	Netweight (kg)
Al wire	Germany	Netweight (kg)
Al wire	Honduras	Netweight (kg)
Al wire	Hungary	Netweight (kg)
Al wire	India	Netweight (kg)
Al wire	Indonesia	Netweight (kg)
Al wire	Ireland	Netweight (kg)
Al wire	Italy	Netweight (kg)
Al wire	Lithuania	Netweight (kg)
Al wire	Mexico	Netweight (kg)
Al wire	Morocco	Netweight (kg)
Al wire	Netherlands	Netweight (kg)
Al wire	Philippines	Netweight (kg)
Al wire	Poland	Netweight (kg)
Al wire	Portugal	Netweight (kg)
Al wire	Rep. of Korea	Netweight (kg)
Al wire	Romania	Netweight (kg)
Al wire	Serbia	Netweight (kg)
Al wire	Slovakia	Netweight (kg)
Al wire	Spain	Netweight (kg)
Al wire	Sweden	Netweight (kg)
Al wire	TFYR of Macedonia	Netweight (kg)
Al wire	Tunisia	Netweight (kg)
Al wire	Turkey	Netweight (kg)
Al wire	Ukraine	Netweight (kg)
Al wire	United Kingdom	Netweight (kg)
Al wire	Viet Nam	Netweight (kg)
Al wire	total	Netweight (kg)
EV body	Belgium	Netweight (kg)
EV body	China	Netweight (kg)
EV body	France	Netweight (kg)
EV body	Germany	Netweight (kg)
EV body	Mexico	Netweight (kg)
EV body	Rep. of Korea	Netweight (kg)
EV body	Slovakia	Netweight (kg)
EV body	Spain	Netweight (kg)
EV body	Sweden	Netweight (kg)
EV body	United Kingdom	Netweight (kg)
EV body	USA	Netweight (kg)
EV body	total	Netweight (kg)
Electric motor	Belgium	Netweight (kg)
Electric motor	China	Netweight (kg)
Electric motor	France	Netweight (kg)
Electric motor	Germany	Netweight (kg)
Electric motor	Mexico	Netweight (kg)
Electric motor	Rep. of Korea	Netweight (kg)
Electric motor	Slovakia	Netweight (kg)
Electric motor	Spain	Netweight (kg)
Electric motor	Sweden	Netweight (kg)
Electric motor	United Kingdom	Netweight (kg)
Electric motor	USA	Netweight (kg)
Electric motor	total	Netweight (kg)
EV chassis	Belgium	Netweight (kg)
EV chassis	China	Netweight (kg)
EV chassis	France	Netweight (kg)
EV chassis	Germany	Netweight (kg)
EV chassis	Mexico	Netweight (kg)
EV chassis	Rep. of Korea	Netweight (kg)
EV chassis	Slovakia	Netweight (kg)
EV chassis	Spain	Netweight (kg)
EV chassis	Sweden	Netweight (kg)
EV chassis	United Kingdom	Netweight (kg)
EV chassis	USA	Netweight (kg)
EV chassis	total	Netweight (kg)
EV wiring	Belgium	Netweight (kg)
EV wiring	China	Netweight (kg)
EV wiring	France	Netweight (kg)
EV wiring	Germany	Netweight (kg)
EV wiring	Mexico	Netweight (kg)
EV wiring	Rep. of Korea	Netweight (kg)
EV wiring	Slovakia	Netweight (kg)
EV wiring	Spain	Netweight (kg)
EV wiring	Sweden	Netweight (kg)
EV wiring	United Kingdom	Netweight (kg)
EV wiring	USA	Netweight (kg)
EV wiring	total	Netweight (kg)
BEVs	Switzerland	Netweight (kg)
PHEVs	Switzerland	Netweight (kg)
BEVs and PHEVs	Switzerland	Netweight (kg)
[truncated: 888 more columns]

[truncated: 4 more sheets: Al_SC_cut-off, Al_SC_check, Al_SC_cor, Al_SC_temp_rel]
